# Supplementary material for: Single cell map of the adult female mouse urethra reveals epithelial and stromal macrophages with distinct functional identities
Source: Mucosal Immunol. Author manuscript; Available in PMC 2025 Sep 26. (PMC7618168; doi:10.1016/j.mucimm.2025.09.001)
Supplement: Table S1 [file EMS208696-supplement-Table_S1.xlsx]

## Sheet: Table S1 MarkerGenes_AllCellsRe
	p_val	avg_log2FC	pct.1	pct.2	p_val_adj	cluster	gene
Gm52981	0	1.59149	0.743	0.423	0	0	Gm52981
Gm16136	0	1.62649	0.68	0.361	0	0	Gm16136
Fut9	0	1.76267	0.7	0.383	0	0	Fut9
Lncppara	0	1.66457	0.584	0.29	0	0	Lncppara
Clip4	0	1.46711	0.678	0.388	0	0	Clip4
Abcc4	0	1.86428	0.872	0.587	0	0	Abcc4
Grhl2	0	1.40246	0.739	0.46	0	0	Grhl2
Eya2	0	1.44212	0.776	0.498	0	0	Eya2
Ano1	0	1.56618	0.809	0.539	0	0	Ano1
Notch3	0	1.9112	0.467	0.199	0	0	Notch3
Nxn	0	1.05692	0.917	0.65	0	0	Nxn
Dnah11	0	2.53154	0.38	0.113	0	0	Dnah11
Fam3d	0	1.07686	0.76	0.495	0	0	Fam3d
Dnaaf9	0	1.62897	0.887	0.623	0	0	Dnaaf9
Hivep3	0	1.56947	0.652	0.388	0	0	Hivep3
5430427M07Rik	0	2.68722	0.4	0.137	0	0	5430427M07Rik
Atrn	0	1.97174	0.961	0.7	0	0	Atrn
Fads2b	0	2.16456	0.402	0.143	0	0	Fads2b
A830008E24Rik	0	1.93143	0.458	0.2	0	0	A830008E24Rik
Ptpru	0	1.48849	0.675	0.418	0	0	Ptpru
Dapl1	0	1.07468	0.833	0.578	0	0	Dapl1
Barx2	0	1.08037	0.775	0.52	0	0	Barx2
Dstyk	0	1.56636	0.61	0.357	0	0	Dstyk
Trim2	0	1.20072	0.862	0.609	0	0	Trim2
Meis1	0	1.2054	0.905	0.654	0	0	Meis1
Vav2	0	1.64685	0.583	0.332	0	0	Vav2
Ctnnd2	0	1.1799	0.719	0.472	0	0	Ctnnd2
Fstl4	0	1.53772	0.574	0.327	0	0	Fstl4
Slit3	0	1.43314	0.859	0.613	0	0	Slit3
Txnip	0	0.751805	0.905	0.664	0	0	Txnip
Etfbkmt	0	1.26512	0.56	0.32	0	0	Etfbkmt
Bbox1	0	2.49543	0.367	0.127	0	0	Bbox1
Lars2	0	1.62868	0.788	0.548	0	0	Lars2
Ranbp17	0	2.00315	0.383	0.144	0	0	Ranbp17
Reps2	0	1.29529	0.73	0.492	0	0	Reps2
Plekhg1	0	1.23847	0.478	0.244	0	0	Plekhg1
Gm26512	0	1.80343	0.402	0.173	0	0	Gm26512
Slc27a4	0	1.2192	0.528	0.3	0	0	Slc27a4
Rapgefl1	0	1.27686	0.568	0.34	0	0	Rapgefl1
Ddi2	0	1.24554	0.724	0.501	0	0	Ddi2
Fam83b	0	1.37988	0.494	0.271	0	0	Fam83b
Col4a6	0	1.08796	0.62	0.397	0	0	Col4a6
Kyat1	0	1.51843	0.533	0.313	0	0	Kyat1
Limk2	0	1.20797	0.707	0.487	0	0	Limk2
Nsd1	0	1.05435	0.782	0.562	0	0	Nsd1
Mgat5	0	1.41977	0.694	0.475	0	0	Mgat5
Thrb	0	1.35136	0.589	0.37	0	0	Thrb
Itprid1	0	1.72595	0.367	0.15	0	0	Itprid1
Zfp282	0	1.51357	0.414	0.198	0	0	Zfp282
Zdhhc14	0	1.14717	0.695	0.481	0	0	Zdhhc14
Dach2	0	0.930118	0.761	0.547	0	0	Dach2
Phkb	0	1.14295	0.761	0.548	0	0	Phkb
Plekha6	0	1.13027	0.634	0.422	0	0	Plekha6
Arhgef10l	0	1.45417	0.525	0.313	0	0	Arhgef10l
Kctd1	0	1.08913	0.718	0.507	0	0	Kctd1
Crybg1	0	1.14232	0.852	0.645	0	0	Crybg1
Sptlc3	0	1.14238	0.639	0.433	0	0	Sptlc3
2010007H06Rik	0	2.59716	0.273	0.069	0	0	2010007H06Rik
Cxcl15	0	0.846456	0.843	0.639	0	0	Cxcl15
Tiam1	0	1.20839	0.722	0.518	0	0	Tiam1
Grip1	0	1.08491	0.901	0.7	0	0	Grip1
Map3k1	0	0.935803	0.733	0.532	0	0	Map3k1
Tet3	0	1.11545	0.684	0.484	0	0	Tet3
Samd12	0	1.07996	0.863	0.663	0	0	Samd12
Rttn	0	2.10444	0.311	0.114	0	0	Rttn
Gata3	0	0.938355	0.834	0.638	0	0	Gata3
Nectin1	0	1.05599	0.72	0.524	0	0	Nectin1
Cobl	0	0.996565	0.728	0.532	0	0	Cobl
Ppp1r9a	0	1.18701	0.735	0.542	0	0	Ppp1r9a
Cyp2f2	0	1.1018	0.938	0.746	0	0	Cyp2f2
Krt4	0	0.916443	0.965	0.778	0	0	Krt4
Sorl1	0	0.987395	0.816	0.631	0	0	Sorl1
Emp2	0	0.99278	0.722	0.539	0	0	Emp2
Cdk8	0	1.45267	0.828	0.647	0	0	Cdk8
Abhd2	0	1.02416	0.848	0.667	0	0	Abhd2
Dach1	0	0.915761	0.821	0.649	0	0	Dach1
Naaladl2	0	0.791061	0.856	0.687	0	0	Naaladl2
Galnt2	0	1.0527	0.695	0.528	0	0	Galnt2
Ikzf2	0	0.857082	0.925	0.761	0	0	Ikzf2
Arhgap42	0	0.881006	0.779	0.615	0	0	Arhgap42
Dhrs3	0	0.73722	0.893	0.732	0	0	Dhrs3
Comt	0	0.967922	0.72	0.559	0	0	Comt
Sdc1	0	1.0239	0.904	0.746	0	0	Sdc1
Ehf	0	0.748026	0.903	0.746	0	0	Ehf
Cbr2	0	0.397205	0.916	0.759	0	0	Cbr2
Tanc2	0	1.03216	0.911	0.758	0	0	Tanc2
Ptpn13	0	0.76635	0.886	0.74	0	0	Ptpn13
Ank3	0	0.789153	0.896	0.758	0	0	Ank3
Ar	0	0.668305	0.867	0.729	0	0	Ar
Phactr2	0	0.887438	0.829	0.695	0	0	Phactr2
Trps1	0	0.818476	0.881	0.749	0	0	Trps1
Meis2	0	0.996539	0.972	0.842	0	0	Meis2
Pdcd4	0	0.772315	0.907	0.788	0	0	Pdcd4
Hexb	0	0.977994	0.862	0.748	0	0	Hexb
Mecom	0	0.91261	0.968	0.856	0	0	Mecom
Arfgef1	0	0.728434	0.896	0.789	0	0	Arfgef1
Pard3	0	0.967627	0.953	0.85	0	0	Pard3
Cmss1	0	1.24498	0.914	0.817	0	0	Cmss1
Camk1d	0	1.08828	0.902	0.821	0	0	Camk1d
Pbx1	0	0.628154	0.992	0.926	0	0	Pbx1
mt-Nd5	0	0.718132	0.948	0.883	0	0	mt-Nd5
mt-Nd3	0	0.594267	0.986	0.966	0	0	mt-Nd3
Xist	0	0.476108	0.992	0.973	0	0	Xist
mt-Nd2	0	0.500557	0.994	0.987	0	0	mt-Nd2
mt-Nd1	0	0.541949	0.997	0.992	0	0	mt-Nd1
mt-Nd4	0	0.51311	0.996	0.992	0	0	mt-Nd4
mt-Cytb	0	0.553002	0.998	0.995	0	0	mt-Cytb
mt-Co2	0	0.535134	0.998	0.996	0	0	mt-Co2
mt-Atp6	0	0.67559	0.998	0.997	0	0	mt-Atp6
mt-Co3	0	0.582765	0.998	0.998	0	0	mt-Co3
Mob3b	1.37e-306	0.924505	0.69	0.466	4.63e-302	0	Mob3b
Mir205hg	2.17e-301	0.847184	0.634	0.401	7.32e-297	0	Mir205hg
Cadps2	8.14e-300	1.03524	0.657	0.463	2.74e-295	0	Cadps2
Qsox1	1.25e-299	0.878117	0.794	0.666	4.2e-295	0	Qsox1
Clca2	8.41e-299	1.48539	0.452	0.247	2.83e-294	0	Clca2
Niban2	7.6e-296	0.952583	0.697	0.53	2.56e-291	0	Niban2
Dock8	1.42e-295	1.29573	0.561	0.356	4.79e-291	0	Dock8
Dock9	8.69e-293	0.817423	0.765	0.61	2.93e-288	0	Dock9
Mycl	8.09e-291	1.21309	0.527	0.327	2.72e-286	0	Mycl
Nipal2	1.31e-289	1.15987	0.624	0.436	4.4e-285	0	Nipal2
Klhdc10	2.19e-289	1.14127	0.579	0.374	7.38e-285	0	Klhdc10
Etl4	1.54e-288	0.776232	0.815	0.666	5.19e-284	0	Etl4
Acaca	1.18e-287	1.30389	0.516	0.309	3.99e-283	0	Acaca
Pacs1	4.69e-285	1.05964	0.582	0.368	1.58e-280	0	Pacs1
Prkn	7.04e-285	1.13443	0.662	0.479	2.37e-280	0	Prkn
Cox16	3.07e-284	0.89133	0.819	0.707	1.03e-279	0	Cox16
Casz1	3.7e-284	0.948351	0.725	0.557	1.25e-279	0	Casz1
Snhg20	1.51e-283	1.3236	0.43	0.217	5.1e-279	0	Snhg20
Braf	4.19e-280	0.928027	0.742	0.604	1.41e-275	0	Braf
Mark2	5.74e-276	0.888875	0.747	0.622	1.94e-271	0	Mark2
Nr2f2	6.31e-273	0.722516	0.768	0.606	2.13e-268	0	Nr2f2
Maml3	6.89e-272	0.809219	0.811	0.687	2.32e-267	0	Maml3
Slc22a15	1.51e-270	1.3956	0.445	0.243	5.1e-266	0	Slc22a15
Pik3r1	4.78e-269	0.629862	0.804	0.64	1.61e-264	0	Pik3r1
Fat2	4.79e-268	1.19202	0.546	0.354	1.61e-263	0	Fat2
Setbp1	1.06e-267	0.722038	0.819	0.685	3.57e-263	0	Setbp1
Stox2	2.48e-266	0.701771	0.758	0.58	8.35e-262	0	Stox2
Caap1	5.08e-265	1.35889	0.506	0.313	1.71e-260	0	Caap1
Sh2d4a	7.92e-265	1.37661	0.486	0.296	2.67e-260	0	Sh2d4a
Pdzd2	3.44e-264	1.0392	0.539	0.331	1.16e-259	0	Pdzd2
Krt19	5.16e-264	0.370902	0.903	0.633	1.74e-259	0	Krt19
Mprip	1.3e-262	0.777681	0.852	0.752	4.39e-258	0	Mprip
Ptprf	6.46e-262	0.701787	0.813	0.683	2.18e-257	0	Ptprf
Pde7a	1.14e-260	0.665568	0.715	0.501	3.84e-256	0	Pde7a
Esrp1	1.64e-260	1.02358	0.653	0.498	5.54e-256	0	Esrp1
Acss1	6.06e-259	1.35681	0.43	0.233	2.04e-254	0	Acss1
Maml2	2.14e-256	0.724412	0.879	0.792	7.21e-252	0	Maml2
Gabrp	1.06e-255	1.36264	0.365	0.169	3.57e-251	0	Gabrp
Tanc1	1.18e-255	0.880907	0.688	0.531	3.97e-251	0	Tanc1
Arhgap12	3.35e-254	0.984259	0.659	0.5	1.13e-249	0	Arhgap12
Zfp609	4.31e-254	0.837056	0.699	0.525	1.45e-249	0	Zfp609
Rreb1	1.55e-253	0.965583	0.619	0.428	5.21e-249	0	Rreb1
Clmn	1.85e-252	1.16158	0.548	0.361	6.24e-248	0	Clmn
Zfp532	9.26e-252	1.33379	0.423	0.226	3.12e-247	0	Zfp532
Lancl1	1.45e-250	0.928207	0.675	0.52	4.88e-246	0	Lancl1
ENSMUSG00000095041	9.1e-250	1.31339	0.449	0.257	3.07e-245	0	ENSMUSG00000095041
Bmpr1a	1.02e-248	0.866593	0.691	0.539	3.44e-244	0	Bmpr1a
Gpatch8	2.86e-247	0.83423	0.71	0.556	9.65e-243	0	Gpatch8
Grk3	1.1e-245	1.4714	0.387	0.202	3.7e-241	0	Grk3
Tet2	1.41e-240	0.950987	0.686	0.546	4.74e-236	0	Tet2
Ppp2r3a	1.82e-239	0.83499	0.745	0.612	6.13e-235	0	Ppp2r3a
Sel1l3	2.36e-238	1.53252	0.39	0.21	7.94e-234	0	Sel1l3
Prrc2b	4.28e-238	0.777551	0.736	0.615	1.44e-233	0	Prrc2b
Zcchc7	1.19e-237	0.697056	0.821	0.728	4.02e-233	0	Zcchc7
Copg2	1.1e-234	1.05234	0.53	0.345	3.7e-230	0	Copg2
Lrrc1	1.53e-234	1.10314	0.557	0.387	5.15e-230	0	Lrrc1
Gng12	1.8e-234	0.878083	0.876	0.792	6.08e-230	0	Gng12
Bcl7a	9.8e-234	1.30989	0.446	0.263	3.3e-229	0	Bcl7a
Dlg1	1.04e-233	0.776528	0.744	0.618	3.52e-229	0	Dlg1
Mpped2	1.71e-233	1.1369	0.499	0.305	5.77e-229	0	Mpped2
Atf7ip	7.22e-232	0.834498	0.636	0.461	2.43e-227	0	Atf7ip
Hjurp	1.86e-231	1.34929	0.371	0.188	6.26e-227	0	Hjurp
mt-Nd4l	2.09e-231	0.567667	0.916	0.861	7.05e-227	0	mt-Nd4l
Phf14	2.35e-231	0.930325	0.635	0.473	7.93e-227	0	Phf14
Gm13219	2.31e-230	1.00517	0.503	0.306	7.79e-226	0	Gm13219
Mdm4	9.05e-229	0.99095	0.592	0.427	3.05e-224	0	Mdm4
Plekha5	7.29e-228	0.865073	0.696	0.552	2.46e-223	0	Plekha5
Rab40c	3.31e-227	1.23238	0.437	0.254	1.12e-222	0	Rab40c
Mgat4a	1.51e-226	0.763586	0.744	0.585	5.08e-222	0	Mgat4a
Kdm3b	2.25e-226	1.00976	0.56	0.38	7.58e-222	0	Kdm3b
Hmgcll1	6.45e-226	1.60507	0.298	0.132	2.17e-221	0	Hmgcll1
Lgr4	7.78e-226	0.769429	0.74	0.601	2.62e-221	0	Lgr4
Lonrf1	1.12e-224	1.14938	0.533	0.365	3.76e-220	0	Lonrf1
Mill2	2.73e-224	1.51261	0.309	0.139	9.2e-220	0	Mill2
Firre	6.11e-221	1.17882	0.477	0.297	2.06e-216	0	Firre
mt-Atp8	6.32e-221	0.900871	0.636	0.484	2.13e-216	0	mt-Atp8
Nt5c2	4.97e-219	0.898831	0.668	0.533	1.67e-214	0	Nt5c2
Rev3l	9.11e-219	0.638779	0.796	0.647	3.07e-214	0	Rev3l
Arhgef28	1.47e-217	0.983544	0.644	0.501	4.95e-213	0	Arhgef28
Ppp2r2b	4.88e-217	1.21772	0.525	0.339	1.65e-212	0	Ppp2r2b
Spacdr	1.38e-216	0.731591	0.692	0.551	4.64e-212	0	Spacdr
Adh1	1.58e-216	0.725987	0.731	0.575	5.33e-212	0	Adh1
Gsk3b	2.29e-216	0.539607	0.906	0.846	7.73e-212	0	Gsk3b
Mir99ahg	6.99e-216	0.530407	0.749	0.569	2.36e-211	0	Mir99ahg
Sema4b	6.19e-215	1.19238	0.449	0.271	2.08e-210	0	Sema4b
Sidt1	3.87e-214	1.3759	0.345	0.176	1.3e-209	0	Sidt1
Cuedc1	6.75e-213	0.798096	0.659	0.499	2.27e-208	0	Cuedc1
Abhd17c	3.86e-211	1.08682	0.516	0.353	1.3e-206	0	Abhd17c
Tshz2	1.32e-209	0.535182	0.83	0.71	4.45e-205	0	Tshz2
Col4a5	1.43e-209	0.90189	0.6	0.441	4.82e-205	0	Col4a5
Exoc6	3.49e-209	1.13863	0.47	0.297	1.18e-204	0	Exoc6
Tbc1d30	4.77e-209	1.54631	0.278	0.122	1.61e-204	0	Tbc1d30
Msi2	4.87e-209	0.657845	0.869	0.788	1.64e-204	0	Msi2
Naip6	1.32e-208	1.56623	0.283	0.126	4.44e-204	0	Naip6
Tulp4	2.01e-208	0.679477	0.753	0.645	6.79e-204	0	Tulp4
Ccser1	3.16e-208	0.637403	0.78	0.648	1.07e-203	0	Ccser1
Vtcn1	4.96e-206	1.38112	0.366	0.195	1.67e-201	0	Vtcn1
Erbb4	1.84e-205	1.53073	0.283	0.126	6.2e-201	0	Erbb4
Mtss1	2.21e-205	0.912136	0.604	0.442	7.44e-201	0	Mtss1
2010315B03Rik	2.43e-205	1.4034	0.339	0.172	8.18e-201	0	2010315B03Rik
Itpr1	2.52e-205	0.715496	0.821	0.722	8.49e-201	0	Itpr1
Ctdspl	7.65e-205	0.728792	0.715	0.571	2.58e-200	0	Ctdspl
Duoxa1	2.21e-204	1.18669	0.461	0.299	7.46e-200	0	Duoxa1
Exoc6b	8.71e-204	0.676752	0.809	0.718	2.94e-199	0	Exoc6b
Nfia	1.91e-203	0.448839	0.836	0.723	6.44e-199	0	Nfia
Arhgap32	2.84e-203	0.734115	0.708	0.568	9.58e-199	0	Arhgap32
Afdn	4.29e-202	0.817437	0.693	0.574	1.45e-197	0	Afdn
Rarg	1.08e-200	0.881997	0.603	0.45	3.64e-196	0	Rarg
Gpr39	4.87e-200	0.981836	0.534	0.362	1.64e-195	0	Gpr39
Plekha7	1.16e-199	1.16164	0.456	0.286	3.9e-195	0	Plekha7
Abcc5	1.17e-199	0.730825	0.729	0.606	3.96e-195	0	Abcc5
Padi4	3.86e-199	1.02337	0.513	0.344	1.3e-194	0	Padi4
Eef2k	1.77e-198	1.13745	0.473	0.31	5.96e-194	0	Eef2k
Tc2n	1.92e-197	1.18058	0.52	0.353	6.46e-193	0	Tc2n
Srgap2	4.37e-197	0.757233	0.699	0.568	1.47e-192	0	Srgap2
Klf3	8.02e-197	0.75855	0.698	0.563	2.7e-192	0	Klf3
Epb41l1	1.08e-196	1.04805	0.523	0.365	3.65e-192	0	Epb41l1
Adam10	1.4e-196	0.618554	0.817	0.726	4.71e-192	0	Adam10
Plch2	5.07e-196	1.07651	0.5	0.341	1.71e-191	0	Plch2
Mfap3l	4.54e-195	1.0584	0.512	0.352	1.53e-190	0	Mfap3l
Agap1	6.58e-195	0.819114	0.7	0.579	2.22e-190	0	Agap1
AI480526	7.9e-195	1.2482	0.322	0.158	2.66e-190	0	AI480526
Magi1	1.61e-194	0.508061	0.838	0.733	5.41e-190	0	Magi1
Gab1	1.81e-194	0.897424	0.616	0.466	6.09e-190	0	Gab1
Phf21a	3.45e-194	0.722119	0.696	0.551	1.16e-189	0	Phf21a
Nr3c2	7.55e-193	0.861409	0.57	0.394	2.54e-188	0	Nr3c2
Mmp15	2.31e-192	0.861864	0.582	0.429	7.79e-188	0	Mmp15
St6galnac2	3.2e-192	1.18547	0.395	0.225	1.08e-187	0	St6galnac2
Cab39l	4.25e-192	0.972019	0.556	0.405	1.43e-187	0	Cab39l
5930430L01Rik	8.01e-191	1.40042	0.305	0.148	2.7e-186	0	5930430L01Rik
Evpl	8.56e-190	1.01654	0.493	0.333	2.89e-185	0	Evpl
Gtf2i	8.61e-189	0.789869	0.66	0.537	2.9e-184	0	Gtf2i
Rai1	1.28e-187	1.17673	0.468	0.309	4.31e-183	0	Rai1
Rab27b	1.5e-187	0.665465	0.765	0.621	5.05e-183	0	Rab27b
Sema3f	2.23e-187	0.943042	0.527	0.375	7.5e-183	0	Sema3f
Sipa1l3	2.43e-187	0.880775	0.605	0.459	8.19e-183	0	Sipa1l3
Arglu1	3.4e-187	0.65468	0.739	0.636	1.15e-182	0	Arglu1
Spint2	1.44e-185	0.29712	0.932	0.807	4.85e-181	0	Spint2
Jmjd1c	1.71e-185	0.570976	0.799	0.697	5.78e-181	0	Jmjd1c
Ttc14	1.24e-184	0.758487	0.629	0.485	4.19e-180	0	Ttc14
Lrrc26	3.09e-184	0.73953	0.442	0.264	1.04e-179	0	Lrrc26
Gm32461	4.47e-184	1.50577	0.289	0.139	1.51e-179	0	Gm32461
Plch1	4.55e-184	1.54717	0.25	0.108	1.53e-179	0	Plch1
Mbp	5.56e-184	0.810748	0.674	0.547	1.87e-179	0	Mbp
Ptpn3	7.05e-184	0.847546	0.63	0.49	2.37e-179	0	Ptpn3
Dip2b	1.11e-182	0.584325	0.775	0.661	3.75e-178	0	Dip2b
Rnf144b	1.15e-182	1.19078	0.444	0.285	3.88e-178	0	Rnf144b
Vti1a	1.17e-182	0.709269	0.713	0.6	3.93e-178	0	Vti1a
Lpp	1.76e-182	0.386147	0.963	0.914	5.93e-178	0	Lpp
Add3	2.42e-182	0.652352	0.792	0.705	8.14e-178	0	Add3
Lama5	3.26e-182	0.8362	0.631	0.499	1.1e-177	0	Lama5
Ralgapa1	6.77e-182	0.760468	0.621	0.472	2.28e-177	0	Ralgapa1
Tbl1xr1	7.83e-182	0.802823	0.621	0.476	2.64e-177	0	Tbl1xr1
Osbpl2	1.38e-181	1.17873	0.434	0.276	4.65e-177	0	Osbpl2
Epb41l4b	1.57e-181	0.507523	0.674	0.509	5.3e-177	0	Epb41l4b
Zfp292	1.66e-181	0.759355	0.625	0.472	5.6e-177	0	Zfp292
Zfp266	2.08e-181	0.90141	0.55	0.4	7e-177	0	Zfp266
Tcf12	2.69e-180	0.544231	0.835	0.747	9.06e-176	0	Tcf12
Rab27a	5.88e-180	1.40269	0.323	0.171	1.98e-175	0	Rab27a
Carmil1	7.58e-180	0.902879	0.56	0.411	2.55e-175	0	Carmil1
Babam2	8.07e-180	0.644934	0.777	0.69	2.72e-175	0	Babam2
Esrrg	2.04e-179	1.18982	0.327	0.169	6.86e-175	0	Esrrg
Pak6	2.57e-179	1.46967	0.316	0.167	8.67e-175	0	Pak6
Foxp1	3.47e-179	0.411442	0.956	0.927	1.17e-174	0	Foxp1
Kansl1	3.8e-179	0.527999	0.798	0.683	1.28e-174	0	Kansl1
Mgat3	6.15e-179	1.11808	0.42	0.256	2.07e-174	0	Mgat3
2210408F21Rik	9.75e-179	1.01076	0.518	0.363	3.28e-174	0	2210408F21Rik
Rin2	4.44e-178	0.752924	0.627	0.461	1.49e-173	0	Rin2
Celf2	1.03e-177	0.361504	0.865	0.791	3.45e-173	0	Celf2
Abcd3	6.42e-177	0.6524	0.771	0.661	2.16e-172	0	Abcd3
Sppl3	8.04e-177	0.66558	0.76	0.665	2.71e-172	0	Sppl3
Pds5a	1.02e-175	0.746384	0.667	0.544	3.45e-171	0	Pds5a
Lad1	1.89e-175	0.96809	0.519	0.379	6.38e-171	0	Lad1
Socs6	6.07e-175	1.30048	0.375	0.222	2.05e-170	0	Socs6
Zfp827	7.22e-175	1.11658	0.425	0.263	2.43e-170	0	Zfp827
Cpd	1.81e-174	0.622528	0.728	0.632	6.11e-170	0	Cpd
Resf1	2.32e-174	0.795291	0.61	0.477	7.82e-170	0	Resf1
Ralgps2	1.78e-173	0.986501	0.496	0.343	5.99e-169	0	Ralgps2
Rab10	2.73e-173	0.496257	0.887	0.832	9.2e-169	0	Rab10
Ube3c	5.07e-173	0.902936	0.522	0.365	1.71e-168	0	Ube3c
Srd5a1	6.06e-173	0.790992	0.53	0.357	2.04e-168	0	Srd5a1
Slc12a6	1.6e-172	0.743343	0.655	0.526	5.41e-168	0	Slc12a6
Traf3ip2	5.77e-172	1.04154	0.499	0.35	1.94e-167	0	Traf3ip2
Krt15	9.27e-172	0.375123	0.989	0.889	3.12e-167	0	Krt15
Nbea	1.41e-171	0.660055	0.682	0.541	4.74e-167	0	Nbea
Fam120c	2.06e-171	1.25298	0.333	0.179	6.94e-167	0	Fam120c
Mllt10	4.53e-171	0.69494	0.706	0.593	1.53e-166	0	Mllt10
Tjp3	1.41e-170	1.08457	0.412	0.258	4.74e-166	0	Tjp3
Cryl1	1.34e-168	1.2121	0.424	0.279	4.51e-164	0	Cryl1
Sbf2	4.77e-168	0.662318	0.695	0.581	1.61e-163	0	Sbf2
Amn1	5.79e-168	1.1624	0.386	0.232	1.95e-163	0	Amn1
Atxn7l1	1.05e-167	1.02861	0.473	0.315	3.55e-163	0	Atxn7l1
Supt3	3.29e-167	0.923468	0.55	0.404	1.11e-162	0	Supt3
Lrba	3.34e-167	0.641403	0.753	0.66	1.12e-162	0	Lrba
Zfp148	2.02e-166	0.718852	0.671	0.56	6.82e-162	0	Zfp148
Vps54	5.11e-165	0.874066	0.54	0.395	1.72e-160	0	Vps54
Chd3	1.5e-163	0.666024	0.73	0.632	5.05e-159	0	Chd3
Rassf3	5.57e-163	0.703154	0.64	0.516	1.88e-158	0	Rassf3
Krt13	7.42e-163	1.23846	0.499	0.35	2.5e-158	0	Krt13
Bace2	9.73e-163	0.666108	0.718	0.597	3.28e-158	0	Bace2
Tnrc6b	3.9e-162	0.487793	0.797	0.699	1.32e-157	0	Tnrc6b
Luc7l2	5.83e-162	0.537951	0.833	0.783	1.97e-157	0	Luc7l2
Naip5	8.47e-162	0.918472	0.428	0.257	2.85e-157	0	Naip5
Zfp280d	9.86e-162	0.800497	0.586	0.448	3.32e-157	0	Zfp280d
Cmip	1.36e-161	0.6141	0.772	0.676	4.59e-157	0	Cmip
Tia1	4.66e-161	0.865987	0.479	0.321	1.57e-156	0	Tia1
2610027K06Rik	7.58e-161	1.55732	0.275	0.14	2.55e-156	0	2610027K06Rik
Ttll10	1.89e-160	1.36662	0.283	0.144	6.38e-156	0	Ttll10
Hnrnpr	4.87e-160	0.735195	0.658	0.551	1.64e-155	0	Hnrnpr
Stk38	6.76e-160	0.87947	0.523	0.378	2.28e-155	0	Stk38
Pik3cb	1.19e-159	1.19839	0.333	0.188	4.02e-155	0	Pik3cb
Gal3st1	1.88e-159	1.41078	0.28	0.142	6.34e-155	0	Gal3st1
Cfap20dc	2.05e-159	1.7079	0.25	0.121	6.9e-155	0	Cfap20dc
Asxl2	2.21e-159	0.816052	0.566	0.427	7.46e-155	0	Asxl2
Prr16	3.61e-159	0.862368	0.548	0.392	1.22e-154	0	Prr16
Tbx3	1.56e-158	0.832198	0.572	0.433	5.25e-154	0	Tbx3
Tspan1	2.52e-158	0.720287	0.399	0.235	8.5e-154	0	Tspan1
Rasef	2.92e-158	0.912067	0.529	0.392	9.85e-154	0	Rasef
Pla2r1	1.17e-157	1.15569	0.511	0.379	3.95e-153	0	Pla2r1
Slc16a11	1.52e-157	0.787041	0.458	0.296	5.12e-153	0	Slc16a11
Cyb5b	2.11e-157	0.887113	0.57	0.447	7.12e-153	0	Cyb5b
Adh7	2.42e-157	0.666276	0.67	0.537	8.15e-153	0	Adh7
Kdm5b	4.1e-157	0.691512	0.702	0.597	1.38e-152	0	Kdm5b
Airn	4.13e-157	0.591572	0.758	0.635	1.39e-152	0	Airn
Ahnak	1.78e-156	0.382711	0.942	0.893	5.99e-152	0	Ahnak
Nr6a1	1.91e-156	0.568456	0.723	0.594	6.45e-152	0	Nr6a1
Ermp1	2.5e-156	0.64966	0.62	0.455	8.43e-152	0	Ermp1
Slc16a7	1.13e-155	0.843088	0.533	0.393	3.81e-151	0	Slc16a7
Armh3	2.37e-155	0.982338	0.414	0.259	7.97e-151	0	Armh3
Lrrk1	2.75e-155	0.862634	0.494	0.347	9.27e-151	0	Lrrk1
Rars2	1.21e-154	1.19654	0.359	0.216	4.09e-150	0	Rars2
Erbb2	2.75e-154	1.10829	0.35	0.203	9.26e-150	0	Erbb2
Itpr2	3.87e-154	0.680577	0.688	0.571	1.31e-149	0	Itpr2
Fgfr3	1.38e-153	0.761685	0.571	0.429	4.65e-149	0	Fgfr3
Zmynd8	2.09e-153	0.810534	0.562	0.427	7.03e-149	0	Zmynd8
Dop1a	1.94e-152	1.12816	0.396	0.25	6.55e-148	0	Dop1a
Relch	2.69e-152	0.80512	0.586	0.461	9.07e-148	0	Relch
Memo1	2.84e-152	0.693858	0.694	0.588	9.56e-148	0	Memo1
Mycbp2	4.95e-152	0.569269	0.794	0.733	1.67e-147	0	Mycbp2
Shtn1	7.25e-152	1.06731	0.455	0.316	2.44e-147	0	Shtn1
Cdc14a	7.42e-152	0.812208	0.583	0.454	2.5e-147	0	Cdc14a
Ccdc3	1.71e-151	0.433026	0.751	0.589	5.75e-147	0	Ccdc3
Tnfrsf19	1.71e-150	1.3686	0.327	0.187	5.77e-146	0	Tnfrsf19
Zfhx3	1.23e-149	0.553562	0.803	0.729	4.14e-145	0	Zfhx3
Nsmaf	1.89e-148	1.17088	0.382	0.244	6.38e-144	0	Nsmaf
Grb7	5.25e-148	1.10274	0.344	0.202	1.77e-143	0	Grb7
Slc9a7	8.05e-148	1.26786	0.265	0.133	2.71e-143	0	Slc9a7
Tenm4	2.55e-147	0.62988	0.635	0.469	8.58e-143	0	Tenm4
Tbc1d5	2.73e-147	0.613414	0.711	0.605	9.2e-143	0	Tbc1d5
Dpyd	7.21e-147	0.63702	0.644	0.499	2.43e-142	0	Dpyd
Cdcp1	8.11e-147	0.729123	0.591	0.46	2.73e-142	0	Cdcp1
Nedd4	1.28e-146	0.4162	0.857	0.785	4.3e-142	0	Nedd4
Epb41	1.62e-146	0.606324	0.648	0.527	5.45e-142	0	Epb41
Adgrg6	4.77e-146	0.88295	0.538	0.413	1.61e-141	0	Adgrg6
Tab2	3.72e-145	0.706649	0.659	0.567	1.25e-140	0	Tab2
Scarb2	6.7e-145	0.659649	0.663	0.556	2.26e-140	0	Scarb2
Rbm6	2.42e-144	0.615387	0.733	0.648	8.15e-140	0	Rbm6
Ica1	3.27e-144	0.965841	0.412	0.268	1.1e-139	0	Ica1
Jarid2	5.43e-144	0.64599	0.666	0.554	1.83e-139	0	Jarid2
Bicra	9.62e-144	1.15727	0.285	0.149	3.24e-139	0	Bicra
Polb	1.08e-143	0.82787	0.572	0.456	3.64e-139	0	Polb
Synj2	1.21e-143	1.21969	0.351	0.213	4.07e-139	0	Synj2
Ube2e2	1.67e-143	0.726403	0.641	0.519	5.62e-139	0	Ube2e2
C77080	4.68e-142	1.02938	0.419	0.281	1.58e-137	0	C77080
Smg6	1.55e-141	0.603267	0.67	0.549	5.21e-137	0	Smg6
Phf20l1	5.45e-141	0.579848	0.807	0.748	1.84e-136	0	Phf20l1
Dusp16	1.06e-140	0.604562	0.651	0.527	3.56e-136	0	Dusp16
Me2	1.43e-140	1.16562	0.374	0.241	4.81e-136	0	Me2
Agps	1.75e-140	0.808787	0.604	0.491	5.9e-136	0	Agps
Wdfy3	2.25e-140	0.763393	0.611	0.501	7.59e-136	0	Wdfy3
Lpcat2	3e-140	0.955937	0.413	0.271	1.01e-135	0	Lpcat2
Ptprk	3.15e-140	0.495802	0.748	0.649	1.06e-135	0	Ptprk
Sytl1	4.71e-139	0.878746	0.515	0.393	1.59e-134	0	Sytl1
Cbfa2t2	9.6e-139	0.900902	0.436	0.291	3.23e-134	0	Cbfa2t2
Tlcd3a	1.67e-137	1.17919	0.364	0.232	5.64e-133	0	Tlcd3a
Arhgap5	2.91e-137	0.54731	0.748	0.667	9.8e-133	0	Arhgap5
Kmt2c	4.46e-137	0.558442	0.765	0.691	1.5e-132	0	Kmt2c
Bcas3	6.05e-137	0.612236	0.734	0.645	2.04e-132	0	Bcas3
Ldlrap1	6.92e-137	0.967789	0.406	0.269	2.33e-132	0	Ldlrap1
Wnt4	7.13e-137	0.432307	0.836	0.715	2.4e-132	0	Wnt4
Cog5	1.07e-136	0.739419	0.561	0.433	3.59e-132	0	Cog5
Neo1	1.48e-136	0.708489	0.558	0.424	5e-132	0	Neo1
Slc43a2	7.1e-136	1.15706	0.413	0.28	2.39e-131	0	Slc43a2
6820431F20Rik	1.2e-135	0.714766	0.593	0.474	4.03e-131	0	6820431F20Rik
Mtmr3	4.93e-135	0.696262	0.649	0.547	1.66e-130	0	Mtmr3
Akap13	5.34e-135	0.439992	0.893	0.849	1.8e-130	0	Akap13
Sfi1	6.95e-135	1.09587	0.35	0.215	2.34e-130	0	Sfi1
Frrs1	1.19e-133	0.908506	0.48	0.354	4.03e-129	0	Frrs1
Afg1l	4.05e-133	1.23593	0.282	0.153	1.36e-128	0	Afg1l
Srgap1	1.09e-132	0.516021	0.698	0.567	3.68e-128	0	Srgap1
Capn15	1.9e-132	0.987349	0.444	0.315	6.39e-128	0	Capn15
Ttc3	2.75e-132	0.633454	0.667	0.569	9.26e-128	0	Ttc3
Epb41l4a	2.97e-132	0.83789	0.52	0.388	1e-127	0	Epb41l4a
Ccnt2	3.13e-132	0.764693	0.542	0.415	1.05e-127	0	Ccnt2
Snapc3	7.93e-132	1.07432	0.321	0.187	2.67e-127	0	Snapc3
Zfp618	9.98e-132	1.16471	0.345	0.213	3.36e-127	0	Zfp618
Myh14	4.98e-131	0.555564	0.523	0.371	1.68e-126	0	Myh14
Zbtb7c	5.82e-131	1.30306	0.289	0.162	1.96e-126	0	Zbtb7c
Mboat1	1.56e-130	0.467841	0.594	0.448	5.26e-126	0	Mboat1
Arhgef18	2.61e-130	0.829928	0.448	0.312	8.78e-126	0	Arhgef18
Pkp1	3.1e-130	0.762167	0.548	0.418	1.04e-125	0	Pkp1
Mta3	4.05e-130	0.995853	0.46	0.339	1.37e-125	0	Mta3
Abcc3	1.41e-129	0.685969	0.629	0.509	4.77e-125	0	Abcc3
Pcmtd1	4.15e-129	0.62137	0.658	0.571	1.4e-124	0	Pcmtd1
Fars2	4.93e-129	0.746976	0.615	0.514	1.66e-124	0	Fars2
Tmem45a	1.55e-128	0.749747	0.584	0.462	5.22e-124	0	Tmem45a
Arid1b	7.01e-128	0.520077	0.795	0.737	2.36e-123	0	Arid1b
Akap9	8.41e-128	0.679217	0.68	0.601	2.83e-123	0	Akap9
Gda	8.71e-128	0.66963	0.576	0.448	2.93e-123	0	Gda
Sesn3	8.83e-128	0.636592	0.67	0.583	2.97e-123	0	Sesn3
Tpcn1	3.03e-127	1.18156	0.27	0.147	1.02e-122	0	Tpcn1
Mdfic	3.03e-127	0.693962	0.504	0.365	1.02e-122	0	Mdfic
Akap10	3.12e-127	0.843277	0.45	0.312	1.05e-122	0	Akap10
Espn	1.08e-126	1.35904	0.292	0.17	3.65e-122	0	Espn
St3gal3	1.17e-126	0.890964	0.417	0.282	3.95e-122	0	St3gal3
Rgs12	1.73e-126	0.775203	0.506	0.37	5.83e-122	0	Rgs12
Bcl9l	2.05e-126	0.885818	0.451	0.32	6.92e-122	0	Bcl9l
Slc14a1	3.03e-126	0.73749	0.56	0.426	1.02e-121	0	Slc14a1
Atrx	4.81e-126	0.517592	0.751	0.677	1.62e-121	0	Atrx
Arhgef12	5.96e-126	0.503331	0.754	0.669	2.01e-121	0	Arhgef12
Rassf9	7.71e-126	0.960857	0.339	0.202	2.6e-121	0	Rassf9
Tmem45b	1.87e-125	1.14926	0.358	0.225	6.3e-121	0	Tmem45b
Sh3d19	2.18e-125	0.457357	0.792	0.69	7.34e-121	0	Sh3d19
Galnt7	2.84e-125	0.881914	0.528	0.413	9.56e-121	0	Galnt7
Gm4258	3.11e-125	0.944681	0.331	0.195	1.05e-120	0	Gm4258
Sntb1	3.54e-125	0.832219	0.443	0.308	1.19e-120	0	Sntb1
Dock7	1.57e-124	0.703126	0.599	0.49	5.3e-120	0	Dock7
Ankhd1	1.85e-124	0.506481	0.776	0.711	6.24e-120	0	Ankhd1
Ophn1	4.15e-124	0.81502	0.482	0.355	1.4e-119	0	Ophn1
Smyd3	6.17e-124	0.636757	0.674	0.574	2.08e-119	0	Smyd3
Apobec3	1.27e-123	0.987614	0.397	0.267	4.28e-119	0	Apobec3
Cyb5r3	2.28e-123	0.451158	0.725	0.638	7.68e-119	0	Cyb5r3
Itfg1	2.33e-123	0.730095	0.568	0.46	7.85e-119	0	Itfg1
Dcaf5	2.64e-123	0.94751	0.392	0.26	8.89e-119	0	Dcaf5
Scaper	3.71e-123	0.671176	0.627	0.529	1.25e-118	0	Scaper
Sh3gl2	2.36e-122	1.00058	0.467	0.333	7.94e-118	0	Sh3gl2
Ccnd3	2.8e-122	0.689446	0.581	0.459	9.45e-118	0	Ccnd3
Xpo7	3.22e-121	0.755056	0.518	0.393	1.08e-116	0	Xpo7
Uri1	4.62e-121	0.73365	0.512	0.388	1.56e-116	0	Uri1
Rbm5	8.59e-121	0.633498	0.653	0.566	2.89e-116	0	Rbm5
Tmprss13	1e-120	1.00869	0.42	0.301	3.37e-116	0	Tmprss13
Trim24	1.64e-120	0.930645	0.445	0.321	5.52e-116	0	Trim24
Cracr2b	4.56e-120	0.786334	0.43	0.296	1.54e-115	0	Cracr2b
Zmym4	7.26e-120	0.723555	0.519	0.391	2.45e-115	0	Zmym4
Ide	7.68e-120	0.726194	0.536	0.419	2.59e-115	0	Ide
Slx4ip	9.45e-120	1.14212	0.311	0.187	3.18e-115	0	Slx4ip
Map3k5	1.51e-119	0.519351	0.727	0.636	5.08e-115	0	Map3k5
Maco1	2.96e-119	0.842463	0.499	0.382	9.98e-115	0	Maco1
Por	4.76e-119	0.49664	0.812	0.734	1.6e-114	0	Por
Cenpb	1.52e-118	0.59399	0.648	0.563	5.14e-114	0	Cenpb
Eef2	2.53e-118	0.292672	0.969	0.942	8.51e-114	0	Eef2
Slc25a36	3.18e-118	0.796614	0.521	0.409	1.07e-113	0	Slc25a36
Nbeal2	3.52e-118	1.13686	0.327	0.205	1.19e-113	0	Nbeal2
Tmem164	4.12e-118	0.580155	0.577	0.455	1.39e-113	0	Tmem164
Wwox	7.26e-118	0.73187	0.628	0.512	2.45e-113	0	Wwox
Rab11fip2	1.03e-117	1.06465	0.321	0.197	3.49e-113	0	Rab11fip2
Tmem260	1.21e-117	1.15108	0.296	0.173	4.08e-113	0	Tmem260
9530026P05Rik	2.31e-117	0.48845	0.55	0.415	7.78e-113	0	9530026P05Rik
Mboat2	1.38e-116	1.06289	0.374	0.249	4.66e-112	0	Mboat2
Arfip1	2.84e-116	0.903075	0.471	0.357	9.55e-112	0	Arfip1
Sltm	3.01e-116	0.589677	0.722	0.661	1.02e-111	0	Sltm
Kdm2a	8.23e-116	0.629038	0.647	0.561	2.77e-111	0	Kdm2a
Fgd4	1.11e-115	0.815463	0.496	0.378	3.74e-111	0	Fgd4
Arid2	2.9e-115	0.719267	0.553	0.444	9.77e-111	0	Arid2
Atxn2	3.99e-115	0.711587	0.614	0.524	1.34e-110	0	Atxn2
Ccny	6.29e-115	0.577527	0.636	0.541	2.12e-110	0	Ccny
Ncor1	6.38e-115	0.499874	0.768	0.715	2.15e-110	0	Ncor1
Epha1	1.02e-114	1.07219	0.354	0.236	3.45e-110	0	Epha1
Ralgapa2	1.83e-114	0.296549	0.711	0.595	6.18e-110	0	Ralgapa2
Mnat1	4.51e-114	0.765612	0.498	0.38	1.52e-109	0	Mnat1
Prr15l	6.91e-114	0.775813	0.297	0.168	2.33e-109	0	Prr15l
Rabgap1	7.25e-114	0.641448	0.638	0.543	2.44e-109	0	Rabgap1
Gpt	7.47e-114	1.15754	0.323	0.207	2.52e-109	0	Gpt
Tab1	9.26e-114	1.25278	0.253	0.14	3.12e-109	0	Tab1
Rnls	1.44e-113	1.32238	0.255	0.141	4.84e-109	0	Rnls
Kidins220	3.86e-113	0.836737	0.475	0.363	1.3e-108	0	Kidins220
9530036O11Rik	3.91e-113	1.02934	0.427	0.307	1.32e-108	0	9530036O11Rik
Chd8	6.01e-113	0.829814	0.45	0.328	2.02e-108	0	Chd8
Il17re	2.89e-112	0.881669	0.445	0.327	9.74e-108	0	Il17re
Phlpp1	6.43e-112	0.585973	0.685	0.59	2.17e-107	0	Phlpp1
Eps8	9.15e-112	0.652462	0.565	0.445	3.08e-107	0	Eps8
Zfp704	9.56e-112	0.774921	0.539	0.436	3.22e-107	0	Zfp704
Prr14l	1.83e-111	0.864093	0.433	0.311	6.16e-107	0	Prr14l
Kif26b	1.88e-111	1.24256	0.279	0.163	6.33e-107	0	Kif26b
Rhbdd2	1.92e-111	1.07451	0.36	0.244	6.49e-107	0	Rhbdd2
Mllt3	5.44e-111	0.575863	0.628	0.521	1.83e-106	0	Mllt3
Notch1	7.58e-111	0.657248	0.598	0.496	2.55e-106	0	Notch1
Acvr1b	8.06e-111	1.12908	0.291	0.173	2.72e-106	0	Acvr1b
Tbck	9.56e-111	0.901395	0.39	0.267	3.22e-106	0	Tbck
Gdpd1	8.09e-110	0.826915	0.471	0.344	2.73e-105	0	Gdpd1
Scd2	1e-109	0.560855	0.613	0.505	3.38e-105	0	Scd2
Trim44	2.75e-109	0.637213	0.572	0.47	9.28e-105	0	Trim44
Xpr1	3.13e-109	0.638878	0.569	0.462	1.05e-104	0	Xpr1
Esrra	3.97e-109	1.01875	0.368	0.251	1.34e-104	0	Esrra
Ncoa2	6.09e-109	0.588498	0.597	0.487	2.05e-104	0	Ncoa2
Ccdc191	6.1e-109	1.11885	0.312	0.194	2.06e-104	0	Ccdc191
Tdrd3	1.08e-108	0.885625	0.43	0.312	3.65e-104	0	Tdrd3
Rbm26	2.15e-108	0.674528	0.592	0.499	7.23e-104	0	Rbm26
Spopl	2.98e-108	0.878433	0.395	0.273	1e-103	0	Spopl
Patj	6.11e-108	0.497888	0.712	0.621	2.06e-103	0	Patj
Trit1	6.15e-108	1.13189	0.27	0.156	2.07e-103	0	Trit1
Ubr3	6.41e-108	0.697771	0.555	0.449	2.16e-103	0	Ubr3
Hacd2	1.75e-107	0.569188	0.651	0.56	5.9e-103	0	Hacd2
Vps13d	1.98e-107	0.71068	0.529	0.42	6.66e-103	0	Vps13d
8430419K02Rik	2.75e-107	1.03322	0.288	0.169	9.26e-103	0	8430419K02Rik
R3hdm1	3.18e-107	0.702009	0.53	0.418	1.07e-102	0	R3hdm1
Vill	4.46e-107	1.04471	0.361	0.249	1.5e-102	0	Vill
Nr2c1	6.28e-107	1.06321	0.327	0.21	2.12e-102	0	Nr2c1
Trappc8	1.14e-106	0.850439	0.464	0.356	3.84e-102	0	Trappc8
Mapk1	2.67e-106	0.477191	0.757	0.692	9.01e-102	0	Mapk1
Pparg	2.13e-105	0.629366	0.531	0.402	7.16e-101	0	Pparg
Mfsd6	2.51e-105	0.875593	0.467	0.364	8.47e-101	0	Mfsd6
Bik	3e-105	1.00492	0.337	0.222	1.01e-100	0	Bik
Mapkap1	3.99e-105	0.759576	0.542	0.45	1.35e-100	0	Mapkap1
Rab25	4.39e-105	0.484743	0.701	0.604	1.48e-100	0	Rab25
Fbxl17	5.78e-105	0.482985	0.752	0.688	1.95e-100	0	Fbxl17
Eefsec	6.04e-105	1.11555	0.31	0.195	2.04e-100	0	Eefsec
Vgll4	1.2e-104	0.6567	0.589	0.491	4.05e-100	0	Vgll4
Map2k5	1.22e-104	0.844592	0.422	0.305	4.11e-100	0	Map2k5
Smurf1	2.01e-104	0.877385	0.429	0.317	6.78e-100	0	Smurf1
Hnf1b	6.86e-104	1.14757	0.274	0.163	2.31e-99	0	Hnf1b
Unc13b	1.67e-103	0.574332	0.58	0.467	5.61e-99	0	Unc13b
Pgr	2.05e-103	0.810974	0.359	0.234	6.9e-99	0	Pgr
Tnrc6a	2.06e-103	0.584269	0.622	0.531	6.96e-99	0	Tnrc6a
Pde4d	4.27e-103	0.41013	0.649	0.541	1.44e-98	0	Pde4d
Kdm4c	1.31e-102	0.77187	0.446	0.326	4.41e-98	0	Kdm4c
Retreg3	1.65e-102	0.824538	0.403	0.286	5.57e-98	0	Retreg3
Dcaf8	2.08e-102	0.752784	0.51	0.409	7e-98	0	Dcaf8
Exoc4	2.28e-102	0.403122	0.771	0.709	7.68e-98	0	Exoc4
Pik3ip1	4.7e-102	1.1166	0.258	0.148	1.58e-97	0	Pik3ip1
Epn2	6.22e-102	0.96239	0.324	0.207	2.1e-97	0	Epn2
Rxra	1.56e-101	0.929706	0.394	0.283	5.24e-97	0	Rxra
Sil1	1.7e-101	0.847312	0.445	0.332	5.73e-97	0	Sil1
Arhgap39	1.75e-101	1.19998	0.26	0.153	5.91e-97	0	Arhgap39
Cnot2	1.23e-100	0.578116	0.626	0.538	4.15e-96	0	Cnot2
Ilrun	1.68e-100	0.621802	0.612	0.531	5.67e-96	0	Ilrun
Atad2b	1.74e-100	0.676878	0.544	0.441	5.85e-96	0	Atad2b
Clec2d	3.11e-100	0.297992	0.527	0.386	1.05e-95	0	Clec2d
Uhrf1bp1l	6.08e-100	0.609499	0.611	0.524	2.05e-95	0	Uhrf1bp1l
Inava	7.04e-100	1.03049	0.345	0.234	2.37e-95	0	Inava
Plekhh1	8.66e-100	1.22558	0.293	0.187	2.92e-95	0	Plekhh1
Paqr5	1.04e-99	0.926999	0.456	0.339	3.52e-95	0	Paqr5
Atg10	1.08e-99	0.796521	0.464	0.352	3.64e-95	0	Atg10
Capn1	2.05e-99	0.741095	0.479	0.373	6.92e-95	0	Capn1
Gbf1	3.92e-99	0.72657	0.515	0.414	1.32e-94	0	Gbf1
Ddr1	4.92e-99	0.766848	0.469	0.362	1.66e-94	0	Ddr1
Birc6	8.32e-99	0.452995	0.733	0.674	2.81e-94	0	Birc6
Car12	1.01e-98	0.544149	0.507	0.37	3.39e-94	0	Car12
Rarb	1.21e-98	0.972427	0.321	0.206	4.07e-94	0	Rarb
Mrtfb	1.94e-98	0.447534	0.614	0.516	6.55e-94	0	Mrtfb
Rab15	2.48e-98	0.81071	0.471	0.373	8.36e-94	0	Rab15
Spop	2.66e-98	0.454873	0.763	0.715	8.95e-94	0	Spop
Mindy1	3e-98	0.866917	0.386	0.271	1.01e-93	0	Mindy1
Nfe2l3	8.71e-98	0.902833	0.435	0.328	2.93e-93	0	Nfe2l3
Esr1	1.05e-97	0.297811	0.721	0.603	3.54e-93	0	Esr1
Ambra1	1.53e-97	0.528616	0.644	0.552	5.15e-93	0	Ambra1
Ncoa6	2.46e-97	0.842942	0.405	0.294	8.27e-93	0	Ncoa6
Srrm1	2.96e-97	0.440028	0.774	0.727	9.96e-93	0	Srrm1
Bicd1	4.03e-97	0.605866	0.376	0.251	1.36e-92	0	Bicd1
Fbxl20	1.04e-96	0.745034	0.469	0.361	3.5e-92	0	Fbxl20
Thada	1.08e-96	0.589538	0.413	0.294	3.64e-92	0	Thada
Ppm1l	1.68e-96	0.555679	0.663	0.564	5.66e-92	0	Ppm1l
Zfp395	1.99e-96	0.962266	0.303	0.191	6.72e-92	0	Zfp395
Cept1	3.52e-96	0.68449	0.554	0.466	1.19e-91	0	Cept1
Gfm2	5.8e-96	1.04053	0.266	0.159	1.95e-91	0	Gfm2
G6pdx	6.48e-96	0.832534	0.454	0.357	2.18e-91	0	G6pdx
Wfdc15b	6.88e-96	0.873793	0.38	0.268	2.32e-91	0	Wfdc15b
Tmprss2	1.25e-95	0.436186	0.742	0.638	4.21e-91	0	Tmprss2
Sema3a	2.49e-95	0.585833	0.465	0.334	8.38e-91	0	Sema3a
Arid1a	3.61e-95	0.561423	0.65	0.58	1.22e-90	0	Arid1a
Shroom2	3.76e-95	0.769123	0.353	0.237	1.27e-90	0	Shroom2
Kif21a	5.79e-95	0.683902	0.552	0.459	1.95e-90	0	Kif21a
Cpa6	1.13e-94	0.261025	0.6	0.436	3.81e-90	0	Cpa6
Ehmt1	1.21e-94	0.569676	0.57	0.475	4.06e-90	0	Ehmt1
Pdxdc1	1.59e-94	0.698788	0.562	0.481	5.36e-90	0	Pdxdc1
Mtus1	3.72e-94	0.316448	0.71	0.6	1.25e-89	0	Mtus1
Tmcc1	7.48e-94	0.468023	0.673	0.581	2.52e-89	0	Tmcc1
Lims1	8e-94	0.524734	0.642	0.565	2.7e-89	0	Lims1
Septin10	8.31e-94	0.777672	0.424	0.315	2.8e-89	0	Septin10
Taf3	9.43e-94	0.799775	0.448	0.341	3.18e-89	0	Taf3
Adam28	1.35e-93	0.738201	0.447	0.338	4.56e-89	0	Adam28
Efs	1.95e-93	0.931404	0.384	0.281	6.59e-89	0	Efs
Pcm1	2.15e-93	0.630405	0.576	0.489	7.24e-89	0	Pcm1
Scaf8	2.56e-93	0.626587	0.569	0.472	8.61e-89	0	Scaf8
Strbp	6.18e-93	0.532241	0.629	0.542	2.08e-88	0	Strbp
Setd7	2.52e-92	0.825652	0.418	0.311	8.5e-88	0	Setd7
Nrip1	4.32e-92	0.319619	0.882	0.831	1.45e-87	0	Nrip1
Csnk1g1	5.86e-92	0.642911	0.475	0.36	1.97e-87	0	Csnk1g1
Arhgap35	6.3e-92	0.812227	0.437	0.333	2.12e-87	0	Arhgap35
Pard6g	6.76e-92	0.657244	0.506	0.403	2.28e-87	0	Pard6g
Npas2	7.36e-92	0.813248	0.46	0.352	2.48e-87	0	Npas2
Arl15	1.28e-91	0.36118	0.634	0.519	4.31e-87	0	Arl15
Slc12a2	1.53e-91	0.320853	0.798	0.704	5.15e-87	0	Slc12a2
Vps13b	2.03e-91	0.493526	0.682	0.614	6.83e-87	0	Vps13b
Zfp53	4.43e-91	0.908895	0.318	0.209	1.49e-86	0	Zfp53
Syt16	5.24e-91	1.02755	0.353	0.248	1.77e-86	0	Syt16
Pan3	7.65e-91	0.388742	0.816	0.764	2.58e-86	0	Pan3
Pwwp2b	8.75e-91	0.935154	0.274	0.168	2.95e-86	0	Pwwp2b
Ubn2	1.13e-90	0.420505	0.748	0.684	3.8e-86	0	Ubn2
Padi1	1.4e-90	0.69082	0.505	0.403	4.72e-86	0	Padi1
Lncpint	2.76e-90	0.380107	0.731	0.646	9.31e-86	0	Lncpint
Ppp2r5a	2.82e-90	0.457622	0.621	0.543	9.51e-86	0	Ppp2r5a
Agmo	1.04e-89	0.704315	0.46	0.35	3.51e-85	0	Agmo
Ip6k2	1.64e-89	0.886051	0.38	0.273	5.52e-85	0	Ip6k2
Phc3	1.66e-89	0.79388	0.402	0.294	5.59e-85	0	Phc3
Ercc6l2	2.19e-89	0.944848	0.342	0.235	7.38e-85	0	Ercc6l2
Lrp6	2.33e-89	0.71165	0.497	0.398	7.84e-85	0	Lrp6
Ddx17	3.14e-89	0.510755	0.701	0.648	1.06e-84	0	Ddx17
Phf12	9.75e-89	0.822605	0.403	0.297	3.29e-84	0	Phf12
Fyco1	1.31e-88	0.98272	0.331	0.226	4.41e-84	0	Fyco1
Ogt	4.36e-88	0.379639	0.727	0.655	1.47e-83	0	Ogt
Ktn1	5.5e-88	0.372811	0.79	0.726	1.85e-83	0	Ktn1
Helz	1.23e-87	0.675371	0.502	0.408	4.13e-83	0	Helz
Ppp1r13l	1.92e-87	1.02598	0.321	0.221	6.46e-83	0	Ppp1r13l
Eif4ebp2	3.59e-87	0.530163	0.605	0.515	1.21e-82	0	Eif4ebp2
Rsrc1	4.36e-87	0.585114	0.583	0.496	1.47e-82	0	Rsrc1
Btrc	4.67e-87	0.819176	0.417	0.313	1.57e-82	0	Btrc
Tns3	6.86e-87	0.541174	0.603	0.508	2.31e-82	0	Tns3
Runx2	6.98e-87	0.776432	0.412	0.304	2.35e-82	0	Runx2
Dis3l2	8.4e-87	0.704783	0.456	0.352	2.83e-82	0	Dis3l2
Cert1	9.51e-87	0.441875	0.694	0.617	3.2e-82	0	Cert1
Marchf6	9.93e-87	0.693773	0.523	0.434	3.35e-82	0	Marchf6
Cxxc5	1.17e-86	0.834012	0.35	0.242	3.94e-82	0	Cxxc5
Nsf	1.19e-86	0.797503	0.362	0.256	4e-82	0	Nsf
Usp24	1.49e-86	0.676784	0.522	0.434	5.01e-82	0	Usp24
Cdin1	1.93e-86	0.701403	0.403	0.288	6.51e-82	0	Cdin1
Add1	1.96e-86	0.614724	0.579	0.5	6.61e-82	0	Add1
Gdpd5	2.43e-86	0.907991	0.358	0.253	8.2e-82	0	Gdpd5
Slc44a2	2.8e-86	0.643602	0.485	0.384	9.42e-82	0	Slc44a2
Gphn	3.16e-86	0.271446	0.884	0.823	1.06e-81	0	Gphn
Dicer1	3.35e-86	0.801192	0.401	0.296	1.13e-81	0	Dicer1
Slc25a27	3.41e-86	0.998077	0.271	0.169	1.15e-81	0	Slc25a27
Pkp4	7.94e-86	0.389554	0.808	0.751	2.68e-81	0	Pkp4
Mical3	9.22e-86	0.587834	0.532	0.431	3.11e-81	0	Mical3
Cd200r3	1.07e-85	0.79429	0.337	0.227	3.6e-81	0	Cd200r3
Fam222b	1.34e-85	0.913765	0.271	0.168	4.5e-81	0	Fam222b
Zdhhc20	1.76e-85	0.511168	0.638	0.572	5.93e-81	0	Zdhhc20
Trip12	2.75e-85	0.43248	0.762	0.716	9.28e-81	0	Trip12
Mettl7a1	5.49e-85	0.852622	0.296	0.191	1.85e-80	0	Mettl7a1
1600014C10Rik	6.11e-85	0.475464	0.603	0.497	2.06e-80	0	1600014C10Rik
Smarcad1	1.26e-84	0.842363	0.352	0.247	4.24e-80	0	Smarcad1
Rif1	1.31e-84	0.758986	0.448	0.349	4.41e-80	0	Rif1
Hmbox1	1.35e-84	0.714055	0.449	0.351	4.54e-80	0	Hmbox1
Acsl1	3.61e-84	0.991801	0.297	0.197	1.22e-79	0	Acsl1
Xpo1	5.25e-84	0.730563	0.441	0.339	1.77e-79	0	Xpo1
Pgap2	5.67e-84	0.624057	0.545	0.467	1.91e-79	0	Pgap2
Pibf1	8.45e-84	0.870453	0.353	0.249	2.85e-79	0	Pibf1
Garem1	1.21e-83	0.930207	0.387	0.29	4.08e-79	0	Garem1
L1cam	1.75e-83	0.933634	0.342	0.244	5.91e-79	0	L1cam
Septin9	2.49e-83	0.540711	0.581	0.49	8.39e-79	0	Septin9
Megf9	3.44e-83	0.646534	0.507	0.414	1.16e-78	0	Megf9
Itch	3.61e-83	0.519548	0.593	0.508	1.22e-78	0	Itch
Hlcs	4.21e-83	1.0443	0.278	0.178	1.42e-78	0	Hlcs
Etv6	4.55e-83	0.364581	0.738	0.674	1.53e-78	0	Etv6
Fbxw4	4.66e-83	0.867848	0.368	0.265	1.57e-78	0	Fbxw4
Junos	5.78e-83	0.771255	0.432	0.33	1.95e-78	0	Junos
Slc38a9	1.13e-82	0.871627	0.275	0.172	3.81e-78	0	Slc38a9
Eri3	1.23e-82	0.662603	0.491	0.395	4.16e-78	0	Eri3
Sorbs2	1.67e-82	0.590282	0.408	0.301	5.63e-78	0	Sorbs2
Mms19	2.4e-82	0.891297	0.292	0.19	8.09e-78	0	Mms19
Mbnl2	2.67e-82	0.330307	0.914	0.881	9e-78	0	Mbnl2
Rprd2	3.13e-82	0.780712	0.391	0.288	1.06e-77	0	Rprd2
Nectin4	3.28e-82	0.87952	0.353	0.252	1.11e-77	0	Nectin4
Chaserr	4.4e-82	0.558453	0.546	0.452	1.48e-77	0	Chaserr
Hectd4	7.77e-82	0.94875	0.327	0.227	2.62e-77	0	Hectd4
Shprh	9.67e-82	0.965534	0.285	0.183	3.26e-77	0	Shprh
Lmbr1	1.44e-81	0.800288	0.379	0.278	4.84e-77	0	Lmbr1
Hipk1	2.38e-81	0.52608	0.567	0.493	8.01e-77	0	Hipk1
Hip1r	3.83e-81	0.785764	0.446	0.357	1.29e-76	0	Hip1r
Sort1	3.96e-81	0.968164	0.31	0.212	1.33e-76	0	Sort1
Tmem50b	5.15e-81	0.896738	0.36	0.267	1.73e-76	0	Tmem50b
Slc35a3	1.17e-80	0.843274	0.371	0.274	3.96e-76	0	Slc35a3
Usp34	1.37e-80	0.336843	0.836	0.796	4.61e-76	0	Usp34
Faf1	1.47e-80	0.482652	0.668	0.612	4.94e-76	0	Faf1
Micu2	2.18e-80	0.766946	0.433	0.34	7.33e-76	0	Micu2
Hoxa10	2.56e-80	0.736867	0.39	0.286	8.64e-76	0	Hoxa10
Dnm2	7.55e-80	0.58743	0.617	0.553	2.55e-75	0	Dnm2
Gm32647	3.1e-79	0.473974	0.326	0.212	1.04e-74	0	Gm32647
Runx1	3.39e-79	0.312405	0.856	0.793	1.14e-74	0	Runx1
Fbxo31	3.9e-79	1.07364	0.279	0.182	1.31e-74	0	Fbxo31
Hipk2	4.52e-79	0.759642	0.47	0.382	1.52e-74	0	Hipk2
Cpsf6	7.79e-79	0.554925	0.566	0.491	2.63e-74	0	Cpsf6
Slco3a1	1.53e-78	0.742599	0.411	0.312	5.14e-74	0	Slco3a1
Alpl	3.33e-78	0.912644	0.367	0.269	1.12e-73	0	Alpl
Tspan12	4.65e-78	0.730639	0.471	0.384	1.57e-73	0	Tspan12
Mrtfa	4.93e-78	0.528967	0.508	0.406	1.66e-73	0	Mrtfa
Zzz3	5.77e-78	0.61051	0.56	0.485	1.94e-73	0	Zzz3
Enox2	7.2e-78	0.707045	0.366	0.26	2.43e-73	0	Enox2
Supt20	8.01e-78	0.659383	0.458	0.361	2.7e-73	0	Supt20
Zfp809	1.48e-77	0.311704	0.498	0.389	4.99e-73	0	Zfp809
Snrnp70	1.59e-77	0.427826	0.711	0.667	5.35e-73	0	Snrnp70
Net1	1.65e-77	0.336978	0.779	0.692	5.57e-73	0	Net1
Chchd3	1.97e-77	0.592236	0.559	0.481	6.65e-73	0	Chchd3
Kat2b	2.49e-77	0.791078	0.414	0.321	8.39e-73	0	Kat2b
Celf1	3.48e-77	0.472005	0.674	0.617	1.17e-72	0	Celf1
Phip	3.56e-77	0.524625	0.669	0.617	1.2e-72	0	Phip
Slc25a13	4.53e-77	0.964507	0.289	0.191	1.53e-72	0	Slc25a13
Gpld1	5.9e-77	1.11184	0.277	0.186	1.99e-72	0	Gpld1
Tpk1	7.01e-77	0.664111	0.451	0.351	2.36e-72	0	Tpk1
Tfcp2l1	1.32e-76	0.880648	0.317	0.221	4.45e-72	0	Tfcp2l1
Kat6b	1.98e-76	0.596104	0.564	0.488	6.66e-72	0	Kat6b
Zfp652	2.05e-76	0.636385	0.483	0.39	6.92e-72	0	Zfp652
Kmt2e	3.18e-76	0.349741	0.707	0.641	1.07e-71	0	Kmt2e
Bspry	3.67e-76	0.874933	0.327	0.231	1.24e-71	0	Bspry
St7l	7.41e-76	0.860764	0.346	0.249	2.5e-71	0	St7l
Dio2	9.16e-76	0.50447	0.466	0.344	3.09e-71	0	Dio2
Fam241a	1.15e-75	0.720999	0.463	0.376	3.89e-71	0	Fam241a
Lcor	1.25e-75	0.417463	0.681	0.606	4.21e-71	0	Lcor
Qtrt1	1.44e-75	0.889624	0.33	0.237	4.85e-71	0	Qtrt1
Cwf19l2	1.98e-75	0.677747	0.407	0.306	6.66e-71	0	Cwf19l2
Kremen1	2.17e-75	0.735309	0.458	0.374	7.32e-71	0	Kremen1
Tbc1d8	2.74e-75	0.531126	0.472	0.377	9.24e-71	0	Tbc1d8
Camsap1	3.43e-75	0.87874	0.34	0.245	1.15e-70	0	Camsap1
Cyp39a1	6.79e-75	0.903288	0.319	0.224	2.29e-70	0	Cyp39a1
Sae1	7.64e-75	0.619629	0.525	0.452	2.57e-70	0	Sae1
Csnk1a1	8.54e-75	0.296374	0.885	0.865	2.88e-70	0	Csnk1a1
Plcg2	9.44e-75	0.69414	0.409	0.312	3.18e-70	0	Plcg2
Nav2	1.24e-74	0.725494	0.304	0.202	4.17e-70	0	Nav2
Clybl	1.76e-74	1.05545	0.291	0.2	5.93e-70	0	Clybl
Hacd4	1.79e-74	0.734774	0.41	0.32	6.04e-70	0	Hacd4
Tmco4	1.95e-74	1.09002	0.267	0.177	6.59e-70	0	Tmco4
Nlk	2.62e-74	0.592192	0.506	0.419	8.84e-70	0	Nlk
Iqsec2	3.57e-74	0.866947	0.319	0.221	1.2e-69	0	Iqsec2
Ubac2	6.12e-74	0.7294	0.377	0.279	2.06e-69	0	Ubac2
Nckap1	6.64e-74	0.43733	0.689	0.624	2.24e-69	0	Nckap1
Stim1	8.07e-74	0.37298	0.599	0.515	2.72e-69	0	Stim1
Kmt5b	8.11e-74	0.662911	0.496	0.414	2.73e-69	0	Kmt5b
Vsig10	8.15e-74	0.746197	0.373	0.278	2.75e-69	0	Vsig10
Klf10	1.34e-73	0.574039	0.494	0.401	4.51e-69	0	Klf10
Trp53bp1	1.94e-73	0.850239	0.334	0.238	6.55e-69	0	Trp53bp1
C1galt1	2.42e-73	0.584312	0.537	0.462	8.16e-69	0	C1galt1
Tacc1	2.88e-73	0.48315	0.571	0.493	9.71e-69	0	Tacc1
Senp6	4.03e-73	0.434294	0.738	0.691	1.36e-68	0	Senp6
Daam1	5.39e-73	0.555039	0.598	0.534	1.82e-68	0	Daam1
Baiap2	7.79e-73	0.437009	0.673	0.594	2.63e-68	0	Baiap2
Dock1	8.63e-73	0.467688	0.685	0.631	2.91e-68	0	Dock1
Rab14	1.21e-72	0.405413	0.738	0.705	4.06e-68	0	Rab14
Nhsl1	1.25e-72	0.35555	0.55	0.44	4.22e-68	0	Nhsl1
Golga4	4.69e-72	0.622727	0.597	0.544	1.58e-67	0	Golga4
Mapk14	1.08e-71	0.657461	0.45	0.361	3.65e-67	0	Mapk14
Parp4	1.23e-71	0.721796	0.447	0.366	4.14e-67	0	Parp4
Arhgef11	1.63e-71	0.704904	0.475	0.392	5.51e-67	0	Arhgef11
Zfp445	2.45e-71	0.807717	0.334	0.239	8.25e-67	0	Zfp445
Taok1	2.64e-71	0.432562	0.692	0.65	8.9e-67	0	Taok1
Trpm4	5.67e-71	0.927027	0.292	0.2	1.91e-66	0	Trpm4
Fam193b	5.7e-71	0.913169	0.282	0.189	1.92e-66	0	Fam193b
Xrn1	7.16e-71	0.631842	0.408	0.31	2.41e-66	0	Xrn1
Cdkal1	7.47e-71	0.57768	0.556	0.479	2.52e-66	0	Cdkal1
Mbd5	9.98e-71	0.42488	0.604	0.513	3.36e-66	0	Mbd5
Mkln1	2.82e-70	0.458612	0.664	0.606	9.49e-66	0	Mkln1
Nfatc3	2.91e-70	0.634561	0.406	0.311	9.81e-66	0	Nfatc3
Zfand3	3.6e-70	0.40395	0.635	0.566	1.21e-65	0	Zfand3
Zfp219	3.74e-70	0.806807	0.349	0.257	1.26e-65	0	Zfp219
ENSMUSG00000121513	8.86e-70	0.323675	0.64	0.549	2.98e-65	0	ENSMUSG00000121513
Aftph	2.26e-69	0.529949	0.586	0.523	7.61e-65	0	Aftph
Srek1	2.36e-69	0.51463	0.552	0.477	7.95e-65	0	Srek1
Mindy2	4.1e-69	0.617632	0.525	0.458	1.38e-64	0	Mindy2
Ezh1	4.47e-69	0.750476	0.416	0.33	1.51e-64	0	Ezh1
Nt5dc1	5.85e-69	0.899515	0.325	0.235	1.97e-64	0	Nt5dc1
Fam172a	6.74e-69	0.395064	0.709	0.651	2.27e-64	0	Fam172a
Slmap	7.87e-69	0.48628	0.594	0.524	2.65e-64	0	Slmap
Hira	8e-69	0.731685	0.346	0.251	2.7e-64	0	Hira
Srrm2	1.28e-68	0.336636	0.843	0.82	4.3e-64	0	Srrm2
9930021J03Rik	1.29e-68	0.59541	0.563	0.495	4.34e-64	0	9930021J03Rik
Lrig2	1.65e-68	0.864998	0.266	0.175	5.54e-64	0	Lrig2
Mettl27	1.8e-68	0.873557	0.334	0.245	6.08e-64	0	Mettl27
Myo18a	3.11e-68	0.829213	0.384	0.3	1.05e-63	0	Myo18a
Mthfd2l	8.13e-68	0.856597	0.35	0.265	2.74e-63	0	Mthfd2l
Mcc	1.38e-67	0.276682	0.702	0.615	4.64e-63	0	Mcc
Chd9	1.9e-67	0.436244	0.623	0.552	6.39e-63	0	Chd9
Elp4	2.9e-67	0.785584	0.345	0.252	9.78e-63	0	Elp4
Vps13a	9.13e-67	0.559642	0.534	0.459	3.08e-62	0	Vps13a
Zfp644	9.68e-67	0.369953	0.673	0.61	3.26e-62	0	Zfp644
Pllp	9.71e-67	0.40618	0.433	0.322	3.27e-62	0	Pllp
Slain2	1.07e-66	0.716205	0.405	0.323	3.59e-62	0	Slain2
Fmo2	1.1e-66	0.467767	0.469	0.377	3.7e-62	0	Fmo2
Ube2g1	1.92e-66	0.487985	0.637	0.585	6.46e-62	0	Ube2g1
Tbx2	2.21e-66	0.917878	0.294	0.206	7.44e-62	0	Tbx2
Tnk2	2.84e-66	0.822293	0.375	0.293	9.58e-62	0	Tnk2
Rnf216	2.93e-66	0.664622	0.48	0.402	9.87e-62	0	Rnf216
Slk	7.22e-66	0.409225	0.721	0.668	2.43e-61	0	Slk
Agfg2	8.05e-66	0.710969	0.385	0.293	2.71e-61	0	Agfg2
1110059E24Rik	8.26e-66	0.692046	0.396	0.31	2.78e-61	0	1110059E24Rik
Ehbp1	1.68e-65	0.437915	0.504	0.402	5.65e-61	0	Ehbp1
Eps15l1	1.94e-65	0.73096	0.387	0.302	6.54e-61	0	Eps15l1
Ptprd	2.29e-65	0.38271	0.641	0.556	7.7e-61	0	Ptprd
Fhdc1	2.59e-65	1.10814	0.271	0.19	8.74e-61	0	Fhdc1
Dnajc7	3.8e-65	0.60165	0.495	0.424	1.28e-60	0	Dnajc7
Crabp2	4.36e-65	0.789635	0.269	0.179	1.47e-60	0	Crabp2
Stx16	5.62e-65	0.735384	0.355	0.265	1.89e-60	0	Stx16
Cbl	5.99e-65	0.647828	0.452	0.372	2.02e-60	0	Cbl
Ldah	1.07e-64	0.805723	0.316	0.226	3.61e-60	0	Ldah
Ube3a	1.19e-64	0.432996	0.655	0.61	4.01e-60	0	Ube3a
Zkscan1	2.85e-64	0.758058	0.371	0.286	9.61e-60	0	Zkscan1
Larp1	3.02e-64	0.51204	0.571	0.512	1.02e-59	0	Larp1
Fermt1	3.49e-64	0.857254	0.317	0.229	1.18e-59	0	Fermt1
Map2k6	4.82e-64	0.77571	0.259	0.168	1.62e-59	0	Map2k6
Tmem131l	5.02e-64	0.613575	0.46	0.374	1.69e-59	0	Tmem131l
Igsf5	6.04e-64	0.734498	0.331	0.241	2.04e-59	0	Igsf5
Clec16a	6.15e-64	0.862449	0.353	0.272	2.07e-59	0	Clec16a
Sh3rf1	7.17e-64	0.353618	0.719	0.654	2.42e-59	0	Sh3rf1
Nfyc	8.03e-64	0.709866	0.406	0.321	2.71e-59	0	Nfyc
Bcl9	8.97e-64	0.920566	0.274	0.189	3.02e-59	0	Bcl9
Pag1	1.29e-63	0.634436	0.486	0.409	4.35e-59	0	Pag1
Zdhhc3	1.77e-63	0.680978	0.441	0.366	5.95e-59	0	Zdhhc3
Ttc23	1.83e-63	0.648303	0.313	0.216	6.16e-59	0	Ttc23
Rnpepl1	2.29e-63	0.744676	0.369	0.288	7.71e-59	0	Rnpepl1
Myof	2.97e-63	0.260401	0.855	0.766	1e-58	0	Myof
Galnt10	3.09e-63	0.98009	0.299	0.213	1.04e-58	0	Galnt10
Parn	3.51e-63	0.817934	0.304	0.215	1.18e-58	0	Parn
Pdss2	3.7e-63	0.736301	0.316	0.224	1.25e-58	0	Pdss2
Cyfip1	3.92e-63	0.552996	0.543	0.481	1.32e-58	0	Cyfip1
Rora	4.37e-63	0.477558	0.671	0.623	1.47e-58	0	Rora
Kat6a	9.95e-63	0.611846	0.506	0.44	3.35e-58	0	Kat6a
Kif1c	1.15e-62	0.679446	0.427	0.352	3.89e-58	0	Kif1c
Usp46	1.15e-62	0.684329	0.369	0.279	3.89e-58	0	Usp46
Clca3a2	1.33e-62	0.95607	0.385	0.302	4.47e-58	0	Clca3a2
Tbc1d4	1.71e-62	0.647282	0.31	0.219	5.76e-58	0	Tbc1d4
Mylip	1.95e-62	0.386088	0.617	0.545	6.56e-58	0	Mylip
Car8	1.95e-62	0.950245	0.338	0.251	6.58e-58	0	Car8
Zfp740	2.16e-62	0.833852	0.285	0.198	7.29e-58	0	Zfp740
Atrnl1	2.36e-62	0.306911	0.743	0.683	7.94e-58	0	Atrnl1
Gabpb2	2.69e-62	0.815868	0.343	0.258	9.07e-58	0	Gabpb2
Nr2c2	2.75e-62	0.628509	0.455	0.374	9.27e-58	0	Nr2c2
Npepps	6.08e-62	0.439924	0.651	0.599	2.05e-57	0	Npepps
Baz2a	6.49e-62	0.749351	0.415	0.338	2.19e-57	0	Baz2a
Cdc42bpb	6.62e-62	0.641678	0.428	0.351	2.23e-57	0	Cdc42bpb
Scfd2	6.85e-62	0.733297	0.343	0.254	2.31e-57	0	Scfd2
Zfp638	7.36e-62	0.511225	0.527	0.45	2.48e-57	0	Zfp638
Fabp6	7.98e-62	0.987504	0.26	0.179	2.69e-57	0	Fabp6
Bptf	1.03e-61	0.521673	0.62	0.571	3.46e-57	0	Bptf
Zmynd11	1.28e-61	0.499642	0.583	0.525	4.3e-57	0	Zmynd11
Ncaph2	1.56e-61	0.611842	0.458	0.383	5.24e-57	0	Ncaph2
Hibadh	2.3e-61	0.673515	0.475	0.411	7.74e-57	0	Hibadh
Dtnb	2.67e-61	0.519753	0.47	0.379	9e-57	0	Dtnb
Clcn5	3.47e-61	0.772401	0.406	0.329	1.17e-56	0	Clcn5
Oip5os1	4.22e-61	0.483934	0.565	0.505	1.42e-56	0	Oip5os1
Bcl2	4.41e-61	0.788289	0.352	0.266	1.49e-56	0	Bcl2
Mtif2	4.59e-61	0.844927	0.272	0.187	1.55e-56	0	Mtif2
Hoxa9	5.87e-61	0.671869	0.374	0.287	1.98e-56	0	Hoxa9
Pbrm1	6.04e-61	0.389947	0.698	0.653	2.04e-56	0	Pbrm1
Sec22a	6.18e-61	0.83101	0.307	0.222	2.08e-56	0	Sec22a
Pir	6.56e-61	0.661596	0.334	0.249	2.21e-56	0	Pir
Slc6a9	6.97e-61	0.84865	0.313	0.229	2.35e-56	0	Slc6a9
Pou2f1	7.47e-61	0.626634	0.382	0.289	2.52e-56	0	Pou2f1
Tmem30b	1.44e-60	0.634307	0.447	0.374	4.84e-56	0	Tmem30b
Sgpp1	1.49e-60	0.860535	0.302	0.219	5.03e-56	0	Sgpp1
Hoxa3	2.88e-60	0.812582	0.278	0.192	9.71e-56	0	Hoxa3
Mfsd5	3.26e-60	0.827365	0.259	0.176	1.1e-55	0	Mfsd5
Mall	3.29e-60	0.540597	0.439	0.353	1.11e-55	0	Mall
Srsf1	4.26e-60	0.467058	0.551	0.48	1.44e-55	0	Srsf1
Kdm2b	4.43e-60	0.374832	0.379	0.289	1.49e-55	0	Kdm2b
Grhl1	5.18e-60	0.656699	0.441	0.363	1.75e-55	0	Grhl1
Pld1	5.33e-60	0.693135	0.282	0.194	1.8e-55	0	Pld1
R3hdm2	5.62e-60	0.547794	0.554	0.503	1.89e-55	0	R3hdm2
Arhgap10	8.6e-60	0.367474	0.636	0.568	2.9e-55	0	Arhgap10
Nrxn1	1.03e-59	0.75447	0.268	0.181	3.46e-55	0	Nrxn1
Rnf145	1.58e-59	0.767217	0.269	0.185	5.32e-55	0	Rnf145
Fhit	4.09e-59	0.560164	0.516	0.431	1.38e-54	0	Fhit
Dyrk1a	4.38e-59	0.49372	0.589	0.525	1.48e-54	0	Dyrk1a
Kif16b	6.64e-59	0.692485	0.395	0.315	2.24e-54	0	Kif16b
Rspry1	7.07e-59	0.754751	0.301	0.217	2.38e-54	0	Rspry1
Rab3d	8.27e-59	0.793487	0.347	0.271	2.79e-54	0	Rab3d
Sypl	1.59e-58	0.354758	0.714	0.669	5.36e-54	0	Sypl
Gm36220	1.67e-58	0.519968	0.546	0.492	5.64e-54	0	Gm36220
Eya3	2.61e-58	0.41657	0.319	0.231	8.78e-54	0	Eya3
Senp7	2.92e-58	0.657833	0.361	0.275	9.83e-54	0	Senp7
Clock	3.03e-58	0.501503	0.538	0.466	1.02e-53	0	Clock
Baz1b	3.59e-58	0.685895	0.404	0.327	1.21e-53	0	Baz1b
Anxa8	4.67e-58	0.475857	0.531	0.445	1.57e-53	0	Anxa8
Man1a2	8.01e-58	0.577241	0.555	0.505	2.7e-53	0	Man1a2
Cog3	9.49e-58	0.827429	0.283	0.201	3.2e-53	0	Cog3
Prkdc	1.09e-57	0.762795	0.272	0.189	3.67e-53	0	Prkdc
Ep300	1.12e-57	0.55223	0.522	0.463	3.76e-53	0	Ep300
Ash1l	1.14e-57	0.355394	0.784	0.751	3.83e-53	0	Ash1l
Mideas	1.61e-57	0.62839	0.343	0.255	5.43e-53	0	Mideas
Dsc2	1.75e-57	0.814748	0.323	0.245	5.9e-53	0	Dsc2
Vwa8	1.8e-57	0.742652	0.335	0.252	6.06e-53	0	Vwa8
Pum2	1.88e-57	0.356511	0.745	0.719	6.32e-53	0	Pum2
Frs2	1.98e-57	0.624027	0.412	0.332	6.66e-53	0	Frs2
Ints9	2e-57	0.955016	0.251	0.172	6.72e-53	0	Ints9
Ap1b1	2.08e-57	0.764474	0.328	0.249	7e-53	0	Ap1b1
Depdc5	2.26e-57	0.776015	0.252	0.169	7.6e-53	0	Depdc5
Itgb5	2.46e-57	0.630556	0.417	0.34	8.3e-53	0	Itgb5
Reep3	3.24e-57	0.371865	0.744	0.712	1.09e-52	0	Reep3
Vps13c	3.4e-57	0.667523	0.352	0.267	1.15e-52	0	Vps13c
Fbxo42	4.69e-57	0.747892	0.324	0.243	1.58e-52	0	Fbxo42
Smarcc1	6.12e-57	0.55251	0.537	0.479	2.06e-52	0	Smarcc1
Ankmy2	6.43e-57	0.944733	0.252	0.173	2.17e-52	0	Ankmy2
Tlk1	6.52e-57	0.508862	0.491	0.417	2.2e-52	0	Tlk1
Eml4	6.95e-57	0.429659	0.639	0.579	2.34e-52	0	Eml4
Zc3h7a	8.34e-57	0.539156	0.495	0.425	2.81e-52	0	Zc3h7a
Fto	9.77e-57	0.511017	0.605	0.551	3.29e-52	0	Fto
Pten	9.99e-57	0.388783	0.698	0.672	3.37e-52	0	Pten
Zfp106	1.36e-56	0.559797	0.505	0.445	4.59e-52	0	Zfp106
Arhgef4	1.36e-56	0.486621	0.451	0.362	4.59e-52	0	Arhgef4
Ank	1.63e-56	0.489418	0.587	0.525	5.51e-52	0	Ank
Btbd1	1.97e-56	0.609875	0.505	0.447	6.65e-52	0	Btbd1
Vps53	2.37e-56	0.790219	0.387	0.316	8e-52	0	Vps53
Pex14	3.13e-56	0.590383	0.446	0.372	1.06e-51	0	Pex14
Zfp750	4.06e-56	0.625712	0.289	0.201	1.37e-51	0	Zfp750
Fam20b	4.23e-56	0.715321	0.402	0.33	1.43e-51	0	Fam20b
Tmprss11g	5.95e-56	0.397332	0.494	0.404	2e-51	0	Tmprss11g
Usp15	1.56e-55	0.544694	0.506	0.443	5.25e-51	0	Usp15
Vrk2	1.73e-55	0.744108	0.313	0.231	5.83e-51	0	Vrk2
Gnaq	1.91e-55	0.304187	0.767	0.745	6.43e-51	0	Gnaq
Ago4	5.98e-55	0.771216	0.303	0.221	2.01e-50	0	Ago4
Pura	6.19e-55	0.356489	0.715	0.673	2.08e-50	0	Pura
Tmem135	7.62e-55	0.578544	0.381	0.297	2.57e-50	0	Tmem135
Thap3	7.67e-55	0.600505	0.31	0.223	2.59e-50	0	Thap3
Cdc42bpa	9.99e-55	0.524645	0.505	0.436	3.37e-50	0	Cdc42bpa
4833420G17Rik	1.19e-54	0.71261	0.325	0.244	4e-50	0	4833420G17Rik
Ahr	1.23e-54	0.286548	0.709	0.627	4.15e-50	0	Ahr
Fbxw11	1.35e-54	0.450128	0.583	0.522	4.55e-50	0	Fbxw11
Cdk13	2.04e-54	0.460821	0.621	0.58	6.86e-50	0	Cdk13
Wdfy2	2.16e-54	0.655373	0.321	0.237	7.29e-50	0	Wdfy2
Dapk1	3.17e-54	0.46065	0.48	0.405	1.07e-49	0	Dapk1
Ppm1h	3.24e-54	0.432193	0.431	0.349	1.09e-49	0	Ppm1h
Rp9	3.39e-54	0.460968	0.593	0.547	1.14e-49	0	Rp9
Nf2	3.77e-54	0.629696	0.339	0.258	1.27e-49	0	Nf2
Dennd4c	4.12e-54	0.51421	0.513	0.451	1.39e-49	0	Dennd4c
Cgn	4.58e-54	0.661649	0.386	0.308	1.54e-49	0	Cgn
Ncoa1	4.61e-54	0.504322	0.474	0.393	1.55e-49	0	Ncoa1
Tgfbr3	4.76e-54	0.292373	0.566	0.475	1.61e-49	0	Tgfbr3
Dnmt3a	5.87e-54	0.624661	0.44	0.367	1.98e-49	0	Dnmt3a
Vav3	8.89e-54	0.310321	0.581	0.496	2.99e-49	0	Vav3
Ap3b1	9.21e-54	0.441637	0.597	0.545	3.1e-49	0	Ap3b1
Herc1	9.48e-54	0.39635	0.568	0.505	3.2e-49	0	Herc1
Rere	9.71e-54	0.267063	0.816	0.772	3.27e-49	0	Rere
Anapc1	1.32e-53	0.692243	0.342	0.265	4.46e-49	0	Anapc1
Map7	1.51e-53	0.381661	0.662	0.604	5.08e-49	0	Map7
Mga	2.74e-53	0.585428	0.461	0.392	9.23e-49	0	Mga
Fam234a	2.85e-53	0.687476	0.4	0.327	9.61e-49	0	Fam234a
Marchf8	3.48e-53	0.639961	0.4	0.325	1.17e-48	0	Marchf8
Ecpas	5.25e-53	0.327929	0.621	0.552	1.77e-48	0	Ecpas
Pigu	5.43e-53	0.796358	0.315	0.238	1.83e-48	0	Pigu
Xrcc5	6.56e-53	0.727088	0.331	0.252	2.21e-48	0	Xrcc5
Pias2	6.88e-53	0.627559	0.371	0.291	2.32e-48	0	Pias2
Tbl1x	7.27e-53	0.327122	0.676	0.625	2.45e-48	0	Tbl1x
Fbxo3	8.01e-53	0.694797	0.374	0.3	2.7e-48	0	Fbxo3
Rmdn1	8.25e-53	0.708323	0.343	0.265	2.78e-48	0	Rmdn1
Dlg3	9.39e-53	0.883489	0.28	0.203	3.16e-48	0	Dlg3
Fcho2	1.4e-52	0.375377	0.605	0.554	4.7e-48	0	Fcho2
Naxd	2.89e-52	0.453268	0.592	0.556	9.73e-48	0	Naxd
Bcl11a	2.97e-52	0.647937	0.309	0.223	1e-47	0	Bcl11a
Tspan9	4.92e-52	0.335705	0.533	0.443	1.66e-47	0	Tspan9
Cdc42se1	5.92e-52	0.578687	0.383	0.306	1.99e-47	0	Cdc42se1
Pdzk1ip1	6.88e-52	0.358407	0.384	0.289	2.32e-47	0	Pdzk1ip1
Pwwp2a	7.02e-52	0.645736	0.412	0.34	2.37e-47	0	Pwwp2a
Osbpl10	7.89e-52	0.825297	0.285	0.208	2.66e-47	0	Osbpl10
Sbsn	1.05e-51	0.563509	0.362	0.28	3.55e-47	0	Sbsn
Coq8a	1.15e-51	0.761526	0.268	0.19	3.88e-47	0	Coq8a
Atf7	1.82e-51	0.385343	0.609	0.548	6.12e-47	0	Atf7
D5Ertd579e	2.17e-51	0.764154	0.28	0.203	7.3e-47	0	D5Ertd579e
Suclg2	2.41e-51	0.469578	0.578	0.529	8.14e-47	0	Suclg2
Foxk2	2.42e-51	0.893396	0.304	0.232	8.14e-47	0	Foxk2
Wbp1l	2.45e-51	0.527272	0.373	0.296	8.24e-47	0	Wbp1l
Adprs	3.12e-51	0.805619	0.267	0.191	1.05e-46	0	Adprs
Pptc7	4.17e-51	0.726748	0.352	0.279	1.4e-46	0	Pptc7
Ylpm1	4.34e-51	0.559525	0.454	0.389	1.46e-46	0	Ylpm1
Nfix	4.42e-51	0.260999	0.743	0.698	1.49e-46	0	Nfix
Cdc42bpg	6.05e-51	0.769451	0.301	0.228	2.04e-46	0	Cdc42bpg
Cd99l2	6.56e-51	0.79869	0.317	0.245	2.21e-46	0	Cd99l2
Odf2	6.83e-51	0.794639	0.291	0.215	2.3e-46	0	Odf2
Ptpn9	6.86e-51	0.674005	0.373	0.299	2.31e-46	0	Ptpn9
Synrg	7.08e-51	0.728718	0.357	0.286	2.39e-46	0	Synrg
Ssx2ip	9.84e-51	0.878264	0.274	0.202	3.32e-46	0	Ssx2ip
Celsr2	1.09e-50	0.786037	0.332	0.262	3.67e-46	0	Celsr2
Zdhhc13	1.24e-50	0.721094	0.403	0.336	4.17e-46	0	Zdhhc13
Plcd3	1.31e-50	0.776792	0.304	0.227	4.4e-46	0	Plcd3
Pitpna	1.75e-50	0.331462	0.748	0.712	5.89e-46	0	Pitpna
Arhgef7	1.86e-50	0.693057	0.293	0.219	6.27e-46	0	Arhgef7
Efnb2	1.97e-50	0.289537	0.819	0.76	6.62e-46	0	Efnb2
Scaf4	2.96e-50	0.65578	0.377	0.305	9.98e-46	0	Scaf4
Eif4enif1	3.53e-50	0.778792	0.342	0.271	1.19e-45	0	Eif4enif1
Pnisr	3.61e-50	0.404206	0.569	0.511	1.22e-45	0	Pnisr
Tmem245	3.72e-50	0.4454	0.473	0.409	1.25e-45	0	Tmem245
Zfp91	3.98e-50	0.406059	0.625	0.59	1.34e-45	0	Zfp91
Trabd	5.05e-50	0.613056	0.404	0.336	1.7e-45	0	Trabd
Nucb1	5.99e-50	0.415975	0.601	0.565	2.02e-45	0	Nucb1
Got2	7.02e-50	0.642825	0.444	0.389	2.37e-45	0	Got2
Gapvd1	7.14e-50	0.490415	0.56	0.514	2.41e-45	0	Gapvd1
Fut8	9.86e-50	0.729437	0.332	0.255	3.32e-45	0	Fut8
Ehmt2	1.2e-49	0.687373	0.391	0.324	4.06e-45	0	Ehmt2
Stx8	1.23e-49	0.511284	0.514	0.459	4.15e-45	0	Stx8
Ogdh	1.6e-49	0.494165	0.544	0.497	5.4e-45	0	Ogdh
Scmh1	2.14e-49	0.37046	0.537	0.454	7.2e-45	0	Scmh1
Pdpk1	2.59e-49	0.527868	0.516	0.465	8.73e-45	0	Pdpk1
Nfx1	3.4e-49	0.647839	0.4	0.334	1.15e-44	0	Nfx1
Sh3bp4	3.56e-49	0.829992	0.298	0.224	1.2e-44	0	Sh3bp4
Vkorc1l1	3.71e-49	0.596732	0.435	0.369	1.25e-44	0	Vkorc1l1
Yeats2	3.83e-49	0.731634	0.306	0.229	1.29e-44	0	Yeats2
Krcc1	4.19e-49	0.470644	0.551	0.503	1.41e-44	0	Krcc1
Rprd1a	4.63e-49	0.767354	0.293	0.218	1.56e-44	0	Rprd1a
Zdhhc21	4.87e-49	0.721575	0.327	0.255	1.64e-44	0	Zdhhc21
Clstn1	5.21e-49	0.358636	0.63	0.583	1.75e-44	0	Clstn1
Mbtps2	6.41e-49	0.822351	0.254	0.18	2.16e-44	0	Mbtps2
Ppp2r5e	6.45e-49	0.452817	0.561	0.507	2.17e-44	0	Ppp2r5e
Baiap2l1	1.35e-48	0.539535	0.544	0.486	4.54e-44	0	Baiap2l1
Serinc5	1.44e-48	0.653037	0.396	0.33	4.84e-44	0	Serinc5
Tst	2.71e-48	0.670831	0.298	0.221	9.14e-44	0	Tst
Setd5	2.73e-48	0.327094	0.684	0.64	9.19e-44	0	Setd5
Fzd6	3.27e-48	0.343698	0.53	0.45	1.1e-43	0	Fzd6
Gpatch2	3.35e-48	0.681937	0.293	0.218	1.13e-43	0	Gpatch2
Tnfaip8	3.58e-48	0.266167	0.783	0.732	1.21e-43	0	Tnfaip8
Zfp207	4.05e-48	0.400583	0.615	0.582	1.36e-43	0	Zfp207
Urgcp	4.12e-48	0.72194	0.299	0.225	1.39e-43	0	Urgcp
Zmym2	6.71e-48	0.436552	0.549	0.489	2.26e-43	0	Zmym2
AW554918	8.06e-48	0.513183	0.381	0.3	2.72e-43	0	AW554918
Zfr	8.13e-48	0.295479	0.754	0.738	2.74e-43	0	Zfr
Irf3	9.24e-48	0.71343	0.285	0.212	3.11e-43	0	Irf3
Tmem87a	1.04e-47	0.564883	0.455	0.394	3.49e-43	0	Tmem87a
L3mbtl3	1.2e-47	0.734828	0.282	0.206	4.05e-43	0	L3mbtl3
Gtf3c1	1.3e-47	0.655199	0.322	0.247	4.39e-43	0	Gtf3c1
Golgb1	1.84e-47	0.494879	0.592	0.547	6.21e-43	0	Golgb1
Vps41	1.93e-47	0.630166	0.381	0.314	6.49e-43	0	Vps41
Rptor	2.68e-47	0.551999	0.409	0.337	9.03e-43	0	Rptor
Galk2	3.58e-47	0.835345	0.263	0.193	1.21e-42	0	Galk2
Ptpn14	3.69e-47	0.256759	0.556	0.481	1.24e-42	0	Ptpn14
Chd6	5.52e-47	0.326555	0.643	0.59	1.86e-42	0	Chd6
Trappc9	6.97e-47	0.572754	0.382	0.309	2.35e-42	0	Trappc9
3830406C13Rik	7.79e-47	0.642245	0.374	0.307	2.62e-42	0	3830406C13Rik
Upf2	8.94e-47	0.542746	0.457	0.396	3.01e-42	0	Upf2
Lonp2	9.79e-47	0.62755	0.418	0.354	3.3e-42	0	Lonp2
Eif4g3	1.06e-46	0.461489	0.551	0.506	3.55e-42	0	Eif4g3
Fnbp4	1.1e-46	0.637817	0.379	0.31	3.71e-42	0	Fnbp4
Slc22a23	1.37e-46	0.678406	0.444	0.387	4.62e-42	0	Slc22a23
Cep350	1.69e-46	0.474666	0.511	0.456	5.69e-42	0	Cep350
Pla2g4a	1.7e-46	0.435394	0.559	0.501	5.73e-42	0	Pla2g4a
Hmg20a	1.93e-46	0.615925	0.348	0.276	6.49e-42	0	Hmg20a
Cnep1r1	1.98e-46	0.734114	0.325	0.255	6.68e-42	0	Cnep1r1
Ptpa	2.37e-46	0.516652	0.445	0.379	7.99e-42	0	Ptpa
Thrap3	2.66e-46	0.413383	0.612	0.572	8.95e-42	0	Thrap3
Tmod3	3.05e-46	0.306693	0.705	0.679	1.03e-41	0	Tmod3
Atp13a2	3.39e-46	0.779248	0.283	0.213	1.14e-41	0	Atp13a2
Sorcs2	3.61e-46	0.555258	0.41	0.334	1.22e-41	0	Sorcs2
Nipbl	3.96e-46	0.292996	0.791	0.773	1.33e-41	0	Nipbl
2900026A02Rik	4.84e-46	0.541665	0.424	0.358	1.63e-41	0	2900026A02Rik
Ints6l	4.85e-46	0.745788	0.309	0.238	1.63e-41	0	Ints6l
Cttn	5.43e-46	0.449222	0.583	0.54	1.83e-41	0	Cttn
Atxn7	5.86e-46	0.530271	0.496	0.438	1.97e-41	0	Atxn7
Ppfibp1	6.92e-46	0.39358	0.614	0.581	2.33e-41	0	Ppfibp1
AU040320	8.01e-46	0.698661	0.325	0.255	2.7e-41	0	AU040320
Amotl1	1.09e-45	0.476133	0.466	0.394	3.69e-41	0	Amotl1
Setd2	1.31e-45	0.471157	0.547	0.498	4.4e-41	0	Setd2
Appl2	1.65e-45	0.795755	0.318	0.25	5.57e-41	0	Appl2
Usp3	2.41e-45	0.48251	0.474	0.412	8.11e-41	0	Usp3
Gpbp1l1	3.01e-45	0.528893	0.49	0.441	1.01e-40	0	Gpbp1l1
E130307A14Rik	3.08e-45	0.649991	0.281	0.205	1.04e-40	0	E130307A14Rik
N4bp2l1	3.11e-45	0.663444	0.284	0.211	1.05e-40	0	N4bp2l1
B3galnt2	4.23e-45	0.678809	0.318	0.248	1.43e-40	0	B3galnt2
Sft2d2	5.05e-45	0.524385	0.388	0.32	1.7e-40	0	Sft2d2
Nos1ap	5.24e-45	0.621549	0.384	0.32	1.76e-40	0	Nos1ap
Acsl5	6.75e-45	0.61024	0.411	0.351	2.28e-40	0	Acsl5
Hdac8	9.83e-45	0.580376	0.356	0.279	3.31e-40	0	Hdac8
Atp6v0a1	1.1e-44	0.603969	0.377	0.311	3.71e-40	0	Atp6v0a1
Abhd17b	1.34e-44	0.460255	0.441	0.372	4.51e-40	0	Abhd17b
Nars2	1.58e-44	0.724608	0.292	0.221	5.33e-40	0	Nars2
Rabgef1	1.72e-44	0.306506	0.669	0.641	5.79e-40	0	Rabgef1
Wdr33	1.78e-44	0.39152	0.601	0.559	6.01e-40	0	Wdr33
Ift52	1.81e-44	0.75582	0.316	0.25	6.09e-40	0	Ift52
Hace1	1.84e-44	0.58155	0.345	0.271	6.19e-40	0	Hace1
Gan	2.18e-44	0.748589	0.35	0.287	7.34e-40	0	Gan
Ireb2	2.71e-44	0.590438	0.381	0.313	9.12e-40	0	Ireb2
Ppl	2.83e-44	0.484953	0.497	0.437	9.53e-40	0	Ppl
Spast	2.91e-44	0.67404	0.337	0.269	9.79e-40	0	Spast
Phf3	2.96e-44	0.49291	0.486	0.432	9.98e-40	0	Phf3
Naa25	4.96e-44	0.859648	0.311	0.248	1.67e-39	0	Naa25
Ttyh3	5.22e-44	0.661225	0.364	0.301	1.76e-39	0	Ttyh3
Eif4g1	5.45e-44	0.375394	0.658	0.628	1.84e-39	0	Eif4g1
Thoc2l	5.56e-44	0.584317	0.411	0.347	1.87e-39	0	Thoc2l
Fer	5.79e-44	0.57469	0.371	0.3	1.95e-39	0	Fer
Cds1	6.98e-44	0.679906	0.426	0.368	2.35e-39	0	Cds1
Cdyl	1.16e-43	0.758136	0.305	0.234	3.9e-39	0	Cdyl
Tnks	1.59e-43	0.62029	0.39	0.328	5.34e-39	0	Tnks
Gstt3	2.71e-43	0.785665	0.297	0.232	9.15e-39	0	Gstt3
Dbnl	2.76e-43	0.539637	0.417	0.356	9.29e-39	0	Dbnl
Adnp	2.99e-43	0.498498	0.522	0.477	1.01e-38	0	Adnp
Idh1	3.32e-43	0.32613	0.546	0.466	1.12e-38	0	Idh1
Secisbp2l	3.36e-43	0.583513	0.438	0.38	1.13e-38	0	Secisbp2l
Ythdf3	4.03e-43	0.441905	0.602	0.573	1.36e-38	0	Ythdf3
Aatf	4.22e-43	0.663128	0.313	0.244	1.42e-38	0	Aatf
Upf3b	4.8e-43	0.592279	0.441	0.385	1.62e-38	0	Upf3b
Tafazzin	5.81e-43	0.654544	0.334	0.267	1.96e-38	0	Tafazzin
Ttc6	6.66e-43	0.488706	0.391	0.32	2.24e-38	0	Ttc6
Zkscan3	6.92e-43	0.595372	0.393	0.327	2.33e-38	0	Zkscan3
Ddx6	7.26e-43	0.26769	0.798	0.782	2.45e-38	0	Ddx6
Ascc2	7.62e-43	0.814073	0.278	0.212	2.57e-38	0	Ascc2
Pygb	9.45e-43	0.456616	0.441	0.374	3.18e-38	0	Pygb
Gipc2	1.07e-42	0.555721	0.339	0.27	3.62e-38	0	Gipc2
Rnf169	1.2e-42	0.514517	0.411	0.339	4.05e-38	0	Rnf169
Zfp277	1.57e-42	0.677511	0.34	0.274	5.28e-38	0	Zfp277
Gigyf1	1.95e-42	0.694517	0.289	0.22	6.56e-38	0	Gigyf1
Tbc1d22a	2.22e-42	0.720995	0.333	0.268	7.48e-38	0	Tbc1d22a
Erp44	2.41e-42	0.547108	0.517	0.473	8.13e-38	0	Erp44
Scamp1	2.56e-42	0.589872	0.415	0.36	8.64e-38	0	Scamp1
Pard3b	2.71e-42	0.273109	0.451	0.372	9.12e-38	0	Pard3b
Rab3ip	2.92e-42	0.768987	0.355	0.296	9.85e-38	0	Rab3ip
Stx17	3.17e-42	0.754947	0.266	0.198	1.07e-37	0	Stx17
Camkmt	3.38e-42	0.728298	0.277	0.207	1.14e-37	0	Camkmt
Sesn1	3.69e-42	0.288935	0.499	0.412	1.24e-37	0	Sesn1
Dgcr2	6.29e-42	0.608794	0.366	0.302	2.12e-37	0	Dgcr2
Nebl	8.2e-42	0.386684	0.409	0.329	2.76e-37	0	Nebl
Ap1s3	8.83e-42	0.500094	0.409	0.342	2.97e-37	0	Ap1s3
Naa16	9.63e-42	0.695157	0.261	0.191	3.24e-37	0	Naa16
Pigyl	1.13e-41	0.517214	0.414	0.352	3.82e-37	0	Pigyl
Ralgapb	1.19e-41	0.613775	0.381	0.317	3.99e-37	0	Ralgapb
Snx12	1.19e-41	0.629296	0.387	0.326	4.01e-37	0	Snx12
Dido1	1.35e-41	0.665986	0.372	0.312	4.56e-37	0	Dido1
Ubr1	1.42e-41	0.58943	0.317	0.248	4.8e-37	0	Ubr1
Nek7	1.47e-41	0.347988	0.624	0.589	4.97e-37	0	Nek7
Rbm33	1.54e-41	0.560096	0.454	0.402	5.17e-37	0	Rbm33
Snx27	1.83e-41	0.488303	0.419	0.353	6.17e-37	0	Snx27
Slc6a8	1.89e-41	0.700368	0.354	0.299	6.36e-37	0	Slc6a8
Zadh2	2.04e-41	0.689249	0.297	0.23	6.88e-37	0	Zadh2
Slc10a7	2.26e-41	0.565384	0.374	0.306	7.61e-37	0	Slc10a7
Trim33	2.66e-41	0.53175	0.469	0.415	8.95e-37	0	Trim33
Cux1	2.84e-41	0.296432	0.728	0.704	9.57e-37	0	Cux1
Synj2bp	3.52e-41	0.474466	0.55	0.505	1.19e-36	0	Synj2bp
Tnrc6c	4.33e-41	0.417447	0.516	0.463	1.46e-36	0	Tnrc6c
Prpf19	4.88e-41	0.499626	0.466	0.415	1.64e-36	0	Prpf19
Fubp1	5.47e-41	0.335588	0.678	0.646	1.84e-36	0	Fubp1
Gid4	6.94e-41	0.663908	0.346	0.283	2.34e-36	0	Gid4
Rcc2	7.23e-41	0.489849	0.465	0.415	2.44e-36	0	Rcc2
Capg	7.83e-41	0.296723	0.712	0.678	2.64e-36	0	Capg
Tmem161b	8.1e-41	0.735289	0.275	0.209	2.73e-36	0	Tmem161b
Gm20732	8.43e-41	0.68146	0.257	0.188	2.84e-36	0	Gm20732
Rabep1	8.9e-41	0.426554	0.502	0.44	3e-36	0	Rabep1
Farp1	1.22e-40	0.446089	0.529	0.477	4.1e-36	0	Farp1
Pcnx	2.02e-40	0.505884	0.402	0.337	6.82e-36	0	Pcnx
Zfp467	2.25e-40	0.737889	0.288	0.224	7.59e-36	0	Zfp467
Zc2hc1a	2.37e-40	0.744703	0.256	0.19	8e-36	0	Zc2hc1a
Golga1	3.19e-40	0.753689	0.257	0.192	1.08e-35	0	Golga1
Ncbp3	3.49e-40	0.759259	0.25	0.185	1.18e-35	0	Ncbp3
Psme4	4.17e-40	0.342996	0.632	0.594	1.4e-35	0	Psme4
Mau2	7.04e-40	0.590762	0.354	0.292	2.37e-35	0	Mau2
Strn	7.92e-40	0.501907	0.393	0.328	2.67e-35	0	Strn
Gon4l	1.04e-39	0.733277	0.29	0.225	3.49e-35	0	Gon4l
Exoc2	1.06e-39	0.648496	0.299	0.232	3.58e-35	0	Exoc2
Anks1	1.15e-39	0.672425	0.349	0.288	3.86e-35	0	Anks1
Hoxa11os	1.26e-39	0.562218	0.347	0.279	4.24e-35	0	Hoxa11os
Cilk1	1.32e-39	0.710769	0.281	0.215	4.44e-35	0	Cilk1
Rhbdd1	1.35e-39	0.670527	0.313	0.247	4.56e-35	0	Rhbdd1
Enpp4	1.95e-39	0.689535	0.295	0.232	6.57e-35	0	Enpp4
Commd10	2.19e-39	0.707305	0.309	0.245	7.37e-35	0	Commd10
Heatr3	2.21e-39	0.721629	0.301	0.237	7.45e-35	0	Heatr3
Smim20	2.33e-39	0.688039	0.253	0.187	7.85e-35	0	Smim20
Tmem40	2.58e-39	0.596617	0.375	0.315	8.68e-35	0	Tmem40
Tbcd	2.78e-39	0.641616	0.329	0.266	9.37e-35	0	Tbcd
Upp2	3.34e-39	0.568539	0.418	0.356	1.12e-34	0	Upp2
Itpr3	4.47e-39	0.625959	0.338	0.277	1.51e-34	0	Itpr3
Ap1g1	4.5e-39	0.487818	0.482	0.431	1.52e-34	0	Ap1g1
Zscan26	7.75e-39	0.643664	0.275	0.209	2.61e-34	0	Zscan26
Ppp4r3b	1.37e-38	0.390394	0.594	0.561	4.61e-34	0	Ppp4r3b
Arnt	1.5e-38	0.536344	0.323	0.255	5.06e-34	0	Arnt
Ube4b	1.58e-38	0.600684	0.369	0.309	5.33e-34	0	Ube4b
Ston2	1.67e-38	0.632053	0.358	0.296	5.63e-34	0	Ston2
Smarcd2	1.68e-38	0.542821	0.359	0.297	5.67e-34	0	Smarcd2
Usp47	2.38e-38	0.425832	0.553	0.51	8.01e-34	0	Usp47
Filip1l	3.18e-38	0.250509	0.639	0.607	1.07e-33	0	Filip1l
Gtf3c2	3.44e-38	0.614559	0.357	0.299	1.16e-33	0	Gtf3c2
Pign	4.33e-38	0.68145	0.292	0.227	1.46e-33	0	Pign
Gatad2b	6.75e-38	0.288148	0.565	0.518	2.28e-33	0	Gatad2b
Epn3	7.3e-38	0.654107	0.301	0.238	2.46e-33	0	Epn3
Pclo	7.69e-38	0.674799	0.296	0.232	2.59e-33	0	Pclo
Dap	8.74e-38	0.269674	0.718	0.683	2.95e-33	0	Dap
Smarcc2	8.99e-38	0.538047	0.431	0.381	3.03e-33	0	Smarcc2
Myzap	1.2e-37	0.795282	0.295	0.234	4.03e-33	0	Myzap
Pak4	1.7e-37	0.664959	0.308	0.247	5.72e-33	0	Pak4
Casd1	1.77e-37	0.650616	0.309	0.247	5.95e-33	0	Casd1
Cnot1	2.19e-37	0.438519	0.546	0.51	7.37e-33	0	Cnot1
Rfx7	2.9e-37	0.361766	0.553	0.497	9.77e-33	0	Rfx7
Ammecr1	3.1e-37	0.704514	0.272	0.209	1.04e-32	0	Ammecr1
Bbs9	3.15e-37	0.667381	0.333	0.269	1.06e-32	0	Bbs9
Rit1	3.72e-37	0.782405	0.256	0.196	1.25e-32	0	Rit1
Bcl2l1	5.13e-37	0.418455	0.383	0.314	1.73e-32	0	Bcl2l1
Btbd3	5.37e-37	0.524961	0.3	0.231	1.81e-32	0	Btbd3
Wapl	6.37e-37	0.338204	0.658	0.638	2.15e-32	0	Wapl
Gcc2	7.81e-37	0.649558	0.325	0.262	2.63e-32	0	Gcc2
Rnf138	9.7e-37	0.469248	0.371	0.313	3.27e-32	0	Rnf138
Cop1	1.41e-36	0.369942	0.599	0.57	4.76e-32	0	Cop1
Tasor	1.47e-36	0.38644	0.556	0.521	4.96e-32	0	Tasor
Sos2	1.86e-36	0.56633	0.399	0.341	6.26e-32	0	Sos2
Bckdhb	2.04e-36	0.818416	0.259	0.198	6.86e-32	0	Bckdhb
Stk24	2.2e-36	0.458399	0.485	0.441	7.41e-32	0	Stk24
Pcbd2	2.26e-36	0.500679	0.47	0.427	7.61e-32	0	Pcbd2
Larp4b	2.41e-36	0.318389	0.726	0.697	8.11e-32	0	Larp4b
Cblc	2.45e-36	0.615029	0.348	0.291	8.27e-32	0	Cblc
Slc39a9	2.52e-36	0.747749	0.263	0.202	8.5e-32	0	Slc39a9
Top2b	3.39e-36	0.384295	0.524	0.485	1.14e-31	0	Top2b
Ccser2	3.69e-36	0.430702	0.493	0.438	1.24e-31	0	Ccser2
Arfgef2	3.98e-36	0.663152	0.309	0.25	1.34e-31	0	Arfgef2
Phlda3	4.21e-36	0.385491	0.473	0.411	1.42e-31	0	Phlda3
Cwc27	5.23e-36	0.651297	0.284	0.221	1.76e-31	0	Cwc27
Opa1	5.47e-36	0.649364	0.314	0.254	1.84e-31	0	Opa1
Glg1	5.9e-36	0.467433	0.518	0.482	1.99e-31	0	Glg1
Gemin7	6.11e-36	0.634432	0.337	0.277	2.06e-31	0	Gemin7
Mink1	6.72e-36	0.65547	0.316	0.26	2.26e-31	0	Mink1
Dip2c	7.9e-36	0.36364	0.494	0.435	2.66e-31	0	Dip2c
Reep4	1.07e-35	0.631262	0.346	0.291	3.61e-31	0	Reep4
Egln2	1.09e-35	0.550993	0.38	0.322	3.67e-31	0	Egln2
Dhcr24	1.22e-35	0.453888	0.318	0.252	4.13e-31	0	Dhcr24
Dlg5	1.45e-35	0.755227	0.281	0.223	4.88e-31	0	Dlg5
Tent2	1.46e-35	0.471968	0.412	0.356	4.91e-31	0	Tent2
Uvrag	1.48e-35	0.406514	0.433	0.375	4.99e-31	0	Uvrag
Rbm25	1.51e-35	0.280434	0.786	0.772	5.1e-31	0	Rbm25
B4galt1	1.57e-35	0.251885	0.705	0.665	5.28e-31	0	B4galt1
Faf2	1.59e-35	0.553214	0.433	0.388	5.37e-31	0	Faf2
Smurf2	1.67e-35	0.398779	0.582	0.554	5.63e-31	0	Smurf2
Znrf1	2.18e-35	0.372537	0.513	0.468	7.36e-31	0	Znrf1
Tec	3.25e-35	0.314825	0.606	0.544	1.1e-30	0	Tec
Fam193a	3.97e-35	0.399753	0.578	0.545	1.34e-30	0	Fam193a
Paxx	9.66e-35	0.626129	0.322	0.264	3.26e-30	0	Paxx
Knop1	1.03e-34	0.522453	0.389	0.334	3.48e-30	0	Knop1
Git2	1.14e-34	0.578019	0.35	0.293	3.85e-30	0	Git2
Setx	1.23e-34	0.503243	0.357	0.298	4.14e-30	0	Setx
Gltp	1.25e-34	0.34203	0.563	0.521	4.2e-30	0	Gltp
Irf2	1.56e-34	0.3101	0.632	0.6	5.27e-30	0	Irf2
Plcb3	1.56e-34	0.775513	0.28	0.225	5.27e-30	0	Plcb3
Zcchc8	1.71e-34	0.673101	0.305	0.248	5.76e-30	0	Zcchc8
Tspan15	2.23e-34	0.759509	0.314	0.262	7.53e-30	0	Tspan15
Exosc7	2.37e-34	0.587457	0.339	0.284	7.97e-30	0	Exosc7
Sema4a	3.16e-34	0.501519	0.333	0.276	1.06e-29	0	Sema4a
Mxd4	4.11e-34	0.362272	0.496	0.453	1.39e-29	0	Mxd4
Pkn1	4.36e-34	0.640832	0.255	0.195	1.47e-29	0	Pkn1
Plcb4	4.48e-34	0.554403	0.398	0.347	1.51e-29	0	Plcb4
Apbb2	6.87e-34	0.30132	0.424	0.366	2.32e-29	0	Apbb2
Xpo4	8.27e-34	0.633642	0.254	0.194	2.79e-29	0	Xpo4
Gm973	8.57e-34	0.650691	0.264	0.203	2.89e-29	0	Gm973
Pus10	8.93e-34	0.652831	0.27	0.21	3.01e-29	0	Pus10
Acin1	1.08e-33	0.408586	0.563	0.537	3.63e-29	0	Acin1
R3hdm4	1.5e-33	0.330665	0.588	0.552	5.04e-29	0	R3hdm4
Zdhhc6	1.89e-33	0.689369	0.251	0.193	6.35e-29	0	Zdhhc6
Lrp5	1.98e-33	0.603943	0.29	0.23	6.68e-29	0	Lrp5
Lcorl	2.38e-33	0.408626	0.484	0.435	8.01e-29	0	Lcorl
Xpo6	2.67e-33	0.579639	0.364	0.312	8.99e-29	0	Xpo6
Tom1l2	2.78e-33	0.485023	0.451	0.402	9.37e-29	0	Tom1l2
Tnrc18	3.02e-33	0.406728	0.556	0.526	1.02e-28	0	Tnrc18
Kif13a	3.24e-33	0.287138	0.586	0.532	1.09e-28	0	Kif13a
Arrdc1	3.64e-33	0.53726	0.398	0.347	1.23e-28	0	Arrdc1
Cog4	4.52e-33	0.683431	0.263	0.207	1.52e-28	0	Cog4
Fam120a	5.95e-33	0.328061	0.662	0.645	2e-28	0	Fam120a
Ube2r2	6.1e-33	0.328517	0.622	0.593	2.05e-28	0	Ube2r2
Nek9	6.41e-33	0.607666	0.3	0.242	2.16e-28	0	Nek9
Chd2	7.65e-33	0.369469	0.579	0.544	2.58e-28	0	Chd2
Acox1	8.21e-33	0.419863	0.448	0.396	2.77e-28	0	Acox1
Zfp407	1.3e-32	0.419665	0.51	0.465	4.37e-28	0	Zfp407
Agap3	1.33e-32	0.623483	0.356	0.305	4.47e-28	0	Agap3
Dym	1.47e-32	0.51688	0.348	0.29	4.96e-28	0	Dym
2210408I21Rik	1.87e-32	0.510239	0.277	0.211	6.31e-28	0	2210408I21Rik
Plekha1	2.24e-32	0.471642	0.441	0.391	7.54e-28	0	Plekha1
Elk3	2.68e-32	0.29153	0.341	0.28	9.03e-28	0	Elk3
Oma1	4.46e-32	0.781307	0.263	0.209	1.5e-27	0	Oma1
Htt	4.66e-32	0.592276	0.303	0.244	1.57e-27	0	Htt
Dph6	5.59e-32	0.514106	0.37	0.314	1.88e-27	0	Dph6
Stard3	5.78e-32	0.72571	0.27	0.215	1.95e-27	0	Stard3
Smo	6.58e-32	0.574344	0.285	0.223	2.22e-27	0	Smo
Tmem254	6.86e-32	0.447351	0.435	0.388	2.31e-27	0	Tmem254
Ddx39b	9.71e-32	0.338258	0.596	0.576	3.27e-27	0	Ddx39b
Syncrip	1.37e-31	0.296968	0.666	0.646	4.62e-27	0	Syncrip
Odf2l	1.38e-31	0.758021	0.255	0.201	4.66e-27	0	Odf2l
Hr	1.51e-31	0.558705	0.304	0.247	5.1e-27	0	Hr
Dennd2b	1.59e-31	0.405033	0.425	0.369	5.35e-27	0	Dennd2b
Jag1	1.6e-31	0.427564	0.5	0.45	5.4e-27	0	Jag1
Acsf2	1.69e-31	0.624866	0.302	0.246	5.7e-27	0	Acsf2
Cwh43	1.93e-31	0.33892	0.301	0.234	6.52e-27	0	Cwh43
Clcn3	2.18e-31	0.285617	0.605	0.57	7.34e-27	0	Clcn3
Ptk7	2.65e-31	0.497398	0.336	0.276	8.92e-27	0	Ptk7
Enpp5	2.74e-31	0.502075	0.383	0.333	9.24e-27	0	Enpp5
Hnrnpul2	3.13e-31	0.37496	0.554	0.523	1.06e-26	0	Hnrnpul2
Tom1l1	3.44e-31	0.660373	0.302	0.249	1.16e-26	0	Tom1l1
Ggnbp2	3.64e-31	0.406177	0.543	0.515	1.23e-26	0	Ggnbp2
Spen	3.78e-31	0.50642	0.42	0.376	1.27e-26	0	Spen
Sp3	4e-31	0.374182	0.486	0.44	1.35e-26	0	Sp3
Abca3	4.08e-31	0.628744	0.298	0.245	1.37e-26	0	Abca3
Oga	4.19e-31	0.371296	0.594	0.568	1.41e-26	0	Oga
Snx29	4.23e-31	0.372053	0.346	0.283	1.43e-26	0	Snx29
Marf1	4.45e-31	0.377102	0.493	0.451	1.5e-26	0	Marf1
Gopc	5.67e-31	0.730963	0.251	0.197	1.91e-26	0	Gopc
Fgfr1op2	9.16e-31	0.423555	0.499	0.467	3.09e-26	0	Fgfr1op2
Arrdc4	1.14e-30	0.604043	0.307	0.252	3.83e-26	0	Arrdc4
Bbx	1.29e-30	0.440803	0.478	0.439	4.33e-26	0	Bbx
Cnot10	1.68e-30	0.678248	0.289	0.236	5.67e-26	0	Cnot10
Selenoi	1.8e-30	0.433141	0.447	0.402	6.08e-26	0	Selenoi
Vangl1	1.93e-30	0.591399	0.337	0.285	6.5e-26	0	Vangl1
Rassf7	2.72e-30	0.602189	0.293	0.237	9.16e-26	0	Rassf7
4632427E13Rik	2.83e-30	0.600354	0.299	0.242	9.55e-26	0	4632427E13Rik
Ppp1r12b	4.07e-30	0.460246	0.384	0.327	1.37e-25	0	Ppp1r12b
Blmh	4.15e-30	0.474957	0.417	0.372	1.4e-25	0	Blmh
Zfp608	4.37e-30	0.559809	0.268	0.209	1.47e-25	0	Zfp608
Scaf11	4.69e-30	0.385609	0.557	0.53	1.58e-25	0	Scaf11
Scai	4.92e-30	0.556204	0.345	0.29	1.66e-25	0	Scai
Bclaf1	6.75e-30	0.300479	0.696	0.683	2.27e-25	0	Bclaf1
Ube2e1	7.54e-30	0.42432	0.527	0.504	2.54e-25	0	Ube2e1
Dhx30	7.57e-30	0.593973	0.28	0.225	2.55e-25	0	Dhx30
Srebf2	8.21e-30	0.400298	0.467	0.428	2.77e-25	0	Srebf2
Papss1	9.06e-30	0.453914	0.462	0.421	3.05e-25	0	Papss1
Zc3h13	9.22e-30	0.496807	0.441	0.399	3.11e-25	0	Zc3h13
Prkce	1.15e-29	0.335463	0.484	0.435	3.89e-25	0	Prkce
Gprasp1	1.38e-29	0.589516	0.308	0.255	4.64e-25	0	Gprasp1
Inpp5f	1.66e-29	0.732744	0.252	0.2	5.59e-25	0	Inpp5f
Lratd1	1.67e-29	0.279666	0.434	0.37	5.64e-25	0	Lratd1
Sc5d	1.7e-29	0.52219	0.359	0.31	5.74e-25	0	Sc5d
Dyrk2	2.41e-29	0.507361	0.353	0.3	8.13e-25	0	Dyrk2
Zmiz2	2.67e-29	0.643736	0.272	0.221	8.99e-25	0	Zmiz2
Ankib1	2.82e-29	0.522701	0.358	0.306	9.49e-25	0	Ankib1
Pkp3	2.98e-29	0.41737	0.442	0.395	1e-24	0	Pkp3
Rnpep	3.05e-29	0.485617	0.426	0.386	1.03e-24	0	Rnpep
Esco1	3.3e-29	0.54907	0.352	0.304	1.11e-24	0	Esco1
Ttc5	3.39e-29	0.629341	0.253	0.199	1.14e-24	0	Ttc5
Uqcc4	3.47e-29	0.589404	0.276	0.224	1.17e-24	0	Uqcc4
Nrf1	3.56e-29	0.513782	0.404	0.355	1.2e-24	0	Nrf1
Usp18	3.6e-29	0.685358	0.267	0.215	1.21e-24	0	Usp18
Arfgap3	4.03e-29	0.579824	0.391	0.35	1.36e-24	0	Arfgap3
Plaa	4.94e-29	0.589369	0.355	0.309	1.67e-24	0	Plaa
Armc8	5.64e-29	0.595932	0.288	0.234	1.9e-24	0	Armc8
Dgka	5.79e-29	0.453761	0.417	0.37	1.95e-24	0	Dgka
Cib1	6.55e-29	0.455187	0.48	0.448	2.21e-24	0	Cib1
Rnf111	7.68e-29	0.483632	0.47	0.436	2.59e-24	0	Rnf111
Mocs2	8.57e-29	0.463484	0.401	0.349	2.89e-24	0	Mocs2
Srsf4	8.89e-29	0.529655	0.373	0.325	3e-24	0	Srsf4
Thoc2	9.22e-29	0.265221	0.676	0.662	3.11e-24	0	Thoc2
Mettl9	1.04e-28	0.501154	0.452	0.421	3.52e-24	0	Mettl9
Sh3pxd2a	1.76e-28	0.34157	0.577	0.545	5.92e-24	0	Sh3pxd2a
E130308A19Rik	2.01e-28	0.559769	0.312	0.259	6.78e-24	0	E130308A19Rik
Plce1	2.32e-28	0.614892	0.254	0.201	7.81e-24	0	Plce1
Stxbp5	2.43e-28	0.505536	0.351	0.301	8.19e-24	0	Stxbp5
Pogz	3.61e-28	0.632609	0.26	0.207	1.21e-23	0	Pogz
Lmtk2	5.05e-28	0.516001	0.386	0.341	1.7e-23	0	Lmtk2
Hectd1	6.38e-28	0.265898	0.697	0.676	2.15e-23	0	Hectd1
Atg7	7.04e-28	0.644737	0.327	0.28	2.37e-23	0	Atg7
Nagk	9.23e-28	0.506763	0.347	0.299	3.11e-23	0	Nagk
Ppp1r13b	9.56e-28	0.423	0.437	0.397	3.22e-23	0	Ppp1r13b
Sun1	1.06e-27	0.55169	0.361	0.32	3.56e-23	0	Sun1
Pcgf3	1.12e-27	0.621168	0.268	0.216	3.76e-23	0	Pcgf3
Fip1l1	1.28e-27	0.43651	0.469	0.437	4.32e-23	0	Fip1l1
Cep164	1.73e-27	0.6531	0.333	0.289	5.81e-23	0	Cep164
Chd7	2.02e-27	0.472924	0.372	0.323	6.81e-23	0	Chd7
Dag1	2.22e-27	0.320962	0.625	0.609	7.49e-23	0	Dag1
Ncoa3	2.27e-27	0.367854	0.456	0.411	7.66e-23	0	Ncoa3
Apc	2.69e-27	0.310531	0.641	0.62	9.05e-23	0	Apc
Mipol1	2.95e-27	0.522496	0.372	0.327	9.95e-23	0	Mipol1
Znrf3	2.97e-27	0.255912	0.527	0.473	1e-22	0	Znrf3
Hras	3.01e-27	0.285169	0.598	0.571	1.02e-22	0	Hras
Wwp2	3.34e-27	0.551411	0.344	0.297	1.12e-22	0	Wwp2
Cdon	3.67e-27	0.396038	0.309	0.25	1.24e-22	0	Cdon
Stxbp6	3.77e-27	0.331654	0.253	0.196	1.27e-22	0	Stxbp6
Casc3	4.89e-27	0.543192	0.34	0.293	1.65e-22	0	Casc3
Mtdh	5.46e-27	0.301865	0.648	0.643	1.84e-22	0	Mtdh
Tmc7	5.58e-27	0.65983	0.329	0.284	1.88e-22	0	Tmc7
Prpf38b	5.93e-27	0.419279	0.539	0.517	2e-22	0	Prpf38b
Nsrp1	6.44e-27	0.455685	0.37	0.321	2.17e-22	0	Nsrp1
Pip4p2	6.72e-27	0.639683	0.253	0.202	2.27e-22	0	Pip4p2
Hook2	6.86e-27	0.658878	0.262	0.213	2.31e-22	0	Hook2
Prpf39	8.22e-27	0.457381	0.393	0.344	2.77e-22	0	Prpf39
Sik2	9.3e-27	0.358593	0.484	0.439	3.13e-22	0	Sik2
Foxo3	1.11e-26	0.269996	0.562	0.522	3.74e-22	0	Foxo3
Cpt1a	1.22e-26	0.573052	0.341	0.298	4.1e-22	0	Cpt1a
Tbc1d12	1.49e-26	0.59497	0.278	0.226	5.03e-22	0	Tbc1d12
Stard7	2.9e-26	0.519086	0.273	0.22	9.77e-22	0	Stard7
Znrf2	3.07e-26	0.33695	0.536	0.507	1.04e-21	0	Znrf2
Asb3	3.23e-26	0.562945	0.26	0.209	1.09e-21	0	Asb3
Slc22a5	3.24e-26	0.634191	0.255	0.205	1.09e-21	0	Slc22a5
Acyp2	4.27e-26	0.408152	0.469	0.431	1.44e-21	0	Acyp2
Hnrnpul1	4.45e-26	0.473444	0.418	0.38	1.5e-21	0	Hnrnpul1
Reps1	4.56e-26	0.390291	0.453	0.413	1.54e-21	0	Reps1
Gsr	5.35e-26	0.393916	0.55	0.529	1.8e-21	0	Gsr
Csk	5.46e-26	0.580499	0.28	0.231	1.84e-21	0	Csk
Tex10	5.52e-26	0.544373	0.328	0.281	1.86e-21	0	Tex10
Cyrib	5.91e-26	0.284261	0.595	0.572	1.99e-21	0	Cyrib
Nudcd3	6.14e-26	0.281595	0.614	0.612	2.07e-21	0	Nudcd3
Coq2	6.71e-26	0.648856	0.293	0.248	2.26e-21	0	Coq2
Dram2	6.86e-26	0.505715	0.4	0.36	2.31e-21	0	Dram2
Ankrd10	7.1e-26	0.367936	0.525	0.487	2.39e-21	0	Ankrd10
Cdc73	7.26e-26	0.369801	0.529	0.503	2.45e-21	0	Cdc73
Sec24b	7.64e-26	0.419497	0.444	0.405	2.57e-21	0	Sec24b
Fkbp15	8.78e-26	0.675365	0.252	0.202	2.96e-21	0	Fkbp15
Ppp2r5c	9.26e-26	0.326722	0.541	0.517	3.12e-21	0	Ppp2r5c
Wipf2	9.74e-26	0.471746	0.431	0.394	3.28e-21	0	Wipf2
Usp25	1e-25	0.303796	0.637	0.623	3.37e-21	0	Usp25
Nipsnap2	1.07e-25	0.571355	0.301	0.254	3.62e-21	0	Nipsnap2
Parva	1.42e-25	0.301879	0.624	0.594	4.78e-21	0	Parva
Prpf4b	1.58e-25	0.343184	0.558	0.541	5.32e-21	0	Prpf4b
Ascc1	1.77e-25	0.560504	0.334	0.291	5.97e-21	0	Ascc1
Tlk2	2.01e-25	0.42364	0.474	0.445	6.77e-21	0	Tlk2
Sbno1	2.14e-25	0.297375	0.601	0.587	7.23e-21	0	Sbno1
Sptlc1	2.2e-25	0.600167	0.298	0.252	7.4e-21	0	Sptlc1
Srek1ip1	2.35e-25	0.584398	0.256	0.207	7.91e-21	0	Srek1ip1
Katnbl1	2.63e-25	0.495674	0.341	0.293	8.85e-21	0	Katnbl1
Rasa1	2.79e-25	0.372251	0.536	0.515	9.39e-21	0	Rasa1
Fbxw7	2.86e-25	0.380742	0.463	0.426	9.62e-21	0	Fbxw7
Aktip	3.67e-25	0.55828	0.325	0.282	1.24e-20	0	Aktip
Il17rc	3.77e-25	0.702437	0.268	0.223	1.27e-20	0	Il17rc
Atp9a	3.88e-25	0.412568	0.399	0.355	1.31e-20	0	Atp9a
Eps15	4.39e-25	0.385483	0.439	0.404	1.48e-20	0	Eps15
Arap2	4.87e-25	0.255084	0.605	0.577	1.64e-20	0	Arap2
Cdh12	5e-25	0.366637	0.258	0.2	1.69e-20	0	Cdh12
Ppp4r3a	6.94e-25	0.436744	0.463	0.437	2.34e-20	0	Ppp4r3a
Smarca4	7.06e-25	0.372017	0.534	0.516	2.38e-20	0	Smarca4
Stard10	7.2e-25	0.449641	0.426	0.389	2.43e-20	0	Stard10
Adipor2	8.53e-25	0.444663	0.485	0.461	2.87e-20	0	Adipor2
Prkcz	9.93e-25	0.678631	0.275	0.23	3.35e-20	0	Prkcz
Fmn1	1.19e-24	0.326946	0.347	0.295	4.01e-20	0	Fmn1
Araf	1.31e-24	0.556229	0.322	0.278	4.41e-20	0	Araf
Prkaa2	1.41e-24	0.586395	0.265	0.215	4.75e-20	0	Prkaa2
Exosc5	1.51e-24	0.5574	0.312	0.268	5.1e-20	0	Exosc5
Sp1	1.54e-24	0.449212	0.394	0.355	5.2e-20	0	Sp1
Bltp2	1.55e-24	0.372782	0.497	0.465	5.22e-20	0	Bltp2
Tmem205	1.76e-24	0.366058	0.531	0.509	5.92e-20	0	Tmem205
Atxn10	2.09e-24	0.362554	0.558	0.538	7.06e-20	0	Atxn10
Usp48	2.24e-24	0.613478	0.306	0.262	7.56e-20	0	Usp48
Rsbn1l	2.43e-24	0.309174	0.511	0.48	8.2e-20	0	Rsbn1l
Pank2	2.47e-24	0.510956	0.364	0.325	8.33e-20	0	Pank2
Mettl16	2.74e-24	0.611483	0.274	0.229	9.24e-20	0	Mettl16
Aldh3a1	2.9e-24	0.359536	0.464	0.412	9.78e-20	0	Aldh3a1
2510002D24Rik	3.44e-24	0.612618	0.306	0.264	1.16e-19	0	2510002D24Rik
Slc25a37	3.79e-24	0.598359	0.298	0.252	1.28e-19	0	Slc25a37
Pbxip1	3.87e-24	0.47743	0.32	0.273	1.3e-19	0	Pbxip1
Myo9a	3.98e-24	0.349389	0.395	0.346	1.34e-19	0	Myo9a
Caprin1	4.02e-24	0.297589	0.61	0.6	1.35e-19	0	Caprin1
Src	4.3e-24	0.457942	0.407	0.372	1.45e-19	0	Src
Usp7	4.83e-24	0.417763	0.493	0.474	1.63e-19	0	Usp7
Mrps10	5.37e-24	0.642915	0.258	0.212	1.81e-19	0	Mrps10
Lsm14a	5.9e-24	0.446703	0.466	0.444	1.99e-19	0	Lsm14a
Phf2	6.37e-24	0.61553	0.298	0.257	2.15e-19	0	Phf2
Sfmbt1	9.34e-24	0.456275	0.303	0.253	3.15e-19	0	Sfmbt1
Tardbp	1.03e-23	0.304398	0.596	0.584	3.46e-19	0	Tardbp
Ppfia1	1.06e-23	0.491943	0.378	0.341	3.56e-19	0	Ppfia1
Zc3h14	1.28e-23	0.517277	0.354	0.314	4.33e-19	0	Zc3h14
Ppp4r1	1.37e-23	0.484874	0.361	0.319	4.63e-19	0	Ppp4r1
Rprd1b	1.4e-23	0.531182	0.297	0.251	4.71e-19	0	Rprd1b
Dnajc13	1.4e-23	0.44564	0.39	0.351	4.71e-19	0	Dnajc13
Rhot1	1.44e-23	0.549016	0.327	0.285	4.85e-19	0	Rhot1
Rufy3	1.55e-23	0.537722	0.286	0.239	5.24e-19	0	Rufy3
Zmiz1	1.6e-23	0.321049	0.6	0.59	5.39e-19	0	Zmiz1
Sap130	1.87e-23	0.555664	0.322	0.277	6.31e-19	0	Sap130
Zfyve9	1.96e-23	0.476701	0.307	0.257	6.61e-19	0	Zfyve9
Kcnq1ot1	1.97e-23	0.371368	0.404	0.355	6.63e-19	0	Kcnq1ot1
Cers3	2.25e-23	0.573617	0.337	0.295	7.59e-19	0	Cers3
Cyp2s1	2.27e-23	0.544202	0.278	0.231	7.64e-19	0	Cyp2s1
Aspscr1	3.34e-23	0.552439	0.331	0.293	1.13e-18	0	Aspscr1
Prkci	3.39e-23	0.272847	0.591	0.561	1.14e-18	0	Prkci
Abhd14b	4.11e-23	0.5765	0.256	0.209	1.39e-18	0	Abhd14b
Gigyf2	4.22e-23	0.317455	0.54	0.512	1.42e-18	0	Gigyf2
Farsb	4.52e-23	0.636784	0.257	0.213	1.52e-18	0	Farsb
Rad50	4.84e-23	0.635482	0.302	0.262	1.63e-18	0	Rad50
Uimc1	6.85e-23	0.460101	0.386	0.35	2.31e-18	0	Uimc1
Nisch	7.3e-23	0.36457	0.487	0.461	2.46e-18	0	Nisch
Tspan14	7.36e-23	0.359465	0.472	0.443	2.48e-18	0	Tspan14
Kif5b	8.15e-23	0.252297	0.753	0.732	2.75e-18	0	Kif5b
Afg3l2	8.99e-23	0.621482	0.25	0.206	3.03e-18	0	Afg3l2
Pts	9.28e-23	0.462042	0.414	0.386	3.13e-18	0	Pts
Ndst1	1.01e-22	0.505876	0.3	0.255	3.39e-18	0	Ndst1
Mapkapk3	1.14e-22	0.443405	0.414	0.383	3.85e-18	0	Mapkapk3
Agr2	1.17e-22	0.394128	0.271	0.22	3.95e-18	0	Agr2
Slc30a7	1.59e-22	0.511337	0.328	0.287	5.37e-18	0	Slc30a7
Mctp2	1.73e-22	0.397722	0.356	0.309	5.84e-18	0	Mctp2
Cul5	1.75e-22	0.51247	0.336	0.295	5.88e-18	0	Cul5
0610040J01Rik	1.77e-22	0.511104	0.342	0.299	5.96e-18	0	0610040J01Rik
Kmt2a	1.81e-22	0.351145	0.545	0.527	6.1e-18	0	Kmt2a
Usf3	2.38e-22	0.539708	0.325	0.284	8.01e-18	0	Usf3
Stau2	2.72e-22	0.400326	0.421	0.384	9.15e-18	0	Stau2
Rlf	2.83e-22	0.361578	0.469	0.434	9.55e-18	0	Rlf
Ptk2b	3.45e-22	0.330865	0.405	0.366	1.16e-17	0	Ptk2b
Coro1c	3.97e-22	0.355124	0.387	0.346	1.34e-17	0	Coro1c
Luc7l3	5.02e-22	0.258231	0.663	0.652	1.69e-17	0	Luc7l3
Eif4e3	5.28e-22	0.474215	0.356	0.313	1.78e-17	0	Eif4e3
Mysm1	5.75e-22	0.398735	0.389	0.349	1.94e-17	0	Mysm1
Gipc1	6.29e-22	0.445811	0.401	0.367	2.12e-17	0	Gipc1
St7	7.42e-22	0.372861	0.344	0.295	2.5e-17	0	St7
Ube4a	8.47e-22	0.486434	0.335	0.297	2.85e-17	0	Ube4a
Sfxn1	1.47e-21	0.610125	0.271	0.229	4.96e-17	0	Sfxn1
Osbpl5	1.48e-21	0.66053	0.273	0.233	4.98e-17	0	Osbpl5
Zfand6	1.79e-21	0.255271	0.613	0.606	6.03e-17	0	Zfand6
Ak3	1.82e-21	0.542664	0.362	0.329	6.13e-17	0	Ak3
Slc30a5	1.85e-21	0.505851	0.282	0.238	6.24e-17	0	Slc30a5
Arf3	1.95e-21	0.394145	0.431	0.402	6.57e-17	0	Arf3
Cdc27	2.03e-21	0.529697	0.279	0.235	6.84e-17	0	Cdc27
Zfp462	2.25e-21	0.500489	0.283	0.235	7.57e-17	0	Zfp462
Kdm7a	2.43e-21	0.335214	0.485	0.456	8.2e-17	0	Kdm7a
Dctn4	2.47e-21	0.366144	0.457	0.429	8.31e-17	0	Dctn4
Usp4	2.51e-21	0.507954	0.36	0.328	8.45e-17	0	Usp4
Slc9a8	2.58e-21	0.51953	0.284	0.24	8.68e-17	0	Slc9a8
Stk3	2.63e-21	0.308585	0.412	0.371	8.87e-17	0	Stk3
Rngtt	2.73e-21	0.449314	0.342	0.299	9.19e-17	0	Rngtt
Tent4b	2.92e-21	0.423319	0.387	0.35	9.84e-17	0	Tent4b
Akap8	3.01e-21	0.448711	0.337	0.296	1.01e-16	0	Akap8
Dab2ip	3.29e-21	0.502697	0.386	0.357	1.11e-16	0	Dab2ip
Usp33	3.4e-21	0.527852	0.311	0.272	1.15e-16	0	Usp33
Btbd7	3.65e-21	0.257615	0.592	0.58	1.23e-16	0	Btbd7
Micu1	3.89e-21	0.376156	0.539	0.518	1.31e-16	0	Micu1
Nr2f6	3.92e-21	0.427053	0.413	0.385	1.32e-16	0	Nr2f6
Umad1	4.8e-21	0.451441	0.298	0.251	1.62e-16	0	Umad1
Usp10	5.11e-21	0.553775	0.343	0.309	1.72e-16	0	Usp10
Gm29904	5.13e-21	0.296567	0.335	0.277	1.73e-16	0	Gm29904
Suz12	6.78e-21	0.359826	0.434	0.399	2.29e-16	0	Suz12
Ttc7	6.88e-21	0.568165	0.273	0.23	2.32e-16	0	Ttc7
Zfyve1	7.76e-21	0.573921	0.252	0.21	2.61e-16	0	Zfyve1
Tnpo2	7.98e-21	0.533549	0.348	0.316	2.69e-16	0	Tnpo2
Sowahc	8.56e-21	0.386993	0.44	0.409	2.89e-16	0	Sowahc
G2e3	1.12e-20	0.558906	0.259	0.217	3.78e-16	0	G2e3
Msra	1.16e-20	0.590642	0.331	0.293	3.92e-16	0	Msra
Coa8	1.23e-20	0.539285	0.354	0.324	4.16e-16	0	Coa8
Ergic1	1.29e-20	0.56473	0.326	0.291	4.36e-16	0	Ergic1
Cul4a	1.3e-20	0.579832	0.324	0.29	4.37e-16	0	Cul4a
Rab28	1.35e-20	0.48087	0.372	0.339	4.56e-16	0	Rab28
Acpp	1.61e-20	0.323566	0.329	0.28	5.41e-16	0	Acpp
Nap1l4	1.75e-20	0.412031	0.422	0.396	5.89e-16	0	Nap1l4
Ibtk	1.87e-20	0.548708	0.329	0.293	6.3e-16	0	Ibtk
Rffl	2.02e-20	0.385487	0.339	0.297	6.79e-16	0	Rffl
Lypla1	2.32e-20	0.456825	0.403	0.374	7.8e-16	0	Lypla1
Stk26	2.54e-20	0.583648	0.315	0.279	8.56e-16	0	Stk26
Tmem250-ps	2.6e-20	0.59481	0.258	0.219	8.75e-16	0	Tmem250-ps
Rapgef1	2.83e-20	0.412579	0.257	0.21	9.55e-16	0	Rapgef1
Alkbh1	3.45e-20	0.528044	0.26	0.216	1.16e-15	0	Alkbh1
Skic3	4.73e-20	0.520995	0.252	0.208	1.59e-15	0	Skic3
Coro2a	4.76e-20	0.548625	0.323	0.286	1.6e-15	0	Coro2a
Psme3ip1	4.94e-20	0.483621	0.333	0.297	1.67e-15	0	Psme3ip1
Angel2	4.95e-20	0.550183	0.279	0.239	1.67e-15	0	Angel2
Lrrfip2	5.65e-20	0.292657	0.5	0.475	1.9e-15	0	Lrrfip2
Fbxl5	5.81e-20	0.436395	0.344	0.303	1.96e-15	0	Fbxl5
Mtf2	7.45e-20	0.461589	0.311	0.27	2.51e-15	0	Mtf2
Arntl	7.68e-20	0.397072	0.428	0.389	2.59e-15	0	Arntl
Mxi1	8.97e-20	0.362468	0.396	0.36	3.02e-15	0	Mxi1
Dennd6a	9.13e-20	0.36297	0.407	0.372	3.07e-15	0	Dennd6a
Ccdc50	9.28e-20	0.321839	0.519	0.5	3.13e-15	0	Ccdc50
Taok3	1.25e-19	0.275532	0.503	0.47	4.23e-15	0	Taok3
R3hcc1l	1.3e-19	0.445401	0.303	0.258	4.37e-15	0	R3hcc1l
Rgl2	1.35e-19	0.577612	0.263	0.224	4.54e-15	0	Rgl2
Pycr2	1.81e-19	0.454798	0.275	0.232	6.08e-15	0	Pycr2
Ddx46	2.5e-19	0.428071	0.405	0.378	8.43e-15	0	Ddx46
Uqcc3	3.5e-19	0.431032	0.361	0.328	1.18e-14	0	Uqcc3
Ufl1	3.57e-19	0.534313	0.264	0.224	1.2e-14	0	Ufl1
Coa3	3.65e-19	0.268183	0.523	0.496	1.23e-14	0	Coa3
5330438D12Rik	4.84e-19	0.474478	0.253	0.21	1.63e-14	0	5330438D12Rik
Mtx2	4.96e-19	0.475901	0.386	0.359	1.67e-14	0	Mtx2
Alad	6.56e-19	0.457679	0.345	0.309	2.21e-14	0	Alad
Sfswap	6.95e-19	0.471732	0.371	0.34	2.34e-14	0	Sfswap
Smim6	6.97e-19	0.505644	0.269	0.225	2.35e-14	0	Smim6
Rabl6	8.23e-19	0.47867	0.344	0.311	2.77e-14	0	Rabl6
Psmd3	8.58e-19	0.381556	0.431	0.409	2.89e-14	0	Psmd3
Atl3	9.93e-19	0.353648	0.516	0.504	3.35e-14	0	Atl3
Tshz1	1.4e-18	0.360092	0.461	0.429	4.73e-14	0	Tshz1
Dnase2a	1.47e-18	0.49729	0.301	0.262	4.97e-14	0	Dnase2a
Rnf115	1.71e-18	0.390099	0.409	0.384	5.76e-14	0	Rnf115
Ckap5	1.82e-18	0.390634	0.316	0.275	6.13e-14	0	Ckap5
Lgals8	2.37e-18	0.494783	0.313	0.277	7.97e-14	0	Lgals8
AI661453	2.67e-18	0.390872	0.396	0.365	8.99e-14	0	AI661453
Ppp6r3	3.01e-18	0.269369	0.605	0.6	1.02e-13	0	Ppp6r3
Fbxo9	3.02e-18	0.608694	0.261	0.225	1.02e-13	0	Fbxo9
Rnf141	3.03e-18	0.494569	0.258	0.219	1.02e-13	0	Rnf141
Gpr107	3.06e-18	0.52893	0.252	0.213	1.03e-13	0	Gpr107
Luc7l	3.43e-18	0.381636	0.451	0.432	1.16e-13	0	Luc7l
Avl9	3.76e-18	0.412183	0.362	0.33	1.27e-13	0	Avl9
Zfp871	4.69e-18	0.404023	0.35	0.313	1.58e-13	0	Zfp871
Pi4kb	5.33e-18	0.519837	0.291	0.253	1.8e-13	0	Pi4kb
Tm2d3	5.48e-18	0.493364	0.268	0.23	1.85e-13	0	Tm2d3
Dpp8	7.5e-18	0.440543	0.34	0.307	2.53e-13	0	Dpp8
Abhd12	7.82e-18	0.28941	0.575	0.546	2.63e-13	0	Abhd12
Mecp2	8.46e-18	0.417665	0.386	0.357	2.85e-13	0	Mecp2
Plxnb2	8.46e-18	0.279962	0.479	0.455	2.85e-13	0	Plxnb2
Map4k3	1.01e-17	0.283688	0.515	0.495	3.41e-13	0	Map4k3
Sord	1.04e-17	0.591451	0.3	0.269	3.51e-13	0	Sord
Noc2l	1.35e-17	0.557741	0.275	0.241	4.55e-13	0	Noc2l
Zbtb7a	1.43e-17	0.300506	0.519	0.499	4.83e-13	0	Zbtb7a
Atp2c1	1.95e-17	0.371414	0.441	0.423	6.58e-13	0	Atp2c1
Fbxo32	2e-17	0.340255	0.432	0.395	6.73e-13	0	Fbxo32
Ube2w	2.01e-17	0.299932	0.441	0.413	6.79e-13	0	Ube2w
Cdkl5	2.04e-17	0.361288	0.313	0.274	6.88e-13	0	Cdkl5
Msl1	2.17e-17	0.496436	0.287	0.253	7.32e-13	0	Msl1
8030462N17Rik	2.56e-17	0.534368	0.325	0.294	8.64e-13	0	8030462N17Rik
Rap1gds1	3.19e-17	0.308601	0.399	0.365	1.08e-12	0	Rap1gds1
Trpm7	3.38e-17	0.254497	0.541	0.524	1.14e-12	0	Trpm7
Pja2	4.17e-17	0.390153	0.401	0.374	1.4e-12	0	Pja2
Srebf1	4.3e-17	0.508448	0.289	0.254	1.45e-12	0	Srebf1
Brd1	4.36e-17	0.304774	0.544	0.535	1.47e-12	0	Brd1
Chmp1a	4.43e-17	0.407868	0.414	0.393	1.49e-12	0	Chmp1a
Lats1	4.43e-17	0.475169	0.34	0.31	1.49e-12	0	Lats1
Rmnd5a	4.7e-17	0.315886	0.516	0.502	1.58e-12	0	Rmnd5a
Gak	5.02e-17	0.451835	0.356	0.329	1.69e-12	0	Gak
Ppil2	5.3e-17	0.393638	0.367	0.339	1.79e-12	0	Ppil2
Ankfy1	5.66e-17	0.38771	0.389	0.36	1.91e-12	0	Ankfy1
Ndufs4	6.54e-17	0.292978	0.53	0.525	2.2e-12	0	Ndufs4
Rhbdl2	6.94e-17	0.516077	0.271	0.236	2.34e-12	0	Rhbdl2
Fubp3	9.73e-17	0.493994	0.297	0.265	3.28e-12	0	Fubp3
Acvr2a	1.06e-16	0.374898	0.328	0.29	3.58e-12	0	Acvr2a
Zyg11b	1.13e-16	0.4478	0.329	0.297	3.8e-12	0	Zyg11b
Tnpo3	1.14e-16	0.348489	0.433	0.411	3.86e-12	0	Tnpo3
Lsm7	1.18e-16	0.303254	0.409	0.379	3.96e-12	0	Lsm7
Kmt2d	1.25e-16	0.501909	0.302	0.27	4.22e-12	0	Kmt2d
Mlec	1.26e-16	0.463419	0.324	0.293	4.25e-12	0	Mlec
Cab39	1.33e-16	0.261392	0.596	0.587	4.48e-12	0	Cab39
Pycard	1.93e-16	0.256293	0.557	0.556	6.5e-12	0	Pycard
Rassf8	2.37e-16	0.587161	0.289	0.255	8e-12	0	Rassf8
Pnn	2.48e-16	0.352718	0.454	0.438	8.37e-12	0	Pnn
Pi4ka	2.51e-16	0.453878	0.302	0.267	8.46e-12	0	Pi4ka
Ubr2	3e-16	0.441747	0.397	0.377	1.01e-11	0	Ubr2
Ppp1r14c	3.21e-16	0.408338	0.3	0.259	1.08e-11	0	Ppp1r14c
Zfp664	3.24e-16	0.459352	0.391	0.372	1.09e-11	0	Zfp664
Syt8	4.06e-16	0.487224	0.316	0.282	1.37e-11	0	Syt8
Zbtb44	4.78e-16	0.3778	0.399	0.373	1.61e-11	0	Zbtb44
Plekhg6	5.01e-16	0.550157	0.279	0.246	1.69e-11	0	Plekhg6
Parg	5.2e-16	0.403625	0.315	0.281	1.75e-11	0	Parg
Chchd10	5.45e-16	0.309036	0.325	0.288	1.84e-11	0	Chchd10
Fxr2	5.67e-16	0.483706	0.284	0.252	1.91e-11	0	Fxr2
Prrc2a	5.84e-16	0.336283	0.474	0.468	1.97e-11	0	Prrc2a
Smad3	5.88e-16	0.29953	0.449	0.422	1.98e-11	0	Smad3
Mrpl12	7.43e-16	0.378325	0.404	0.383	2.5e-11	0	Mrpl12
Cwc22	7.54e-16	0.630819	0.307	0.277	2.54e-11	0	Cwc22
Nans	8.94e-16	0.493534	0.307	0.278	3.01e-11	0	Nans
Virma	1.07e-15	0.441064	0.267	0.231	3.6e-11	0	Virma
Slc1a5	1.29e-15	0.359222	0.387	0.357	4.36e-11	0	Slc1a5
Bad	1.45e-15	0.36182	0.374	0.347	4.89e-11	0	Bad
Man1b1	1.57e-15	0.505168	0.262	0.228	5.29e-11	0	Man1b1
Paxbp1	1.69e-15	0.480684	0.255	0.22	5.7e-11	0	Paxbp1
Ildr1	1.75e-15	0.48824	0.326	0.293	5.91e-11	0	Ildr1
Trip11	1.98e-15	0.336223	0.487	0.476	6.67e-11	0	Trip11
Drg1	3.21e-15	0.338814	0.422	0.404	1.08e-10	0	Drg1
Clpp	3.73e-15	0.410583	0.313	0.282	1.26e-10	0	Clpp
Mark3	3.98e-15	0.250797	0.542	0.533	1.34e-10	0	Mark3
Phc2	4.34e-15	0.368642	0.433	0.415	1.46e-10	0	Phc2
Tsnax	4.38e-15	0.491564	0.259	0.227	1.47e-10	0	Tsnax
Ap1ar	4.38e-15	0.453063	0.338	0.312	1.48e-10	0	Ap1ar
Clns1a	4.88e-15	0.507526	0.262	0.229	1.64e-10	0	Clns1a
Ccdc58	5.69e-15	0.470541	0.302	0.273	1.92e-10	0	Ccdc58
Rchy1	6.3e-15	0.371357	0.3	0.265	2.12e-10	0	Rchy1
Dcun1d1	6.96e-15	0.399864	0.4	0.379	2.35e-10	0	Dcun1d1
Ddx42	8.06e-15	0.379135	0.373	0.347	2.72e-10	0	Ddx42
Hycc2	8.29e-15	0.452671	0.267	0.234	2.79e-10	0	Hycc2
Thap12	9.69e-15	0.385032	0.357	0.332	3.27e-10	0	Thap12
Akap11	9.93e-15	0.426337	0.259	0.224	3.35e-10	0	Akap11
Itsn2	9.97e-15	0.256446	0.471	0.452	3.36e-10	0	Itsn2
Rnf14	1.02e-14	0.351248	0.338	0.305	3.42e-10	0	Rnf14
Amfr	1.16e-14	0.352243	0.411	0.395	3.91e-10	0	Amfr
Ppp1r37	1.4e-14	0.468616	0.295	0.267	4.73e-10	0	Ppp1r37
Parl	1.43e-14	0.455106	0.302	0.275	4.8e-10	0	Parl
BC004004	1.5e-14	0.267347	0.551	0.539	5.07e-10	0	BC004004
Vezt	1.6e-14	0.457842	0.255	0.221	5.39e-10	0	Vezt
Deptor	1.68e-14	0.511761	0.27	0.239	5.66e-10	0	Deptor
Ociad1	1.79e-14	0.33385	0.47	0.463	6.02e-10	0	Ociad1
Emsy	1.97e-14	0.465905	0.311	0.28	6.64e-10	0	Emsy
Yipf1	2.06e-14	0.519522	0.325	0.303	6.95e-10	0	Yipf1
Nhp2	2.19e-14	0.318695	0.481	0.472	7.39e-10	0	Nhp2
Fhip1a	2.37e-14	0.370773	0.364	0.337	7.98e-10	0	Fhip1a
Cpsf7	2.68e-14	0.43829	0.361	0.339	9.03e-10	0	Cpsf7
Ppip5k2	2.73e-14	0.436646	0.319	0.29	9.21e-10	0	Ppip5k2
Mrps9	2.8e-14	0.500041	0.301	0.275	9.43e-10	0	Mrps9
Ptbp2	3.06e-14	0.297027	0.446	0.42	1.03e-09	0	Ptbp2
Pds5b	3.11e-14	0.320695	0.375	0.346	1.05e-09	0	Pds5b
Brd3	3.97e-14	0.372072	0.411	0.393	1.34e-09	0	Brd3
Dennd5b	4.57e-14	0.263228	0.268	0.233	1.54e-09	0	Dennd5b
Stap2	4.6e-14	0.522958	0.251	0.222	1.55e-09	0	Stap2
Terf1	5e-14	0.426513	0.27	0.239	1.68e-09	0	Terf1
Impa1	5.08e-14	0.564382	0.266	0.24	1.71e-09	0	Impa1
Tfap2a	5.69e-14	0.502209	0.292	0.263	1.92e-09	0	Tfap2a
Trim26	5.82e-14	0.444073	0.275	0.244	1.96e-09	0	Trim26
Spin1	5.99e-14	0.384754	0.406	0.39	2.02e-09	0	Spin1
Cryzl1	6.66e-14	0.49175	0.26	0.23	2.25e-09	0	Cryzl1
Mapk13	7.94e-14	0.557419	0.287	0.262	2.67e-09	0	Mapk13
Ints8	8.12e-14	0.436035	0.277	0.244	2.74e-09	0	Ints8
Psmc1	8.95e-14	0.362173	0.38	0.359	3.02e-09	0	Psmc1
Hs2st1	9.71e-14	0.256676	0.43	0.403	3.27e-09	0	Hs2st1
Ryk	9.96e-14	0.458726	0.344	0.324	3.36e-09	0	Ryk
Dguok	1.12e-13	0.374761	0.382	0.365	3.78e-09	0	Dguok
Wdr20	1.14e-13	0.392281	0.367	0.343	3.83e-09	0	Wdr20
Tmem87b	1.23e-13	0.43902	0.305	0.278	4.15e-09	0	Tmem87b
Dync1li2	1.27e-13	0.466987	0.283	0.255	4.29e-09	0	Dync1li2
Tcerg1	1.38e-13	0.262891	0.536	0.519	4.65e-09	0	Tcerg1
Cdc26	1.4e-13	0.349374	0.35	0.324	4.73e-09	0	Cdc26
Zbtb38	1.48e-13	0.309478	0.311	0.278	4.99e-09	0	Zbtb38
Vta1	1.57e-13	0.334756	0.382	0.363	5.3e-09	0	Vta1
Atf1	1.66e-13	0.367395	0.386	0.365	5.6e-09	0	Atf1
Prkag2	2.22e-13	0.328955	0.345	0.316	7.47e-09	0	Prkag2
Tbc1d2b	2.59e-13	0.482038	0.264	0.236	8.74e-09	0	Tbc1d2b
Ten1	2.62e-13	0.439205	0.364	0.345	8.83e-09	0	Ten1
Smad2	2.73e-13	0.291082	0.499	0.487	9.2e-09	0	Smad2
Ssna1	3.1e-13	0.304311	0.33	0.295	1.05e-08	0	Ssna1
Nrd1	3.9e-13	0.276341	0.488	0.48	1.31e-08	0	Nrd1
Vopp1	4.04e-13	0.488991	0.292	0.263	1.36e-08	0	Vopp1
Tmem238	4.11e-13	0.395992	0.355	0.335	1.38e-08	0	Tmem238
Ap1s1	5.05e-13	0.418315	0.322	0.298	1.7e-08	0	Ap1s1
Dhx36	5.54e-13	0.374462	0.34	0.315	1.87e-08	0	Dhx36
Cmtm6	5.83e-13	0.431859	0.297	0.273	1.96e-08	0	Cmtm6
Cat	5.85e-13	0.392452	0.324	0.3	1.97e-08	0	Cat
Pigt	6.16e-13	0.389769	0.351	0.33	2.08e-08	0	Pigt
Gtf2e2	6.64e-13	0.482909	0.268	0.239	2.24e-08	0	Gtf2e2
Prpf6	8.37e-13	0.519454	0.295	0.269	2.82e-08	0	Prpf6
Ap2a2	1.11e-12	0.283979	0.41	0.392	3.74e-08	0	Ap2a2
Sh3pxd2b	1.29e-12	0.341103	0.383	0.36	4.34e-08	0	Sh3pxd2b
Pcmtd2	1.29e-12	0.440302	0.289	0.261	4.35e-08	0	Pcmtd2
Foxn2	1.34e-12	0.319486	0.323	0.294	4.52e-08	0	Foxn2
B3gat3	1.37e-12	0.42125	0.329	0.308	4.6e-08	0	B3gat3
Bod1l	1.37e-12	0.422895	0.385	0.371	4.6e-08	0	Bod1l
Tlcd4	1.41e-12	0.52024	0.266	0.238	4.76e-08	0	Tlcd4
Arpc5l	1.44e-12	0.325684	0.446	0.439	4.85e-08	0	Arpc5l
Asxl1	1.55e-12	0.26107	0.46	0.441	5.21e-08	0	Asxl1
Lyst	1.59e-12	0.271454	0.267	0.232	5.34e-08	0	Lyst
Leng8	2.02e-12	0.30701	0.411	0.392	6.82e-08	0	Leng8
Stxbp2	2.22e-12	0.501398	0.258	0.233	7.48e-08	0	Stxbp2
Numa1	2.25e-12	0.32798	0.468	0.464	7.57e-08	0	Numa1
Csnk2a1	2.62e-12	0.271588	0.521	0.527	8.83e-08	0	Csnk2a1
Nemf	2.97e-12	0.396779	0.374	0.357	1e-07	0	Nemf
Setd3	3e-12	0.39089	0.366	0.352	1.01e-07	0	Setd3
Sin3a	3.35e-12	0.431731	0.259	0.229	1.13e-07	0	Sin3a
Mrps34	3.45e-12	0.412139	0.285	0.26	1.16e-07	0	Mrps34
Aak1	3.45e-12	0.305289	0.419	0.402	1.16e-07	0	Aak1
Ndufs1	3.54e-12	0.469876	0.281	0.258	1.19e-07	0	Ndufs1
Ext2	3.62e-12	0.404199	0.304	0.277	1.22e-07	0	Ext2
Ctcf	3.78e-12	0.322067	0.399	0.383	1.27e-07	0	Ctcf
Alas1	4.05e-12	0.279813	0.399	0.375	1.36e-07	0	Alas1
Ddx10	4.45e-12	0.423951	0.327	0.306	1.5e-07	0	Ddx10
Orc4	4.67e-12	0.448862	0.327	0.307	1.57e-07	0	Orc4
Cluh	4.7e-12	0.539915	0.252	0.226	1.58e-07	0	Cluh
Ngly1	5.65e-12	0.516269	0.272	0.248	1.9e-07	0	Ngly1
Sh3yl1	6.03e-12	0.544688	0.287	0.265	2.03e-07	0	Sh3yl1
Pmm2	6.51e-12	0.609566	0.251	0.228	2.19e-07	0	Pmm2
Qser1	6.99e-12	0.377491	0.308	0.281	2.35e-07	0	Qser1
Chm	7.53e-12	0.327867	0.336	0.312	2.54e-07	0	Chm
Zranb2	7.68e-12	0.274614	0.426	0.411	2.59e-07	0	Zranb2
Tomm70a	7.99e-12	0.394435	0.366	0.349	2.69e-07	0	Tomm70a
Anapc2	8.91e-12	0.462102	0.257	0.231	3e-07	0	Anapc2
Strn4	9.14e-12	0.428785	0.278	0.252	3.08e-07	0	Strn4
Rcn1	9.24e-12	0.372754	0.265	0.238	3.11e-07	0	Rcn1
Slc30a9	9.72e-12	0.443136	0.317	0.296	3.27e-07	0	Slc30a9
Pdzd8	1.01e-11	0.484639	0.294	0.272	3.41e-07	0	Pdzd8
Mcmbp	1.05e-11	0.36908	0.405	0.392	3.54e-07	0	Mcmbp
Sos1	1.08e-11	0.358291	0.339	0.319	3.65e-07	0	Sos1
Mfsd14a	1.09e-11	0.409248	0.37	0.357	3.66e-07	0	Mfsd14a
Bckdha	1.14e-11	0.349317	0.336	0.317	3.83e-07	0	Bckdha
Yipf6	1.29e-11	0.475777	0.27	0.246	4.36e-07	0	Yipf6
Gm49797	1.31e-11	0.41286	0.309	0.283	4.43e-07	0	Gm49797
Hadha	1.39e-11	0.266152	0.505	0.506	4.68e-07	0	Hadha
Atad1	1.42e-11	0.412288	0.353	0.337	4.77e-07	0	Atad1
Dnajc15	1.69e-11	0.376018	0.274	0.247	5.7e-07	0	Dnajc15
Ubqln1	1.76e-11	0.362788	0.403	0.395	5.95e-07	0	Ubqln1
Ilkap	1.82e-11	0.378171	0.399	0.389	6.12e-07	0	Ilkap
Mia2	1.94e-11	0.285287	0.506	0.505	6.55e-07	0	Mia2
Sars	2.03e-11	0.276883	0.435	0.426	6.85e-07	0	Sars
Gata2	2.11e-11	0.421643	0.256	0.229	7.12e-07	0	Gata2
Boc	2.57e-11	0.285609	0.256	0.221	8.67e-07	0	Boc
Actr1a	2.59e-11	0.39093	0.33	0.309	8.73e-07	0	Actr1a
Tmem131	2.6e-11	0.279659	0.491	0.488	8.75e-07	0	Tmem131
Auh	3.02e-11	0.420196	0.301	0.28	1.02e-06	0	Auh
Xpot	3.15e-11	0.456528	0.269	0.245	1.06e-06	0	Xpot
Crebzf	3.21e-11	0.386419	0.339	0.319	1.08e-06	0	Crebzf
Tfdp2	3.25e-11	0.279792	0.409	0.391	1.1e-06	0	Tfdp2
Ap2s1	3.56e-11	0.273204	0.456	0.449	1.2e-06	0	Ap2s1
Rab1b	4.01e-11	0.331793	0.383	0.368	1.35e-06	0	Rab1b
Acbd6	5.28e-11	0.312546	0.523	0.527	1.78e-06	0	Acbd6
Norad	5.61e-11	0.26328	0.498	0.498	1.89e-06	0	Norad
Trafd1	6.46e-11	0.399977	0.32	0.301	2.18e-06	0	Trafd1
Ces2g	6.53e-11	0.384982	0.255	0.225	2.2e-06	0	Ces2g
Jade1	7.19e-11	0.332133	0.401	0.387	2.42e-06	0	Jade1
Slc25a10	7.23e-11	0.357452	0.32	0.296	2.44e-06	0	Slc25a10
Hk1	1.03e-10	0.353428	0.302	0.28	3.48e-06	0	Hk1
Foxp4	1.12e-10	0.431549	0.31	0.289	3.77e-06	0	Foxp4
Med14	1.16e-10	0.288554	0.409	0.393	3.89e-06	0	Med14
Taf1	1.19e-10	0.398672	0.323	0.305	4.01e-06	0	Taf1
Creb3l2	1.26e-10	0.280271	0.397	0.375	4.25e-06	0	Creb3l2
Mbtps1	1.45e-10	0.400404	0.337	0.322	4.88e-06	0	Mbtps1
Ccar1	1.54e-10	0.262648	0.521	0.524	5.18e-06	0	Ccar1
Ipo5	1.62e-10	0.305443	0.466	0.465	5.47e-06	0	Ipo5
Nsun2	1.7e-10	0.381013	0.357	0.345	5.72e-06	0	Nsun2
Clpx	1.76e-10	0.430028	0.328	0.31	5.93e-06	0	Clpx
Prkar2a	1.96e-10	0.448808	0.324	0.308	6.61e-06	0	Prkar2a
Stam2	2.3e-10	0.390569	0.376	0.364	7.76e-06	0	Stam2
Tab3	2.47e-10	0.449945	0.263	0.24	8.33e-06	0	Tab3
Otulin	2.52e-10	0.350479	0.306	0.284	8.48e-06	0	Otulin
4933434E20Rik	2.54e-10	0.428141	0.297	0.277	8.56e-06	0	4933434E20Rik
Gtf2f2	2.55e-10	0.289893	0.392	0.376	8.6e-06	0	Gtf2f2
Dnm1l	3.28e-10	0.444207	0.331	0.317	1.1e-05	0	Dnm1l
Cdc37l1	3.35e-10	0.41463	0.319	0.301	1.13e-05	0	Cdc37l1
Car13	3.44e-10	0.339054	0.394	0.38	1.16e-05	0	Car13
Vamp2	3.61e-10	0.40686	0.285	0.263	1.22e-05	0	Vamp2
Plekhb2	3.91e-10	0.322233	0.449	0.446	1.32e-05	0	Plekhb2
Gatad2a	4.71e-10	0.2814	0.492	0.496	1.59e-05	0	Gatad2a
H13	5.97e-10	0.255514	0.418	0.408	2.01e-05	0	H13
Hebp2	6.2e-10	0.293711	0.354	0.333	2.09e-05	0	Hebp2
Zfp654	6.32e-10	0.325173	0.35	0.33	2.13e-05	0	Zfp654
Cs	6.68e-10	0.336188	0.418	0.415	2.25e-05	0	Cs
Cep20	7e-10	0.39065	0.294	0.274	2.36e-05	0	Cep20
Msl2	7.25e-10	0.316034	0.338	0.319	2.44e-05	0	Msl2
Lcmt1	7.28e-10	0.439295	0.298	0.282	2.45e-05	0	Lcmt1
Ilf3	7.54e-10	0.435588	0.321	0.304	2.54e-05	0	Ilf3
Map3k2	7.78e-10	0.267881	0.412	0.398	2.62e-05	0	Map3k2
Cdc123	9.58e-10	0.372137	0.344	0.332	3.23e-05	0	Cdc123
Ube2z	1.07e-09	0.343491	0.397	0.39	3.61e-05	0	Ube2z
Immp1l	1.07e-09	0.359531	0.403	0.396	3.61e-05	0	Immp1l
Syngr2	1.18e-09	0.280025	0.367	0.351	3.98e-05	0	Syngr2
2810004N23Rik	1.19e-09	0.460706	0.282	0.264	4.02e-05	0	2810004N23Rik
Usp31	1.24e-09	0.40679	0.289	0.267	4.19e-05	0	Usp31
Zfp451	1.55e-09	0.374864	0.279	0.256	5.22e-05	0	Zfp451
Smarcb1	1.55e-09	0.392815	0.304	0.287	5.24e-05	0	Smarcb1
Dars	2.07e-09	0.390546	0.357	0.345	6.98e-05	0	Dars
Fyttd1	2.47e-09	0.30933	0.432	0.429	8.32e-05	0	Fyttd1
Fbrsl1	2.54e-09	0.420653	0.356	0.346	8.56e-05	0	Fbrsl1
Psen1	2.8e-09	0.334418	0.4	0.395	9.43e-05	0	Psen1
Vps72	3.04e-09	0.370629	0.333	0.318	0.000102348	0	Vps72
Cbx1	3.23e-09	0.294776	0.457	0.46	0.000108961	0	Cbx1
Phb	3.25e-09	0.440799	0.275	0.256	0.000109543	0	Phb
Rbck1	3.44e-09	0.411767	0.287	0.268	0.000115847	0	Rbck1
Tcf3	3.53e-09	0.367448	0.313	0.295	0.000118788	0	Tcf3
Ttc17	3.95e-09	0.393922	0.317	0.3	0.000133045	0	Ttc17
Mtln	4.37e-09	0.339308	0.4	0.399	0.000147278	0	Mtln
Rc3h2	4.98e-09	0.287638	0.409	0.403	0.000167732	0	Rc3h2
Tm9sf4	5.87e-09	0.319451	0.365	0.356	0.000197955	0	Tm9sf4
Ccz1	6.81e-09	0.449581	0.286	0.269	0.000229421	0	Ccz1
Krtcap3	7.56e-09	0.375568	0.337	0.325	0.0002547	0	Krtcap3
Tbce	7.62e-09	0.419198	0.26	0.24	0.000256779	0	Tbce
Aven	8.56e-09	0.390618	0.257	0.236	0.000288402	0	Aven
Csad	1.02e-08	0.355515	0.315	0.299	0.000344979	0	Csad
Uhmk1	1.07e-08	0.432887	0.256	0.238	0.000359923	0	Uhmk1
Exoc3	1.13e-08	0.352403	0.304	0.289	0.000380093	0	Exoc3
Egln1	1.18e-08	0.407932	0.284	0.266	0.000395978	0	Egln1
Nudt5	1.22e-08	0.492772	0.253	0.235	0.000411612	0	Nudt5
Akap8l	1.24e-08	0.389526	0.347	0.336	0.00041678	0	Akap8l
Ubp1	1.28e-08	0.358398	0.346	0.337	0.000430752	0	Ubp1
Krit1	1.36e-08	0.26179	0.347	0.328	0.000458831	0	Krit1
Ephx1	1.55e-08	0.405478	0.332	0.322	0.000522192	0	Ephx1
Mif4gd	1.73e-08	0.407342	0.266	0.249	0.000581861	0	Mif4gd
Rpl7l1	1.9e-08	0.369788	0.283	0.266	0.000640863	0	Rpl7l1
Asap2	1.94e-08	0.445787	0.304	0.291	0.000653628	0	Asap2
Ldb1	2.1e-08	0.340326	0.262	0.242	0.000706813	0	Ldb1
Safb2	2.32e-08	0.418913	0.34	0.333	0.000781726	0	Safb2
Bcr	2.33e-08	0.37734	0.293	0.278	0.000783482	0	Bcr
Bloc1s2	2.39e-08	0.439836	0.261	0.244	0.00080612	0	Bloc1s2
Nudt3	3.02e-08	0.383188	0.321	0.31	0.00101868	0	Nudt3
Banp	3.05e-08	0.425618	0.313	0.301	0.00102796	0	Banp
Lypla2	3.45e-08	0.344442	0.258	0.239	0.00116407	0	Lypla2
Lrif1	4.1e-08	0.383394	0.261	0.241	0.00138229	0	Lrif1
Ptpra	4.33e-08	0.265927	0.405	0.398	0.0014602	0	Ptpra
Snhg9	4.53e-08	0.413199	0.276	0.261	0.00152531	0	Snhg9
Ing4	4.75e-08	0.359496	0.321	0.305	0.00160173	0	Ing4
Otub1	4.91e-08	0.308069	0.351	0.341	0.00165293	0	Otub1
Cebpa	5.21e-08	0.288975	0.311	0.293	0.00175419	0	Cebpa
Atl2	5.31e-08	0.258704	0.408	0.401	0.0017895	0	Atl2
Ncstn	5.48e-08	0.354146	0.312	0.301	0.00184487	0	Ncstn
Aldh6a1	6.7e-08	0.347171	0.283	0.266	0.00225618	0	Aldh6a1
Tmem109	7.01e-08	0.321472	0.284	0.265	0.00236315	0	Tmem109
Glyr1	8.51e-08	0.269584	0.441	0.445	0.0028661	0	Glyr1
Wdr70	8.86e-08	0.311101	0.32	0.305	0.00298562	0	Wdr70
Rbm4	9.07e-08	0.454215	0.25	0.232	0.00305764	0	Rbm4
Foxj3	9.83e-08	0.305476	0.349	0.335	0.00331221	0	Foxj3
Rfc1	1.03e-07	0.43656	0.279	0.264	0.00346794	0	Rfc1
Vti1b	1.12e-07	0.276193	0.408	0.405	0.00375721	0	Vti1b
Snx6	1.13e-07	0.275742	0.405	0.403	0.00380248	0	Snx6
Slc20a2	1.16e-07	0.352533	0.266	0.247	0.00392052	0	Slc20a2
Dcaf11	1.24e-07	0.395708	0.279	0.263	0.00418011	0	Dcaf11
Mrpl51	1.28e-07	0.308013	0.39	0.386	0.00432315	0	Mrpl51
Lrrc28	1.33e-07	0.388618	0.296	0.281	0.00446919	0	Lrrc28
Brap	1.36e-07	0.432805	0.279	0.266	0.00457683	0	Brap
Dmtf1	1.36e-07	0.411501	0.26	0.244	0.00457692	0	Dmtf1
Dctn1	1.5e-07	0.436587	0.288	0.278	0.0050459	0	Dctn1
Marveld2	1.57e-07	0.399608	0.271	0.255	0.00527437	0	Marveld2
Cdkn1b	1.57e-07	0.260713	0.298	0.281	0.00528468	0	Cdkn1b
Hook3	1.73e-07	0.265804	0.408	0.405	0.00581264	0	Hook3
Pggt1b	1.92e-07	0.398055	0.299	0.287	0.00646447	0	Pggt1b
Tbc1d10a	1.93e-07	0.366071	0.326	0.315	0.00650008	0	Tbc1d10a
Ccdc47	2.17e-07	0.358136	0.35	0.345	0.00732841	0	Ccdc47
Cachd1	2.4e-07	0.25482	0.316	0.297	0.0080916	0	Cachd1
Tmem63a	2.42e-07	0.428931	0.277	0.264	0.00816626	0	Tmem63a
Klc1	2.5e-07	0.323529	0.34	0.33	0.008426	0	Klc1
Smim30	3.29e-07	0.29959	0.364	0.358	0.0110724	0	Smim30
Rnf20	3.36e-07	0.399044	0.269	0.255	0.0113217	0	Rnf20
Poldip3	4.34e-07	0.268141	0.432	0.436	0.0146352	0	Poldip3
Max	5.15e-07	0.324046	0.364	0.361	0.017337	0	Max
Limd1	5.68e-07	0.327098	0.336	0.329	0.0191525	0	Limd1
Otud4	5.74e-07	0.27818	0.396	0.391	0.0193551	0	Otud4
Efcab14	7.89e-07	0.377984	0.298	0.29	0.0265792	0	Efcab14
Hs6st1	7.92e-07	0.34121	0.328	0.32	0.0266866	0	Hs6st1
Foxk1	8.23e-07	0.367586	0.299	0.287	0.0277456	0	Foxk1
Pigx	8.87e-07	0.402107	0.276	0.264	0.0299	0	Pigx
Arl2bp	1.07e-06	0.377385	0.29	0.279	0.0359181	0	Arl2bp
Usf2	1.18e-06	0.294888	0.312	0.302	0.0396526	0	Usf2
Stat6	1.19e-06	0.294303	0.339	0.33	0.0401483	0	Stat6
Snx9	1.24e-06	0.320722	0.361	0.36	0.0417829	0	Snx9
Wdr89	1.28e-06	0.26078	0.444	0.458	0.0430929	0	Wdr89
Mcrip1	1.33e-06	0.268029	0.398	0.399	0.0449688	0	Mcrip1
Rab24	1.45e-06	0.312963	0.305	0.294	0.0487406	0	Rab24
Khsrp	1.56e-06	0.341641	0.342	0.339	0.0526226	0	Khsrp
Tmem259	1.64e-06	0.371904	0.263	0.251	0.0553948	0	Tmem259
Ppp6r1	1.86e-06	0.347847	0.266	0.254	0.0625344	0	Ppp6r1
Farp2	1.93e-06	0.436513	0.256	0.242	0.064908	0	Farp2
Siah1a	2.05e-06	0.359338	0.29	0.278	0.0689552	0	Siah1a
Pex7	3.09e-06	0.42672	0.297	0.291	0.104123	0	Pex7
Kdm1a	3.2e-06	0.26385	0.436	0.444	0.107993	0	Kdm1a
Mpst	4.4e-06	0.358402	0.33	0.329	0.148348	0	Mpst
Prrc1	5.17e-06	0.366826	0.273	0.259	0.174354	0	Prrc1
Cmc1	5.74e-06	0.344839	0.373	0.378	0.193473	0	Cmc1
Nelfb	5.85e-06	0.310875	0.259	0.244	0.196999	0	Nelfb
Brd7	5.96e-06	0.291876	0.311	0.302	0.200876	0	Brd7
Slc25a17	6.08e-06	0.281282	0.382	0.383	0.204795	0	Slc25a17
Atxn3	6.48e-06	0.350615	0.277	0.266	0.218374	0	Atxn3
Hsd17b8	7.11e-06	0.348302	0.324	0.321	0.23966	0	Hsd17b8
Safb	7.15e-06	0.370664	0.366	0.372	0.240824	0	Safb
Evi5	7.29e-06	0.317782	0.316	0.307	0.245642	0	Evi5
Dnajc2	9.88e-06	0.335403	0.273	0.26	0.332848	0	Dnajc2
Trpc4ap	1.18e-05	0.300567	0.339	0.335	0.399197	0	Trpc4ap
Tmem127	1.25e-05	0.372942	0.267	0.256	0.419967	0	Tmem127
Sox2	1.29e-05	0.276621	0.26	0.243	0.433064	0	Sox2
Acat1	1.4e-05	0.286386	0.337	0.331	0.472251	0	Acat1
Wtap	1.57e-05	0.253598	0.362	0.362	0.530694	0	Wtap
Slc25a24	1.6e-05	0.28993	0.403	0.408	0.537589	0	Slc25a24
Uggt1	1.68e-05	0.31125	0.269	0.257	0.566196	0	Uggt1
Mrps26	1.85e-05	0.33081	0.26	0.25	0.621954	0	Mrps26
Prkag1	1.86e-05	0.299624	0.262	0.25	0.626817	0	Prkag1
Sf3b3	1.89e-05	0.255103	0.399	0.402	0.637327	0	Sf3b3
Kansl3	1.96e-05	0.36555	0.273	0.265	0.661491	0	Kansl3
Maea	2.11e-05	0.304009	0.342	0.342	0.709562	0	Maea
Phf20	2.12e-05	0.289342	0.353	0.352	0.712906	0	Phf20
Atg5	2.12e-05	0.297026	0.371	0.368	0.713025	0	Atg5
Mrpl2	2.65e-05	0.350703	0.267	0.26	0.894462	0	Mrpl2
Afap1	2.73e-05	0.320543	0.275	0.264	0.91864	0	Afap1
Sec31a	2.96e-05	0.250942	0.414	0.42	0.997695	0	Sec31a
Ifi35	3.55e-05	0.347349	0.29	0.286	1	0	Ifi35
Pa2g4	3.77e-05	0.256799	0.432	0.449	1	0	Pa2g4
Serf1	4.04e-05	0.362953	0.266	0.259	1	0	Serf1
Tsg101	4.53e-05	0.270204	0.445	0.461	1	0	Tsg101
Stk11	4.61e-05	0.275614	0.365	0.369	1	0	Stk11
Ctdspl2	4.74e-05	0.263499	0.286	0.276	1	0	Ctdspl2
Mtfr1	5.04e-05	0.427987	0.258	0.252	1	0	Mtfr1
Pitpnb	6.02e-05	0.280493	0.419	0.433	1	0	Pitpnb
Cdc40	7.37e-05	0.341752	0.278	0.271	1	0	Cdc40
Mrpl43	7.49e-05	0.26899	0.281	0.272	1	0	Mrpl43
Stx7	8.52e-05	0.251323	0.389	0.396	1	0	Stx7
Parm1	8.7e-05	0.320921	0.417	0.419	1	0	Parm1
Rnf114	0.000111292	0.263605	0.298	0.292	1	0	Rnf114
Snrnp200	0.000147171	0.319343	0.293	0.291	1	0	Snrnp200
Eeig1	0.000154154	0.347103	0.333	0.337	1	0	Eeig1
Prkar2b	0.000162175	0.352224	0.3	0.297	1	0	Prkar2b
Mtrex	0.00022286	0.353124	0.251	0.245	1	0	Mtrex
Bicral	0.000276448	0.274464	0.314	0.309	1	0	Bicral
Sgta	0.00029275	0.256081	0.338	0.337	1	0	Sgta
Snx4	0.000355199	0.288985	0.287	0.283	1	0	Snx4
Mrpl38	0.00044881	0.317851	0.261	0.256	1	0	Mrpl38
Iws1	0.000459008	0.297178	0.3	0.298	1	0	Iws1
Inpp5a	0.000500065	0.304279	0.348	0.354	1	0	Inpp5a
Mff	0.000558553	0.31061	0.324	0.326	1	0	Mff
Sh3glb2	0.000692515	0.274831	0.35	0.352	1	0	Sh3glb2
Scfd1	0.000705165	0.2501	0.292	0.288	1	0	Scfd1
Mfsd14b	0.000949816	0.274985	0.284	0.283	1	0	Mfsd14b
Arhgap1	0.000963056	0.289427	0.265	0.262	1	0	Arhgap1
Szrd1	0.00108475	0.275866	0.337	0.345	1	0	Szrd1
Nr1h2	0.00114962	0.301687	0.275	0.271	1	0	Nr1h2
Atg13	0.00143842	0.273304	0.274	0.271	1	0	Atg13
Togaram1	0.00151254	0.320289	0.27	0.267	1	0	Togaram1
Cramp1	0.00190006	0.280003	0.281	0.281	1	0	Cramp1
Ola1	0.00198668	0.304553	0.346	0.356	1	0	Ola1
Mta2	0.002154	0.309925	0.257	0.254	1	0	Mta2
Anapc7	0.00268312	0.378117	0.269	0.27	1	0	Anapc7
Lmbrd2	0.00268633	0.302153	0.297	0.299	1	0	Lmbrd2
Elovl7	0.00269366	0.280569	0.269	0.266	1	0	Elovl7
Thoc1	0.00336501	0.257547	0.305	0.305	1	0	Thoc1
Brd8	0.00373067	0.254881	0.357	0.366	1	0	Brd8
Commd7	0.00469712	0.251125	0.265	0.264	1	0	Commd7
Clptm1	0.00520501	0.308968	0.325	0.336	1	0	Clptm1
Tomm40	0.00615277	0.296977	0.294	0.297	1	0	Tomm40
Dcaf7	0.00735279	0.32623	0.25	0.25	1	0	Dcaf7
Cand1	0.00749358	0.298282	0.281	0.286	1	0	Cand1
Ganab	0.00791555	0.312543	0.305	0.314	1	0	Ganab
Naa10	0.00845437	0.29221	0.282	0.287	1	0	Naa10
Prkab1	0.00973743	0.262404	0.296	0.299	1	0	Prkab1
Hbegf	0	1.91622	0.831	0.243	0	1	Hbegf
Ppp1r15a	0	0.89591	0.86	0.288	0	1	Ppp1r15a
Cdkn1a	0	1.55807	0.9	0.33	0	1	Cdkn1a
Maff	0	1.67641	0.757	0.189	0	1	Maff
Dnajb9	0	1.85923	0.793	0.23	0	1	Dnajb9
Tnfrsf12a	0	2.49237	0.723	0.16	0	1	Tnfrsf12a
Plaur	0	2.09982	0.816	0.254	0	1	Plaur
Myc	0	2.54709	0.724	0.164	0	1	Myc
Rnd3	0	2.18185	0.797	0.239	0	1	Rnd3
Nr4a1	0	1.75858	0.786	0.235	0	1	Nr4a1
Trib1	0	2.39894	0.704	0.157	0	1	Trib1
Epha2	0	1.6687	0.787	0.241	0	1	Epha2
Dnajb1	0	1.73659	0.909	0.363	0	1	Dnajb1
Atf3	0	1.96339	0.864	0.322	0	1	Atf3
Dusp5	0	2.11096	0.657	0.118	0	1	Dusp5
Coq10b	0	1.59327	0.867	0.332	0	1	Coq10b
Dusp6	0	2.53103	0.691	0.158	0	1	Dusp6
Ier5	0	1.41431	0.922	0.394	0	1	Ier5
Noct	0	1.48933	0.746	0.22	0	1	Noct
Plk2	0	1.81877	0.705	0.18	0	1	Plk2
Ier3	0	0.627357	0.903	0.379	0	1	Ier3
Jun	0	2.38217	0.973	0.45	0	1	Jun
Irs2	0	2.22655	0.635	0.122	0	1	Irs2
Csrnp1	0	1.39356	0.671	0.166	0	1	Csrnp1
Thbs1	0	2.97578	0.64	0.137	0	1	Thbs1
Fosl1	0	3.31387	0.557	0.057	0	1	Fosl1
Mafk	0	1.49273	0.72	0.223	0	1	Mafk
[truncated: 16,209 more rows]
