# Supplementary material for: Single cell map of the adult female mouse urethra reveals epithelial and stromal macrophages with distinct functional identities
Source: Mucosal Immunol. Author manuscript; Available in PMC 2025 Sep 26. (PMC7618168; doi:10.1016/j.mucimm.2025.09.001)
Supplement: Table S2 [file EMS208696-supplement-Table_S2.xlsx]

## Sheet: Table S2 MarkerGenes_Stressfilt
	p_val	avg_log2FC	pct.1	pct.2	p_val_adj	cluster	gene
Fam3d	0	1.69585	0.789	0.337	0	0	Fam3d
Fut9	0	1.83169	0.742	0.293	0	0	Fut9
Krt19	0	1.57893	0.924	0.493	0	0	Krt19
Upk1a	0	0.527346	0.717	0.289	0	0	Upk1a
Abcc4	0	1.81036	0.888	0.528	0	0	Abcc4
Notch3	0	2.06481	0.488	0.147	0	0	Notch3
Slc27a4	0	1.47643	0.558	0.218	0	0	Slc27a4
Fstl4	0	1.49481	0.601	0.262	0	0	Fstl4
Ly6d	0	1.54281	0.929	0.591	0	0	Ly6d
Ermp1	0	1.22847	0.646	0.312	0	0	Ermp1
Gm16136	0	1.53069	0.675	0.342	0	0	Gm16136
Atrn	0	1.9453	0.967	0.634	0	0	Atrn
Ctnnd2	0	1.24322	0.723	0.39	0	0	Ctnnd2
Ano1	0	1.46519	0.816	0.484	0	0	Ano1
Srd5a1	0	1.86863	0.544	0.217	0	0	Srd5a1
Mgat4a	0	1.04447	0.766	0.442	0	0	Mgat4a
Tc2n	0	1.34773	0.558	0.24	0	0	Tc2n
Gm52981	0	1.28151	0.758	0.441	0	0	Gm52981
Fads2b	0	2.60553	0.42	0.104	0	0	Fads2b
Bbox1	0	2.83709	0.389	0.079	0	0	Bbox1
Ptpru	0	1.40699	0.688	0.378	0	0	Ptpru
Reps2	0	1.19676	0.748	0.439	0	0	Reps2
Elf3	0	1.11409	0.677	0.372	0	0	Elf3
Hivep3	0	1.38987	0.674	0.369	0	0	Hivep3
Tiam1	0	1.29027	0.734	0.429	0	0	Tiam1
Vav2	0	1.59214	0.605	0.302	0	0	Vav2
Sptlc3	0	1.21157	0.653	0.351	0	0	Sptlc3
Kyat1	0	1.55582	0.549	0.25	0	0	Kyat1
Adh1	0	1.13518	0.74	0.445	0	0	Adh1
Rhov	0	1.16209	0.458	0.166	0	0	Rhov
Pparg	0	1.04795	0.56	0.272	0	0	Pparg
Abhd2	0	1.16973	0.859	0.571	0	0	Abhd2
Sorl1	0	1.08527	0.822	0.535	0	0	Sorl1
Dnaaf9	0	1.30868	0.889	0.603	0	0	Dnaaf9
Upk1b	0	0.884973	0.708	0.422	0	0	Upk1b
Zdhhc14	0	0.999607	0.719	0.433	0	0	Zdhhc14
Mycl	0	1.50554	0.531	0.246	0	0	Mycl
Clmn	0	1.19007	0.57	0.285	0	0	Clmn
Dock8	0	1.23492	0.589	0.304	0	0	Dock8
Gabrp	0	1.64845	0.405	0.124	0	0	Gabrp
5430427M07Rik	0	2.43808	0.414	0.133	0	0	5430427M07Rik
Cyp2f2	0	1.18186	0.938	0.657	0	0	Cyp2f2
Slc14a1	0	1.2093	0.569	0.289	0	0	Slc14a1
Krt4	0	1.32289	0.964	0.684	0	0	Krt4
Plekha6	0	1.09211	0.65	0.372	0	0	Plekha6
Lonrf1	0	1.33963	0.551	0.275	0	0	Lonrf1
Clip4	0	1.11121	0.679	0.404	0	0	Clip4
Cxcl15	0	1.02109	0.837	0.563	0	0	Cxcl15
Mgat5	0	1.34312	0.707	0.433	0	0	Mgat5
Slit3	0	1.26716	0.859	0.586	0	0	Slit3
Evpl	0	1.29781	0.509	0.237	0	0	Evpl
Emp2	0	1.06239	0.721	0.452	0	0	Emp2
Dnah11	0	2.21106	0.398	0.13	0	0	Dnah11
Lars2	0	1.40785	0.806	0.539	0	0	Lars2
Ranbp17	0	1.85364	0.411	0.144	0	0	Ranbp17
Trim2	0	1.00396	0.867	0.601	0	0	Trim2
Wfdc15b	0	1.73489	0.395	0.132	0	0	Wfdc15b
Tspan1	0	1.12061	0.419	0.159	0	0	Tspan1
Cbr2	0	0.84836	0.917	0.66	0	0	Cbr2
Sidt1	0	1.36499	0.383	0.128	0	0	Sidt1
Itprid1	0	1.5536	0.391	0.138	0	0	Itprid1
Eya2	0	1.05638	0.779	0.527	0	0	Eya2
Sdc1	0	1.11563	0.896	0.647	0	0	Sdc1
Samd12	0	0.906998	0.864	0.616	0	0	Samd12
Lypd3	0	1.95269	0.359	0.114	0	0	Lypd3
Ptpn13	0	0.843473	0.893	0.655	0	0	Ptpn13
Grip1	0	0.877145	0.906	0.681	0	0	Grip1
Spint2	0	0.626113	0.931	0.716	0	0	Spint2
Mprip	0	0.922258	0.871	0.66	0	0	Mprip
Ikzf2	0	0.690052	0.924	0.719	0	0	Ikzf2
Gsta4	0	0.980491	0.845	0.645	0	0	Gsta4
Wfdc2	0	1.007	0.953	0.754	0	0	Wfdc2
Cdk8	0	1.22845	0.836	0.639	0	0	Cdk8
Tanc2	0	0.817835	0.912	0.736	0	0	Tanc2
Mecom	0	0.738115	0.969	0.795	0	0	Mecom
Cmss1	0	1.13963	0.921	0.776	0	0	Cmss1
mt-Atp6	0	0.504719	0.998	0.995	0	0	mt-Atp6
Cadps2	6.69e-305	0.992408	0.677	0.399	2.25e-300	0	Cadps2
mt-Co3	2.82e-301	0.437562	0.998	0.997	9.52e-297	0	mt-Co3
2010007H06Rik	3.47e-299	2.30994	0.287	0.08	1.17e-294	0	2010007H06Rik
Dstyk	2e-298	1.28214	0.617	0.367	6.75e-294	0	Dstyk
mt-Nd3	8.69e-298	0.564731	0.986	0.951	2.93e-293	0	mt-Nd3
Hexb	1.35e-297	0.906873	0.868	0.692	4.55e-293	0	Hexb
Sh2d4a	2.95e-297	1.44946	0.501	0.242	9.95e-293	0	Sh2d4a
Camk1d	3.4e-296	0.998836	0.918	0.781	1.15e-291	0	Camk1d
Dapl1	3.46e-294	0.887915	0.817	0.544	1.17e-289	0	Dapl1
Sh3gl2	2.56e-293	1.46736	0.485	0.225	8.63e-289	0	Sh3gl2
Pllp	6.39e-292	1.04164	0.458	0.187	2.15e-287	0	Pllp
Pard3	7.5e-292	0.759518	0.952	0.802	2.53e-287	0	Pard3
mt-Cytb	1.15e-291	0.435792	0.998	0.992	3.89e-287	0	mt-Cytb
mt-Co2	2.94e-291	0.443704	0.998	0.994	9.91e-287	0	mt-Co2
mt-Nd1	7.48e-291	0.483842	0.996	0.988	2.52e-286	0	mt-Nd1
Ddi2	1.56e-289	1.01959	0.736	0.5	5.25e-285	0	Ddi2
Foxq1	4.63e-286	0.664019	0.729	0.455	1.56e-281	0	Foxq1
A830008E24Rik	6.88e-281	1.5754	0.469	0.222	2.32e-276	0	A830008E24Rik
Lgals3	1.59e-280	0.561644	0.923	0.765	5.36e-276	0	Lgals3
Sprr1a	8.66e-280	0.805665	0.713	0.456	2.92e-275	0	Sprr1a
Naip5	4.37e-278	0.988886	0.467	0.197	1.47e-273	0	Naip5
Tjp3	9.24e-277	1.31237	0.431	0.182	3.11e-272	0	Tjp3
Gstm1	5.95e-275	1.13905	0.783	0.621	2e-270	0	Gstm1
Ehf	1.85e-274	0.686012	0.9	0.669	6.22e-270	0	Ehf
Niban2	6.37e-274	0.941076	0.704	0.459	2.15e-269	0	Niban2
Nfe2l3	1.01e-273	1.37052	0.459	0.209	3.42e-269	0	Nfe2l3
Clca2	3.27e-273	1.43114	0.454	0.209	1.1e-268	0	Clca2
Lrrc26	3.37e-273	0.899786	0.455	0.192	1.13e-268	0	Lrrc26
Crybg1	2.99e-272	0.81805	0.85	0.627	1.01e-267	0	Crybg1
Qsox1	5.24e-272	0.905189	0.793	0.599	1.76e-267	0	Qsox1
Galnt2	9.93e-272	0.988585	0.694	0.459	3.35e-267	0	Galnt2
Myh14	9.49e-271	0.833725	0.545	0.262	3.2e-266	0	Myh14
Grhl2	2.4e-269	1.00045	0.74	0.493	8.1e-265	0	Grhl2
Nectin4	5.5e-269	1.52274	0.367	0.138	1.85e-264	0	Nectin4
Meis1	4.1e-266	0.755204	0.904	0.702	1.38e-261	0	Meis1
Dusp16	1.3e-264	0.677958	0.68	0.406	4.38e-260	0	Dusp16
Sfn	8.04e-264	0.772835	0.797	0.595	2.71e-259	0	Sfn
Gata3	8.51e-261	0.754905	0.829	0.6	2.87e-256	0	Gata3
Pdzk1ip1	2.83e-260	0.993737	0.409	0.161	9.55e-256	0	Pdzk1ip1
Nipal2	1.22e-259	1.08222	0.634	0.386	4.1e-255	0	Nipal2
Rab25	5.9e-259	0.911754	0.686	0.458	1.99e-254	0	Rab25
2200002D01Rik	9.02e-259	0.397025	0.761	0.512	3.04e-254	0	2200002D01Rik
Spint1	1.11e-258	0.671924	0.677	0.4	3.75e-254	0	Spint1
Rnf144b	1.45e-258	1.41442	0.457	0.218	4.89e-254	0	Rnf144b
Lncppara	3.96e-258	1.24529	0.598	0.363	1.33e-253	0	Lncppara
Ank3	8.7e-258	0.683786	0.898	0.695	2.93e-253	0	Ank3
Arhgef10l	3.16e-255	1.2903	0.54	0.303	1.07e-250	0	Arhgef10l
Nectin1	1.59e-254	0.910491	0.714	0.474	5.35e-250	0	Nectin1
Limk2	2.76e-254	0.951799	0.71	0.478	9.31e-250	0	Limk2
Krt7	4.02e-252	0.654638	0.849	0.62	1.35e-247	0	Krt7
Krt8	1.38e-251	0.296719	0.717	0.43	4.64e-247	0	Krt8
mt-Nd4	1.87e-251	0.429565	0.996	0.989	6.3e-247	0	mt-Nd4
Gdpd1	3.3e-251	1.19445	0.482	0.232	1.11e-246	0	Gdpd1
Ppp1r9a	5.73e-251	0.945288	0.742	0.526	1.93e-246	0	Ppp1r9a
Srgap1	9.75e-248	0.691316	0.712	0.464	3.29e-243	0	Srgap1
Naip6	1.41e-246	1.48709	0.312	0.106	4.74e-242	0	Naip6
Adh7	4.82e-246	0.920681	0.668	0.428	1.62e-241	0	Adh7
Rab27b	1.54e-242	0.792405	0.772	0.537	5.18e-238	0	Rab27b
Sbsn	3.33e-242	1.63258	0.376	0.161	1.12e-237	0	Sbsn
Thrb	2.76e-240	1.13223	0.601	0.367	9.3e-236	0	Thrb
Cldn7	2.17e-239	0.734858	0.733	0.5	7.32e-235	0	Cldn7
Pdcd4	8.05e-239	0.604447	0.901	0.73	2.71e-234	0	Pdcd4
Barx2	1.24e-237	0.769569	0.773	0.532	4.17e-233	0	Barx2
Idh1	2.33e-237	1.10633	0.561	0.332	7.84e-233	0	Idh1
Sel1l3	2.69e-237	1.49879	0.405	0.183	9.08e-233	0	Sel1l3
Itpr1	1.31e-236	0.741123	0.833	0.64	4.42e-232	0	Itpr1
Zfp750	1.64e-236	1.52529	0.299	0.101	5.52e-232	0	Zfp750
Naaladl2	4.33e-236	0.583807	0.869	0.656	1.46e-231	0	Naaladl2
Plekhg1	8.54e-236	0.95908	0.508	0.258	2.88e-231	0	Plekhg1
Cfap20dc	3.54e-235	1.82947	0.271	0.085	1.19e-230	0	Cfap20dc
Kctd1	6.17e-235	0.860231	0.721	0.492	2.08e-230	0	Kctd1
Ptprf	8.35e-234	0.720259	0.808	0.588	2.81e-229	0	Ptprf
Mtus1	1.31e-233	0.550877	0.734	0.49	4.43e-229	0	Mtus1
Grk3	1.67e-230	1.34784	0.407	0.185	5.63e-226	0	Grk3
Gpr39	8.01e-230	0.934772	0.556	0.309	2.7e-225	0	Gpr39
Ica1	2.21e-227	1.00551	0.44	0.203	7.44e-223	0	Ica1
Dhrs3	7.53e-227	0.592351	0.89	0.69	2.54e-222	0	Dhrs3
mt-Nd5	1.75e-225	0.563861	0.953	0.857	5.89e-221	0	mt-Nd5
Nr2f2	1.94e-225	0.669869	0.773	0.551	6.54e-221	0	Nr2f2
Phkb	1.01e-224	0.805758	0.767	0.562	3.4e-220	0	Phkb
Bspry	2.05e-224	1.34278	0.349	0.14	6.92e-220	0	Bspry
Paqr5	5.46e-224	1.41132	0.464	0.243	1.84e-219	0	Paqr5
Tbc1d30	2.24e-223	1.4976	0.301	0.107	7.55e-219	0	Tbc1d30
Esrp1	1.36e-222	0.960248	0.66	0.442	4.58e-218	0	Esrp1
Epb41l4b	9.71e-220	0.50122	0.686	0.431	3.27e-215	0	Epb41l4b
Myof	5.3e-219	0.512728	0.864	0.67	1.79e-214	0	Myof
Tmem45b	2.43e-217	1.29823	0.38	0.166	8.17e-213	0	Tmem45b
Prr15l	1.06e-216	1.07884	0.32	0.116	3.59e-212	0	Prr15l
Rttn	7.53e-214	1.78585	0.33	0.137	2.54e-209	0	Rttn
Casz1	2.51e-212	0.830995	0.732	0.511	8.46e-208	0	Casz1
Polb	3.48e-210	0.977989	0.583	0.362	1.17e-205	0	Polb
Cldn4	6.7e-210	0.575344	0.732	0.518	2.26e-205	0	Cldn4
Fam83b	7.34e-210	1.1348	0.499	0.277	2.47e-205	0	Fam83b
Mgat3	2.12e-209	1.11098	0.437	0.213	7.15e-205	0	Mgat3
Aldh3b2	2.23e-209	1.54702	0.278	0.098	7.51e-205	0	Aldh3b2
Meis2	3.53e-207	0.586187	0.971	0.828	1.19e-202	0	Meis2
Lima1	5.49e-207	0.439604	0.83	0.647	1.85e-202	0	Lima1
Kdm5b	1.11e-204	0.795589	0.711	0.508	3.75e-200	0	Kdm5b
Dach1	5.74e-203	0.666454	0.824	0.631	1.93e-198	0	Dach1
Mark2	3.97e-202	0.775118	0.754	0.574	1.34e-197	0	Mark2
Atp10b	4.79e-202	0.293085	0.445	0.202	1.62e-197	0	Atp10b
Arhgef28	1.22e-200	0.918878	0.654	0.442	4.12e-196	0	Arhgef28
Ppp2r3a	2.58e-200	0.781807	0.752	0.562	8.7e-196	0	Ppp2r3a
Comt	4.4e-200	0.801891	0.715	0.528	1.48e-195	0	Comt
Abcc3	1.23e-199	0.843948	0.635	0.408	4.14e-195	0	Abcc3
Anxa1	5.07e-199	0.280658	0.9	0.762	1.71e-194	0	Anxa1
Ahnak	8.37e-199	0.485127	0.941	0.845	2.82e-194	0	Ahnak
Prkn	1.51e-198	0.920154	0.679	0.474	5.1e-194	0	Prkn
Nxn	1.54e-198	0.581341	0.912	0.673	5.2e-194	0	Nxn
Mboat1	4.13e-198	0.538176	0.611	0.365	1.39e-193	0	Mboat1
Rassf3	8.29e-197	0.766088	0.653	0.436	2.79e-192	0	Rassf3
Erbb4	2.51e-196	1.33311	0.305	0.121	8.46e-192	0	Erbb4
Baiap2	3.07e-196	0.765155	0.682	0.469	1.03e-191	0	Baiap2
Galnt7	3.68e-196	0.989239	0.546	0.328	1.24e-191	0	Galnt7
Acer3	4.25e-196	0.422537	0.799	0.6	1.43e-191	0	Acer3
Nhsl1	1.91e-194	0.493195	0.576	0.33	6.45e-190	0	Nhsl1
Mmp15	1.25e-193	0.868669	0.581	0.36	4.21e-189	0	Mmp15
Arpc1a	5.18e-193	0.740255	0.673	0.488	1.75e-188	0	Arpc1a
Arfgef1	9.83e-193	0.5858	0.894	0.74	3.31e-188	0	Arfgef1
Braf	2.64e-192	0.784878	0.752	0.573	8.88e-188	0	Braf
mt-Nd2	2.91e-192	0.388545	0.993	0.982	9.82e-188	0	mt-Nd2
2610035D17Rik	7.77e-192	0.455237	0.812	0.585	2.62e-187	0	2610035D17Rik
Por	1.68e-191	0.646069	0.814	0.634	5.66e-187	0	Por
Gm26512	5.41e-191	1.36033	0.405	0.204	1.82e-186	0	Gm26512
Slc43a2	6.09e-191	1.30242	0.423	0.222	2.05e-186	0	Slc43a2
Acss1	1.41e-190	1.13721	0.44	0.231	4.74e-186	0	Acss1
Lratd1	3.04e-190	1.12332	0.432	0.229	1.02e-185	0	Lratd1
Me2	4.17e-190	1.29043	0.379	0.184	1.41e-185	0	Me2
Arhgap32	9.84e-190	0.685352	0.721	0.512	3.32e-185	0	Arhgap32
Etfbkmt	3.11e-187	0.923692	0.56	0.345	1.05e-182	0	Etfbkmt
Duoxa1	5.87e-186	1.13338	0.458	0.255	1.98e-181	0	Duoxa1
Hacd2	1.23e-185	0.704578	0.659	0.452	4.15e-181	0	Hacd2
Rapgefl1	4.22e-183	0.932796	0.563	0.35	1.42e-178	0	Rapgefl1
Abcd3	8.93e-183	0.681985	0.77	0.577	3.01e-178	0	Abcd3
S100a14	1.08e-182	0.576416	0.73	0.523	3.65e-178	0	S100a14
Hjurp	1.19e-182	1.18336	0.39	0.192	4.02e-178	0	Hjurp
Fam25c	2.88e-182	1.23944	0.379	0.186	9.7e-178	0	Fam25c
Tanc1	2.98e-182	0.742558	0.694	0.496	1e-177	0	Tanc1
Car8	3.28e-182	1.40553	0.353	0.165	1.11e-177	0	Car8
Tmprss13	1.9e-181	1.18013	0.424	0.226	6.39e-177	0	Tmprss13
Vtcn1	2.17e-181	1.22343	0.383	0.188	7.32e-177	0	Vtcn1
Abhd17c	1.82e-179	0.981422	0.524	0.32	6.14e-175	0	Abhd17c
Cab39l	1.38e-178	0.89728	0.567	0.359	4.65e-174	0	Cab39l
Lad1	1.66e-178	0.979249	0.512	0.312	5.6e-174	0	Lad1
Jag1	1.6e-177	0.939582	0.508	0.3	5.39e-173	0	Jag1
Msi2	2.59e-176	0.590645	0.875	0.733	8.74e-172	0	Msi2
Grhl1	2.34e-175	0.962963	0.455	0.248	7.88e-171	0	Grhl1
Tet3	2.01e-174	0.816807	0.685	0.505	6.78e-170	0	Tet3
Acaca	2.89e-174	1.02954	0.52	0.323	9.72e-170	0	Acaca
Afdn	1.84e-173	0.733265	0.704	0.518	6.19e-169	0	Afdn
Phactr2	1.69e-172	0.657445	0.829	0.679	5.69e-168	0	Phactr2
Tet2	2.85e-172	0.80247	0.698	0.519	9.59e-168	0	Tet2
Plekhh1	4.86e-172	1.37283	0.311	0.136	1.64e-167	0	Plekhh1
ENSMUSG00000095041	5.52e-172	1.07588	0.457	0.261	1.86e-167	0	ENSMUSG00000095041
Epb41l1	2.71e-171	0.929543	0.532	0.329	9.12e-167	0	Epb41l1
9530036O11Rik	2.81e-171	1.16821	0.438	0.242	9.48e-167	0	9530036O11Rik
Cryl1	7.49e-171	1.156	0.435	0.244	2.52e-166	0	Cryl1
Carmil1	8.92e-171	0.809309	0.581	0.375	3.01e-166	0	Carmil1
Tmprss2	1.98e-170	0.610312	0.745	0.532	6.69e-166	0	Tmprss2
Junos	3.28e-170	0.93377	0.449	0.247	1.11e-165	0	Junos
Eif4ebp2	9.61e-170	0.74603	0.611	0.41	3.24e-165	0	Eif4ebp2
Cox16	1.5e-168	0.711296	0.818	0.669	5.07e-164	0	Cox16
Osbpl2	3.1e-168	1.07491	0.449	0.252	1.04e-163	0	Osbpl2
Tst	5.58e-168	1.12292	0.318	0.139	1.88e-163	0	Tst
Add3	3.14e-164	0.613776	0.802	0.637	1.06e-159	0	Add3
Bace2	7.79e-164	0.67273	0.722	0.52	2.62e-159	0	Bace2
Krt15	9.38e-164	0.433002	0.988	0.831	3.16e-159	0	Krt15
Chchd10	1.52e-163	0.960909	0.328	0.151	5.11e-159	0	Chchd10
Krt13	2.91e-163	1.35031	0.48	0.293	9.82e-159	0	Krt13
Slc12a2	8.86e-162	0.457688	0.804	0.619	2.99e-157	0	Slc12a2
Etl4	9.31e-161	0.557689	0.822	0.636	3.14e-156	0	Etl4
Hes1	1.02e-160	0.449535	0.724	0.533	3.44e-156	0	Hes1
Gipc2	2.22e-160	1.01192	0.352	0.173	7.48e-156	0	Gipc2
Pak6	2.33e-160	1.35308	0.321	0.151	7.84e-156	0	Pak6
Rab10	3.74e-160	0.509252	0.884	0.774	1.26e-155	0	Rab10
Mocs2	9.15e-160	1.01454	0.417	0.228	3.08e-155	0	Mocs2
Nsd1	2.05e-159	0.636732	0.783	0.621	6.9e-155	0	Nsd1
Caap1	2.22e-159	1.06981	0.508	0.319	7.5e-155	0	Caap1
Grb7	2.55e-159	1.10477	0.354	0.174	8.58e-155	0	Grb7
Rasef	3.17e-157	0.850903	0.538	0.34	1.07e-152	0	Rasef
Ptpn3	5.86e-156	0.745408	0.642	0.451	1.97e-151	0	Ptpn3
L1cam	1.57e-155	1.16239	0.352	0.177	5.27e-151	0	L1cam
Prrc2b	2.18e-155	0.644637	0.737	0.57	7.35e-151	0	Prrc2b
Ide	7.91e-155	0.779567	0.547	0.352	2.66e-150	0	Ide
Fabp6	9e-155	1.48931	0.265	0.111	3.03e-150	0	Fabp6
Plch1	1.07e-153	1.34124	0.267	0.111	3.62e-149	0	Plch1
Igsf5	1.08e-153	0.867033	0.352	0.17	3.65e-149	0	Igsf5
Sipa1l3	1.47e-153	0.754541	0.625	0.433	4.94e-149	0	Sipa1l3
Vill	5.96e-152	1.17018	0.37	0.194	2.01e-147	0	Vill
Sytl1	1.31e-151	0.926369	0.503	0.318	4.41e-147	0	Sytl1
Trps1	1.5e-151	0.511605	0.88	0.762	5.07e-147	0	Trps1
Plch2	1.58e-151	0.914708	0.502	0.313	5.31e-147	0	Plch2
Mgst1	4.92e-151	0.768871	0.636	0.476	1.66e-146	0	Mgst1
Lrrc1	5.75e-151	0.875487	0.557	0.372	1.94e-146	0	Lrrc1
Adgrg6	7.05e-151	0.826514	0.548	0.356	2.38e-146	0	Adgrg6
Adam10	8.97e-151	0.563109	0.82	0.668	3.02e-146	0	Adam10
Col4a6	1.59e-150	0.767112	0.624	0.424	5.35e-146	0	Col4a6
Epha1	1.83e-150	1.16401	0.356	0.183	6.16e-146	0	Epha1
Zfp282	1.88e-150	1.08741	0.422	0.241	6.33e-146	0	Zfp282
Map3k1	2.08e-150	0.608135	0.734	0.561	7.02e-146	0	Map3k1
Ptgr1	5.41e-150	0.762109	0.444	0.248	1.82e-145	0	Ptgr1
Tspan12	6.54e-150	0.890816	0.481	0.292	2.21e-145	0	Tspan12
Baiap2l1	1.38e-149	0.775121	0.56	0.363	4.66e-145	0	Baiap2l1
Mast4	2.06e-148	0.286884	0.905	0.747	6.95e-144	0	Mast4
G6pdx	2.2e-148	0.951728	0.457	0.276	7.41e-144	0	G6pdx
Lama5	2.33e-148	0.739825	0.635	0.443	7.85e-144	0	Lama5
Ahr	3.06e-148	0.569269	0.705	0.522	1.03e-143	0	Ahr
Dlg1	1.66e-147	0.60638	0.751	0.595	5.6e-143	0	Dlg1
Ezr	1.08e-146	0.38599	0.879	0.72	3.65e-142	0	Ezr
Chd3	1.68e-146	0.653289	0.728	0.555	5.66e-142	0	Chd3
Dock9	2.04e-146	0.560344	0.766	0.593	6.89e-142	0	Dock9
Osbpl3	4.44e-146	0.268111	0.626	0.422	1.5e-141	0	Osbpl3
Ctnnb1	7.36e-146	0.356248	0.915	0.835	2.48e-141	0	Ctnnb1
Enpp5	3.55e-145	0.997953	0.391	0.214	1.2e-140	0	Enpp5
Fat2	3.7e-145	0.874382	0.54	0.353	1.25e-140	0	Fat2
Zdhhc13	1.92e-144	1.04256	0.412	0.237	6.46e-140	0	Zdhhc13
Arhgap12	7.47e-144	0.737657	0.667	0.502	2.52e-139	0	Arhgap12
Adam28	7.75e-144	0.880628	0.45	0.264	2.61e-139	0	Adam28
Pde4d	4.59e-143	0.363047	0.68	0.483	1.55e-138	0	Pde4d
Slc16a7	5.25e-143	0.742238	0.536	0.343	1.77e-138	0	Slc16a7
Cobl	9.59e-143	0.660929	0.724	0.541	3.23e-138	0	Cobl
Tlcd3a	2.03e-142	1.20143	0.361	0.194	6.85e-138	0	Tlcd3a
Dach2	5.36e-142	0.58748	0.762	0.574	1.81e-137	0	Dach2
Rab40c	7.35e-142	0.972402	0.441	0.264	2.48e-137	0	Rab40c
mt-Nd4l	2.73e-141	0.47285	0.919	0.821	9.2e-137	0	mt-Nd4l
Plekha7	6.95e-141	0.936062	0.466	0.286	2.34e-136	0	Plekha7
Cwh43	8.08e-141	0.809092	0.315	0.146	2.72e-136	0	Cwh43
Cpd	1.28e-140	0.544082	0.726	0.568	4.3e-136	0	Cpd
Klf5	1.31e-139	0.412564	0.894	0.71	4.4e-135	0	Klf5
Bcl7a	2.31e-139	0.995871	0.448	0.271	7.8e-135	0	Bcl7a
Dsc2	4.07e-139	1.13843	0.327	0.165	1.37e-134	0	Dsc2
Maml3	4.24e-139	0.564168	0.817	0.673	1.43e-134	0	Maml3
Rab15	5.44e-139	0.913536	0.475	0.297	1.83e-134	0	Rab15
Cracr2b	1.35e-138	0.798299	0.441	0.255	4.55e-134	0	Cracr2b
Alas1	2.92e-138	0.918259	0.414	0.239	9.85e-134	0	Alas1
Notch1	1.09e-137	0.714586	0.589	0.406	3.67e-133	0	Notch1
Fer1l4	1.65e-137	1.15515	0.264	0.113	5.56e-133	0	Fer1l4
Mbp	3.09e-137	0.681427	0.675	0.492	1.04e-132	0	Mbp
Gab1	1.48e-136	0.712734	0.629	0.45	4.99e-132	0	Gab1
Xist	3.32e-136	0.311344	0.991	0.963	1.12e-131	0	Xist
Esrrg	4.16e-136	0.939871	0.339	0.173	1.4e-131	0	Esrrg
Cyb5a	9.77e-136	0.512351	0.757	0.622	3.29e-131	0	Cyb5a
Fhdc1	2.65e-135	1.37689	0.28	0.131	8.94e-131	0	Fhdc1
C77080	3.33e-135	0.96627	0.426	0.252	1.12e-130	0	C77080
Slc16a11	4.87e-135	0.744128	0.454	0.271	1.64e-130	0	Slc16a11
Il17re	4.1e-134	0.927981	0.45	0.272	1.38e-129	0	Il17re
Zfp185	6.21e-134	1.27018	0.254	0.11	2.09e-129	0	Zfp185
Prdx5	7.07e-134	0.554955	0.734	0.627	2.38e-129	0	Prdx5
Garem1	7.12e-134	0.966977	0.403	0.231	2.4e-129	0	Garem1
Dsp	8.33e-134	0.366531	0.854	0.668	2.81e-129	0	Dsp
Pla2r1	9.91e-134	1.00667	0.516	0.344	3.34e-129	0	Pla2r1
Bik	1.04e-133	1.08502	0.34	0.178	3.51e-129	0	Bik
Setbp1	2.59e-133	0.463904	0.826	0.681	8.74e-129	0	Setbp1
Erbb2	2.79e-133	1.02674	0.357	0.191	9.42e-129	0	Erbb2
Runx1	6.39e-133	0.353393	0.864	0.71	2.15e-128	0	Runx1
Ppl	8.76e-133	0.747303	0.504	0.321	2.95e-128	0	Ppl
Nt5c2	1.66e-132	0.670274	0.675	0.508	5.59e-128	0	Nt5c2
Ccser1	4.44e-132	0.468367	0.786	0.611	1.49e-127	0	Ccser1
Cyb5b	1.32e-130	0.780045	0.57	0.4	4.45e-126	0	Cyb5b
Socs6	7.08e-130	1.08813	0.384	0.221	2.39e-125	0	Socs6
Ralgps2	1.21e-129	0.811868	0.501	0.325	4.08e-125	0	Ralgps2
Epb41	2.02e-129	0.459077	0.669	0.483	6.82e-125	0	Epb41
Jup	3.03e-129	0.50479	0.77	0.624	1.02e-124	0	Jup
Slc22a15	7.72e-129	1.00339	0.447	0.279	2.6e-124	0	Slc22a15
Bmpr1a	9.34e-129	0.634148	0.692	0.522	3.15e-124	0	Bmpr1a
Rai1	1.81e-128	0.939138	0.486	0.32	6.09e-124	0	Rai1
Ttll10	1.23e-127	1.16526	0.298	0.148	4.14e-123	0	Ttll10
Dsg2	1.4e-127	0.436091	0.576	0.389	4.72e-123	0	Dsg2
Arhgap42	1.45e-127	0.582554	0.774	0.61	4.9e-123	0	Arhgap42
Scd2	6.67e-127	0.618575	0.614	0.439	2.25e-122	0	Scd2
Exoc6	7.28e-127	0.836614	0.475	0.302	2.45e-122	0	Exoc6
Mfsd6	1.49e-126	0.884098	0.474	0.304	5.02e-122	0	Mfsd6
Rab27a	4.05e-126	1.14752	0.327	0.173	1.37e-121	0	Rab27a
2610027K06Rik	4.06e-126	1.28455	0.284	0.138	1.37e-121	0	2610027K06Rik
Pbx1	5.74e-126	0.372873	0.991	0.893	1.94e-121	0	Pbx1
Eps8	3.02e-125	0.592358	0.585	0.399	1.02e-120	0	Eps8
Slc9a7	3.9e-125	1.10112	0.282	0.135	1.32e-120	0	Slc9a7
Tacstd2	5.4e-125	0.496466	0.717	0.552	1.82e-120	0	Tacstd2
Sort1	7.77e-125	1.03777	0.325	0.169	2.62e-120	0	Sort1
Espn	7.87e-125	1.31247	0.286	0.142	2.65e-120	0	Espn
Nr6a1	7.89e-125	0.490882	0.726	0.556	2.66e-120	0	Nr6a1
Cgn	9.19e-125	0.865587	0.397	0.227	3.1e-120	0	Cgn
Lpp	1.02e-124	0.310927	0.962	0.882	3.43e-120	0	Lpp
Memo1	1.59e-124	0.631056	0.703	0.546	5.36e-120	0	Memo1
Plekha5	7.07e-124	0.635353	0.699	0.538	2.38e-119	0	Plekha5
mt-Atp8	9e-124	0.674126	0.641	0.479	3.03e-119	0	mt-Atp8
Cd24a	1.29e-123	0.313671	0.679	0.486	4.36e-119	0	Cd24a
Aqp3	3.12e-123	0.532568	0.698	0.503	1.05e-118	0	Aqp3
Sypl	1.18e-122	0.537928	0.714	0.564	3.97e-118	0	Sypl
St3gal3	1.36e-122	0.807508	0.43	0.26	4.58e-118	0	St3gal3
Tmem50b	1.37e-122	1.02799	0.366	0.209	4.6e-118	0	Tmem50b
9130008F23Rik	7.88e-122	0.65831	0.351	0.186	2.66e-117	0	9130008F23Rik
Gpt	7.88e-122	1.1567	0.316	0.167	2.66e-117	0	Gpt
Gm32461	2.42e-121	1.19022	0.292	0.146	8.15e-117	0	Gm32461
Gstt3	3.92e-121	1.17204	0.301	0.155	1.32e-116	0	Gstt3
Mfap3l	3.92e-121	0.829906	0.511	0.343	1.32e-116	0	Mfap3l
Agap1	1.08e-119	0.626877	0.708	0.562	3.64e-115	0	Agap1
Cd200r3	1.63e-119	0.838626	0.341	0.182	5.5e-115	0	Cd200r3
Acsl1	2.81e-119	1.12323	0.308	0.162	9.47e-115	0	Acsl1
Tnfrsf19	3.25e-119	1.15511	0.339	0.188	1.1e-114	0	Tnfrsf19
Hip1r	3.28e-119	0.831449	0.458	0.29	1.1e-114	0	Hip1r
Lrrk1	3.33e-119	0.687311	0.508	0.338	1.12e-114	0	Lrrk1
Alpl	4.08e-119	1.08202	0.357	0.201	1.37e-114	0	Alpl
Rnf128	4.66e-119	0.521981	0.618	0.434	1.57e-114	0	Rnf128
Crabp2	2.35e-118	1.18181	0.272	0.132	7.93e-114	0	Crabp2
Eef2	4.46e-118	0.31687	0.966	0.913	1.5e-113	0	Eef2
Phf20l1	5.92e-118	0.52774	0.807	0.685	1.99e-113	0	Phf20l1
Pdxdc1	7.62e-118	0.717338	0.574	0.412	2.57e-113	0	Pdxdc1
Zfp532	1.28e-117	0.944603	0.431	0.27	4.32e-113	0	Zfp532
Mta3	2.8e-117	0.878059	0.47	0.307	9.43e-113	0	Mta3
Cyb5r3	5.6e-117	0.441584	0.725	0.567	1.89e-112	0	Cyb5r3
Gphn	6.81e-117	0.325926	0.887	0.775	2.29e-112	0	Gphn
Kif26b	6.99e-117	1.07652	0.293	0.148	2.35e-112	0	Kif26b
Firre	1.44e-116	0.860073	0.485	0.321	4.85e-112	0	Firre
Cenpb	1.58e-116	0.595238	0.642	0.491	5.32e-112	0	Cenpb
Sema4b	5.15e-116	0.895987	0.449	0.289	1.73e-111	0	Sema4b
Klhdc10	2.15e-115	0.741498	0.571	0.411	7.24e-111	0	Klhdc10
Akap9	3.84e-115	0.629326	0.683	0.533	1.3e-110	0	Akap9
Mpped2	1.78e-114	0.792337	0.502	0.334	6e-110	0	Mpped2
Wnt4	2.1e-114	0.43191	0.824	0.626	7.08e-110	0	Wnt4
Phlpp1	2.24e-114	0.539894	0.696	0.533	7.55e-110	0	Phlpp1
Tpcn1	7.69e-114	1.01489	0.288	0.146	2.59e-109	0	Tpcn1
Gng12	3.75e-113	0.681555	0.872	0.751	1.26e-108	0	Gng12
Zcchc7	4.54e-113	0.477874	0.825	0.717	1.53e-108	0	Zcchc7
Pkp1	5.27e-113	0.7178	0.537	0.366	1.78e-108	0	Pkp1
Eef2k	6.8e-113	0.859702	0.471	0.314	2.29e-108	0	Eef2k
Srgap2	1.17e-112	0.534099	0.706	0.555	3.94e-108	0	Srgap2
Gal3st1	1.51e-112	1.21923	0.279	0.142	5.09e-108	0	Gal3st1
Tshz2	2.01e-112	0.29623	0.839	0.676	6.76e-108	0	Tshz2
Slc22a23	2.34e-112	0.792256	0.454	0.291	7.88e-108	0	Slc22a23
Id1	2.59e-112	0.620718	0.662	0.507	8.72e-108	0	Id1
2210408F21Rik	3.04e-112	0.749607	0.531	0.365	1.02e-107	0	2210408F21Rik
Crip2	4.18e-112	0.53303	0.459	0.282	1.41e-107	0	Crip2
Tfcp2l1	5.95e-112	0.838567	0.33	0.181	2e-107	0	Tfcp2l1
Mill2	6.65e-112	1.11167	0.314	0.17	2.24e-107	0	Mill2
Lgr4	1.02e-111	0.539183	0.744	0.58	3.45e-107	0	Lgr4
Cdcp1	1.43e-111	0.622904	0.593	0.43	4.83e-107	0	Cdcp1
Slk	1.85e-111	0.51022	0.726	0.575	6.22e-107	0	Slk
Capn15	9.9e-111	0.838899	0.454	0.293	3.33e-106	0	Capn15
Hmgcll1	1.02e-110	1.16035	0.297	0.158	3.42e-106	0	Hmgcll1
Col4a5	1.85e-110	0.624343	0.602	0.442	6.24e-106	0	Col4a5
Mboat2	2.11e-110	0.987951	0.376	0.224	7.11e-106	0	Mboat2
Gtf2i	1.21e-109	0.586974	0.659	0.507	4.09e-105	0	Gtf2i
Ppp1r13l	3.44e-109	1.05719	0.324	0.181	1.16e-104	0	Ppp1r13l
Tab2	3.92e-109	0.601271	0.66	0.513	1.32e-104	0	Tab2
Efnb2	1.2e-108	0.407972	0.823	0.668	4.04e-104	0	Efnb2
Tnfaip8	1.27e-108	0.386007	0.789	0.648	4.29e-104	0	Tnfaip8
Pik3cb	1.31e-108	0.919473	0.34	0.194	4.43e-104	0	Pik3cb
Lrba	1.74e-108	0.49018	0.76	0.62	5.88e-104	0	Lrba
Mall	2.91e-108	0.757978	0.44	0.281	9.82e-104	0	Mall
Pacs1	4.42e-108	0.63977	0.583	0.418	1.49e-103	0	Pacs1
Capn1	4.63e-108	0.74338	0.477	0.317	1.56e-103	0	Capn1
Galnt10	6.64e-108	0.986585	0.323	0.176	2.24e-103	0	Galnt10
Slc12a6	6.85e-108	0.569477	0.661	0.508	2.31e-103	0	Slc12a6
Klf3	7.96e-108	0.579365	0.696	0.55	2.68e-103	0	Klf3
Mdm4	8.43e-108	0.675581	0.599	0.449	2.84e-103	0	Mdm4
Tbx3	8.45e-108	0.686983	0.567	0.408	2.85e-103	0	Tbx3
Magi1	9.83e-108	0.308205	0.847	0.701	3.31e-103	0	Magi1
Cttn	1.13e-107	0.661376	0.583	0.428	3.79e-103	0	Cttn
Arhgap5	1.17e-107	0.497682	0.746	0.606	3.95e-103	0	Arhgap5
Tmc7	2.78e-107	0.953177	0.33	0.184	9.37e-103	0	Tmc7
Nsmaf	3.93e-107	0.958659	0.392	0.244	1.32e-102	0	Nsmaf
Capn5	3.93e-107	0.446097	0.418	0.243	1.32e-102	0	Capn5
Kdm3b	4.24e-107	0.679909	0.565	0.404	1.43e-102	0	Kdm3b
Sema3f	6.74e-107	0.687003	0.517	0.355	2.27e-102	0	Sema3f
Bcl9l	1.2e-106	0.799448	0.457	0.299	4.05e-102	0	Bcl9l
Nbea	1.23e-106	0.464074	0.694	0.538	4.15e-102	0	Nbea
9530034E10Rik	1.34e-106	0.656122	0.381	0.221	4.51e-102	0	9530034E10Rik
Spacdr	2.13e-106	0.522217	0.686	0.539	7.19e-102	0	Spacdr
Golga4	2.33e-106	0.671733	0.609	0.46	7.86e-102	0	Golga4
Unc13b	2.42e-106	0.49146	0.592	0.419	8.15e-102	0	Unc13b
Phf14	2.58e-106	0.644186	0.638	0.494	8.7e-102	0	Phf14
Sowahc	3.24e-106	0.734128	0.44	0.285	1.09e-101	0	Sowahc
Agps	1.43e-105	0.711319	0.607	0.46	4.81e-101	0	Agps
Cds1	1.8e-105	0.86552	0.433	0.279	6.08e-101	0	Cds1
Relch	3.02e-105	0.631646	0.595	0.441	1.02e-100	0	Relch
Serinc5	3.33e-105	0.795484	0.409	0.255	1.12e-100	0	Serinc5
Padi4	6.69e-105	0.716561	0.503	0.338	2.26e-100	0	Padi4
Irf6	8.17e-105	0.449647	0.591	0.421	2.75e-100	0	Irf6
Ripk4	1.15e-104	0.68975	0.488	0.326	3.88e-100	0	Ripk4
Vsig10	1.8e-104	0.794772	0.385	0.23	6.06e-100	0	Vsig10
Pdzd2	3.37e-104	0.642288	0.536	0.373	1.13e-99	0	Pdzd2
Wdfy3	1.44e-103	0.596716	0.628	0.478	4.86e-99	0	Wdfy3
Plcg2	5.29e-103	0.651453	0.427	0.266	1.78e-98	0	Plcg2
Tmem30b	6.3e-103	0.776325	0.443	0.291	2.12e-98	0	Tmem30b
Nbeal2	5.78e-102	0.994112	0.326	0.186	1.95e-97	0	Nbeal2
Tnfrsf21	5.98e-102	0.477639	0.562	0.393	2.02e-97	0	Tnfrsf21
Tnk2	1.01e-101	0.893274	0.383	0.237	3.41e-97	0	Tnk2
Txnip	1.8e-101	0.333628	0.898	0.762	6.05e-97	0	Txnip
Liph	1.95e-101	0.560077	0.386	0.225	6.57e-97	0	Liph
Dnm2	2.8e-101	0.595609	0.631	0.477	9.45e-97	0	Dnm2
2010315B03Rik	4.05e-101	1.01391	0.348	0.209	1.36e-96	0	2010315B03Rik
Ndrg2	1.6e-100	0.70512	0.372	0.221	5.39e-96	0	Ndrg2
Vamp5	1.8e-100	0.663132	0.392	0.232	6.05e-96	0	Vamp5
Vps53	1.87e-100	0.888466	0.398	0.252	6.31e-96	0	Vps53
Dpyd	3.45e-100	0.517875	0.64	0.474	1.16e-95	0	Dpyd
Kif21a	6.11e-100	0.649454	0.554	0.395	2.06e-95	0	Kif21a
Dnah7b	9.55e-100	1.0339	0.254	0.127	3.22e-95	0	Dnah7b
Acox1	1.65e-99	0.647953	0.461	0.304	5.56e-95	0	Acox1
Gltp	2.68e-99	0.594395	0.557	0.408	9.03e-95	0	Gltp
Synj2	3.78e-99	0.953377	0.359	0.217	1.27e-94	0	Synj2
Net1	8.33e-98	0.415972	0.767	0.598	2.81e-93	0	Net1
Abcc5	1.78e-97	0.509536	0.727	0.584	6e-93	0	Abcc5
Rxra	2.35e-97	0.871399	0.394	0.25	7.92e-93	0	Rxra
Shtn1	2.38e-97	0.829479	0.455	0.307	8.01e-93	0	Shtn1
Esrra	2.41e-97	0.912002	0.369	0.229	8.11e-93	0	Esrra
Mtss1	2.72e-97	0.608803	0.607	0.452	9.17e-93	0	Mtss1
Traf3ip2	3.3e-97	0.773668	0.499	0.35	1.11e-92	0	Traf3ip2
Syt16	5.29e-97	0.907153	0.362	0.218	1.78e-92	0	Syt16
Nr3c2	6.39e-97	0.561618	0.583	0.422	2.15e-92	0	Nr3c2
Mob3b	1.11e-96	0.505254	0.682	0.509	3.73e-92	0	Mob3b
Ivl	2.51e-96	0.446584	0.326	0.183	8.45e-92	0	Ivl
Cdc14a	2.86e-96	0.600842	0.593	0.446	9.64e-92	0	Cdc14a
Agr2	1.81e-95	0.876114	0.279	0.148	6.11e-91	0	Agr2
Pygb	2.22e-95	0.587688	0.455	0.297	7.47e-91	0	Pygb
Mapk1	2.51e-95	0.448665	0.757	0.636	8.44e-91	0	Mapk1
Ppp1cb	4.59e-95	0.392963	0.818	0.708	1.55e-90	0	Ppp1cb
Snhg20	5.17e-95	0.794765	0.423	0.274	1.74e-90	0	Snhg20
Bcl2l14	6.67e-95	0.33279	0.284	0.141	2.25e-90	0	Bcl2l14
Gsk3b	7.52e-95	0.384158	0.904	0.802	2.53e-90	0	Gsk3b
Rarg	1.83e-94	0.612722	0.593	0.443	6.17e-90	0	Rarg
Abhd12	3.28e-94	0.563803	0.589	0.435	1.11e-89	0	Abhd12
Ppm1l	3.87e-94	0.520434	0.665	0.508	1.31e-89	0	Ppm1l
Patj	4.56e-94	0.403143	0.716	0.562	1.54e-89	0	Patj
Scarb2	7.68e-94	0.516571	0.659	0.511	2.59e-89	0	Scarb2
Sltm	9.6e-94	0.504274	0.728	0.6	3.24e-89	0	Sltm
Pag1	1.27e-93	0.564247	0.512	0.352	4.29e-89	0	Pag1
Stox2	3.22e-93	0.343175	0.755	0.6	1.08e-88	0	Stox2
Zfp609	9.97e-93	0.503198	0.701	0.551	3.36e-88	0	Zfp609
Dop1a	1.22e-92	0.85606	0.404	0.262	4.1e-88	0	Dop1a
Mycbp2	1.59e-92	0.452216	0.793	0.692	5.35e-88	0	Mycbp2
Arfip1	1.81e-91	0.743123	0.48	0.336	6.09e-87	0	Arfip1
Clca3a2	2.57e-91	1.08107	0.381	0.245	8.67e-87	0	Clca3a2
Rars2	2.75e-91	0.879703	0.362	0.226	9.25e-87	0	Rars2
Exoc6b	3.42e-91	0.462274	0.812	0.712	1.15e-86	0	Exoc6b
Lancl1	5.72e-91	0.539582	0.652	0.495	1.93e-86	0	Lancl1
Fgd4	6.05e-91	0.673667	0.507	0.363	2.04e-86	0	Fgd4
Amn1	9.39e-91	0.815917	0.393	0.253	3.16e-86	0	Amn1
Jarid2	1.65e-90	0.473268	0.679	0.541	5.57e-86	0	Jarid2
Sc5d	1.67e-90	0.787236	0.364	0.226	5.64e-86	0	Sc5d
Resf1	2.07e-90	0.533293	0.61	0.467	6.96e-86	0	Resf1
Hipk2	4.1e-90	0.694311	0.477	0.331	1.38e-85	0	Hipk2
Enpp4	4.18e-90	0.922617	0.302	0.172	1.41e-85	0	Enpp4
Airn	5.03e-90	0.391916	0.766	0.625	1.69e-85	0	Airn
Rnls	8.16e-90	1.0442	0.266	0.142	2.75e-85	0	Rnls
Copg2	1.25e-89	0.643076	0.528	0.382	4.21e-85	0	Copg2
Efs	1.87e-89	0.857566	0.379	0.243	6.3e-85	0	Efs
Tmco4	2.3e-89	1.02348	0.28	0.156	7.75e-85	0	Tmco4
Atxn2	2.82e-89	0.601627	0.623	0.488	9.49e-85	0	Atxn2
Fgfr3	3.08e-89	0.572564	0.564	0.408	1.04e-84	0	Fgfr3
Tec	3.22e-89	0.427519	0.616	0.451	1.09e-84	0	Tec
Kif1c	3.64e-89	0.697483	0.435	0.291	1.23e-84	0	Kif1c
Rab3d	7.83e-89	0.867627	0.347	0.214	2.64e-84	0	Rab3d
Xpr1	1.69e-88	0.544343	0.576	0.425	5.68e-84	0	Xpr1
Tmem45a	2.64e-88	0.593968	0.587	0.44	8.89e-84	0	Tmem45a
Pitpna	2.99e-88	0.423188	0.753	0.633	1.01e-83	0	Pitpna
Daam1	4.24e-88	0.557179	0.606	0.463	1.43e-83	0	Daam1
Mindy2	4.41e-88	0.627009	0.528	0.387	1.49e-83	0	Mindy2
Slc6a8	6.88e-88	0.857274	0.352	0.22	2.32e-83	0	Slc6a8
Supt3	8.77e-88	0.665139	0.554	0.414	2.96e-83	0	Supt3
Rab3ip	1.06e-87	0.858791	0.363	0.228	3.59e-83	0	Rab3ip
Map3k5	1.89e-87	0.414388	0.732	0.594	6.36e-83	0	Map3k5
Gpld1	4.63e-87	1.04176	0.28	0.158	1.56e-82	0	Gpld1
Pof1b	2.79e-86	0.544775	0.392	0.248	9.39e-82	0	Pof1b
Bcas3	2.8e-86	0.461105	0.743	0.613	9.43e-82	0	Bcas3
Dhcr24	8.41e-86	0.682094	0.329	0.195	2.83e-81	0	Dhcr24
Hspb1	2.62e-85	0.458619	0.742	0.626	8.84e-81	0	Hspb1
Parp4	3.73e-85	0.678747	0.455	0.315	1.26e-80	0	Parp4
Tmprss11g	1.45e-84	0.501793	0.489	0.337	4.88e-80	0	Tmprss11g
Cyp2s1	2.19e-84	0.954956	0.278	0.158	7.39e-80	0	Cyp2s1
Kremen1	2.23e-84	0.667709	0.463	0.322	7.51e-80	0	Kremen1
Tmem123	8.52e-84	0.446361	0.607	0.464	2.87e-79	0	Tmem123
Gipc1	1.2e-83	0.746723	0.399	0.264	4.04e-79	0	Gipc1
5930430L01Rik	1.39e-83	0.945062	0.307	0.182	4.67e-79	0	5930430L01Rik
Kcnk1	1.89e-83	0.713233	0.335	0.201	6.38e-79	0	Kcnk1
Ptprk	1.95e-83	0.31071	0.757	0.619	6.57e-79	0	Ptprk
Pak4	2.54e-83	0.862003	0.31	0.184	8.55e-79	0	Pak4
Maco1	4.01e-83	0.697876	0.5	0.364	1.35e-78	0	Maco1
Sntb1	9.41e-83	0.569047	0.451	0.306	3.17e-78	0	Sntb1
Selenoi	1.47e-82	0.60883	0.453	0.311	4.97e-78	0	Selenoi
Epb41l4a	1.73e-82	0.624964	0.527	0.385	5.84e-78	0	Epb41l4a
Zfp809	2.67e-82	0.306228	0.51	0.352	9e-78	0	Zfp809
Slc44a2	2.8e-82	0.591454	0.486	0.34	9.45e-78	0	Slc44a2
Zdhhc3	2.94e-82	0.696007	0.444	0.309	9.9e-78	0	Zdhhc3
Rreb1	3.1e-82	0.560066	0.618	0.482	1.04e-77	0	Rreb1
Mal2	3.25e-82	0.426333	0.385	0.238	1.1e-77	0	Mal2
Hipk1	6.41e-82	0.448375	0.58	0.438	2.16e-77	0	Hipk1
Atp8b1	1.98e-81	0.315593	0.598	0.448	6.67e-77	0	Atp8b1
Zfhx3	4.15e-81	0.396487	0.807	0.686	1.4e-76	0	Zfhx3
Gpatch8	4.2e-81	0.479301	0.709	0.587	1.42e-76	0	Gpatch8
Tulp4	5.68e-81	0.421993	0.753	0.634	1.91e-76	0	Tulp4
Sppl3	7.43e-81	0.460724	0.756	0.645	2.5e-76	0	Sppl3
Ap1s3	1.16e-80	0.536052	0.422	0.28	3.89e-76	0	Ap1s3
Mir205hg	1.41e-80	0.332401	0.616	0.438	4.74e-76	0	Mir205hg
Pds5a	1.52e-80	0.499567	0.667	0.538	5.12e-76	0	Pds5a
Inava	1.84e-80	0.87919	0.347	0.221	6.19e-76	0	Inava
Zbtb7c	1.84e-80	1.03575	0.299	0.18	6.21e-76	0	Zbtb7c
Srrm1	2.14e-80	0.408928	0.771	0.658	7.21e-76	0	Srrm1
Mcu	2.48e-80	0.261504	0.8	0.668	8.35e-76	0	Mcu
Pdlim1	6.85e-80	0.360374	0.745	0.61	2.31e-75	0	Pdlim1
Nckap1	6.98e-80	0.420634	0.69	0.553	2.35e-75	0	Nckap1
AI661453	9.47e-80	0.621205	0.402	0.263	3.19e-75	0	AI661453
Mindy1	9.94e-80	0.737837	0.39	0.256	3.35e-75	0	Mindy1
Smim14	1.16e-79	0.325865	0.754	0.633	3.92e-75	0	Smim14
Pkp4	1.62e-79	0.326704	0.813	0.687	5.45e-75	0	Pkp4
Setd7	1.79e-79	0.709114	0.423	0.288	6.04e-75	0	Setd7
Arhgap39	2.56e-79	1.00295	0.269	0.154	8.64e-75	0	Arhgap39
Trim24	7.59e-79	0.713161	0.449	0.317	2.56e-74	0	Trim24
Mpzl2	8.74e-79	0.668498	0.419	0.284	2.94e-74	0	Mpzl2
Hnf1b	1.23e-78	0.921736	0.282	0.164	4.13e-74	0	Hnf1b
Adipor2	1.58e-78	0.593011	0.493	0.356	5.32e-74	0	Adipor2
Zfp618	1.68e-78	0.867036	0.351	0.226	5.68e-74	0	Zfp618
Ar	2.71e-78	0.312001	0.859	0.709	9.14e-74	0	Ar
Gbf1	3.05e-78	0.573009	0.528	0.391	1.03e-73	0	Gbf1
Ube2e2	5.5e-78	0.50656	0.643	0.506	1.85e-73	0	Ube2e2
Vps54	9.64e-78	0.577289	0.545	0.41	3.25e-73	0	Vps54
Sfi1	1.01e-77	0.776945	0.359	0.232	3.39e-73	0	Sfi1
Tspan15	3.81e-77	0.896281	0.317	0.196	1.28e-72	0	Tspan15
Syt8	6.98e-77	0.811943	0.317	0.193	2.35e-72	0	Syt8
Csnk1a1	7.07e-77	0.305657	0.883	0.814	2.38e-72	0	Csnk1a1
Jmjd1c	7.99e-77	0.349474	0.806	0.691	2.69e-72	0	Jmjd1c
Hacd4	8.42e-77	0.664609	0.411	0.279	2.84e-72	0	Hacd4
Tmem254	9.62e-77	0.686586	0.424	0.297	3.24e-72	0	Tmem254
Cdc42ep5	1.78e-76	0.460437	0.579	0.443	5.99e-72	0	Cdc42ep5
Cblc	2.17e-76	0.769602	0.349	0.222	7.32e-72	0	Cblc
Babam2	2.58e-76	0.420892	0.777	0.667	8.7e-72	0	Babam2
Ints6l	3.21e-76	0.800776	0.326	0.203	1.08e-71	0	Ints6l
S100a16	4.1e-76	0.399536	0.76	0.652	1.38e-71	0	S100a16
Fam120c	4.22e-76	0.843586	0.336	0.212	1.42e-71	0	Fam120c
Sh3yl1	7.81e-76	0.861029	0.297	0.178	2.63e-71	0	Sh3yl1
Pir	9.01e-76	0.562492	0.336	0.211	3.04e-71	0	Pir
Atxn7l1	9.13e-76	0.691392	0.485	0.355	3.07e-71	0	Atxn7l1
Zdhhc20	1.83e-75	0.438249	0.642	0.515	6.17e-71	0	Zdhhc20
Mbnl2	3.48e-75	0.28985	0.916	0.844	1.17e-70	0	Mbnl2
Prr16	3.82e-75	0.561926	0.554	0.416	1.29e-70	0	Prr16
Dennd2c	4.29e-75	0.378892	0.462	0.321	1.45e-70	0	Dennd2c
Mettl27	7.99e-75	0.835446	0.334	0.211	2.69e-70	0	Mettl27
Ncaph2	9e-75	0.598385	0.463	0.328	3.03e-70	0	Ncaph2
Asxl2	1.15e-74	0.539579	0.57	0.439	3.86e-70	0	Asxl2
Marchf6	1.79e-74	0.590139	0.533	0.401	6.04e-70	0	Marchf6
Vti1a	2.27e-74	0.433924	0.718	0.607	7.66e-70	0	Vti1a
Zfp827	2.6e-74	0.741671	0.43	0.303	8.76e-70	0	Zfp827
Capg	2.87e-74	0.428291	0.697	0.577	9.66e-70	0	Capg
Golgb1	3.1e-74	0.55993	0.597	0.47	1.05e-69	0	Golgb1
Map4k5	5.29e-74	0.308262	0.577	0.436	1.78e-69	0	Map4k5
Ralgapa1	9.36e-74	0.435043	0.63	0.498	3.16e-69	0	Ralgapa1
Pik3r3	9.47e-74	0.389032	0.311	0.186	3.19e-69	0	Pik3r3
Lmbr1	1.37e-73	0.641815	0.39	0.262	4.6e-69	0	Lmbr1
Marveld2	1.54e-73	0.746869	0.278	0.161	5.19e-69	0	Marveld2
Cers3	2.35e-73	0.780886	0.339	0.216	7.93e-69	0	Cers3
Anxa8	4.56e-73	0.556282	0.505	0.367	1.54e-68	0	Anxa8
Zfp266	4.83e-73	0.564071	0.539	0.411	1.63e-68	0	Zfp266
Reep3	6.61e-73	0.409675	0.743	0.633	2.23e-68	0	Reep3
Appl2	7.33e-73	0.790764	0.329	0.207	2.47e-68	0	Appl2
R3hdm4	7.66e-73	0.478215	0.581	0.45	2.58e-68	0	R3hdm4
Sae1	1.37e-72	0.551561	0.526	0.394	4.61e-68	0	Sae1
Fam20b	1.63e-72	0.691219	0.407	0.281	5.5e-68	0	Fam20b
Rnf43	1.66e-72	1.00963	0.256	0.148	5.6e-68	0	Rnf43
Ankhd1	2.32e-72	0.378741	0.779	0.682	7.82e-68	0	Ankhd1
Sorbs2	2.33e-72	0.345434	0.426	0.284	7.86e-68	0	Sorbs2
Kidins220	2.84e-72	0.618854	0.479	0.353	9.56e-68	0	Kidins220
Rhbdd2	3.13e-72	0.826172	0.354	0.234	1.05e-67	0	Rhbdd2
Tmem205	3.16e-72	0.590761	0.516	0.396	1.06e-67	0	Tmem205
Trpm4	3.17e-72	0.835333	0.305	0.188	1.07e-67	0	Trpm4
Ophn1	3.3e-72	0.582656	0.491	0.362	1.11e-67	0	Ophn1
Myzap	1.15e-71	0.804278	0.306	0.189	3.87e-67	0	Myzap
Atf7ip	1.48e-71	0.448778	0.636	0.51	4.99e-67	0	Atf7ip
Cd99l2	1.6e-71	0.789772	0.326	0.207	5.4e-67	0	Cd99l2
Tpd52	1.61e-71	0.252665	0.62	0.472	5.43e-67	0	Tpd52
Vgll4	1.63e-71	0.496043	0.595	0.467	5.5e-67	0	Vgll4
Frrs1	1.93e-71	0.643364	0.476	0.349	6.5e-67	0	Frrs1
Sesn3	2.69e-71	0.457741	0.668	0.547	9.06e-67	0	Sesn3
Maml2	5.51e-71	0.403708	0.879	0.801	1.86e-66	0	Maml2
Rabgap1	1.35e-70	0.475605	0.642	0.515	4.53e-66	0	Rabgap1
Clybl	2.42e-70	0.879337	0.294	0.18	8.14e-66	0	Clybl
Agmo	4.73e-70	0.511853	0.469	0.332	1.59e-65	0	Agmo
Erp44	5.36e-70	0.610269	0.519	0.395	1.8e-65	0	Erp44
Gsr	5.71e-70	0.567827	0.543	0.419	1.92e-65	0	Gsr
Rbm5	8.14e-70	0.451275	0.658	0.539	2.74e-65	0	Rbm5
Pgap2	1.37e-69	0.527478	0.54	0.414	4.61e-65	0	Pgap2
Mllt10	2.15e-69	0.459867	0.707	0.599	7.26e-65	0	Mllt10
Perp	2.45e-69	0.352256	0.776	0.62	8.27e-65	0	Perp
Trappc8	3.34e-69	0.638943	0.471	0.348	1.13e-64	0	Trappc8
Arhgef18	4.81e-69	0.541294	0.454	0.324	1.62e-64	0	Arhgef18
Hnrnpr	5.22e-69	0.479971	0.655	0.537	1.76e-64	0	Hnrnpr
Cuedc1	5.67e-69	0.452932	0.652	0.521	1.91e-64	0	Cuedc1
Cmip	6.08e-69	0.404274	0.773	0.663	2.05e-64	0	Cmip
AI480526	6.2e-69	0.750546	0.325	0.208	2.09e-64	0	AI480526
Itpr2	6.3e-69	0.441552	0.69	0.574	2.12e-64	0	Itpr2
Zfp148	9.81e-69	0.4549	0.675	0.56	3.31e-64	0	Zfp148
Runx2	1.16e-68	0.590944	0.424	0.297	3.89e-64	0	Runx2
Fyco1	1.27e-68	0.801964	0.335	0.218	4.26e-64	0	Fyco1
Clcn3	1.43e-68	0.388057	0.608	0.475	4.83e-64	0	Clcn3
Rbm6	3.09e-68	0.403886	0.744	0.64	1.04e-63	0	Rbm6
A330023F24Rik	4.04e-68	0.65871	0.262	0.151	1.36e-63	0	A330023F24Rik
Secisbp2l	4.53e-68	0.602467	0.448	0.322	1.52e-63	0	Secisbp2l
Epn3	4.73e-68	0.764362	0.303	0.187	1.59e-63	0	Epn3
Zmynd8	7e-68	0.512233	0.559	0.433	2.36e-63	0	Zmynd8
Trit1	8.37e-68	0.848828	0.275	0.165	2.82e-63	0	Trit1
Ube3c	1.14e-67	0.552131	0.524	0.4	3.84e-63	0	Ube3c
Stk38	1.25e-67	0.550974	0.523	0.401	4.21e-63	0	Stk38
Sh3d19	1.46e-67	0.329345	0.786	0.657	4.92e-63	0	Sh3d19
Pcmtd1	3.44e-67	0.426002	0.662	0.547	1.16e-62	0	Pcmtd1
Prkci	4.33e-67	0.418423	0.592	0.459	1.46e-62	0	Prkci
Baz2a	5.51e-67	0.675383	0.426	0.303	1.86e-62	0	Baz2a
Itfg1	7.11e-67	0.517881	0.565	0.44	2.39e-62	0	Itfg1
Mthfd2l	7.99e-67	0.712358	0.346	0.228	2.69e-62	0	Mthfd2l
Hibadh	8.11e-67	0.603189	0.482	0.359	2.73e-62	0	Hibadh
Rhbdl2	9.71e-67	0.725676	0.281	0.171	3.27e-62	0	Rhbdl2
Klf10	2.06e-66	0.543926	0.487	0.362	6.95e-62	0	Klf10
Srebf2	3.39e-66	0.480171	0.478	0.347	1.14e-61	0	Srebf2
Erbb3	3.63e-66	0.623407	0.355	0.233	1.22e-61	0	Erbb3
Lpcat4	5.29e-66	0.583583	0.258	0.147	1.78e-61	0	Lpcat4
Pik3ip1	5.39e-66	0.851889	0.263	0.157	1.82e-61	0	Pik3ip1
Metap2	5.66e-66	0.435796	0.676	0.575	1.91e-61	0	Metap2
Strbp	6.26e-66	0.416343	0.629	0.501	2.11e-61	0	Strbp
Zfp704	8.57e-66	0.565009	0.546	0.428	2.89e-61	0	Zfp704
Hebp2	1.81e-65	0.66669	0.348	0.23	6.09e-61	0	Hebp2
Ppp2r2b	2.1e-65	0.72758	0.516	0.395	7.06e-61	0	Ppp2r2b
Stap2	2.58e-65	0.773345	0.255	0.149	8.68e-61	0	Stap2
Celsr2	4.26e-65	0.777073	0.327	0.215	1.44e-60	0	Celsr2
Mtmr3	5.14e-65	0.466507	0.658	0.544	1.73e-60	0	Mtmr3
Tmbim6	5.39e-65	0.274091	0.811	0.729	1.82e-60	0	Tmbim6
Npepps	5.93e-65	0.386887	0.66	0.541	2e-60	0	Npepps
Myo18a	7.22e-65	0.706488	0.388	0.271	2.43e-60	0	Myo18a
Gan	8e-65	0.746439	0.355	0.24	2.7e-60	0	Gan
Pcdh1	8.97e-65	0.728784	0.289	0.179	3.02e-60	0	Pcdh1
Qtrt1	1.18e-64	0.755488	0.325	0.212	3.98e-60	0	Qtrt1
Atp1b1	1.22e-64	0.27365	0.83	0.674	4.11e-60	0	Atp1b1
Ilrun	2.1e-64	0.476644	0.612	0.493	7.07e-60	0	Ilrun
Afg1l	2.39e-64	0.852209	0.289	0.18	8.05e-60	0	Afg1l
Dcaf5	3.44e-64	0.644273	0.398	0.28	1.16e-59	0	Dcaf5
Slx4ip	5.26e-64	0.819709	0.315	0.206	1.77e-59	0	Slx4ip
Cert1	5.51e-64	0.341536	0.7	0.575	1.86e-59	0	Cert1
Rhou	6.85e-64	0.645316	0.312	0.196	2.31e-59	0	Rhou
Mapkap1	7.78e-64	0.552544	0.547	0.429	2.62e-59	0	Mapkap1
Ttc14	1.1e-63	0.427192	0.629	0.51	3.72e-59	0	Ttc14
Pkhd1	1.12e-63	0.363173	0.256	0.145	3.78e-59	0	Pkhd1
Ldlrap1	1.55e-63	0.641828	0.394	0.276	5.22e-59	0	Ldlrap1
Irf2	1.57e-63	0.355546	0.641	0.521	5.28e-59	0	Irf2
Nucb1	1.58e-63	0.430293	0.598	0.483	5.33e-59	0	Nucb1
Shroom2	1.92e-63	0.522536	0.362	0.241	6.46e-59	0	Shroom2
Slc35a3	2.4e-63	0.658702	0.377	0.261	8.07e-59	0	Slc35a3
Ubn2	3.36e-63	0.308065	0.756	0.642	1.13e-58	0	Ubn2
Arhgef12	3.84e-63	0.331411	0.758	0.634	1.3e-58	0	Arhgef12
Tbl1xr1	4.33e-63	0.486001	0.623	0.509	1.46e-58	0	Tbl1xr1
Smagp	4.58e-63	0.508715	0.308	0.19	1.54e-58	0	Smagp
Zfp280d	6.15e-63	0.486906	0.586	0.468	2.07e-58	0	Zfp280d
Lpcat2	8.84e-63	0.594612	0.411	0.291	2.98e-58	0	Lpcat2
Got2	9.74e-63	0.633889	0.441	0.328	3.28e-58	0	Got2
Smurf1	1.36e-62	0.621475	0.438	0.32	4.6e-58	0	Smurf1
Chd8	1.56e-62	0.567325	0.453	0.332	5.27e-58	0	Chd8
Arid1b	1.84e-62	0.347692	0.799	0.706	6.22e-58	0	Arid1b
Gm13219	3.95e-62	0.466776	0.488	0.355	1.33e-57	0	Gm13219
Arid2	9.16e-62	0.497089	0.557	0.442	3.09e-57	0	Arid2
Eif4g1	2.95e-61	0.409356	0.659	0.544	9.95e-57	0	Eif4g1
Kat2b	3.25e-61	0.59132	0.426	0.307	1.09e-56	0	Kat2b
Nr2c1	3.39e-61	0.780532	0.33	0.22	1.14e-56	0	Nr2c1
Rit1	3.64e-61	0.796053	0.263	0.161	1.23e-56	0	Rit1
Zfp53	3.99e-61	0.678573	0.321	0.21	1.35e-56	0	Zfp53
Ap1b1	4.65e-61	0.659539	0.331	0.219	1.57e-56	0	Ap1b1
Gm36220	5.78e-61	0.486519	0.54	0.422	1.95e-56	0	Gm36220
Arfgap3	6.15e-61	0.640783	0.4	0.284	2.07e-56	0	Arfgap3
Lcor	8.35e-61	0.333092	0.686	0.566	2.81e-56	0	Lcor
Nebl	1.39e-60	0.393816	0.406	0.281	4.69e-56	0	Nebl
Scaper	1.79e-60	0.439776	0.631	0.52	6.02e-56	0	Scaper
Atp11b	1.81e-60	0.324078	0.606	0.485	6.1e-56	0	Atp11b
Cdc42bpa	2.25e-60	0.420623	0.522	0.394	7.57e-56	0	Cdc42bpa
Plcb4	2.61e-60	0.483574	0.415	0.294	8.8e-56	0	Plcb4
Pgd	2.74e-60	0.560591	0.411	0.292	9.23e-56	0	Pgd
Dcp1b	3.32e-60	0.858087	0.254	0.155	1.12e-55	0	Dcp1b
Ip6k2	3.4e-60	0.682964	0.384	0.27	1.15e-55	0	Ip6k2
Eefsec	4.26e-60	0.821447	0.317	0.211	1.44e-55	0	Eefsec
Atp6v0a1	5.42e-60	0.563172	0.383	0.267	1.83e-55	0	Atp6v0a1
Abca3	5.96e-60	0.661438	0.308	0.2	2.01e-55	0	Abca3
Btrc	1.5e-59	0.595271	0.424	0.306	5.07e-55	0	Btrc
Ttc6	3.28e-59	0.456288	0.399	0.28	1.11e-54	0	Ttc6
Cpped1	3.44e-59	0.816591	0.253	0.154	1.16e-54	0	Cpped1
Kmt2c	3.67e-59	0.367672	0.767	0.67	1.24e-54	0	Kmt2c
Armh3	5.76e-59	0.589244	0.417	0.301	1.94e-54	0	Armh3
Sil1	6.04e-59	0.598859	0.449	0.334	2.03e-54	0	Sil1
Lmtk2	7.43e-59	0.510315	0.401	0.281	2.5e-54	0	Lmtk2
Slc22a5	8.53e-59	0.698788	0.267	0.165	2.87e-54	0	Slc22a5
Prr14l	9.23e-59	0.589686	0.44	0.324	3.11e-54	0	Prr14l
Sbf2	1.24e-58	0.378782	0.696	0.596	4.17e-54	0	Sbf2
Ezh1	1.39e-58	0.61341	0.42	0.305	4.69e-54	0	Ezh1
Ddr1	1.96e-58	0.55665	0.455	0.335	6.59e-54	0	Ddr1
Mapk13	2.32e-58	0.830416	0.285	0.185	7.82e-54	0	Mapk13
Gm973	2.49e-58	0.620735	0.275	0.17	8.39e-54	0	Gm973
Tmem40	3.96e-58	0.646023	0.371	0.258	1.34e-53	0	Tmem40
Plce1	4.55e-58	0.559456	0.267	0.164	1.53e-53	0	Plce1
Ppp2r5a	4.59e-58	0.305247	0.62	0.501	1.55e-53	0	Ppp2r5a
Btbd1	4.96e-58	0.546968	0.505	0.393	1.67e-53	0	Btbd1
Slc6a9	7.82e-58	0.736918	0.312	0.205	2.63e-53	0	Slc6a9
Stard3	8.46e-58	0.780354	0.277	0.175	2.85e-53	0	Stard3
Shh	8.8e-58	0.618222	0.361	0.247	2.96e-53	0	Shh
Ankrd22	9.27e-58	0.521453	0.329	0.217	3.12e-53	0	Ankrd22
Ildr1	1.24e-57	0.664767	0.335	0.225	4.19e-53	0	Ildr1
Nsf	1.75e-57	0.554447	0.367	0.254	5.9e-53	0	Nsf
Pura	1.94e-57	0.365175	0.705	0.604	6.53e-53	0	Pura
Tmc4	2.14e-57	0.493098	0.45	0.33	7.22e-53	0	Tmc4
Mgst3	2.38e-57	0.390472	0.711	0.59	8.02e-53	0	Mgst3
Add1	2.54e-57	0.462975	0.58	0.463	8.55e-53	0	Add1
Nav2	2.73e-57	0.544153	0.318	0.208	9.19e-53	0	Nav2
Zfp106	2.94e-57	0.493984	0.504	0.392	9.92e-53	0	Zfp106
Bicra	3.38e-57	0.711274	0.291	0.188	1.14e-52	0	Bicra
Smyd3	4.18e-57	0.387936	0.684	0.572	1.41e-52	0	Smyd3
Ascc2	7.02e-57	0.738831	0.288	0.185	2.37e-52	0	Ascc2
Cept1	7.24e-57	0.4821	0.559	0.445	2.44e-52	0	Cept1
Uhrf1bp1l	7.55e-57	0.427615	0.61	0.495	2.55e-52	0	Uhrf1bp1l
Cyp39a1	8.06e-57	0.706503	0.32	0.215	2.72e-52	0	Cyp39a1
Tbck	8.71e-57	0.595134	0.4	0.288	2.93e-52	0	Tbck
Gm4258	1.01e-56	0.604303	0.34	0.229	3.4e-52	0	Gm4258
Naa25	1.25e-56	0.815246	0.314	0.213	4.22e-52	0	Naa25
Mpst	1.95e-56	0.710186	0.328	0.225	6.56e-52	0	Mpst
Padi1	2.57e-56	0.501424	0.503	0.382	8.65e-52	0	Padi1
Arid1a	3.26e-56	0.420701	0.651	0.547	1.1e-51	0	Arid1a
Acvr1b	3.72e-56	0.789514	0.292	0.19	1.25e-51	0	Acvr1b
Tcf12	4.09e-56	0.296013	0.833	0.74	1.38e-51	0	Tcf12
Synrg	4.25e-56	0.630367	0.362	0.253	1.43e-51	0	Synrg
Vps13d	6.03e-56	0.457349	0.539	0.425	2.03e-51	0	Vps13d
Nr2f6	8.62e-56	0.56993	0.409	0.298	2.9e-51	0	Nr2f6
Ddx17	9.24e-56	0.37682	0.704	0.601	3.11e-51	0	Ddx17
Cpt1a	1.11e-55	0.618249	0.349	0.241	3.73e-51	0	Cpt1a
Synj2bp	1.8e-55	0.504468	0.55	0.441	6.06e-51	0	Synj2bp
Dcaf8	2.04e-55	0.531337	0.512	0.403	6.88e-51	0	Dcaf8
Fars2	2.18e-55	0.475537	0.618	0.517	7.35e-51	0	Fars2
Slc25a10	2.41e-55	0.668639	0.323	0.219	8.11e-51	0	Slc25a10
Snapc3	3.63e-55	0.667213	0.328	0.222	1.22e-50	0	Snapc3
Ctdspl	4.07e-55	0.362583	0.708	0.581	1.37e-50	0	Ctdspl
Hlcs	4.6e-55	0.788023	0.286	0.187	1.55e-50	0	Hlcs
Foxa1	5e-55	0.375452	0.589	0.465	1.68e-50	0	Foxa1
Sh3rf1	5.52e-55	0.279504	0.717	0.599	1.86e-50	0	Sh3rf1
Akap10	6.82e-55	0.521592	0.455	0.34	2.3e-50	0	Akap10
Dock7	6.87e-55	0.440336	0.601	0.489	2.31e-50	0	Dock7
Rev3l	8.62e-55	0.316663	0.792	0.677	2.91e-50	0	Rev3l
Rab14	8.9e-55	0.359397	0.729	0.639	3e-50	0	Rab14
Rnpepl1	9.57e-55	0.594974	0.367	0.26	3.22e-50	0	Rnpepl1
8430419K02Rik	1.06e-54	0.766104	0.293	0.193	3.58e-50	0	8430419K02Rik
Smarca4	1.09e-54	0.429038	0.539	0.427	3.66e-50	0	Smarca4
St6galnac2	1.12e-54	0.614798	0.373	0.262	3.77e-50	0	St6galnac2
Trabd	1.62e-54	0.568131	0.401	0.292	5.46e-50	0	Trabd
Clec16a	1.64e-54	0.678772	0.362	0.258	5.53e-50	0	Clec16a
Tab1	2.05e-54	0.90734	0.253	0.16	6.9e-50	0	Tab1
Fam241a	4.44e-54	0.559427	0.451	0.337	1.5e-49	0	Fam241a
Dbnl	4.59e-54	0.551611	0.408	0.298	1.55e-49	0	Dbnl
H2aj	4.82e-54	0.303986	0.763	0.67	1.62e-49	0	H2aj
Arrdc1	6.15e-54	0.543565	0.403	0.289	2.07e-49	0	Arrdc1
Taok3	6.6e-54	0.315636	0.517	0.391	2.23e-49	0	Taok3
Rabgef1	8.9e-54	0.290056	0.667	0.56	3e-49	0	Rabgef1
Ubr3	9.05e-54	0.460447	0.556	0.444	3.05e-49	0	Ubr3
Megf9	1.26e-53	0.472684	0.501	0.386	4.26e-49	0	Megf9
Sprr2a3	2.2e-53	0.725549	0.269	0.173	7.41e-49	0	Sprr2a3
Ptk2b	2.46e-53	0.33299	0.417	0.299	8.3e-49	0	Ptk2b
Fam234a	3.02e-53	0.593426	0.403	0.295	1.02e-48	0	Fam234a
Bltp2	3.69e-53	0.474444	0.5	0.385	1.24e-48	0	Bltp2
Dap	4.61e-53	0.334299	0.707	0.592	1.55e-48	0	Dap
Epn2	4.86e-53	0.645264	0.328	0.224	1.64e-48	0	Epn2
Eeig1	4.93e-53	0.613474	0.343	0.238	1.66e-48	0	Eeig1
Aftph	6.06e-53	0.404087	0.59	0.481	2.04e-48	0	Aftph
Micu2	6.5e-53	0.55241	0.439	0.329	2.19e-48	0	Micu2
Arhgef11	8.29e-53	0.547852	0.486	0.377	2.79e-48	0	Arhgef11
Ppm1h	9.56e-53	0.274456	0.446	0.324	3.22e-48	0	Ppm1h
Fbxw11	1.21e-52	0.370644	0.589	0.475	4.09e-48	0	Fbxw11
Tle1	1.72e-52	0.32972	0.548	0.433	5.79e-48	0	Tle1
Cxxc5	1.73e-52	0.613368	0.349	0.244	5.82e-48	0	Cxxc5
Dhx32	1.76e-52	0.653832	0.264	0.166	5.94e-48	0	Dhx32
Ncoa6	2.17e-52	0.557136	0.409	0.302	7.33e-48	0	Ncoa6
Tmod3	5.11e-52	0.292649	0.702	0.599	1.72e-47	0	Tmod3
Neo1	5.4e-52	0.415915	0.552	0.44	1.82e-47	0	Neo1
Il17rc	6.17e-52	0.784022	0.264	0.17	2.08e-47	0	Il17rc
Alad	6.48e-52	0.617292	0.345	0.24	2.18e-47	0	Alad
Map7	1.03e-51	0.334187	0.665	0.548	3.47e-47	0	Map7
Pcbd2	1.08e-51	0.498748	0.464	0.354	3.63e-47	0	Pcbd2
Clcn5	1.09e-51	0.598733	0.409	0.304	3.69e-47	0	Clcn5
Cog5	1.15e-51	0.422039	0.564	0.455	3.87e-47	0	Cog5
Arglu1	1.29e-51	0.343084	0.732	0.633	4.34e-47	0	Arglu1
Ssx2ip	1.58e-51	0.775669	0.271	0.177	5.34e-47	0	Ssx2ip
Ccdc191	1.99e-51	0.768241	0.313	0.214	6.72e-47	0	Ccdc191
Zfp395	2.37e-51	0.677165	0.312	0.213	7.98e-47	0	Zfp395
Plcb3	2.78e-51	0.765744	0.283	0.188	9.37e-47	0	Plcb3
Cbfa2t2	3.22e-51	0.521497	0.443	0.334	1.08e-46	0	Cbfa2t2
Zfp710	3.81e-51	0.624185	0.26	0.164	1.28e-46	0	Zfp710
Ociad2	4.55e-51	0.383504	0.366	0.255	1.53e-46	0	Ociad2
Pak1	4.56e-51	0.423642	0.363	0.255	1.54e-46	0	Pak1
Prag1	5.17e-51	0.429814	0.441	0.328	1.74e-46	0	Prag1
Iqsec2	6.49e-51	0.629704	0.332	0.229	2.19e-46	0	Iqsec2
Luc7l2	6.7e-51	0.293496	0.837	0.771	2.26e-46	0	Luc7l2
Rp9	9.59e-51	0.428689	0.585	0.483	3.23e-46	0	Rp9
Mllt3	1.01e-50	0.32435	0.635	0.521	3.39e-46	0	Mllt3
Kdm2a	1.18e-50	0.392615	0.646	0.546	3.99e-46	0	Kdm2a
Nlk	1.47e-50	0.38368	0.511	0.399	4.94e-46	0	Nlk
Phf21a	1.96e-50	0.357722	0.702	0.605	6.6e-46	0	Phf21a
Slc25a36	3.06e-50	0.5146	0.523	0.424	1.03e-45	0	Slc25a36
Ube2g1	3.18e-50	0.389907	0.638	0.539	1.07e-45	0	Ube2g1
Arap2	4.74e-50	0.262758	0.607	0.488	1.6e-45	0	Arap2
Smim22	4.89e-50	0.408704	0.455	0.339	1.65e-45	0	Smim22
Rassf9	4.99e-50	0.594816	0.345	0.24	1.68e-45	0	Rassf9
Dip2b	9.41e-50	0.296622	0.769	0.657	3.17e-45	0	Dip2b
Tmbim1	1.06e-49	0.449268	0.512	0.407	3.56e-45	0	Tmbim1
Ralbp1	1.62e-49	0.277365	0.735	0.627	5.46e-45	0	Ralbp1
Pwwp2b	1.8e-49	0.659271	0.274	0.18	6.07e-45	0	Pwwp2b
Man1a2	2.01e-49	0.496954	0.554	0.459	6.79e-45	0	Man1a2
Agfg2	2.23e-49	0.572903	0.391	0.288	7.52e-45	0	Agfg2
Nars2	2.49e-49	0.649372	0.296	0.199	8.4e-45	0	Nars2
Ehmt2	2.87e-49	0.598313	0.391	0.288	9.68e-45	0	Ehmt2
Parm1	4.38e-49	0.52594	0.433	0.328	1.47e-44	0	Parm1
Dennd4c	4.78e-49	0.406479	0.52	0.413	1.61e-44	0	Dennd4c
Helz	6.72e-49	0.449951	0.503	0.398	2.26e-44	0	Helz
Ttc3	1.24e-48	0.375126	0.665	0.564	4.18e-44	0	Ttc3
Osbpl10	1.36e-48	0.700922	0.293	0.199	4.59e-44	0	Osbpl10
Ep300	1.57e-48	0.427015	0.526	0.42	5.3e-44	0	Ep300
Aktip	1.77e-48	0.629537	0.326	0.226	5.96e-44	0	Aktip
Usp15	2.37e-48	0.427959	0.513	0.406	7.97e-44	0	Usp15
Zzz3	2.5e-48	0.448586	0.559	0.458	8.41e-44	0	Zzz3
Reep4	3.89e-48	0.628824	0.336	0.237	1.31e-43	0	Reep4
Usp34	4.31e-48	0.255489	0.838	0.755	1.45e-43	0	Usp34
Rif1	6.67e-48	0.534558	0.446	0.343	2.25e-43	0	Rif1
Naxd	6.79e-48	0.402537	0.578	0.477	2.29e-43	0	Naxd
Senp6	1.03e-47	0.329138	0.737	0.637	3.46e-43	0	Senp6
Rnh1	1.24e-47	0.332269	0.679	0.592	4.18e-43	0	Rnh1
Tmem87a	1.29e-47	0.446013	0.459	0.353	4.35e-43	0	Tmem87a
Adgra3	2.13e-47	0.76996	0.253	0.164	7.17e-43	0	Adgra3
Dynlt3	2.24e-47	0.377433	0.623	0.519	7.54e-43	0	Dynlt3
Ppp1r13b	4.12e-47	0.398575	0.449	0.339	1.39e-42	0	Ppp1r13b
Camsap1	4.18e-47	0.654959	0.343	0.247	1.41e-42	0	Camsap1
Stard10	4.67e-47	0.512339	0.415	0.309	1.57e-42	0	Stard10
Srebf1	5.28e-47	0.646055	0.291	0.198	1.78e-42	0	Srebf1
Scamp1	6.69e-47	0.498457	0.419	0.316	2.25e-42	0	Scamp1
Retreg3	7.16e-47	0.514813	0.4	0.295	2.41e-42	0	Retreg3
Rbm26	7.79e-47	0.423786	0.593	0.496	2.62e-42	0	Rbm26
Ccnt2	9.23e-47	0.447765	0.542	0.441	3.11e-42	0	Ccnt2
Ahcyl2	1.06e-46	0.281309	0.635	0.519	3.58e-42	0	Ahcyl2
Hectd4	1.15e-46	0.681746	0.332	0.237	3.87e-42	0	Hectd4
Cdc42bpb	1.19e-46	0.471166	0.433	0.33	3.99e-42	0	Cdc42bpb
Smim6	1.26e-46	0.675309	0.265	0.173	4.24e-42	0	Smim6
Pibf1	1.48e-46	0.592735	0.36	0.263	5e-42	0	Pibf1
Micu1	1.76e-46	0.420885	0.547	0.443	5.94e-42	0	Micu1
St7l	1.82e-46	0.600568	0.347	0.25	6.15e-42	0	St7l
Foxk2	1.88e-46	0.735541	0.307	0.215	6.33e-42	0	Foxk2
Ncor1	1.94e-46	0.319349	0.766	0.682	6.54e-42	0	Ncor1
Phf12	2.13e-46	0.557754	0.402	0.301	7.18e-42	0	Phf12
Zfp664	2.14e-46	0.567591	0.392	0.293	7.2e-42	0	Zfp664
Faf1	2.43e-46	0.320419	0.67	0.576	8.19e-42	0	Faf1
Fbxo31	2.84e-46	0.80626	0.279	0.188	9.58e-42	0	Fbxo31
Arhgap35	2.89e-46	0.549459	0.439	0.338	9.74e-42	0	Arhgap35
Smg6	3.81e-46	0.310012	0.672	0.57	1.28e-41	0	Smg6
Tmem131l	5.66e-46	0.473218	0.462	0.361	1.91e-41	0	Tmem131l
Trip12	5.69e-46	0.291624	0.763	0.679	1.92e-41	0	Trip12
Slain2	7.41e-46	0.515542	0.408	0.31	2.5e-41	0	Slain2
Chd6	7.83e-46	0.318332	0.646	0.547	2.64e-41	0	Chd6
N4bp2l1	8.56e-46	0.50858	0.294	0.197	2.89e-41	0	N4bp2l1
Nfe2l1	1.11e-45	0.443076	0.509	0.408	3.74e-41	0	Nfe2l1
Plekhb2	1.22e-45	0.472729	0.448	0.346	4.13e-41	0	Plekhb2
Znrf1	1.55e-45	0.296934	0.525	0.418	5.23e-41	0	Znrf1
Sec22a	1.67e-45	0.623132	0.313	0.218	5.64e-41	0	Sec22a
Smad3	1.69e-45	0.343895	0.462	0.351	5.68e-41	0	Smad3
Cog3	1.7e-45	0.640556	0.296	0.203	5.72e-41	0	Cog3
9930021J03Rik	1.86e-45	0.444528	0.562	0.459	6.25e-41	0	9930021J03Rik
Septin10	3.46e-45	0.492035	0.417	0.316	1.17e-40	0	Septin10
Tdrd3	3.71e-45	0.571506	0.428	0.332	1.25e-40	0	Tdrd3
Dab2ip	4.03e-45	0.528393	0.394	0.294	1.36e-40	0	Dab2ip
Pigyl	4.34e-45	0.494465	0.406	0.307	1.46e-40	0	Pigyl
Vps13a	4.61e-45	0.410065	0.537	0.435	1.55e-40	0	Vps13a
Xpo7	4.86e-45	0.442844	0.52	0.418	1.64e-40	0	Xpo7
Acsl5	6.04e-45	0.514752	0.41	0.31	2.03e-40	0	Acsl5
Oip5os1	7.25e-45	0.359943	0.567	0.463	2.44e-40	0	Oip5os1
Gfm2	7.45e-45	0.65406	0.266	0.176	2.51e-40	0	Gfm2
Apobec3	7.74e-45	0.60064	0.39	0.295	2.61e-40	0	Apobec3
Spop	8e-45	0.302915	0.76	0.672	2.69e-40	0	Spop
6820431F20Rik	8.46e-45	0.409907	0.591	0.495	2.85e-40	0	6820431F20Rik
Wwox	1.05e-44	0.442796	0.632	0.533	3.54e-40	0	Wwox
Pycr2	1.18e-44	0.595989	0.275	0.185	3.98e-40	0	Pycr2
Cdc42bpg	1.56e-44	0.612064	0.301	0.209	5.25e-40	0	Cdc42bpg
Trim44	1.73e-44	0.385991	0.566	0.467	5.84e-40	0	Trim44
Atp13a2	2.41e-44	0.6469	0.28	0.191	8.13e-40	0	Atp13a2
Zfp292	2.87e-44	0.369473	0.621	0.517	9.68e-40	0	Zfp292
Eif4enif1	2.9e-44	0.628447	0.346	0.252	9.79e-40	0	Eif4enif1
Npas2	3.26e-44	0.563372	0.458	0.36	1.1e-39	0	Npas2
Vamp8	3.35e-44	0.274463	0.725	0.645	1.13e-39	0	Vamp8
Tcim	3.37e-44	0.316711	0.424	0.316	1.14e-39	0	Tcim
Pptc7	3.7e-44	0.553756	0.349	0.251	1.25e-39	0	Pptc7
Chmp1b	4.12e-44	0.586477	0.333	0.24	1.39e-39	0	Chmp1b
E130308A19Rik	5.03e-44	0.52701	0.319	0.225	1.7e-39	0	E130308A19Rik
Mink1	5.45e-44	0.596868	0.319	0.226	1.84e-39	0	Mink1
Taf3	6.76e-44	0.522511	0.45	0.35	2.28e-39	0	Taf3
Rnf216	7.45e-44	0.478287	0.485	0.386	2.51e-39	0	Rnf216
Pcm1	7.64e-44	0.407833	0.577	0.478	2.57e-39	0	Pcm1
Tmem260	7.84e-44	0.720443	0.294	0.205	2.64e-39	0	Tmem260
Tbcd	9.52e-44	0.525923	0.332	0.236	3.21e-39	0	Tbcd
Dicer1	1.02e-43	0.519157	0.402	0.305	3.43e-39	0	Dicer1
Usp24	1.04e-43	0.432639	0.526	0.431	3.52e-39	0	Usp24
Ehmt1	1.56e-43	0.331123	0.572	0.473	5.26e-39	0	Ehmt1
Plekhg6	1.96e-43	0.654449	0.278	0.189	6.61e-39	0	Plekhg6
Rab11fip2	1.99e-43	0.660101	0.318	0.228	6.71e-39	0	Rab11fip2
Atrx	2.49e-43	0.294972	0.753	0.66	8.38e-39	0	Atrx
Kif5b	2.8e-43	0.310209	0.75	0.653	9.42e-39	0	Kif5b
Fbxl20	3.09e-43	0.454202	0.471	0.375	1.04e-38	0	Fbxl20
Pard6g	3.18e-43	0.375139	0.493	0.383	1.07e-38	0	Pard6g
Slco3a1	3.45e-43	0.447048	0.408	0.306	1.16e-38	0	Slco3a1
Lsr	3.82e-43	0.559846	0.337	0.243	1.29e-38	0	Lsr
Lrp6	4.52e-43	0.46257	0.502	0.404	1.52e-38	0	Lrp6
Eps15l1	5.19e-43	0.51634	0.39	0.295	1.75e-38	0	Eps15l1
Ash1l	5.44e-43	0.275471	0.787	0.7	1.83e-38	0	Ash1l
1110059E24Rik	6e-43	0.472035	0.392	0.295	2.02e-38	0	1110059E24Rik
Abhd14b	6.4e-43	0.641843	0.254	0.167	2.16e-38	0	Abhd14b
Spast	7.48e-43	0.543793	0.338	0.244	2.52e-38	0	Spast
Lims1	8.49e-43	0.315957	0.644	0.552	2.86e-38	0	Lims1
Jade1	8.77e-43	0.487992	0.407	0.31	2.95e-38	0	Jade1
Deptor	1.23e-42	0.516186	0.284	0.192	4.14e-38	0	Deptor
Ank	1.47e-42	0.356372	0.585	0.476	4.96e-38	0	Ank
Vkorc1l1	1.66e-42	0.434879	0.441	0.341	5.59e-38	0	Vkorc1l1
Spopl	1.75e-42	0.525047	0.399	0.305	5.91e-38	0	Spopl
Mfsd5	2.31e-42	0.623661	0.257	0.171	7.8e-38	0	Mfsd5
Sema4a	2.92e-42	0.399488	0.334	0.238	9.84e-38	0	Sema4a
Cpne3	3.39e-42	0.377267	0.535	0.436	1.14e-37	0	Cpne3
Cab39	3.41e-42	0.310823	0.6	0.496	1.15e-37	0	Cab39
Bbs9	3.59e-42	0.532053	0.351	0.255	1.21e-37	0	Bbs9
Vat1	3.86e-42	0.281061	0.465	0.357	1.3e-37	0	Vat1
Sh3bgrl2	4.88e-42	0.375915	0.439	0.333	1.64e-37	0	Sh3bgrl2
Hmbox1	6.64e-42	0.450711	0.452	0.356	2.24e-37	0	Hmbox1
Ccnd3	6.74e-42	0.380895	0.589	0.49	2.27e-37	0	Ccnd3
Zmym4	8.56e-42	0.403325	0.524	0.425	2.88e-37	0	Zmym4
Serinc2	9.58e-42	0.398876	0.445	0.341	3.23e-37	0	Serinc2
Nos1ap	9.83e-42	0.454873	0.389	0.292	3.31e-37	0	Nos1ap
Tmcc1	1.14e-41	0.252867	0.676	0.573	3.83e-37	0	Tmcc1
Hectd1	1.73e-41	0.271828	0.703	0.604	5.83e-37	0	Hectd1
Cebpa	1.81e-41	0.525808	0.302	0.211	6.09e-37	0	Cebpa
Pex14	1.93e-41	0.424973	0.447	0.347	6.49e-37	0	Pex14
Pdpk1	2.2e-41	0.392416	0.52	0.425	7.42e-37	0	Pdpk1
Tbx2	2.27e-41	0.69196	0.286	0.2	7.67e-37	0	Tbx2
Wapl	2.38e-41	0.297724	0.662	0.572	8.02e-37	0	Wapl
Prkab1	3.14e-41	0.56098	0.297	0.207	1.06e-36	0	Prkab1
Spryd3	3.78e-41	0.640589	0.252	0.167	1.27e-36	0	Spryd3
Rarb	4.83e-41	0.61245	0.324	0.234	1.63e-36	0	Rarb
Gapvd1	4.95e-41	0.364848	0.564	0.469	1.67e-36	0	Gapvd1
Krcc1	5.35e-41	0.384319	0.546	0.453	1.8e-36	0	Krcc1
Nt5dc1	6.58e-41	0.610323	0.33	0.241	2.22e-36	0	Nt5dc1
Ppa1	7.35e-41	0.408969	0.359	0.265	2.48e-36	0	Ppa1
Mnat1	8.31e-41	0.440072	0.492	0.396	2.8e-36	0	Mnat1
Ndufa4	8.85e-41	0.316701	0.775	0.729	2.98e-36	0	Ndufa4
Fam193b	8.98e-41	0.634889	0.293	0.205	3.03e-36	0	Fam193b
Smad2	1.59e-40	0.354706	0.503	0.402	5.36e-36	0	Smad2
Fnbp1l	1.63e-40	0.264545	0.537	0.429	5.48e-36	0	Fnbp1l
Mms19	1.85e-40	0.568782	0.295	0.206	6.22e-36	0	Mms19
Nans	2.09e-40	0.57478	0.308	0.22	7.03e-36	0	Nans
Ankmy2	2.46e-40	0.716353	0.254	0.172	8.29e-36	0	Ankmy2
Pkn1	2.5e-40	0.539548	0.269	0.183	8.44e-36	0	Pkn1
Ube2e1	3.41e-40	0.419956	0.518	0.428	1.15e-35	0	Ube2e1
Rmdn1	3.53e-40	0.524365	0.347	0.255	1.19e-35	0	Rmdn1
Prkcz	3.54e-40	0.660206	0.277	0.192	1.19e-35	0	Prkcz
Wipf2	3.88e-40	0.455933	0.431	0.333	1.31e-35	0	Wipf2
Celf1	4.81e-40	0.301664	0.673	0.583	1.62e-35	0	Celf1
Ttyh3	6.67e-40	0.517721	0.36	0.269	2.25e-35	0	Ttyh3
Fbxw4	7.01e-40	0.576965	0.369	0.28	2.36e-35	0	Fbxw4
Baz1b	7.31e-40	0.47331	0.413	0.321	2.46e-35	0	Baz1b
Sft2d2	8.91e-40	0.403248	0.39	0.295	3e-35	0	Sft2d2
Arpc5l	9.12e-40	0.468511	0.434	0.345	3.07e-35	0	Arpc5l
Cib1	9.3e-40	0.471279	0.46	0.37	3.13e-35	0	Cib1
Map2k5	1.39e-39	0.488169	0.425	0.334	4.68e-35	0	Map2k5
Nhp2	1.47e-39	0.445262	0.465	0.375	4.96e-35	0	Nhp2
Smarcc1	2.96e-39	0.411696	0.534	0.442	9.98e-35	0	Smarcc1
Dnajc7	3.07e-39	0.40548	0.492	0.4	1.04e-34	0	Dnajc7
Atl2	3.25e-39	0.382579	0.416	0.317	1.09e-34	0	Atl2
Mdfic	3.72e-39	0.308836	0.512	0.409	1.25e-34	0	Mdfic
Pclo	4.22e-39	0.505329	0.298	0.212	1.42e-34	0	Pclo
Zmiz2	4.85e-39	0.579121	0.273	0.189	1.64e-34	0	Zmiz2
Itch	1.02e-38	0.300078	0.595	0.498	3.42e-34	0	Itch
Dnmt3a	1.06e-38	0.448797	0.444	0.35	3.56e-34	0	Dnmt3a
Ambra1	1.07e-38	0.295399	0.647	0.558	3.61e-34	0	Ambra1
Sgpp1	1.13e-38	0.639553	0.295	0.212	3.8e-34	0	Sgpp1
Tbc1d5	1.17e-38	0.298928	0.712	0.627	3.94e-34	0	Tbc1d5
Dis3l2	1.4e-38	0.408915	0.462	0.367	4.73e-34	0	Dis3l2
Zfp219	1.76e-38	0.538079	0.345	0.255	5.94e-34	0	Zfp219
Pum2	2.07e-38	0.271665	0.743	0.667	6.99e-34	0	Pum2
Fbxo3	2.11e-38	0.501151	0.377	0.285	7.12e-34	0	Fbxo3
Slc25a13	2.35e-38	0.662207	0.291	0.208	7.93e-34	0	Slc25a13
Paxx	2.48e-38	0.586043	0.315	0.229	8.37e-34	0	Paxx
Ogdh	2.72e-38	0.393598	0.542	0.454	9.16e-34	0	Ogdh
Chchd3	3e-38	0.39597	0.558	0.465	1.01e-33	0	Chchd3
Fam222b	3.17e-38	0.548733	0.278	0.194	1.07e-33	0	Fam222b
Bcl2l1	3.18e-38	0.297875	0.395	0.295	1.07e-33	0	Bcl2l1
Arf3	3.49e-38	0.397771	0.437	0.343	1.18e-33	0	Arf3
Ints9	4.06e-38	0.70729	0.252	0.173	1.37e-33	0	Ints9
Usf3	4.73e-38	0.501193	0.33	0.241	1.59e-33	0	Usf3
Gata2	6.04e-38	0.484952	0.261	0.177	2.04e-33	0	Gata2
Elovl7	6.58e-38	0.42578	0.275	0.188	2.22e-33	0	Elovl7
Hoxa10	6.71e-38	0.469368	0.384	0.292	2.26e-33	0	Hoxa10
Ap1g1	7.77e-38	0.372678	0.489	0.39	2.62e-33	0	Ap1g1
Plxnb2	1.26e-37	0.33835	0.479	0.381	4.23e-33	0	Plxnb2
Zdhhc21	1.41e-37	0.513027	0.329	0.242	4.75e-33	0	Zdhhc21
Psme4	1.42e-37	0.268822	0.637	0.541	4.77e-33	0	Psme4
Arhgef7	1.72e-37	0.463615	0.297	0.212	5.78e-33	0	Arhgef7
Spen	2.03e-37	0.475213	0.424	0.334	6.83e-33	0	Spen
Xpo1	2.66e-37	0.459167	0.439	0.346	8.98e-33	0	Xpo1
Mettl7a1	2.76e-37	0.486849	0.293	0.206	9.3e-33	0	Mettl7a1
Vps13b	2.88e-37	0.269894	0.692	0.609	9.7e-33	0	Vps13b
Zkscan1	3.15e-37	0.521106	0.37	0.282	1.06e-32	0	Zkscan1
Tspan14	3.38e-37	0.346861	0.477	0.378	1.14e-32	0	Tspan14
Kat6b	3.55e-37	0.369343	0.57	0.481	1.2e-32	0	Kat6b
Larp4b	3.58e-37	0.280302	0.727	0.64	1.2e-32	0	Larp4b
Supt20	3.62e-37	0.411211	0.456	0.362	1.22e-32	0	Supt20
Nsun2	3.69e-37	0.486812	0.353	0.265	1.24e-32	0	Nsun2
Rnpep	4.19e-37	0.432105	0.42	0.328	1.41e-32	0	Rnpep
Ift52	4.7e-37	0.594338	0.312	0.229	1.58e-32	0	Ift52
Mfsd14a	4.94e-37	0.464985	0.381	0.29	1.67e-32	0	Mfsd14a
Asah2	5.8e-37	0.565482	0.253	0.173	1.96e-32	0	Asah2
Tnrc6a	5.87e-37	0.330056	0.623	0.535	1.98e-32	0	Tnrc6a
C1galt1	8.03e-37	0.384978	0.527	0.436	2.71e-32	0	C1galt1
Fbxo42	8.42e-37	0.506879	0.331	0.244	2.84e-32	0	Fbxo42
Ibtk	1.35e-36	0.53314	0.337	0.251	4.56e-32	0	Ibtk
Phc3	1.38e-36	0.466523	0.406	0.319	4.64e-32	0	Phc3
Cyfip1	1.41e-36	0.373254	0.541	0.453	4.76e-32	0	Cyfip1
Ercc6l2	1.61e-36	0.58106	0.341	0.257	5.43e-32	0	Ercc6l2
Tcerg1	1.63e-36	0.315657	0.535	0.439	5.48e-32	0	Tcerg1
Sptlc1	1.97e-36	0.547779	0.296	0.213	6.63e-32	0	Sptlc1
Bptf	2.71e-36	0.367378	0.621	0.531	9.12e-32	0	Bptf
Bcl9	3.35e-36	0.662377	0.277	0.197	1.13e-31	0	Bcl9
Zfp467	4.25e-36	0.585781	0.284	0.202	1.43e-31	0	Zfp467
Larp1	4.56e-36	0.334712	0.565	0.477	1.54e-31	0	Larp1
Sh3bp4	5.1e-36	0.650185	0.301	0.22	1.72e-31	0	Sh3bp4
R3hdm1	5.22e-36	0.379537	0.529	0.439	1.76e-31	0	R3hdm1
Kmt5b	5.43e-36	0.415516	0.499	0.41	1.83e-31	0	Kmt5b
Dlg3	6.54e-36	0.638785	0.28	0.2	2.2e-31	0	Dlg3
Kat6a	6.91e-36	0.423297	0.509	0.423	2.33e-31	0	Kat6a
Uba52	7.19e-36	0.261975	0.779	0.724	2.42e-31	0	Uba52
Ppfia1	7.4e-36	0.439174	0.384	0.294	2.49e-31	0	Ppfia1
Lrrfip2	9.23e-36	0.295893	0.501	0.409	3.11e-31	0	Lrrfip2
Ralgapb	1.06e-35	0.439854	0.391	0.299	3.56e-31	0	Ralgapb
Uri1	1.22e-35	0.384697	0.504	0.414	4.12e-31	0	Uri1
Dgcr2	1.57e-35	0.468462	0.367	0.279	5.3e-31	0	Dgcr2
Itpr3	1.67e-35	0.490109	0.335	0.249	5.64e-31	0	Itpr3
Tia1	1.74e-35	0.395728	0.468	0.377	5.87e-31	0	Tia1
Zfp445	1.77e-35	0.512223	0.337	0.251	5.98e-31	0	Zfp445
G2e3	1.88e-35	0.511548	0.266	0.186	6.32e-31	0	G2e3
Acbd6	2.06e-35	0.405458	0.519	0.432	6.95e-31	0	Acbd6
0610040J01Rik	2.45e-35	0.438775	0.349	0.26	8.25e-31	0	0610040J01Rik
Pebp1	2.56e-35	0.254324	0.733	0.654	8.61e-31	0	Pebp1
Gda	2.6e-35	0.282011	0.57	0.472	8.75e-31	0	Gda
Sh3pxd2a	3.09e-35	0.31572	0.573	0.479	1.04e-30	0	Sh3pxd2a
Fbrsl1	4.03e-35	0.472216	0.366	0.277	1.36e-30	0	Fbrsl1
Zc3h7a	4.18e-35	0.349962	0.5	0.411	1.41e-30	0	Zc3h7a
Rgs12	4.83e-35	0.380171	0.487	0.386	1.63e-30	0	Rgs12
Mapk14	5.08e-35	0.405997	0.455	0.366	1.71e-30	0	Mapk14
Gdpd5	5.32e-35	0.553398	0.354	0.27	1.79e-30	0	Gdpd5
Galk2	6.2e-35	0.617497	0.267	0.189	2.09e-30	0	Galk2
Stx8	6.68e-35	0.356637	0.515	0.425	2.25e-30	0	Stx8
Rprd2	7.29e-35	0.470512	0.394	0.309	2.46e-30	0	Rprd2
Stk24	9.67e-35	0.34242	0.49	0.399	3.26e-30	0	Stk24
Agap3	1.26e-34	0.536501	0.357	0.274	4.23e-30	0	Agap3
Ston2	1.27e-34	0.473763	0.372	0.287	4.28e-30	0	Ston2
Lcorl	1.28e-34	0.309062	0.497	0.404	4.31e-30	0	Lcorl
Atp9a	1.65e-34	0.371781	0.4	0.306	5.56e-30	0	Atp9a
Elp4	1.72e-34	0.520378	0.351	0.267	5.81e-30	0	Elp4
Tmem164	1.88e-34	0.253882	0.579	0.488	6.33e-30	0	Tmem164
Ak3	1.92e-34	0.529553	0.36	0.276	6.47e-30	0	Ak3
Kdm4c	1.98e-34	0.420513	0.449	0.361	6.67e-30	0	Kdm4c
Cmtm4	2.15e-34	0.619903	0.27	0.192	7.25e-30	0	Cmtm4
Tpk1	2.94e-34	0.402247	0.453	0.366	9.89e-30	0	Tpk1
Chmp1a	3.06e-34	0.46208	0.407	0.321	1.03e-29	0	Chmp1a
Atad2b	3.82e-34	0.357293	0.547	0.463	1.29e-29	0	Atad2b
Gcc2	6.83e-34	0.533389	0.326	0.243	2.3e-29	0	Gcc2
2810403D21Rik	6.91e-34	0.612803	0.251	0.175	2.33e-29	0	2810403D21Rik
Scfd2	7.49e-34	0.456408	0.345	0.261	2.52e-29	0	Scfd2
Atg10	8.52e-34	0.453912	0.46	0.377	2.87e-29	0	Atg10
Trim29	8.74e-34	0.263643	0.585	0.477	2.95e-29	0	Trim29
Aspscr1	9.13e-34	0.531438	0.332	0.25	3.08e-29	0	Aspscr1
Heatr3	1.4e-33	0.58736	0.296	0.217	4.72e-29	0	Heatr3
Lrig2	1.43e-33	0.526101	0.272	0.194	4.83e-29	0	Lrig2
Odf2l	1.48e-33	0.637879	0.262	0.187	4.99e-29	0	Odf2l
Cnot2	1.53e-33	0.319515	0.622	0.543	5.17e-29	0	Cnot2
Scamp2	2.28e-33	0.379821	0.421	0.333	7.69e-29	0	Scamp2
Upf2	2.44e-33	0.397323	0.461	0.375	8.23e-29	0	Upf2
Oga	2.48e-33	0.298112	0.6	0.508	8.36e-29	0	Oga
Scaf8	2.49e-33	0.346328	0.571	0.483	8.39e-29	0	Scaf8
Parl	2.79e-33	0.462735	0.305	0.224	9.39e-29	0	Parl
Tafazzin	3.46e-33	0.472655	0.331	0.247	1.16e-28	0	Tafazzin
Prpf38b	3.63e-33	0.396771	0.541	0.459	1.22e-28	0	Prpf38b
Pkn2	3.67e-33	0.254469	0.632	0.546	1.24e-28	0	Pkn2
Trp53bp1	3.78e-33	0.55042	0.336	0.255	1.27e-28	0	Trp53bp1
Dido1	4.12e-33	0.495857	0.374	0.292	1.39e-28	0	Dido1
Agpat5	4.19e-33	0.487068	0.298	0.218	1.41e-28	0	Agpat5
Usp7	4.28e-33	0.376467	0.494	0.41	1.44e-28	0	Usp7
Smarcc2	4.63e-33	0.414404	0.433	0.347	1.56e-28	0	Smarcc2
Faf2	5.29e-33	0.437757	0.435	0.351	1.78e-28	0	Faf2
Ap3b1	6.56e-33	0.28291	0.598	0.51	2.21e-28	0	Ap3b1
Tmem245	7.05e-33	0.253385	0.475	0.385	2.37e-28	0	Tmem245
Pwwp2a	7.05e-33	0.413934	0.416	0.33	2.37e-28	0	Pwwp2a
Mapkapk3	8.68e-33	0.420342	0.403	0.318	2.92e-28	0	Mapkapk3
Phactr4	8.93e-33	0.307205	0.413	0.322	3.01e-28	0	Phactr4
Dram2	9.13e-33	0.447131	0.401	0.317	3.08e-28	0	Dram2
Ncoa2	1.38e-32	0.301259	0.602	0.518	4.65e-28	0	Ncoa2
Phf2	1.71e-32	0.548147	0.301	0.223	5.76e-28	0	Phf2
Hnrnpul2	1.78e-32	0.329379	0.547	0.457	6e-28	0	Hnrnpul2
Cnot1	1.88e-32	0.323277	0.552	0.467	6.34e-28	0	Cnot1
Shprh	1.91e-32	0.603986	0.288	0.212	6.44e-28	0	Shprh
Hoxa9	2.32e-32	0.436992	0.371	0.285	7.8e-28	0	Hoxa9
Plcd3	2.58e-32	0.563741	0.299	0.221	8.68e-28	0	Plcd3
Reps1	2.64e-32	0.295144	0.46	0.368	8.89e-28	0	Reps1
Brd1	2.85e-32	0.330262	0.543	0.456	9.61e-28	0	Brd1
Stau2	3.82e-32	0.355537	0.427	0.341	1.29e-27	0	Stau2
Tom1l2	4.01e-32	0.344118	0.464	0.375	1.35e-27	0	Tom1l2
Tsg101	4.12e-32	0.40723	0.445	0.362	1.39e-27	0	Tsg101
Snrnp70	4.33e-32	0.251405	0.706	0.634	1.46e-27	0	Snrnp70
Dag1	4.41e-32	0.291939	0.619	0.53	1.48e-27	0	Dag1
Slc39a9	4.95e-32	0.566576	0.263	0.188	1.67e-27	0	Slc39a9
Sord	5.84e-32	0.573737	0.297	0.22	1.97e-27	0	Sord
Wdfy2	7.15e-32	0.420534	0.329	0.247	2.41e-27	0	Wdfy2
Lonp2	7.47e-32	0.416789	0.424	0.338	2.52e-27	0	Lonp2
Papss1	9.72e-32	0.426433	0.451	0.369	3.27e-27	0	Papss1
AU040320	1.02e-31	0.491318	0.325	0.246	3.43e-27	0	AU040320
Tshz1	1.09e-31	0.384367	0.461	0.373	3.66e-27	0	Tshz1
Nfx1	1.63e-31	0.442139	0.398	0.316	5.48e-27	0	Nfx1
Tbc1d22a	1.97e-31	0.528961	0.338	0.26	6.65e-27	0	Tbc1d22a
Slmap	2.76e-31	0.288405	0.596	0.511	9.29e-27	0	Slmap
Stk26	3e-31	0.547589	0.305	0.228	1.01e-26	0	Stk26
Cat	3.09e-31	0.448168	0.327	0.249	1.04e-26	0	Cat
Phip	3.1e-31	0.30358	0.671	0.596	1.05e-26	0	Phip
Pigu	3.41e-31	0.546112	0.316	0.239	1.15e-26	0	Pigu
Chd9	3.93e-31	0.255856	0.625	0.543	1.32e-26	0	Chd9
Kmt5a	4.38e-31	0.369381	0.449	0.364	1.48e-26	0	Kmt5a
Tmem134	4.46e-31	0.383252	0.469	0.393	1.5e-26	0	Tmem134
Rufy3	5.02e-31	0.420631	0.296	0.216	1.69e-26	0	Rufy3
Csk	5.53e-31	0.489744	0.286	0.21	1.86e-26	0	Csk
Tmem63a	5.59e-31	0.500218	0.288	0.21	1.88e-26	0	Tmem63a
Rsrc1	6.12e-31	0.319531	0.585	0.501	2.06e-26	0	Rsrc1
Pcbp1	7.32e-31	0.250063	0.673	0.598	2.46e-26	0	Pcbp1
Hira	1.18e-30	0.427273	0.348	0.268	3.98e-26	0	Hira
Tecr	1.65e-30	0.275855	0.582	0.498	5.55e-26	0	Tecr
Tom1l1	1.81e-30	0.521947	0.297	0.221	6.1e-26	0	Tom1l1
Slc25a27	1.87e-30	0.589757	0.266	0.195	6.31e-26	0	Slc25a27
Vrk2	1.88e-30	0.492318	0.316	0.24	6.32e-26	0	Vrk2
Vwa8	2e-30	0.470137	0.339	0.261	6.75e-26	0	Vwa8
Arfgef2	2.04e-30	0.475728	0.315	0.238	6.89e-26	0	Arfgef2
Ccdc12	2.17e-30	0.263354	0.57	0.485	7.33e-26	0	Ccdc12
Slc35f5	2.7e-30	0.381844	0.35	0.268	9.11e-26	0	Slc35f5
Tfap2a	3.57e-30	0.545533	0.289	0.215	1.2e-25	0	Tfap2a
Nfyc	3.58e-30	0.446767	0.407	0.328	1.21e-25	0	Nfyc
Upf3b	4.08e-30	0.415964	0.435	0.354	1.37e-25	0	Upf3b
Tasor	4.12e-30	0.25679	0.569	0.486	1.39e-25	0	Tasor
Trim33	4.47e-30	0.380333	0.472	0.389	1.51e-25	0	Trim33
Scaf4	4.72e-30	0.416352	0.38	0.301	1.59e-25	0	Scaf4
Zmym2	4.79e-30	0.313085	0.552	0.469	1.61e-25	0	Zmym2
Acin1	4.97e-30	0.321453	0.563	0.484	1.68e-25	0	Acin1
Creb3l2	6.13e-30	0.252416	0.414	0.32	2.07e-25	0	Creb3l2
Zbtb7a	6.43e-30	0.32217	0.516	0.43	2.17e-25	0	Zbtb7a
Cdc42se1	7.58e-30	0.380387	0.378	0.297	2.55e-25	0	Cdc42se1
Cbl	7.7e-30	0.386777	0.454	0.374	2.6e-25	0	Cbl
Rgl2	7.88e-30	0.524144	0.265	0.193	2.65e-25	0	Rgl2
Rad50	8.21e-30	0.567474	0.303	0.23	2.77e-25	0	Rad50
Setd2	1.13e-29	0.330239	0.551	0.47	3.8e-25	0	Setd2
Trappc9	1.17e-29	0.3275	0.39	0.307	3.94e-25	0	Trappc9
Prss22	1.22e-29	0.327739	0.311	0.232	4.12e-25	0	Prss22
Smarcad1	1.37e-29	0.480743	0.351	0.275	4.62e-25	0	Smarcad1
Irf3	1.53e-29	0.463758	0.286	0.212	5.15e-25	0	Irf3
Tbc1d2b	1.59e-29	0.46762	0.269	0.196	5.37e-25	0	Tbc1d2b
Hoxa3	1.67e-29	0.537386	0.284	0.211	5.64e-25	0	Hoxa3
Ube3a	1.81e-29	0.267515	0.652	0.576	6.11e-25	0	Ube3a
Ubqln1	2.04e-29	0.410586	0.405	0.326	6.86e-25	0	Ubqln1
Mau2	2.24e-29	0.395201	0.358	0.279	7.56e-25	0	Mau2
Sun1	2.57e-29	0.450258	0.359	0.283	8.65e-25	0	Sun1
Atxn7	2.73e-29	0.351242	0.502	0.42	9.21e-25	0	Atxn7
Rin2	3.59e-29	0.316684	0.616	0.527	1.21e-24	0	Rin2
Yipf6	3.69e-29	0.530386	0.271	0.199	1.24e-24	0	Yipf6
Nrxn1	4.93e-29	0.498982	0.266	0.197	1.66e-24	0	Nrxn1
Eri3	5.78e-29	0.360561	0.497	0.417	1.95e-24	0	Eri3
Zfp91	5.79e-29	0.280934	0.62	0.542	1.95e-24	0	Zfp91
Usp4	8.71e-29	0.416514	0.364	0.288	2.94e-24	0	Usp4
Gabpb2	1.06e-28	0.501848	0.346	0.27	3.56e-24	0	Gabpb2
Cnep1r1	1.35e-28	0.500522	0.321	0.248	4.56e-24	0	Cnep1r1
D5Ertd579e	1.36e-28	0.493813	0.286	0.214	4.6e-24	0	D5Ertd579e
Smurf2	1.37e-28	0.290944	0.585	0.509	4.61e-24	0	Smurf2
Ccny	1.5e-28	0.265511	0.632	0.555	5.06e-24	0	Ccny
Cop1	1.72e-28	0.25571	0.603	0.52	5.81e-24	0	Cop1
Ptpn9	1.94e-28	0.423409	0.373	0.296	6.52e-24	0	Ptpn9
Rbbp7	2.02e-28	0.368379	0.585	0.516	6.8e-24	0	Rbbp7
Nagk	2.62e-28	0.442498	0.336	0.263	8.82e-24	0	Nagk
Zfp740	2.8e-28	0.513466	0.284	0.212	9.43e-24	0	Zfp740
Bclaf1	3.42e-28	0.25176	0.698	0.625	1.15e-23	0	Bclaf1
Xpo6	4.73e-28	0.41455	0.372	0.296	1.59e-23	0	Xpo6
Cpsf6	5.55e-28	0.288102	0.565	0.484	1.87e-23	0	Cpsf6
Osbpl5	5.6e-28	0.562974	0.274	0.204	1.89e-23	0	Osbpl5
Odf2	7.18e-28	0.495125	0.294	0.223	2.42e-23	0	Odf2
Nherf1	9.8e-28	0.275355	0.337	0.254	3.3e-23	0	Nherf1
Plekha1	1.12e-27	0.34896	0.439	0.357	3.76e-23	0	Plekha1
Usp10	1.12e-27	0.477139	0.345	0.271	3.76e-23	0	Usp10
Taok1	1.16e-27	0.25043	0.692	0.623	3.92e-23	0	Taok1
Trafd1	1.17e-27	0.40623	0.316	0.242	3.94e-23	0	Trafd1
Usp18	1.19e-27	0.529678	0.261	0.191	4.02e-23	0	Usp18
Bckdhb	1.31e-27	0.606571	0.26	0.192	4.43e-23	0	Bckdhb
Enox2	1.74e-27	0.341729	0.369	0.29	5.86e-23	0	Enox2
Coro2a	2.21e-27	0.450411	0.321	0.246	7.43e-23	0	Coro2a
Kif16b	2.51e-27	0.416883	0.396	0.322	8.44e-23	0	Kif16b
Ppp2r5e	2.91e-27	0.287348	0.565	0.485	9.81e-23	0	Ppp2r5e
Cnot10	3.63e-27	0.501688	0.295	0.225	1.22e-22	0	Cnot10
Rspry1	3.67e-27	0.44083	0.3	0.228	1.24e-22	0	Rspry1
Fnbp4	6.7e-27	0.412295	0.379	0.305	2.26e-22	0	Fnbp4
Stxbp2	6.72e-27	0.504703	0.259	0.191	2.26e-22	0	Stxbp2
Ephx1	7.9e-27	0.44576	0.33	0.256	2.66e-22	0	Ephx1
Lrrc28	7.99e-27	0.420331	0.304	0.231	2.69e-22	0	Lrrc28
Itgb5	8.34e-27	0.391688	0.411	0.338	2.81e-22	0	Itgb5
3830406C13Rik	8.38e-27	0.422685	0.367	0.292	2.82e-22	0	3830406C13Rik
Smarcd2	8.46e-27	0.366911	0.357	0.281	2.85e-22	0	Smarcd2
Rassf7	8.53e-27	0.491608	0.287	0.216	2.87e-22	0	Rassf7
Rbm33	1.02e-26	0.369391	0.458	0.385	3.44e-22	0	Rbm33
Thrap3	1.18e-26	0.274653	0.612	0.533	3.98e-22	0	Thrap3
Ppdpf	1.2e-26	0.360872	0.444	0.372	4.06e-22	0	Ppdpf
Dctn1	1.34e-26	0.490386	0.293	0.224	4.51e-22	0	Dctn1
Cnksr3	1.46e-26	0.255952	0.289	0.214	4.92e-22	0	Cnksr3
Rnf111	1.65e-26	0.356891	0.476	0.401	5.56e-22	0	Rnf111
Bag1	1.67e-26	0.284601	0.578	0.506	5.63e-22	0	Bag1
Pbxip1	1.76e-26	0.355474	0.321	0.246	5.91e-22	0	Pbxip1
Ube2r2	1.77e-26	0.253234	0.616	0.536	5.98e-22	0	Ube2r2
Esco1	1.83e-26	0.407147	0.354	0.28	6.16e-22	0	Esco1
Acsf2	1.98e-26	0.46979	0.303	0.233	6.69e-22	0	Acsf2
Cdc73	2.18e-26	0.266494	0.533	0.45	7.35e-22	0	Cdc73
Dlg5	2.22e-26	0.546691	0.281	0.214	7.49e-22	0	Dlg5
Zcchc8	2.27e-26	0.509259	0.305	0.235	7.64e-22	0	Zcchc8
Stx17	2.3e-26	0.522029	0.266	0.198	7.74e-22	0	Stx17
Usp3	3.22e-26	0.29831	0.478	0.403	1.08e-21	0	Usp3
Zadh2	4.21e-26	0.463759	0.3	0.231	1.42e-21	0	Zadh2
Urah	4.51e-26	0.360649	0.385	0.308	1.52e-21	0	Urah
Zkscan3	4.65e-26	0.397119	0.394	0.319	1.57e-21	0	Zkscan3
R3hdm2	5.6e-26	0.330241	0.552	0.483	1.89e-21	0	R3hdm2
Pdss2	5.84e-26	0.410783	0.321	0.249	1.97e-21	0	Pdss2
Yipf1	6.03e-26	0.48495	0.323	0.252	2.03e-21	0	Yipf1
Mtfr1	6.09e-26	0.53201	0.259	0.192	2.05e-21	0	Mtfr1
Fip1l1	6.87e-26	0.32007	0.473	0.398	2.31e-21	0	Fip1l1
Inpp5f	7.32e-26	0.567174	0.252	0.187	2.46e-21	0	Inpp5f
Anxa4	7.98e-26	0.2891	0.465	0.39	2.69e-21	0	Anxa4
Cog4	8.13e-26	0.46641	0.263	0.196	2.74e-21	0	Cog4
Zfp652	8.98e-26	0.337994	0.481	0.405	3.03e-21	0	Zfp652
2900026A02Rik	8.99e-26	0.315783	0.419	0.341	3.03e-21	0	2900026A02Rik
Gtf3c2	1.07e-25	0.4029	0.357	0.287	3.59e-21	0	Gtf3c2
Tnks	1.16e-25	0.378654	0.395	0.323	3.92e-21	0	Tnks
Impa1	1.29e-25	0.521063	0.268	0.203	4.34e-21	0	Impa1
Adprs	1.35e-25	0.529143	0.262	0.195	4.54e-21	0	Adprs
Max	1.36e-25	0.35295	0.37	0.294	4.6e-21	0	Max
Anks1	1.41e-25	0.432412	0.357	0.287	4.74e-21	0	Anks1
Eml4	1.49e-25	0.258666	0.639	0.562	5.04e-21	0	Eml4
Coa3	1.55e-25	0.297617	0.505	0.425	5.21e-21	0	Coa3
Amfr	1.66e-25	0.320015	0.412	0.339	5.58e-21	0	Amfr
Mob4	1.8e-25	0.265652	0.534	0.458	6.08e-21	0	Mob4
Ldah	2.02e-25	0.467254	0.314	0.244	6.81e-21	0	Ldah
Vezt	3.36e-25	0.405576	0.261	0.193	1.13e-20	0	Vezt
Cdkl5	3.87e-25	0.286059	0.32	0.246	1.31e-20	0	Cdkl5
Cdk13	4.58e-25	0.267123	0.623	0.558	1.54e-20	0	Cdk13
Mical3	4.59e-25	0.272875	0.534	0.454	1.55e-20	0	Mical3
Pus10	4.88e-25	0.42693	0.273	0.204	1.64e-20	0	Pus10
Cdyl	5.52e-25	0.523209	0.31	0.241	1.86e-20	0	Cdyl
Csnk1g1	6.47e-25	0.273286	0.476	0.396	2.18e-20	0	Csnk1g1
Anapc1	6.98e-25	0.410963	0.344	0.275	2.35e-20	0	Anapc1
Hsdl2	7.04e-25	0.489406	0.288	0.22	2.37e-20	0	Hsdl2
Trappc6a	9.43e-25	0.333861	0.452	0.38	3.18e-20	0	Trappc6a
Ylpm1	9.83e-25	0.327165	0.455	0.382	3.31e-20	0	Ylpm1
Bcl2	1.06e-24	0.450659	0.356	0.289	3.57e-20	0	Bcl2
Fhip1a	1.11e-24	0.313543	0.365	0.291	3.74e-20	0	Fhip1a
Gpbp1l1	1.18e-24	0.328744	0.485	0.414	3.98e-20	0	Gpbp1l1
Tgfa	1.28e-24	0.392238	0.285	0.216	4.33e-20	0	Tgfa
Psen1	1.68e-24	0.309197	0.407	0.333	5.67e-20	0	Psen1
Parn	1.7e-24	0.455362	0.302	0.234	5.74e-20	0	Parn
Alkbh1	1.74e-24	0.425228	0.261	0.194	5.87e-20	0	Alkbh1
Tab3	2.5e-24	0.39982	0.27	0.203	8.43e-20	0	Tab3
Trim26	2.88e-24	0.386526	0.279	0.21	9.72e-20	0	Trim26
Pigt	3.68e-24	0.38049	0.35	0.278	1.24e-19	0	Pigt
Tbc1d4	3.83e-24	0.27783	0.315	0.242	1.29e-19	0	Tbc1d4
Cul4a	4.02e-24	0.456299	0.326	0.259	1.35e-19	0	Cul4a
Cmpk1	5.72e-24	0.259931	0.448	0.37	1.93e-19	0	Cmpk1
Casd1	6.57e-24	0.423035	0.31	0.243	2.21e-19	0	Casd1
Slc30a7	7.06e-24	0.354263	0.337	0.266	2.38e-19	0	Slc30a7
Clock	7.92e-24	0.296912	0.533	0.46	2.67e-19	0	Clock
Cdkal1	8.3e-24	0.314981	0.557	0.49	2.8e-19	0	Cdkal1
Oma1	8.57e-24	0.553061	0.265	0.202	2.89e-19	0	Oma1
Ppp1r37	9.33e-24	0.402707	0.294	0.226	3.14e-19	0	Ppp1r37
Ube4b	1.02e-23	0.378098	0.371	0.3	3.43e-19	0	Ube4b
Opa1	1.04e-23	0.411034	0.317	0.248	3.52e-19	0	Opa1
Nfatc3	1.06e-23	0.304495	0.41	0.337	3.56e-19	0	Nfatc3
Mif4gd	1.07e-23	0.431801	0.264	0.2	3.61e-19	0	Mif4gd
Snx12	1.11e-23	0.392295	0.388	0.318	3.74e-19	0	Snx12
Xrn1	1.16e-23	0.30585	0.413	0.34	3.9e-19	0	Xrn1
Prep	1.19e-23	0.606402	0.253	0.192	4.02e-19	0	Prep
Ipo5	1.23e-23	0.30459	0.459	0.387	4.13e-19	0	Ipo5
Rnf145	1.28e-23	0.405843	0.274	0.209	4.32e-19	0	Rnf145
Sqor	1.37e-23	0.434658	0.284	0.217	4.62e-19	0	Sqor
Prpf19	1.37e-23	0.329091	0.454	0.382	4.63e-19	0	Prpf19
Gak	1.56e-23	0.326095	0.366	0.294	5.24e-19	0	Gak
Slc10a7	1.69e-23	0.346466	0.379	0.307	5.69e-19	0	Slc10a7
Srek1	1.91e-23	0.255583	0.55	0.476	6.43e-19	0	Srek1
Thoc2l	2.06e-23	0.355456	0.406	0.334	6.94e-19	0	Thoc2l
Prkar2a	2.17e-23	0.425631	0.324	0.256	7.3e-19	0	Prkar2a
Fgfr1op2	2.37e-23	0.293782	0.493	0.42	7.99e-19	0	Fgfr1op2
Mbtps2	2.5e-23	0.515005	0.255	0.193	8.43e-19	0	Mbtps2
Suds3	2.79e-23	0.368208	0.379	0.309	9.39e-19	0	Suds3
Fam91a1	2.89e-23	0.279263	0.395	0.322	9.74e-19	0	Fam91a1
Sap130	2.95e-23	0.423216	0.325	0.258	9.93e-19	0	Sap130
Nf2	2.99e-23	0.315656	0.338	0.269	1.01e-18	0	Nf2
Golga1	3.2e-23	0.493492	0.256	0.194	1.08e-18	0	Golga1
Marchf8	3.43e-23	0.339772	0.399	0.328	1.16e-18	0	Marchf8
Lmbrd2	3.44e-23	0.402327	0.301	0.234	1.16e-18	0	Lmbrd2
Gprasp1	3.83e-23	0.391333	0.315	0.248	1.29e-18	0	Gprasp1
Use1	3.93e-23	0.259133	0.598	0.534	1.33e-18	0	Use1
Syngr2	4.22e-23	0.285286	0.367	0.294	1.42e-18	0	Syngr2
Tnrc18	4.78e-23	0.270852	0.554	0.486	1.61e-18	0	Tnrc18
Slc25a24	4.9e-23	0.388214	0.395	0.328	1.65e-18	0	Slc25a24
Gopc	5.11e-23	0.513522	0.253	0.191	1.72e-18	0	Gopc
Gon4l	5.62e-23	0.443236	0.29	0.225	1.89e-18	0	Gon4l
Mtif2	5.83e-23	0.464536	0.267	0.204	1.96e-18	0	Mtif2
Depdc5	7.56e-23	0.407294	0.255	0.192	2.55e-18	0	Depdc5
Hmg20a	9.22e-23	0.370413	0.35	0.282	3.11e-18	0	Hmg20a
Zfp277	1.16e-22	0.432352	0.336	0.27	3.91e-18	0	Zfp277
Ascc1	1.2e-22	0.418477	0.326	0.259	4.05e-18	0	Ascc1
Plaa	1.29e-22	0.425239	0.353	0.287	4.36e-18	0	Plaa
B3gat3	1.35e-22	0.394044	0.328	0.261	4.56e-18	0	B3gat3
Rassf8	1.57e-22	0.525379	0.292	0.228	5.29e-18	0	Rassf8
Fhit	1.58e-22	0.280072	0.516	0.44	5.34e-18	0	Fhit
Slc38a9	1.69e-22	0.380978	0.274	0.21	5.69e-18	0	Slc38a9
Fbxo9	1.74e-22	0.503714	0.258	0.196	5.85e-18	0	Fbxo9
Rhot1	2.01e-22	0.382837	0.331	0.264	6.77e-18	0	Rhot1
Tomm70a	2.25e-22	0.371895	0.365	0.298	7.57e-18	0	Tomm70a
Prrc2a	2.4e-22	0.285433	0.471	0.402	8.07e-18	0	Prrc2a
Usp47	2.55e-22	0.280987	0.555	0.484	8.59e-18	0	Usp47
Pts	2.76e-22	0.357256	0.403	0.335	9.31e-18	0	Pts
Ociad1	3.06e-22	0.284751	0.464	0.394	1.03e-17	0	Ociad1
Prkdc	3.14e-22	0.422727	0.271	0.208	1.06e-17	0	Prkdc
Tmem238	3.41e-22	0.390661	0.337	0.27	1.15e-17	0	Tmem238
Tlk1	3.69e-22	0.262659	0.49	0.418	1.24e-17	0	Tlk1
Rnf115	3.79e-22	0.256899	0.41	0.338	1.28e-17	0	Rnf115
Fbxw7	4.28e-22	0.266947	0.465	0.393	1.44e-17	0	Fbxw7
Ankib1	4.43e-22	0.338548	0.361	0.292	1.49e-17	0	Ankib1
Stx16	4.94e-22	0.399741	0.357	0.292	1.66e-17	0	Stx16
B3galnt2	8.34e-22	0.380239	0.312	0.247	2.81e-17	0	B3galnt2
Gid4	9.23e-22	0.418688	0.341	0.274	3.11e-17	0	Gid4
Sos2	9.93e-22	0.340707	0.401	0.33	3.35e-17	0	Sos2
Mga	1.02e-21	0.316987	0.463	0.395	3.44e-17	0	Mga
Atg7	1.16e-21	0.429271	0.332	0.268	3.92e-17	0	Atg7
Dnm1l	1.4e-21	0.398083	0.333	0.269	4.73e-17	0	Dnm1l
Rprd1a	1.52e-21	0.464658	0.289	0.227	5.12e-17	0	Rprd1a
Ubac2	1.6e-21	0.36045	0.373	0.306	5.38e-17	0	Ubac2
Fermt1	1.6e-21	0.484214	0.3	0.236	5.4e-17	0	Fermt1
Tmem161b	1.64e-21	0.465771	0.275	0.213	5.54e-17	0	Tmem161b
Wwp2	1.96e-21	0.348244	0.351	0.284	6.6e-17	0	Wwp2
Sclt1	2.77e-21	0.49311	0.251	0.193	9.34e-17	0	Sclt1
Araf	3e-21	0.406566	0.325	0.26	1.01e-16	0	Araf
Aatf	3.16e-21	0.382211	0.312	0.248	1.06e-16	0	Aatf
Ankfy1	3.23e-21	0.294321	0.397	0.327	1.09e-16	0	Ankfy1
Mettl9	3.5e-21	0.375158	0.44	0.378	1.18e-16	0	Mettl9
Lsm14a	3.84e-21	0.314417	0.466	0.399	1.3e-16	0	Lsm14a
Vps41	4.09e-21	0.348801	0.378	0.313	1.38e-16	0	Vps41
Glg1	4.12e-21	0.284582	0.515	0.448	1.39e-16	0	Glg1
Arrdc4	4.23e-21	0.398569	0.303	0.24	1.43e-16	0	Arrdc4
Casc3	4.44e-21	0.360989	0.339	0.274	1.5e-16	0	Casc3
Stam2	4.53e-21	0.355959	0.38	0.313	1.53e-16	0	Stam2
Lcmt1	4.67e-21	0.432624	0.291	0.23	1.57e-16	0	Lcmt1
Frs2	5.01e-21	0.328904	0.413	0.348	1.69e-16	0	Frs2
Hnrnpul1	6.21e-21	0.326016	0.419	0.349	2.09e-16	0	Hnrnpul1
Uck2	6.45e-21	0.422157	0.266	0.205	2.17e-16	0	Uck2
Snx27	6.59e-21	0.252343	0.421	0.348	2.22e-16	0	Snx27
Coq2	6.73e-21	0.460278	0.283	0.221	2.27e-16	0	Coq2
Nemf	6.85e-21	0.342707	0.376	0.31	2.31e-16	0	Nemf
Ireb2	7.61e-21	0.33295	0.384	0.317	2.57e-16	0	Ireb2
Ppp4r1	7.67e-21	0.341373	0.367	0.3	2.59e-16	0	Ppp4r1
Dcun1d1	8.94e-21	0.31579	0.399	0.33	3.01e-16	0	Dcun1d1
Cwc27	9.71e-21	0.382098	0.29	0.228	3.27e-16	0	Cwc27
Gm20732	1.08e-20	0.384683	0.265	0.203	3.63e-16	0	Gm20732
Cdin1	1.24e-20	0.32287	0.402	0.334	4.17e-16	0	Cdin1
Safb2	1.51e-20	0.374956	0.345	0.281	5.08e-16	0	Safb2
Src	1.53e-20	0.324228	0.404	0.335	5.14e-16	0	Src
Cep164	1.63e-20	0.480059	0.321	0.261	5.5e-16	0	Cep164
Ckap4	1.66e-20	0.342409	0.29	0.228	5.58e-16	0	Ckap4
Hook2	1.67e-20	0.443011	0.258	0.198	5.63e-16	0	Hook2
Pias2	1.75e-20	0.334073	0.372	0.308	5.91e-16	0	Pias2
Upp2	1.79e-20	0.342373	0.416	0.348	6.04e-16	0	Upp2
Scaf11	1.93e-20	0.267661	0.551	0.484	6.52e-16	0	Scaf11
Fut8	2.05e-20	0.420059	0.338	0.275	6.9e-16	0	Fut8
Exosc7	2.3e-20	0.387388	0.329	0.268	7.77e-16	0	Exosc7
Ubr2	3.05e-20	0.364663	0.4	0.339	1.03e-15	0	Ubr2
Gm11808	3.61e-20	0.327313	0.432	0.373	1.22e-15	0	Gm11808
Clpx	3.63e-20	0.390156	0.328	0.265	1.22e-15	0	Clpx
Slc1a5	3.77e-20	0.285157	0.384	0.316	1.27e-15	0	Slc1a5
Pgr	3.78e-20	0.340893	0.349	0.283	1.27e-15	0	Pgr
Knop1	4.25e-20	0.315408	0.376	0.311	1.43e-15	0	Knop1
Kmt2d	4.39e-20	0.373046	0.302	0.24	1.48e-15	0	Kmt2d
Eps8l2	4.99e-20	0.312849	0.425	0.358	1.68e-15	0	Eps8l2
Stxbp5	6.04e-20	0.295562	0.358	0.294	2.03e-15	0	Stxbp5
Gtf3c1	7.42e-20	0.336717	0.32	0.257	2.5e-15	0	Gtf3c1
Zmynd11	7.61e-20	0.257387	0.579	0.518	2.56e-15	0	Zmynd11
Urgcp	8.35e-20	0.400989	0.299	0.239	2.81e-15	0	Urgcp
Atg16l1	8.48e-20	0.471052	0.251	0.194	2.86e-15	0	Atg16l1
Yeats2	9.97e-20	0.419909	0.307	0.246	3.36e-15	0	Yeats2
Noc2l	1.01e-19	0.43534	0.271	0.213	3.4e-15	0	Noc2l
Snhg9	1.13e-19	0.403179	0.274	0.215	3.81e-15	0	Snhg9
Mlec	1.18e-19	0.384389	0.325	0.264	3.97e-15	0	Mlec
Ppp4r3a	1.33e-19	0.291743	0.465	0.403	4.47e-15	0	Ppp4r3a
Mtx2	1.38e-19	0.356723	0.376	0.313	4.66e-15	0	Mtx2
Coa8	1.68e-19	0.407137	0.345	0.285	5.65e-15	0	Coa8
Chd7	1.73e-19	0.273281	0.371	0.306	5.83e-15	0	Chd7
Osbp	1.75e-19	0.358167	0.327	0.265	5.91e-15	0	Osbp
Bbx	1.76e-19	0.268834	0.481	0.416	5.93e-15	0	Bbx
Tnpo2	1.9e-19	0.394623	0.342	0.282	6.4e-15	0	Tnpo2
Ythdf3	1.96e-19	0.253652	0.602	0.547	6.59e-15	0	Ythdf3
Ptpa	2.07e-19	0.286413	0.436	0.371	6.97e-15	0	Ptpa
Tex10	2.16e-19	0.361215	0.324	0.262	7.27e-15	0	Tex10
Arntl	2.6e-19	0.329273	0.426	0.362	8.76e-15	0	Arntl
Uimc1	2.7e-19	0.304462	0.387	0.324	9.1e-15	0	Uimc1
Dgka	2.76e-19	0.27745	0.407	0.341	9.3e-15	0	Dgka
Xrcc5	2.91e-19	0.402182	0.321	0.26	9.79e-15	0	Xrcc5
Commd10	3.04e-19	0.42901	0.311	0.253	1.02e-14	0	Commd10
Anapc7	3.48e-19	0.425963	0.264	0.206	1.17e-14	0	Anapc7
2510002D24Rik	3.61e-19	0.432603	0.296	0.236	1.22e-14	0	2510002D24Rik
Ammecr1	4.77e-19	0.437676	0.269	0.212	1.61e-14	0	Ammecr1
Sh3glb2	5.27e-19	0.332166	0.344	0.279	1.78e-14	0	Sh3glb2
Arl2bp	5.7e-19	0.368172	0.286	0.227	1.92e-14	0	Arl2bp
Serf1	5.82e-19	0.423562	0.258	0.201	1.96e-14	0	Serf1
Rhbdd1	5.82e-19	0.402048	0.312	0.252	1.96e-14	0	Rhbdd1
Msra	6.15e-19	0.411432	0.332	0.271	2.07e-14	0	Msra
Hycc2	7.48e-19	0.346701	0.27	0.212	2.52e-14	0	Hycc2
Szrd1	7.6e-19	0.338009	0.339	0.279	2.56e-14	0	Szrd1
Vangl1	7.94e-19	0.38372	0.338	0.275	2.68e-14	0	Vangl1
Uhmk1	8.75e-19	0.399563	0.257	0.201	2.95e-14	0	Uhmk1
Htt	9.38e-19	0.385277	0.308	0.249	3.16e-14	0	Htt
L3mbtl3	9.77e-19	0.403318	0.282	0.224	3.29e-14	0	L3mbtl3
Phf3	1.12e-18	0.257135	0.487	0.425	3.76e-14	0	Phf3
Cwf19l2	1.17e-18	0.286145	0.402	0.337	3.93e-14	0	Cwf19l2
Mideas	1.43e-18	0.29351	0.343	0.282	4.82e-14	0	Mideas
Nr2c2	1.74e-18	0.31524	0.455	0.395	5.87e-14	0	Nr2c2
Zfp654	2.13e-18	0.260552	0.353	0.288	7.17e-14	0	Zfp654
Uqcc3	2.24e-18	0.340302	0.347	0.287	7.55e-14	0	Uqcc3
Cmtm6	2.24e-18	0.340946	0.292	0.234	7.56e-14	0	Cmtm6
Foxp4	2.3e-18	0.370338	0.311	0.252	7.73e-14	0	Foxp4
Lpgat1	2.35e-18	0.327316	0.356	0.295	7.91e-14	0	Lpgat1
Fdx1	2.6e-18	0.275367	0.495	0.435	8.77e-14	0	Fdx1
Taf1	3.02e-18	0.315977	0.332	0.271	1.02e-13	0	Taf1
Vps13c	3.12e-18	0.32941	0.354	0.293	1.05e-13	0	Vps13c
Senp7	3.68e-18	0.322053	0.36	0.299	1.24e-13	0	Senp7
Atxn10	4.16e-18	0.257253	0.547	0.482	1.4e-13	0	Atxn10
Mettl16	4.16e-18	0.412742	0.269	0.214	1.4e-13	0	Mettl16
Ergic1	4.62e-18	0.405307	0.321	0.264	1.56e-13	0	Ergic1
Mipol1	5.14e-18	0.338457	0.369	0.309	1.73e-13	0	Mipol1
Gatad2a	5.71e-18	0.251502	0.489	0.428	1.92e-13	0	Gatad2a
4632427E13Rik	6.06e-18	0.361397	0.301	0.241	2.04e-13	0	4632427E13Rik
Eif3b	6.64e-18	0.311913	0.434	0.378	2.24e-13	0	Eif3b
Zscan26	6.86e-18	0.348613	0.273	0.216	2.31e-13	0	Zscan26
Ryk	7.3e-18	0.368608	0.345	0.288	2.46e-13	0	Ryk
Farsb	7.96e-18	0.438547	0.257	0.204	2.68e-13	0	Farsb
Adnp	8.8e-18	0.279855	0.521	0.464	2.96e-13	0	Adnp
Atp2c1	8.89e-18	0.266417	0.439	0.377	3e-13	0	Atp2c1
Numa1	1.08e-17	0.256747	0.471	0.408	3.65e-13	0	Numa1
Tmem51	1.09e-17	0.30669	0.281	0.223	3.66e-13	0	Tmem51
4833420G17Rik	1.32e-17	0.361808	0.324	0.266	4.46e-13	0	4833420G17Rik
Fuca2	1.32e-17	0.407167	0.253	0.199	4.46e-13	0	Fuca2
Pign	1.46e-17	0.401854	0.295	0.239	4.91e-13	0	Pign
Exosc5	1.46e-17	0.381618	0.296	0.241	4.91e-13	0	Exosc5
Cep170b	1.47e-17	0.42509	0.263	0.208	4.97e-13	0	Cep170b
Plpp2	1.58e-17	0.317711	0.28	0.222	5.32e-13	0	Plpp2
Pi4kb	1.86e-17	0.372232	0.293	0.236	6.25e-13	0	Pi4kb
Sp1	2.06e-17	0.286653	0.395	0.336	6.96e-13	0	Sp1
Gigyf1	2.08e-17	0.350772	0.29	0.234	6.99e-13	0	Gigyf1
Gpatch2	2.1e-17	0.344998	0.294	0.24	7.07e-13	0	Gpatch2
Otub1	2.22e-17	0.292855	0.345	0.285	7.49e-13	0	Otub1
Anapc2	2.36e-17	0.364529	0.258	0.203	7.97e-13	0	Anapc2
Uqcc4	2.49e-17	0.352944	0.268	0.213	8.39e-13	0	Uqcc4
Pmm2	2.59e-17	0.505542	0.254	0.203	8.73e-13	0	Pmm2
Fto	2.86e-17	0.278116	0.606	0.551	9.65e-13	0	Fto
Sfswap	2.93e-17	0.311721	0.375	0.316	9.89e-13	0	Sfswap
Git2	3.02e-17	0.322294	0.353	0.296	1.02e-12	0	Git2
Armc8	3.04e-17	0.34038	0.291	0.234	1.02e-12	0	Armc8
Stk11	3.24e-17	0.28794	0.367	0.307	1.09e-12	0	Stk11
Isoc1	3.3e-17	0.336462	0.347	0.29	1.11e-12	0	Isoc1
Usp46	3.73e-17	0.325137	0.363	0.303	1.26e-12	0	Usp46
Dyrk2	3.85e-17	0.303323	0.349	0.288	1.3e-12	0	Dyrk2
Usp48	4.43e-17	0.399006	0.308	0.253	1.49e-12	0	Usp48
Safb	4.65e-17	0.347417	0.372	0.315	1.57e-12	0	Safb
Sfmbt1	4.86e-17	0.266899	0.314	0.255	1.64e-12	0	Sfmbt1
Lats1	4.92e-17	0.319426	0.34	0.281	1.66e-12	0	Lats1
Hint2	5.49e-17	0.263644	0.446	0.386	1.85e-12	0	Hint2
Ubr1	6.43e-17	0.271437	0.318	0.26	2.17e-12	0	Ubr1
Fxr2	7.6e-17	0.324595	0.282	0.227	2.56e-12	0	Fxr2
Ppp1r12b	7.72e-17	0.271331	0.387	0.326	2.6e-12	0	Ppp1r12b
Luc7l	8.77e-17	0.272824	0.451	0.391	2.96e-12	0	Luc7l
Aldh6a1	9e-17	0.299437	0.279	0.222	3.03e-12	0	Aldh6a1
Ppip5k2	9.1e-17	0.317731	0.318	0.259	3.07e-12	0	Ppip5k2
Krtcap3	9.94e-17	0.336906	0.322	0.264	3.35e-12	0	Krtcap3
Parg	1.12e-16	0.298555	0.315	0.258	3.79e-12	0	Parg
Dym	1.21e-16	0.267844	0.355	0.296	4.08e-12	0	Dym
Dpp8	1.29e-16	0.258055	0.344	0.284	4.36e-12	0	Dpp8
Nek9	1.3e-16	0.331801	0.298	0.242	4.38e-12	0	Nek9
Dhrs4	1.35e-16	0.403192	0.253	0.2	4.55e-12	0	Dhrs4
Setd3	1.38e-16	0.292225	0.368	0.312	4.65e-12	0	Setd3
Blmh	1.45e-16	0.266208	0.407	0.345	4.9e-12	0	Blmh
Ankrd13a	1.53e-16	0.313675	0.285	0.23	5.15e-12	0	Ankrd13a
Ap1ar	1.56e-16	0.344249	0.33	0.274	5.25e-12	0	Ap1ar
Dcaf11	1.72e-16	0.388704	0.276	0.221	5.79e-12	0	Dcaf11
Sfxn1	1.74e-16	0.40947	0.264	0.212	5.86e-12	0	Sfxn1
Camkmt	1.86e-16	0.384558	0.277	0.223	6.26e-12	0	Camkmt
Cilk1	1.92e-16	0.378292	0.28	0.227	6.48e-12	0	Cilk1
Ttc5	1.93e-16	0.393929	0.25	0.199	6.49e-12	0	Ttc5
Lrp5	1.94e-16	0.328454	0.289	0.234	6.52e-12	0	Lrp5
Pex7	2.39e-16	0.391268	0.292	0.239	8.07e-12	0	Pex7
Ten1	2.46e-16	0.368656	0.35	0.296	8.3e-12	0	Ten1
Zc3h13	2.62e-16	0.316302	0.437	0.383	8.83e-12	0	Zc3h13
Nap1l4	2.68e-16	0.269773	0.418	0.36	9.04e-12	0	Nap1l4
Hdac8	2.71e-16	0.269681	0.36	0.299	9.13e-12	0	Hdac8
Khsrp	2.78e-16	0.319191	0.343	0.287	9.36e-12	0	Khsrp
Ttc17	2.91e-16	0.294697	0.327	0.268	9.81e-12	0	Ttc17
Pigx	3.23e-16	0.36597	0.268	0.214	1.09e-11	0	Pigx
Tbc1d10a	3.55e-16	0.320127	0.326	0.268	1.2e-11	0	Tbc1d10a
Fer	3.96e-16	0.276835	0.376	0.319	1.33e-11	0	Fer
Psmc1	4.9e-16	0.275708	0.369	0.311	1.65e-11	0	Psmc1
Atg13	6.24e-16	0.269899	0.276	0.22	2.1e-11	0	Atg13
Pggt1b	6.97e-16	0.334482	0.302	0.247	2.35e-11	0	Pggt1b
Cbr1	9.55e-16	0.361713	0.321	0.268	3.22e-11	0	Cbr1
Cpsf7	1.09e-15	0.306186	0.365	0.308	3.67e-11	0	Cpsf7
Cwc22	1.12e-15	0.435976	0.309	0.258	3.79e-11	0	Cwc22
Pank2	1.43e-15	0.267706	0.367	0.311	4.83e-11	0	Pank2
Ap1s1	1.67e-15	0.342276	0.311	0.257	5.64e-11	0	Ap1s1
Zyg11b	1.82e-15	0.307246	0.329	0.275	6.13e-11	0	Zyg11b
Tbc1d12	1.87e-15	0.348844	0.28	0.227	6.29e-11	0	Tbc1d12
Rab28	2.03e-15	0.287074	0.376	0.32	6.85e-11	0	Rab28
Zc2hc1a	2.15e-15	0.400215	0.255	0.206	7.25e-11	0	Zc2hc1a
Casp8	2.21e-15	0.28922	0.265	0.211	7.44e-11	0	Casp8
Exoc2	2.5e-15	0.337043	0.304	0.251	8.43e-11	0	Exoc2
Coq8a	2.64e-15	0.387561	0.256	0.206	8.91e-11	0	Coq8a
Pdcl3	3.17e-15	0.328986	0.341	0.289	1.07e-10	0	Pdcl3
Tm2d3	4.23e-15	0.333802	0.259	0.208	1.43e-10	0	Tm2d3
Ube2z	4.37e-15	0.289762	0.391	0.337	1.47e-10	0	Ube2z
Slc30a5	6.15e-15	0.290576	0.283	0.231	2.07e-10	0	Slc30a5
Xpot	6.73e-15	0.338072	0.268	0.216	2.27e-10	0	Xpot
Nipsnap2	6.78e-15	0.328824	0.296	0.243	2.28e-10	0	Nipsnap2
Tm9sf4	7.05e-15	0.252427	0.364	0.309	2.37e-10	0	Tm9sf4
Supt6	7.43e-15	0.26734	0.357	0.301	2.5e-10	0	Supt6
Gemin7	8.62e-15	0.37708	0.327	0.275	2.9e-10	0	Gemin7
M6pr	1.01e-14	0.254396	0.402	0.346	3.4e-10	0	M6pr
Vopp1	1.05e-14	0.367649	0.296	0.245	3.55e-10	0	Vopp1
Ngly1	1.12e-14	0.36242	0.273	0.223	3.76e-10	0	Ngly1
Ube4a	1.12e-14	0.295393	0.333	0.282	3.79e-10	0	Ube4a
Prkar2b	1.31e-14	0.339725	0.301	0.248	4.41e-10	0	Prkar2b
Atad1	1.38e-14	0.315607	0.35	0.298	4.66e-10	0	Atad1
Srsf4	1.39e-14	0.288085	0.372	0.319	4.7e-10	0	Srsf4
Prpf6	1.5e-14	0.376111	0.296	0.244	5.04e-10	0	Prpf6
Pogz	1.58e-14	0.359544	0.262	0.214	5.31e-10	0	Pogz
Lypla2	1.88e-14	0.250847	0.258	0.207	6.35e-10	0	Lypla2
Mcmbp	2.01e-14	0.256932	0.404	0.348	6.77e-10	0	Mcmbp
Ccdc47	2.07e-14	0.31287	0.34	0.286	6.96e-10	0	Ccdc47
Pcyox1	2.31e-14	0.292992	0.263	0.213	7.77e-10	0	Pcyox1
4933434E20Rik	2.41e-14	0.320523	0.294	0.242	8.13e-10	0	4933434E20Rik
Tmem87b	3.03e-14	0.311018	0.308	0.255	1.02e-09	0	Tmem87b
Slc25a37	3.11e-14	0.366474	0.295	0.245	1.05e-09	0	Slc25a37
Zc3h14	4.52e-14	0.315233	0.35	0.298	1.52e-09	0	Zc3h14
Bloc1s2	5.57e-14	0.361294	0.25	0.202	1.88e-09	0	Bloc1s2
Bod1l	6.87e-14	0.311238	0.386	0.335	2.32e-09	0	Bod1l
Rnf181	7.47e-14	0.252886	0.288	0.235	2.52e-09	0	Rnf181
Hoxa11os	7.67e-14	0.263681	0.337	0.282	2.59e-09	0	Hoxa11os
Brap	7.83e-14	0.322616	0.275	0.226	2.64e-09	0	Brap
Fkbp15	8.18e-14	0.399496	0.254	0.207	2.76e-09	0	Fkbp15
Hs6st1	8.44e-14	0.283106	0.33	0.279	2.84e-09	0	Hs6st1
Cs	9.87e-14	0.262588	0.412	0.36	3.32e-09	0	Cs
E130307A14Rik	1.17e-13	0.297354	0.284	0.234	3.96e-09	0	E130307A14Rik
Dnase2a	1.21e-13	0.305304	0.293	0.242	4.07e-09	0	Dnase2a
8030462N17Rik	1.26e-13	0.350888	0.33	0.282	4.24e-09	0	8030462N17Rik
Acaa1a	1.55e-13	0.28516	0.321	0.272	5.22e-09	0	Acaa1a
Tlcd4	1.57e-13	0.350098	0.265	0.217	5.28e-09	0	Tlcd4
Actr1a	1.63e-13	0.286518	0.33	0.278	5.5e-09	0	Actr1a
Paxbp1	1.83e-13	0.304635	0.26	0.212	6.18e-09	0	Paxbp1
Pdzd8	1.88e-13	0.360919	0.296	0.249	6.34e-09	0	Pdzd8
Slc30a9	2.75e-13	0.313609	0.318	0.269	9.26e-09	0	Slc30a9
Gm49797	2.97e-13	0.28224	0.314	0.264	9.99e-09	0	Gm49797
Akap8l	3.23e-13	0.291145	0.351	0.298	1.09e-08	0	Akap8l
Thap12	3.85e-13	0.261058	0.343	0.291	1.3e-08	0	Thap12
Egln2	3.88e-13	0.287756	0.375	0.322	1.31e-08	0	Egln2
Pitpnb	4.68e-13	0.264663	0.413	0.362	1.58e-08	0	Pitpnb
Mettl26	6.8e-13	0.266125	0.304	0.255	2.29e-08	0	Mettl26
Katnbl1	7.09e-13	0.259239	0.341	0.29	2.39e-08	0	Katnbl1
Sox2	7.76e-13	0.382823	0.25	0.204	2.61e-08	0	Sox2
Ttc7	9.46e-13	0.334229	0.273	0.226	3.19e-08	0	Ttc7
Lgals8	1.02e-12	0.30402	0.312	0.265	3.44e-08	0	Lgals8
Dync1li2	1.08e-12	0.288956	0.278	0.231	3.65e-08	0	Dync1li2
Orc4	1.13e-12	0.310089	0.33	0.283	3.79e-08	0	Orc4
Farp2	1.18e-12	0.348977	0.262	0.216	3.97e-08	0	Farp2
Uchl3	1.23e-12	0.286889	0.319	0.272	4.15e-08	0	Uchl3
Zfyve1	1.6e-12	0.321905	0.254	0.209	5.39e-08	0	Zfyve1
Pcgf3	1.63e-12	0.331312	0.267	0.222	5.51e-08	0	Pcgf3
Wdr20	1.69e-12	0.259638	0.37	0.323	5.68e-08	0	Wdr20
Scai	1.82e-12	0.266977	0.35	0.3	6.13e-08	0	Scai
Hsd17b8	2.64e-12	0.294395	0.308	0.261	8.9e-08	0	Hsd17b8
Usp33	2.67e-12	0.295895	0.313	0.266	9e-08	0	Usp33
Tmem109	3.28e-12	0.251447	0.28	0.232	1.11e-07	0	Tmem109
Slc9a8	3.87e-12	0.255283	0.285	0.238	1.3e-07	0	Slc9a8
Ccz1	3.9e-12	0.324745	0.284	0.238	1.31e-07	0	Ccz1
Fam110c	4e-12	0.273437	0.265	0.218	1.35e-07	0	Fam110c
Rabl6	4.07e-12	0.292629	0.34	0.294	1.37e-07	0	Rabl6
Dhx30	4.33e-12	0.291377	0.274	0.228	1.46e-07	0	Dhx30
Ufl1	4.88e-12	0.298674	0.26	0.215	1.64e-07	0	Ufl1
Erg28	5.48e-12	0.292128	0.254	0.208	1.85e-07	0	Erg28
Hmgn3	6.47e-12	0.270705	0.279	0.233	2.18e-07	0	Hmgn3
Gtf2e2	7.15e-12	0.312856	0.268	0.224	2.41e-07	0	Gtf2e2
Mrpl51	1.05e-11	0.269443	0.372	0.326	3.54e-07	0	Mrpl51
Msl1	1.2e-11	0.310832	0.284	0.241	4.03e-07	0	Msl1
Dcaf10	1.25e-11	0.308905	0.262	0.216	4.2e-07	0	Dcaf10
Fubp3	1.36e-11	0.277673	0.294	0.249	4.59e-07	0	Fubp3
Asb3	1.59e-11	0.261331	0.267	0.223	5.37e-07	0	Asb3
Ndufs1	1.63e-11	0.300945	0.28	0.238	5.49e-07	0	Ndufs1
Limd1	1.64e-11	0.27826	0.338	0.292	5.54e-07	0	Limd1
Banp	1.94e-11	0.298915	0.319	0.276	6.53e-07	0	Banp
Angel2	2.04e-11	0.295476	0.277	0.233	6.88e-07	0	Angel2
Psme3ip1	2.06e-11	0.277879	0.325	0.279	6.94e-07	0	Psme3ip1
Man1b1	2.19e-11	0.297479	0.258	0.214	7.37e-07	0	Man1b1
Fam114a2	2.23e-11	0.325124	0.325	0.281	7.51e-07	0	Fam114a2
Uqcrc2	2.41e-11	0.271748	0.459	0.418	8.13e-07	0	Uqcrc2
Snrnp200	2.42e-11	0.252899	0.289	0.244	8.14e-07	0	Snrnp200
Sin3a	2.53e-11	0.287907	0.259	0.216	8.51e-07	0	Sin3a
Foxk1	2.54e-11	0.26147	0.293	0.247	8.56e-07	0	Foxk1
Nek1	3.34e-11	0.25081	0.287	0.243	1.13e-06	0	Nek1
Rbck1	4.53e-11	0.285301	0.282	0.238	1.53e-06	0	Rbck1
Atxn3	4.91e-11	0.253783	0.283	0.239	1.66e-06	0	Atxn3
Asap2	5.57e-11	0.316721	0.301	0.258	1.88e-06	0	Asap2
Cryzl1	5.73e-11	0.303475	0.259	0.217	1.93e-06	0	Cryzl1
Mrps9	6.54e-11	0.308293	0.3	0.259	2.2e-06	0	Mrps9
Naa35	1.31e-10	0.3137	0.258	0.218	4.43e-06	0	Naa35
Cmc1	1.39e-10	0.28001	0.357	0.314	4.68e-06	0	Cmc1
Ppp2cb	1.55e-10	0.280608	0.256	0.214	5.23e-06	0	Ppp2cb
Irak1	2.02e-10	0.257642	0.26	0.219	6.82e-06	0	Irak1
Gpr107	2.79e-10	0.254662	0.257	0.216	9.41e-06	0	Gpr107
Tpbg	2.93e-10	0.257271	0.294	0.252	9.86e-06	0	Tpbg
Ilf3	3.04e-10	0.276032	0.323	0.28	1.02e-05	0	Ilf3
Ago4	4.91e-10	0.327543	0.292	0.252	1.66e-05	0	Ago4
Rfc1	8.35e-10	0.325174	0.279	0.24	2.81e-05	0	Rfc1
Cul5	1.23e-09	0.255948	0.33	0.289	4.13e-05	0	Cul5
Ifi35	1.47e-09	0.268952	0.282	0.244	4.97e-05	0	Ifi35
Dars	1.83e-09	0.252842	0.353	0.313	6.18e-05	0	Dars
Dmtf1	2.55e-09	0.258533	0.262	0.224	8.59e-05	0	Dmtf1
Clptm1	3.1e-09	0.27659	0.324	0.285	0.000104316	0	Clptm1
Tmem127	3.44e-09	0.278969	0.264	0.226	0.000116036	0	Tmem127
Naa16	4.11e-09	0.299309	0.257	0.22	0.000138442	0	Naa16
Ppa2	4.34e-09	0.295933	0.266	0.229	0.000146378	0	Ppa2
Map2k6	5.34e-09	0.274204	0.253	0.213	0.000179807	0	Map2k6
Rnf20	6.09e-09	0.263028	0.267	0.23	0.000205343	0	Rnf20
Egln1	8.97e-09	0.265019	0.281	0.244	0.000302106	0	Egln1
Atp11a	1.33e-08	0.270936	0.368	0.33	0.000449563	0	Atp11a
Tsnax	5.82e-08	0.26005	0.252	0.218	0.0019595	0	Tsnax
Lmo1	5.95e-08	0.2655	0.348	0.314	0.00200436	0	Lmo1
Phb	1.31e-07	0.272076	0.261	0.229	0.00439991	0	Phb
Xpo4	1.45e-07	0.259092	0.25	0.219	0.0048883	0	Xpo4
Ganab	1.52e-07	0.258054	0.301	0.268	0.00512749	0	Ganab
2810004N23Rik	2.78e-07	0.264223	0.268	0.235	0.00938248	0	2810004N23Rik
Tfg	3.77e-07	0.29038	0.267	0.236	0.0127153	0	Tfg
Clns1a	9.32e-07	0.261254	0.251	0.22	0.0314208	0	Clns1a
Krt14	0	3.48528	0.838	0.151	0	1	Krt14
Cdh13	0	2.29227	0.902	0.246	0	1	Cdh13
Il1r2	0	3.1539	0.79	0.16	0	1	Il1r2
Bcam	0	2.42182	0.878	0.263	0	1	Bcam
Lgals7	0	2.94921	0.872	0.26	0	1	Lgals7
Igfbp5	0	1.09928	0.803	0.24	0	1	Igfbp5
Dlk2	0	4.09824	0.592	0.049	0	1	Dlk2
Col17a1	0	2.03146	0.951	0.416	0	1	Col17a1
Trp63	0	2.05045	0.955	0.431	0	1	Trp63
Gpnmb	0	2.60669	0.709	0.192	0	1	Gpnmb
Jag2	0	2.36384	0.653	0.16	0	1	Jag2
Cpa6	0	1.85555	0.857	0.376	0	1	Cpa6
Ltbp4	0	0.750136	0.807	0.33	0	1	Ltbp4
Tns4	0	2.21256	0.668	0.191	0	1	Tns4
Agrn	0	2.14472	0.653	0.191	0	1	Agrn
1600014C10Rik	0	1.57238	0.83	0.381	0	1	1600014C10Rik
Krt5	0	1.77171	0.983	0.543	0	1	Krt5
Spred2	0	1.8829	0.76	0.328	0	1	Spred2
Defb1	0	2.33328	0.622	0.193	0	1	Defb1
Tenm2	0	3.47275	0.495	0.067	0	1	Tenm2
Sdk1	0	2.10786	0.954	0.53	0	1	Sdk1
Fxyd4	0	1.9416	0.864	0.441	0	1	Fxyd4
Lamb3	0	1.77578	0.608	0.195	0	1	Lamb3
Car12	0	1.58218	0.736	0.323	0	1	Car12
Tgm2	0	1.48088	0.719	0.307	0	1	Tgm2
Sox6	0	2.4935	0.523	0.115	0	1	Sox6
Itgb4	0	1.44929	0.779	0.375	0	1	Itgb4
Ctsl	0	0.358374	0.663	0.262	0	1	Ctsl
Ccdc3	0	1.32155	0.918	0.519	0	1	Ccdc3
Nkain2	0	2.55749	0.554	0.156	0	1	Nkain2
Igfbp2	0	2.90099	0.49	0.106	0	1	Igfbp2
Tenm4	0	1.24769	0.812	0.43	0	1	Tenm4
Rnase4	0	1.14444	0.736	0.354	0	1	Rnase4
Gfra1	0	1.70818	0.613	0.232	0	1	Gfra1
Dio2	0	1.58542	0.675	0.296	0	1	Dio2
Mfge8	0	1.34356	0.894	0.519	0	1	Mfge8
Hpgd	0	1.6755	0.822	0.447	0	1	Hpgd
Rflnb	0	2.01798	0.542	0.168	0	1	Rflnb
Tmem176b	0	1.30318	0.783	0.413	0	1	Tmem176b
Golim4	0	1.31874	0.822	0.456	0	1	Golim4
Dapl11	0	0.698477	0.886	0.521	0	1	Dapl1
Itga3	0	1.48417	0.645	0.28	0	1	Itga3
Dhrs9	0	0.685099	0.608	0.245	0	1	Dhrs9
Robo1	0	1.71873	0.599	0.238	0	1	Robo1
Lama3	0	1.42354	0.635	0.275	0	1	Lama3
Wwp1	0	1.60009	0.873	0.514	0	1	Wwp1
Ccnd2	0	1.34489	0.727	0.37	0	1	Ccnd2
Arhgap24	0	1.86851	0.537	0.182	0	1	Arhgap24
Tmem176a	0	1.18443	0.75	0.396	0	1	Tmem176a
Ptn	0	1.54578	0.437	0.085	0	1	Ptn
ENSMUSG00000121482	0	1.56919	0.602	0.25	0	1	ENSMUSG00000121482
Txndc17	0	1.65795	0.766	0.415	0	1	Txndc17
Mir205hg1	0	1.23305	0.739	0.388	0	1	Mir205hg
Dkk3	0	3.00103	0.403	0.056	0	1	Dkk3
Upk3bl	0	1.87696	0.523	0.178	0	1	Upk3bl
Trerf1	0	1.46347	0.584	0.246	0	1	Trerf1
Map1lc3a	0	1.35307	0.808	0.472	0	1	Map1lc3a
Gm132191	0	1.26936	0.63	0.295	0	1	Gm13219
Serpinb5	0	1.37577	0.607	0.273	0	1	Serpinb5
Cacna2d1	0	1.55388	0.563	0.229	0	1	Cacna2d1
Pdgfa	0	1.31569	0.653	0.32	0	1	Pdgfa
Phlda3	0	1.24805	0.638	0.306	0	1	Phlda3
Enox1	0	2.5632	0.428	0.096	0	1	Enox1
Aqp31	0	0.945193	0.796	0.465	0	1	Aqp3
Gm29904	0	1.63084	0.533	0.202	0	1	Gm29904
Perp1	0	0.923054	0.898	0.57	0	1	Perp
Mif	0	1.13671	0.863	0.537	0	1	Mif
Gpc3	0	1.55396	0.456	0.133	0	1	Gpc3
Rgs121	0	1.11429	0.641	0.319	0	1	Rgs12
Lancl11	0	0.922057	0.767	0.448	0	1	Lancl1
Edaradd	0	1.91977	0.452	0.133	0	1	Edaradd
Sdk2	0	2.56126	0.387	0.07	0	1	Sdk2
Foxp2	0	1.46692	0.51	0.194	0	1	Foxp2
Sox4	0	1.22561	0.644	0.329	0	1	Sox4
Sesn1	0	1.06968	0.709	0.395	0	1	Sesn1
Ggta1	0	1.50967	0.499	0.187	0	1	Ggta1
Ckmt1	0	1.07422	0.697	0.387	0	1	Ckmt1
Slc8a1	0	1.28006	0.509	0.201	0	1	Slc8a1
Scmh1	0	0.973881	0.725	0.419	0	1	Scmh1
Moxd1	0	2.23896	0.412	0.106	0	1	Moxd1
Col7a1	0	2.91992	0.362	0.057	0	1	Col7a1
Fzd6	0	1.01877	0.684	0.381	0	1	Fzd6
Sorcs2	0	1.20639	0.576	0.274	0	1	Sorcs2
Nxn1	0	0.745589	0.96	0.658	0	1	Nxn
Slc6a6	0	1.02515	0.682	0.382	0	1	Slc6a6
Uqcrc1	0	0.999665	0.781	0.483	0	1	Uqcrc1
Adamts1	0	1.11326	0.512	0.219	0	1	Adamts1
Esr1	0	0.983054	0.859	0.568	0	1	Esr1
Cdh12	0	1.88947	0.44	0.152	0	1	Cdh12
Id4	0	1.44807	0.513	0.228	0	1	Id4
Pde7a	0	0.952081	0.811	0.527	0	1	Pde7a
Trp53inp1	0	1.40342	0.484	0.206	0	1	Trp53inp1
Atp1a1	0	1.1447	0.937	0.669	0	1	Atp1a1
Fxyd3	0	1.01146	0.969	0.702	0	1	Fxyd3
Ssbp2	0	0.944855	0.893	0.627	0	1	Ssbp2
Hmgn1	0	1.07936	0.923	0.66	0	1	Hmgn1
Cdh3	0	1.65943	0.393	0.132	0	1	Cdh3
Gli3	0	2.07569	0.349	0.089	0	1	Gli3
Ifitm3	0	0.724396	0.907	0.653	0	1	Ifitm3
Synpo2	0	2.51347	0.313	0.06	0	1	Synpo2
Tpm2	0	1.58394	0.379	0.126	0	1	Tpm2
Sema3e	0	1.8875	0.352	0.099	0	1	Sema3e
Chst11	0	1.71283	0.326	0.075	0	1	Chst11
Vsnl1	0	3.41163	0.28	0.031	0	1	Vsnl1
Wnt10a	0	3.75444	0.27	0.025	0	1	Wnt10a
Slitrk6	0	2.14877	0.328	0.085	0	1	Slitrk6
Wls	0	0.816021	0.894	0.655	0	1	Wls
Rps27rt	0	0.866771	0.863	0.624	0	1	Rps27rt
Gdpd2	0	3.33249	0.273	0.035	0	1	Gdpd2
Sfrp1	0	0.876699	0.316	0.085	0	1	Sfrp1
Aknad1	0	2.61689	0.283	0.054	0	1	Aknad1
Txn1	0	0.832805	0.85	0.621	0	1	Txn1
Ncam1	0	2.62055	0.284	0.057	0	1	Ncam1
Atpif1	0	0.851357	0.94	0.717	0	1	Atpif1
Papln	0	2.10196	0.295	0.075	0	1	Papln
Dst	0	0.519656	0.938	0.721	0	1	Dst
Rpl22l1	0	0.691977	0.892	0.701	0	1	Rpl22l1
Npm1	0	0.869127	0.91	0.722	0	1	Npm1
Eef1g	0	0.768549	0.938	0.756	0	1	Eef1g
Rpl35	0	0.859141	0.919	0.738	0	1	Rpl35
Gas5	0	0.874149	0.931	0.753	0	1	Gas5
Rps2	0	0.958108	0.904	0.739	0	1	Rps2
Krt151	0	0.734657	0.996	0.833	0	1	Krt15
Eef1b2	0	0.802104	0.927	0.776	0	1	Eef1b2
Naca	0	0.757758	0.938	0.791	0	1	Naca
Rpl7a	0	0.691905	0.953	0.809	0	1	Rpl7a
Rps17	0	0.622019	0.96	0.826	0	1	Rps17
Rpl36a	0	0.837511	0.961	0.831	0	1	Rpl36a
Rpl5	0	0.78792	0.967	0.848	0	1	Rpl5
Rpl4	0	0.681888	0.983	0.864	0	1	Rpl4
Rps6	0	0.691244	0.967	0.849	0	1	Rps6
Rpl22	0	0.681002	0.968	0.85	0	1	Rpl22
Rps13	0	0.688087	0.956	0.844	0	1	Rps13
Rpl15	0	0.872016	0.954	0.844	0	1	Rpl15
Rpl27	0	0.605296	0.973	0.864	0	1	Rpl27
Rps25	0	0.565294	0.968	0.86	0	1	Rps25
Rps7	0	0.910004	0.971	0.863	0	1	Rps7
Rpl7	0	0.688911	0.963	0.856	0	1	Rpl7
Rpl3	0	0.890101	0.974	0.868	0	1	Rpl3
Rpl9	0	0.836896	0.967	0.862	0	1	Rpl9
Rack1	0	0.839317	0.975	0.87	0	1	Rack1
Rpl34	0	0.764824	0.971	0.869	0	1	Rpl34
Rpl12	0	0.838832	0.979	0.878	0	1	Rpl12
Rpl26	0	0.608107	0.977	0.876	0	1	Rpl26
Rpl18	0	0.838933	0.974	0.876	0	1	Rpl18
Rpl17	0	0.848149	0.976	0.878	0	1	Rpl17
Rps3	0	0.959255	0.98	0.883	0	1	Rps3
Rpl11	0	0.881136	0.979	0.883	0	1	Rpl11
Rpl24	0	0.687157	0.978	0.883	0	1	Rpl24
Rpl6	0	0.894427	0.974	0.881	0	1	Rpl6
Rps15a	0	0.93253	0.972	0.879	0	1	Rps15a
Rpl21	0	0.698577	0.988	0.896	0	1	Rpl21
Rpl30	0	0.695817	0.976	0.885	0	1	Rpl30
Rpl14	0	0.590072	0.979	0.889	0	1	Rpl14
Rps5	0	0.739636	0.978	0.889	0	1	Rps5
Rplp2	0	0.578911	0.977	0.888	0	1	Rplp2
Rps18	0	0.877749	0.979	0.891	0	1	Rps18
Rps23	0	0.671841	0.978	0.894	0	1	Rps23
Rpl10a	0	0.83114	0.984	0.901	0	1	Rpl10a
Rps27a	0	0.672549	0.976	0.894	0	1	Rps27a
Rpl39	0	0.758595	0.969	0.887	0	1	Rpl39
Rps4x	0	0.771026	0.985	0.903	0	1	Rps4x
Rps11	0	0.614022	0.98	0.899	0	1	Rps11
Rps20	0	0.727427	0.975	0.896	0	1	Rps20
Rps26	0	0.825802	0.984	0.905	0	1	Rps26
Rps16	0	0.745364	0.982	0.904	0	1	Rps16
Rpl18a	0	0.744485	0.988	0.91	0	1	Rpl18a
Ptma	0	0.46166	0.978	0.901	0	1	Ptma
Rpl35a	0	0.680044	0.981	0.905	0	1	Rpl35a
Rps3a1	0	0.800777	0.989	0.914	0	1	Rps3a1
Rpl32	0	0.822427	0.985	0.91	0	1	Rpl32
Rpl19	0	0.678412	0.976	0.901	0	1	Rpl19
Rps10	0	0.806711	0.985	0.91	0	1	Rps10
Rpl38	0	0.531222	0.987	0.913	0	1	Rpl38
Rpl13a	0	0.678352	0.991	0.918	0	1	Rpl13a
Rpl27a	0	0.681323	0.984	0.912	0	1	Rpl27a
Rpl8	0	0.786191	0.991	0.919	0	1	Rpl8
Rplp0	0	0.84056	0.984	0.913	0	1	Rplp0
Rps27	0	0.946582	0.977	0.907	0	1	Rps27
Rps19	0	0.773067	0.993	0.923	0	1	Rps19
Rps9	0	0.494901	0.987	0.918	0	1	Rps9
Rpl37	0	0.714991	0.989	0.923	0	1	Rpl37
Rpl36	0	0.730984	0.991	0.927	0	1	Rpl36
Rpl23	0	0.691894	0.988	0.925	0	1	Rpl23
Rps12	0	0.705375	0.987	0.926	0	1	Rps12
Rps28	0	0.600654	0.985	0.924	0	1	Rps28
Rps14	0	0.627643	0.983	0.923	0	1	Rps14
Rps21	0	0.619944	0.983	0.924	0	1	Rps21
Rpl28	0	0.677486	0.995	0.939	0	1	Rpl28
Rps15	0	0.558155	0.994	0.939	0	1	Rps15
Rps24	0	0.729269	0.991	0.936	0	1	Rps24
Rpl41	0	0.55363	0.989	0.935	0	1	Rpl41
Rpsa	0	0.636402	0.994	0.941	0	1	Rpsa
Rpl37a	0	0.751675	0.99	0.938	0	1	Rpl37a
Rpl13	0	0.910691	0.995	0.945	0	1	Rpl13
Rps8	0	0.916597	0.992	0.946	0	1	Rps8
Eef1a1	0	0.597224	0.992	0.947	0	1	Eef1a1
Rplp1	0	0.635367	0.996	0.967	0	1	Rplp1
Eef21	9.48e-308	0.513013	0.986	0.905	3.2e-303	1	Eef2
Fau	3.84e-304	0.520061	0.985	0.928	1.3e-299	1	Fau
Hlf	4.83e-300	2.09445	0.269	0.066	1.63e-295	1	Hlf
Ghr	7e-300	1.03153	0.712	0.418	2.36e-295	1	Ghr
Nsa2	9.82e-299	0.699656	0.883	0.687	3.31e-294	1	Nsa2
Pltp	1.45e-298	0.469819	0.406	0.139	4.89e-294	1	Pltp
Trim291	2.14e-297	0.941192	0.716	0.421	7.23e-293	1	Trim29
Ackr3	6.18e-296	1.02852	0.355	0.111	2.08e-291	1	Ackr3
Siva1	1.09e-295	1.25905	0.529	0.256	3.69e-291	1	Siva1
Aldh3a1	3.94e-295	1.18186	0.599	0.32	1.33e-290	1	Aldh3a1
Acpp	8.18e-295	1.12052	0.494	0.218	2.76e-290	1	Acpp
Cav2	1.51e-290	1.07457	0.548	0.268	5.08e-286	1	Cav2
Ptprs	2.82e-289	1.09852	0.587	0.301	9.49e-285	1	Ptprs
1700025G04Rik	5.04e-287	1.06624	0.572	0.288	1.7e-282	1	1700025G04Rik
Pitpnm3	5.98e-286	2.1075	0.267	0.068	2.01e-281	1	Pitpnm3
Eif3e	1.89e-284	0.76101	0.83	0.62	6.36e-280	1	Eif3e
Tjap1	2.68e-283	1.64401	0.351	0.12	9.01e-279	1	Tjap1
Slc5a3	5.43e-283	0.959124	0.499	0.225	1.83e-278	1	Slc5a3
Fam162a	6.35e-281	1.11275	0.668	0.408	2.14e-276	1	Fam162a
Rpl31	1.52e-279	0.512167	0.955	0.822	5.14e-275	1	Rpl31
Igfbp7	4.64e-278	0.605209	0.906	0.68	1.56e-273	1	Igfbp7
Sema3c	7.21e-278	0.614017	0.845	0.572	2.43e-273	1	Sema3c
Itm2b	9.03e-277	0.444349	0.981	0.875	3.04e-272	1	Itm2b
Mrps6	1.72e-276	0.564218	0.637	0.349	5.79e-272	1	Mrps6
Fgfr2	1.48e-275	0.61768	0.928	0.711	4.97e-271	1	Fgfr2
Cd200	2.2e-272	0.863573	0.605	0.321	7.4e-268	1	Cd200
Hnrnpa1	4.89e-272	0.733668	0.82	0.593	1.65e-267	1	Hnrnpa1
Sema3d	9.82e-272	1.5554	0.335	0.111	3.31e-267	1	Sema3d
Cavin1	3.95e-270	0.688764	0.746	0.466	1.33e-265	1	Cavin1
Set	6.88e-270	0.734822	0.827	0.597	2.32e-265	1	Set
Ndufa11	5.37e-268	0.804401	0.791	0.539	1.81e-263	1	Ndufa11
Amotl1	2.09e-266	0.931386	0.627	0.342	7.04e-262	1	Amotl1
Ldha	2.35e-265	0.795756	0.741	0.488	7.93e-261	1	Ldha
Colec12	5.25e-263	1.19122	0.476	0.215	1.77e-258	1	Colec12
Eif3h	1.27e-262	0.604714	0.901	0.723	4.27e-258	1	Eif3h
Gm2000	1.62e-262	0.700349	0.842	0.602	5.44e-258	1	Gm2000
Lmo11	4.12e-261	1.06397	0.51	0.241	1.39e-256	1	Lmo1
Ror2	1.75e-258	1.80099	0.303	0.097	5.9e-254	1	Ror2
Nop53	1.17e-257	0.724323	0.841	0.611	3.94e-253	1	Nop53
Csrp1	3.69e-256	0.813131	0.586	0.308	1.24e-251	1	Csrp1
Rpl23a	4.4e-256	0.535931	0.942	0.809	1.48e-251	1	Rpl23a
Itga6	1.99e-255	0.550277	0.871	0.596	6.69e-251	1	Itga6
Hspe1	2.54e-255	0.828202	0.712	0.46	8.56e-251	1	Hspe1
Tmem266	5.19e-255	1.9295	0.286	0.087	1.75e-250	1	Tmem266
Tspan9	1.3e-254	0.828934	0.686	0.412	4.38e-250	1	Tspan9
Rpl29	1.89e-253	0.74977	0.779	0.534	6.38e-249	1	Rpl29
Gas6	3.1e-252	0.644979	0.54	0.264	1.05e-247	1	Gas6
Rgs10	1.88e-250	1.00836	0.398	0.158	6.34e-246	1	Rgs10
Pakap.1	1.13e-249	0.890141	0.363	0.134	3.82e-245	1	Pakap.1
Ppp1r14b	1.74e-249	0.668476	0.827	0.576	5.86e-245	1	Ppp1r14b
Selenow	2.86e-242	0.594852	0.827	0.588	9.65e-238	1	Selenow
Gja1	9.87e-242	0.858558	0.413	0.173	3.32e-237	1	Gja1
2610307P16Rik	5.48e-241	1.37911	0.382	0.155	1.85e-236	1	2610307P16Rik
Pkp3	2.54e-240	0.980204	0.571	0.309	8.57e-236	1	Pkp3
Gm32647	7.41e-239	1.70049	0.429	0.198	2.5e-234	1	Gm32647
Ppia	1.34e-237	0.499664	0.944	0.826	4.52e-233	1	Ppia
Cox4i1	7.25e-237	0.472842	0.956	0.833	2.44e-232	1	Cox4i1
Slc2a1	1.54e-236	1.07934	0.524	0.277	5.2e-232	1	Slc2a1
Hunk	1.34e-235	1.42551	0.353	0.137	4.52e-231	1	Hunk
Sema3a	1.29e-234	1.01103	0.574	0.313	4.35e-230	1	Sema3a
2410006H16Rik	1.63e-234	0.65482	0.732	0.484	5.5e-230	1	2410006H16Rik
Nme2	8.4e-233	0.634927	0.817	0.61	2.83e-228	1	Nme2
Prdx6	9.64e-233	0.669715	0.748	0.504	3.25e-228	1	Prdx6
Rps27l	2.36e-231	0.640809	0.814	0.585	7.94e-227	1	Rps27l
Prmt1	2.76e-231	0.933196	0.598	0.348	9.3e-227	1	Prmt1
Clstn1	8.45e-230	0.786166	0.74	0.488	2.85e-225	1	Clstn1
Sgk3	9.07e-230	1.18145	0.445	0.208	3.06e-225	1	Sgk3
Eif3k	7.6e-229	0.650105	0.834	0.611	2.56e-224	1	Eif3k
Nt5c	2.27e-228	0.978667	0.558	0.313	7.63e-224	1	Nt5c
Hras	4.75e-228	0.794274	0.693	0.434	1.6e-223	1	Hras
Atp5g2	6.17e-228	0.569069	0.886	0.691	2.08e-223	1	Atp5g2
Rpl36al	3.37e-227	0.517983	0.924	0.762	1.14e-222	1	Rpl36al
Ctdspl1	7.94e-227	0.676616	0.803	0.541	2.68e-222	1	Ctdspl
Ces1d	1.38e-226	1.76045	0.271	0.088	4.67e-222	1	Ces1d
Ctnnal1	8.32e-226	0.935873	0.384	0.159	2.8e-221	1	Ctnnal1
Ankrd6	1.91e-225	1.45585	0.344	0.135	6.43e-221	1	Ankrd6
Klhdc8b	4.7e-224	1.61796	0.281	0.093	1.58e-219	1	Klhdc8b
Id3	1.55e-223	0.768496	0.641	0.39	5.21e-219	1	Id3
[truncated: 13,635 more rows]
