# Supplementary material for: Single cell map of the adult female mouse urethra reveals epithelial and stromal macrophages with distinct functional identities
Source: Mucosal Immunol. Author manuscript; Available in PMC 2025 Sep 26. (PMC7618168; doi:10.1016/j.mucimm.2025.09.001)
Supplement: Table S3 [file EMS208696-supplement-Table_S3.xlsx]

## Sheet: Table S3 Markers_ImmuneRes0.3
	p_val	avg_log2FC	pct.1	pct.2	p_val_adj	cluster	gene
Plac8	1.37e-140	4.54695	0.691	0.077	4.62e-136	0_Patrolling monocytes	Plac8
Adgre4	1.74e-138	7.31076	0.544	0.017	5.88e-134	0_Patrolling monocytes	Adgre4
Ace	6.13e-117	9.23868	0.435	0.004	2.07e-112	0_Patrolling monocytes	Ace
F10	1.78e-113	3.68457	0.493	0.022	6e-109	0_Patrolling monocytes	F10
Treml4	9.01e-99	3.25665	0.52	0.048	3.04e-94	0_Patrolling monocytes	Treml4
Gpr141	1.05e-96	4.56272	0.44	0.024	3.53e-92	0_Patrolling monocytes	Gpr141
Clec4e	3.41e-92	1.6908	0.709	0.161	1.15e-87	0_Patrolling monocytes	Clec4e
Gm15987	3.88e-92	3.07474	0.664	0.146	1.31e-87	0_Patrolling monocytes	Gm15987
Plcb1	1.56e-91	4.96302	0.485	0.052	5.24e-87	0_Patrolling monocytes	Plcb1
Itgal	3.42e-82	3.15584	0.672	0.203	1.15e-77	0_Patrolling monocytes	Itgal
Nupr1	8.61e-82	3.37021	0.725	0.284	2.9e-77	0_Patrolling monocytes	Nupr1
Klra2	1.5e-80	3.77573	0.384	0.024	5.06e-76	0_Patrolling monocytes	Klra2
Gm57204	6.73e-80	3.39047	0.653	0.209	2.27e-75	0_Patrolling monocytes	Gm57204
Ifitm3	1.19e-79	2.40902	0.819	0.476	3.99e-75	0_Patrolling monocytes	Ifitm3
Ifitm6	7.61e-79	3.53475	0.483	0.068	2.56e-74	0_Patrolling monocytes	Ifitm6
Fgr	1.55e-77	2.19655	0.544	0.089	5.21e-73	0_Patrolling monocytes	Fgr
Trem1	4.65e-76	1.92879	0.533	0.085	1.57e-71	0_Patrolling monocytes	Trem1
Cybb	1.89e-73	2.49349	0.816	0.463	6.36e-69	0_Patrolling monocytes	Cybb
Heg1	2.03e-72	3.32515	0.472	0.074	6.84e-68	0_Patrolling monocytes	Heg1
Cd300e	4.37e-72	8.66753	0.272	0.001	1.47e-67	0_Patrolling monocytes	Cd300e
Fpr2	2.64e-71	3.33641	0.44	0.059	8.91e-67	0_Patrolling monocytes	Fpr2
Cd44	2.41e-70	1.94082	0.84	0.504	8.12e-66	0_Patrolling monocytes	Cd44
Trem3	2.96e-69	1.85956	0.44	0.055	9.98e-65	0_Patrolling monocytes	Trem3
Vis1	7.52e-67	3.13278	0.509	0.109	2.53e-62	0_Patrolling monocytes	Vis1
Sgms2	2.86e-64	1.88332	0.549	0.125	9.63e-60	0_Patrolling monocytes	Sgms2
Ear2	5.1e-64	4.85067	0.301	0.017	1.72e-59	0_Patrolling monocytes	Ear2
Mcemp1	1.62e-60	2.15625	0.429	0.068	5.46e-56	0_Patrolling monocytes	Mcemp1
Emilin2	1.16e-59	2.56958	0.573	0.17	3.92e-55	0_Patrolling monocytes	Emilin2
S100a4	8.24e-59	2.04806	0.629	0.205	2.78e-54	0_Patrolling monocytes	S100a4
Pla2g7	2.92e-58	2.37458	0.685	0.318	9.83e-54	0_Patrolling monocytes	Pla2g7
Clec4d	4.41e-56	1.27298	0.6	0.191	1.48e-51	0_Patrolling monocytes	Clec4d
Agpat4	2.09e-55	2.49904	0.568	0.178	7.03e-51	0_Patrolling monocytes	Agpat4
Napsa	4.27e-55	2.03829	0.533	0.136	1.44e-50	0_Patrolling monocytes	Napsa
Acod1	1.78e-52	1.25399	0.501	0.122	5.99e-48	0_Patrolling monocytes	Acod1
Lyz2	2.97e-52	1.67951	0.859	0.512	1e-47	0_Patrolling monocytes	Lyz2
Gm6377	3.69e-52	2.65373	0.552	0.192	1.24e-47	0_Patrolling monocytes	Gm6377
Slc16a3	6.12e-52	2.82556	0.355	0.053	2.06e-47	0_Patrolling monocytes	Slc16a3
Cd244a	1.62e-51	2.22336	0.456	0.104	5.46e-47	0_Patrolling monocytes	Cd244a
Pglyrp1	1.83e-50	2.16807	0.405	0.077	6.16e-46	0_Patrolling monocytes	Pglyrp1
Fabp4	2.76e-49	5.42035	0.275	0.028	9.32e-45	0_Patrolling monocytes	Fabp4
Gm56599	3.35e-49	3.22564	0.408	0.089	1.13e-44	0_Patrolling monocytes	Gm56599
Flna	1.38e-48	2.25642	0.688	0.329	4.67e-44	0_Patrolling monocytes	Flna
Slc7a11	5.13e-48	1.56957	0.547	0.175	1.73e-43	0_Patrolling monocytes	Slc7a11
Btg1	3.34e-47	1.20228	0.912	0.903	1.13e-42	0_Patrolling monocytes	Btg1
Rbpms	1.54e-46	2.35359	0.587	0.24	5.2e-42	0_Patrolling monocytes	Rbpms
Lst1	2.22e-46	1.69807	0.741	0.418	7.49e-42	0_Patrolling monocytes	Lst1
Gm21188	9.81e-46	2.29623	0.403	0.089	3.3e-41	0_Patrolling monocytes	Gm21188
Clec2g	2.26e-45	2.95662	0.36	0.07	7.6e-41	0_Patrolling monocytes	Clec2g
Ms4a4c	2.76e-45	2.9919	0.323	0.052	9.31e-41	0_Patrolling monocytes	Ms4a4c
Alox5ap	2.95e-45	1.85042	0.699	0.369	9.94e-41	0_Patrolling monocytes	Alox5ap
Tnip3	3.86e-45	2.08001	0.483	0.139	1.3e-40	0_Patrolling monocytes	Tnip3
Smpdl3a	2.19e-44	2.22929	0.565	0.216	7.38e-40	0_Patrolling monocytes	Smpdl3a
Arhgap26	1.67e-43	1.58273	0.811	0.587	5.61e-39	0_Patrolling monocytes	Arhgap26
Tgm2	1.67e-43	2.24787	0.637	0.294	5.64e-39	0_Patrolling monocytes	Tgm2
Adgre5	1.28e-42	1.54394	0.755	0.457	4.31e-38	0_Patrolling monocytes	Adgre5
Clec4a1	1.66e-42	2.35311	0.509	0.178	5.58e-38	0_Patrolling monocytes	Clec4a1
Ifitm2	1.83e-42	1.20731	0.792	0.512	6.16e-38	0_Patrolling monocytes	Ifitm2
Hck	2.04e-42	1.85156	0.584	0.246	6.88e-38	0_Patrolling monocytes	Hck
Cd300ld	2.95e-42	3.00555	0.387	0.097	9.94e-38	0_Patrolling monocytes	Cd300ld
Nfkbiz	5.61e-42	1.31458	0.843	0.66	1.89e-37	0_Patrolling monocytes	Nfkbiz
Mefv	1.01e-41	2.06374	0.333	0.06	3.4e-37	0_Patrolling monocytes	Mefv
Nadk	1.02e-41	1.68466	0.672	0.352	3.42e-37	0_Patrolling monocytes	Nadk
Adgrv1	1.4e-41	3.21169	0.256	0.03	4.72e-37	0_Patrolling monocytes	Adgrv1
Filip1l	6.74e-41	2.1784	0.664	0.346	2.27e-36	0_Patrolling monocytes	Filip1l
Gk	1.3e-40	3.06989	0.397	0.109	4.39e-36	0_Patrolling monocytes	Gk
Gngt2	3.1e-40	2.33992	0.544	0.232	1.05e-35	0_Patrolling monocytes	Gngt2
Pou2f2	1.39e-39	2.42444	0.555	0.246	4.67e-35	0_Patrolling monocytes	Pou2f2
Gpx1	1.43e-39	1.49919	0.8	0.607	4.81e-35	0_Patrolling monocytes	Gpx1
Clec7a	2.62e-38	2.01611	0.499	0.175	8.81e-34	0_Patrolling monocytes	Clec7a
Gm2a	1.83e-37	1.83131	0.632	0.316	6.18e-33	0_Patrolling monocytes	Gm2a
Smpdl3b	1.61e-36	3.67128	0.253	0.039	5.44e-32	0_Patrolling monocytes	Smpdl3b
Plaur	1.72e-36	1.4674	0.779	0.52	5.78e-32	0_Patrolling monocytes	Plaur
Fmnl1	1.93e-36	1.95746	0.525	0.213	6.5e-32	0_Patrolling monocytes	Fmnl1
Msrb1	2.15e-36	1.01815	0.637	0.324	7.24e-32	0_Patrolling monocytes	Msrb1
H3f3a	8.65e-36	0.76096	0.891	0.94	2.92e-31	0_Patrolling monocytes	H3f3a
Lrrc63	1.25e-35	2.75682	0.341	0.085	4.2e-31	0_Patrolling monocytes	Lrrc63
Ass1	3.01e-35	3.14956	0.301	0.065	1.01e-30	0_Patrolling monocytes	Ass1
Zeb2	3.93e-35	1.15267	0.864	0.654	1.32e-30	0_Patrolling monocytes	Zeb2
Dusp16	2.51e-34	2.56646	0.555	0.291	8.45e-30	0_Patrolling monocytes	Dusp16
Fcgr4	6.84e-34	3.59054	0.307	0.074	2.31e-29	0_Patrolling monocytes	Fcgr4
Olr1	2.99e-33	1.6972	0.272	0.05	1.01e-28	0_Patrolling monocytes	Olr1
Clec4a3	4.33e-33	2.0342	0.523	0.233	1.46e-28	0_Patrolling monocytes	Clec4a3
Slc2a6	4.39e-33	2.193	0.4	0.125	1.48e-28	0_Patrolling monocytes	Slc2a6
Srgn	4.74e-33	1.01791	0.875	0.907	1.6e-28	0_Patrolling monocytes	Srgn
Astl	5.66e-33	1.77632	0.451	0.156	1.91e-28	0_Patrolling monocytes	Astl
Arhgef10l	6.08e-33	2.57609	0.392	0.128	2.05e-28	0_Patrolling monocytes	Arhgef10l
Cytip	1.36e-32	1.15232	0.789	0.502	4.58e-28	0_Patrolling monocytes	Cytip
Traf1	1.77e-32	1.78224	0.608	0.32	5.95e-28	0_Patrolling monocytes	Traf1
Pot1b	2.02e-32	3.01751	0.299	0.069	6.8e-28	0_Patrolling monocytes	Pot1b
Irak3	2.04e-32	1.96569	0.413	0.138	6.86e-28	0_Patrolling monocytes	Irak3
Ms4a4a	2.83e-32	3.10022	0.261	0.051	9.53e-28	0_Patrolling monocytes	Ms4a4a
Rab32	2.84e-32	1.34117	0.493	0.196	9.58e-28	0_Patrolling monocytes	Rab32
Nr4a1	3.55e-32	1.69445	0.712	0.446	1.2e-27	0_Patrolling monocytes	Nr4a1
Gda	5.76e-32	1.31497	0.584	0.246	1.94e-27	0_Patrolling monocytes	Gda
Diaph2	8.99e-32	1.32034	0.792	0.641	3.03e-27	0_Patrolling monocytes	Diaph2
Slc16a10	2.07e-31	1.49828	0.627	0.328	6.98e-27	0_Patrolling monocytes	Slc16a10
Gadd45a	3.03e-31	2.3808	0.459	0.183	1.02e-26	0_Patrolling monocytes	Gadd45a
Atox1	3.23e-31	1.1874	0.803	0.61	1.09e-26	0_Patrolling monocytes	Atox1
Lyn	3.54e-31	1.0574	0.843	0.723	1.19e-26	0_Patrolling monocytes	Lyn
Nod2	4.21e-31	2.05323	0.413	0.146	1.42e-26	0_Patrolling monocytes	Nod2
Tcf7l2	1.23e-30	1.93128	0.581	0.309	4.15e-26	0_Patrolling monocytes	Tcf7l2
Pmaip1	1.47e-30	2.21985	0.533	0.238	4.95e-26	0_Patrolling monocytes	Pmaip1
Ccdc141	1.84e-30	2.87434	0.251	0.049	6.2e-26	0_Patrolling monocytes	Ccdc141
Grk3	3.22e-30	2.22257	0.421	0.157	1.08e-25	0_Patrolling monocytes	Grk3
Tmed5	3.93e-30	1.55643	0.68	0.453	1.32e-25	0_Patrolling monocytes	Tmed5
Pid1	4.4e-30	1.77348	0.661	0.398	1.48e-25	0_Patrolling monocytes	Pid1
Gm2848	7.73e-30	2.68819	0.272	0.061	2.6e-25	0_Patrolling monocytes	Gm2848
Noct	1.52e-29	1.81122	0.525	0.242	5.12e-25	0_Patrolling monocytes	Noct
Lrp1	1.61e-29	1.9455	0.475	0.199	5.43e-25	0_Patrolling monocytes	Lrp1
Cdc42ep2	2.76e-29	1.91808	0.304	0.078	9.31e-25	0_Patrolling monocytes	Cdc42ep2
Gbp5	3.26e-29	1.44682	0.541	0.25	1.1e-24	0_Patrolling monocytes	Gbp5
Gm35154	1.74e-28	2.53152	0.333	0.101	5.87e-24	0_Patrolling monocytes	Gm35154
Naip2	2.07e-28	2.64178	0.304	0.083	6.98e-24	0_Patrolling monocytes	Naip2
Lgals3	3.77e-28	1.12666	0.765	0.573	1.27e-23	0_Patrolling monocytes	Lgals3
Foxn2	4.31e-28	1.50588	0.581	0.305	1.45e-23	0_Patrolling monocytes	Foxn2
ENSMUSG00000121399	6.37e-28	2.33359	0.368	0.126	2.15e-23	0_Patrolling monocytes	ENSMUSG00000121399
Alcam	2.33e-27	0.659019	0.821	0.557	7.87e-23	0_Patrolling monocytes	Alcam
Zfyve9	3.91e-27	3.07464	0.251	0.058	1.32e-22	0_Patrolling monocytes	Zfyve9
Ms4a6c	9.09e-27	1.61528	0.616	0.368	3.06e-22	0_Patrolling monocytes	Ms4a6c
Fcer1g	9.49e-27	0.961959	0.853	0.708	3.2e-22	0_Patrolling monocytes	Fcer1g
Map3k5	1.01e-26	1.79075	0.624	0.383	3.42e-22	0_Patrolling monocytes	Map3k5
Plekhm3	1.68e-26	1.78653	0.507	0.247	5.67e-22	0_Patrolling monocytes	Plekhm3
Zeb2os	5.31e-26	2.20352	0.323	0.102	1.79e-21	0_Patrolling monocytes	Zeb2os
Sirpa	5.58e-26	1.60617	0.608	0.351	1.88e-21	0_Patrolling monocytes	Sirpa
Cd9	8.2e-26	1.66372	0.624	0.399	2.76e-21	0_Patrolling monocytes	Cd9
Prkcd	9.94e-26	1.53967	0.589	0.325	3.35e-21	0_Patrolling monocytes	Prkcd
Lsp1	4.9e-25	1.19695	0.624	0.347	1.65e-20	0_Patrolling monocytes	Lsp1
Orai2	1.05e-24	1.92445	0.371	0.138	3.53e-20	0_Patrolling monocytes	Orai2
Ext1	1.27e-24	1.19656	0.757	0.625	4.29e-20	0_Patrolling monocytes	Ext1
Igsf6	1.73e-24	1.07874	0.579	0.297	5.82e-20	0_Patrolling monocytes	Igsf6
Hlcs	2.02e-24	2.40852	0.312	0.1	6.8e-20	0_Patrolling monocytes	Hlcs
Gm14636	2.17e-24	1.75856	0.459	0.204	7.3e-20	0_Patrolling monocytes	Gm14636
Actb	3.74e-24	0.596146	0.992	0.975	1.26e-19	0_Patrolling monocytes	Actb
Lrrfip1	4.25e-24	1.20632	0.715	0.498	1.43e-19	0_Patrolling monocytes	Lrrfip1
Psap	4.54e-24	0.913039	0.883	0.706	1.53e-19	0_Patrolling monocytes	Psap
Actg1	4.98e-24	0.765104	0.912	0.93	1.68e-19	0_Patrolling monocytes	Actg1
Plek	6.96e-24	0.865102	0.848	0.689	2.34e-19	0_Patrolling monocytes	Plek
Itgam	1.05e-23	1.41654	0.544	0.275	3.54e-19	0_Patrolling monocytes	Itgam
Sod2	4.4e-23	1.01115	0.709	0.548	1.48e-18	0_Patrolling monocytes	Sod2
Tmsb4x	9.44e-23	0.674625	0.989	0.977	3.18e-18	0_Patrolling monocytes	Tmsb4x
Trps1	1e-22	1.13313	0.811	0.707	3.37e-18	0_Patrolling monocytes	Trps1
Itga4	1.19e-22	1.16061	0.619	0.358	4.02e-18	0_Patrolling monocytes	Itga4
Gm56955	2.32e-22	1.47586	0.28	0.083	7.8e-18	0_Patrolling monocytes	Gm56955
Mir22hg	2.57e-22	1.12774	0.616	0.369	8.66e-18	0_Patrolling monocytes	Mir22hg
Pparg	2.92e-22	2.23653	0.312	0.106	9.83e-18	0_Patrolling monocytes	Pparg
Pecam1	2.97e-22	1.85019	0.392	0.161	1e-17	0_Patrolling monocytes	Pecam1
Ptprc	3.54e-22	0.704879	0.869	0.832	1.19e-17	0_Patrolling monocytes	Ptprc
Sgms1	3.78e-22	1.28239	0.56	0.302	1.27e-17	0_Patrolling monocytes	Sgms1
Itgb2	4.48e-22	1.74154	0.533	0.304	1.51e-17	0_Patrolling monocytes	Itgb2
Man2a1	4.58e-22	1.3605	0.704	0.551	1.54e-17	0_Patrolling monocytes	Man2a1
4833407H14Rik	8.71e-22	1.52281	0.267	0.077	2.94e-17	0_Patrolling monocytes	4833407H14Rik
Arhgap23	1.12e-21	2.04829	0.285	0.093	3.78e-17	0_Patrolling monocytes	Arhgap23
Snx10	1.21e-21	1.39193	0.536	0.3	4.09e-17	0_Patrolling monocytes	Snx10
Id3	1.26e-21	1.46371	0.496	0.259	4.25e-17	0_Patrolling monocytes	Id3
Taldo1	1.41e-21	0.897749	0.667	0.457	4.76e-17	0_Patrolling monocytes	Taldo1
Tkt	1.46e-21	1.30635	0.621	0.416	4.91e-17	0_Patrolling monocytes	Tkt
Il10ra	1.87e-21	1.54022	0.485	0.243	6.31e-17	0_Patrolling monocytes	Il10ra
Spic	2.19e-21	2.63143	0.253	0.076	7.38e-17	0_Patrolling monocytes	Spic
B2m	2.29e-21	0.674454	0.912	0.952	7.71e-17	0_Patrolling monocytes	B2m
ENSMUSG00000121501	3.06e-21	1.37895	0.549	0.302	1.03e-16	0_Patrolling monocytes	ENSMUSG00000121501
Lilrb4a	3.1e-21	0.879856	0.797	0.562	1.05e-16	0_Patrolling monocytes	Lilrb4a
Clec12a	3.28e-21	1.86472	0.331	0.123	1.1e-16	0_Patrolling monocytes	Clec12a
Ldlr	3.34e-21	2.1742	0.341	0.136	1.12e-16	0_Patrolling monocytes	Ldlr
Cers6	4.36e-21	0.740371	0.653	0.408	1.47e-16	0_Patrolling monocytes	Cers6
Csf2ra	4.52e-21	1.53777	0.565	0.306	1.52e-16	0_Patrolling monocytes	Csf2ra
Sowahc	6.68e-21	1.45015	0.533	0.295	2.25e-16	0_Patrolling monocytes	Sowahc
Nfkbia	8.63e-21	0.57617	0.885	0.815	2.91e-16	0_Patrolling monocytes	Nfkbia
Tpd52	1.15e-20	0.955455	0.72	0.538	3.89e-16	0_Patrolling monocytes	Tpd52
Csf2rb	1.25e-20	1.78074	0.427	0.201	4.21e-16	0_Patrolling monocytes	Csf2rb
Hpcal1	1.27e-20	1.71651	0.483	0.251	4.27e-16	0_Patrolling monocytes	Hpcal1
Lcp2	1.34e-20	1.36156	0.592	0.368	4.5e-16	0_Patrolling monocytes	Lcp2
Slc11a1	1.4e-20	1.24649	0.555	0.31	4.7e-16	0_Patrolling monocytes	Slc11a1
Coro1a	1.56e-20	1.16914	0.757	0.609	5.25e-16	0_Patrolling monocytes	Coro1a
Bhlhe40	1.74e-20	1.14723	0.581	0.332	5.88e-16	0_Patrolling monocytes	Bhlhe40
Gsap	2.03e-20	1.17751	0.573	0.341	6.85e-16	0_Patrolling monocytes	Gsap
Tle3	2.38e-20	1.48042	0.483	0.255	8.02e-16	0_Patrolling monocytes	Tle3
Rbms1	3.01e-20	0.797687	0.797	0.651	1.02e-15	0_Patrolling monocytes	Rbms1
AB124611	3.27e-20	1.61886	0.36	0.146	1.1e-15	0_Patrolling monocytes	AB124611
S100a11	3.27e-20	0.892052	0.709	0.52	1.1e-15	0_Patrolling monocytes	S100a11
Cdkn1a	3.29e-20	0.94286	0.752	0.536	1.11e-15	0_Patrolling monocytes	Cdkn1a
Rap1gap2	4.74e-20	1.88171	0.376	0.163	1.6e-15	0_Patrolling monocytes	Rap1gap2
Msn	7.63e-20	0.984634	0.776	0.64	2.57e-15	0_Patrolling monocytes	Msn
Pdlim5	8.25e-20	1.03552	0.741	0.584	2.78e-15	0_Patrolling monocytes	Pdlim5
Ldlrad3	8.78e-20	1.97362	0.304	0.108	2.96e-15	0_Patrolling monocytes	Ldlrad3
Myo1g	1.57e-19	1.88167	0.427	0.209	5.29e-15	0_Patrolling monocytes	Myo1g
S100a6	1.98e-19	0.886944	0.808	0.706	6.66e-15	0_Patrolling monocytes	S100a6
Hspa5	2.83e-19	0.874781	0.856	0.878	9.53e-15	0_Patrolling monocytes	Hspa5
Cd36	4.15e-19	1.53804	0.456	0.238	1.4e-14	0_Patrolling monocytes	Cd36
Atp1a1	4.16e-19	1.15513	0.675	0.546	1.4e-14	0_Patrolling monocytes	Atp1a1
Cyria	7.12e-19	1.31027	0.6	0.387	2.4e-14	0_Patrolling monocytes	Cyria
Ccdc88a	7.9e-19	1.7796	0.448	0.233	2.66e-14	0_Patrolling monocytes	Ccdc88a
Wsb1	1.15e-18	1.0275	0.717	0.532	3.89e-14	0_Patrolling monocytes	Wsb1
Mpeg1	1.26e-18	1.25	0.533	0.308	4.24e-14	0_Patrolling monocytes	Mpeg1
Phtf2	1.36e-18	1.75524	0.48	0.279	4.6e-14	0_Patrolling monocytes	Phtf2
Gch1	1.38e-18	1.24517	0.64	0.451	4.66e-14	0_Patrolling monocytes	Gch1
Ccng2	1.44e-18	1.45255	0.472	0.252	4.85e-14	0_Patrolling monocytes	Ccng2
Eldr	1.48e-18	1.99066	0.296	0.115	5e-14	0_Patrolling monocytes	Eldr
Snap23	1.77e-18	0.764354	0.643	0.44	5.96e-14	0_Patrolling monocytes	Snap23
Vcl	1.8e-18	1.11727	0.488	0.27	6.07e-14	0_Patrolling monocytes	Vcl
Cep85l	1.86e-18	2.10023	0.307	0.121	6.25e-14	0_Patrolling monocytes	Cep85l
Stk10	2.51e-18	1.32508	0.584	0.373	8.45e-14	0_Patrolling monocytes	Stk10
Gm57030	2.53e-18	1.66832	0.261	0.086	8.53e-14	0_Patrolling monocytes	Gm57030
Samsn1	3.22e-18	0.768783	0.645	0.413	1.09e-13	0_Patrolling monocytes	Samsn1
Cflar	4.41e-18	0.932203	0.733	0.593	1.48e-13	0_Patrolling monocytes	Cflar
Gtf2b	4.58e-18	1.29944	0.581	0.383	1.54e-13	0_Patrolling monocytes	Gtf2b
Tnfaip2	6.04e-18	0.538666	0.723	0.457	2.04e-13	0_Patrolling monocytes	Tnfaip2
Lcp1	7.57e-18	0.867301	0.792	0.686	2.55e-13	0_Patrolling monocytes	Lcp1
Plbd1	1.17e-17	1.21838	0.459	0.237	3.93e-13	0_Patrolling monocytes	Plbd1
Vasp	1.64e-17	0.851646	0.603	0.395	5.54e-13	0_Patrolling monocytes	Vasp
Slfn2	1.66e-17	1.03102	0.757	0.62	5.6e-13	0_Patrolling monocytes	Slfn2
Bcl2a1d	2.16e-17	1.02958	0.595	0.378	7.27e-13	0_Patrolling monocytes	Bcl2a1d
Emp3	2.42e-17	1.20774	0.667	0.528	8.15e-13	0_Patrolling monocytes	Emp3
Cdk2ap2	2.82e-17	0.943298	0.664	0.488	9.5e-13	0_Patrolling monocytes	Cdk2ap2
Mthfsl	3.99e-17	1.17622	0.533	0.316	1.35e-12	0_Patrolling monocytes	Mthfsl
Svil	4.04e-17	1.46408	0.472	0.263	1.36e-12	0_Patrolling monocytes	Svil
Pstpip2	4.12e-17	1.28092	0.403	0.191	1.39e-12	0_Patrolling monocytes	Pstpip2
Vav3	4.74e-17	1.10334	0.632	0.437	1.6e-12	0_Patrolling monocytes	Vav3
BC005537	5.24e-17	0.877039	0.787	0.681	1.77e-12	0_Patrolling monocytes	BC005537
Il1b	7.17e-17	0.403693	0.725	0.407	2.42e-12	0_Patrolling monocytes	Il1b
Bcl6	7.71e-17	1.16131	0.573	0.361	2.6e-12	0_Patrolling monocytes	Bcl6
Cdc42bpg	8.48e-17	2.26802	0.283	0.114	2.86e-12	0_Patrolling monocytes	Cdc42bpg
Tmem164	1.59e-16	1.59657	0.496	0.294	5.37e-12	0_Patrolling monocytes	Tmem164
Mapkapk2	1.86e-16	0.75453	0.776	0.619	6.27e-12	0_Patrolling monocytes	Mapkapk2
Ehd1	2.44e-16	0.832971	0.717	0.525	8.24e-12	0_Patrolling monocytes	Ehd1
Ppp2r5a	2.55e-16	1.01209	0.653	0.461	8.59e-12	0_Patrolling monocytes	Ppp2r5a
Fap	2.89e-16	0.820227	0.296	0.116	9.73e-12	0_Patrolling monocytes	Fap
Nedd9	3.27e-16	1.45312	0.547	0.357	1.1e-11	0_Patrolling monocytes	Nedd9
Maml3	3.52e-16	1.18283	0.549	0.338	1.19e-11	0_Patrolling monocytes	Maml3
Itpr1	4.02e-16	1.19263	0.56	0.337	1.35e-11	0_Patrolling monocytes	Itpr1
Azin1	4.34e-16	1.09816	0.675	0.529	1.46e-11	0_Patrolling monocytes	Azin1
Polr2l	5.34e-16	2.37689	0.259	0.1	1.8e-11	0_Patrolling monocytes	Polr2l
Prkce	6.29e-16	1.10903	0.608	0.415	2.12e-11	0_Patrolling monocytes	Prkce
Sh2b2	6.88e-16	1.29448	0.267	0.097	2.32e-11	0_Patrolling monocytes	Sh2b2
Ptgs2	9e-16	2.41353	0.427	0.254	3.03e-11	0_Patrolling monocytes	Ptgs2
Cnnm4	1.07e-15	1.94685	0.275	0.109	3.62e-11	0_Patrolling monocytes	Cnnm4
Marcks	1.09e-15	0.530843	0.776	0.584	3.69e-11	0_Patrolling monocytes	Marcks
Arpc1b	1.86e-15	0.738364	0.811	0.779	6.25e-11	0_Patrolling monocytes	Arpc1b
Sppl2a	2.02e-15	1.37986	0.595	0.427	6.81e-11	0_Patrolling monocytes	Sppl2a
Rras	2.24e-15	1.6941	0.253	0.096	7.55e-11	0_Patrolling monocytes	Rras
Rassf4	2.5e-15	1.4998	0.451	0.263	8.44e-11	0_Patrolling monocytes	Rassf4
Txnrd1	2.91e-15	0.746397	0.736	0.575	9.81e-11	0_Patrolling monocytes	Txnrd1
Msr1	3.99e-15	1.83495	0.344	0.171	1.34e-10	0_Patrolling monocytes	Msr1
Picalm	4.13e-15	0.850169	0.803	0.691	1.39e-10	0_Patrolling monocytes	Picalm
Acot9	4.37e-15	1.46582	0.381	0.193	1.47e-10	0_Patrolling monocytes	Acot9
Plcg2	6.15e-15	1.41557	0.443	0.246	2.07e-10	0_Patrolling monocytes	Plcg2
Tmem131	7.28e-15	1.19479	0.499	0.314	2.45e-10	0_Patrolling monocytes	Tmem131
Tmc6	7.52e-15	1.51219	0.272	0.109	2.53e-10	0_Patrolling monocytes	Tmc6
Rab11fip1	7.56e-15	1.35871	0.397	0.205	2.55e-10	0_Patrolling monocytes	Rab11fip1
Pkm	7.8e-15	1.08023	0.629	0.487	2.63e-10	0_Patrolling monocytes	Pkm
Degs1	9.34e-15	1.09023	0.528	0.339	3.15e-10	0_Patrolling monocytes	Degs1
Cks2	1.08e-14	1.45065	0.531	0.356	3.63e-10	0_Patrolling monocytes	Cks2
Ikbke	1.12e-14	0.665297	0.291	0.117	3.76e-10	0_Patrolling monocytes	Ikbke
Gm56663	1.17e-14	1.03465	0.539	0.321	3.96e-10	0_Patrolling monocytes	Gm56663
Tyrobp	1.21e-14	0.48295	0.827	0.715	4.07e-10	0_Patrolling monocytes	Tyrobp
Tmbim4	1.23e-14	1.23799	0.488	0.302	4.15e-10	0_Patrolling monocytes	Tmbim4
Glud1	1.52e-14	1.04282	0.669	0.529	5.13e-10	0_Patrolling monocytes	Glud1
Slc26a2	1.56e-14	1.34347	0.357	0.179	5.24e-10	0_Patrolling monocytes	Slc26a2
Gpd2	2e-14	1.09885	0.515	0.316	6.73e-10	0_Patrolling monocytes	Gpd2
Xylt1	2.17e-14	0.949568	0.547	0.326	7.31e-10	0_Patrolling monocytes	Xylt1
Prdx5	2.28e-14	0.951292	0.637	0.526	7.69e-10	0_Patrolling monocytes	Prdx5
Tes	2.64e-14	1.1038	0.576	0.385	8.91e-10	0_Patrolling monocytes	Tes
Chsy3	2.7e-14	0.91415	0.253	0.097	9.1e-10	0_Patrolling monocytes	Chsy3
Nfam1	3.08e-14	1.45933	0.304	0.134	1.04e-09	0_Patrolling monocytes	Nfam1
Bcl10	3.19e-14	1.12419	0.552	0.385	1.07e-09	0_Patrolling monocytes	Bcl10
Kpna4	3.65e-14	0.856506	0.771	0.689	1.23e-09	0_Patrolling monocytes	Kpna4
BC028528	3.92e-14	1.46351	0.333	0.161	1.32e-09	0_Patrolling monocytes	BC028528
Mgst1	3.94e-14	1.38748	0.323	0.156	1.33e-09	0_Patrolling monocytes	Mgst1
Calm1	4.1e-14	0.700111	0.805	0.883	1.38e-09	0_Patrolling monocytes	Calm1
Crybg3	5.01e-14	1.72288	0.405	0.226	1.69e-09	0_Patrolling monocytes	Crybg3
Trib1	5.12e-14	1.07532	0.464	0.262	1.72e-09	0_Patrolling monocytes	Trib1
Dgkh	5.46e-14	0.973884	0.419	0.23	1.84e-09	0_Patrolling monocytes	Dgkh
Dusp3	6.16e-14	1.43745	0.408	0.232	2.07e-09	0_Patrolling monocytes	Dusp3
Tnip1	7.05e-14	0.881192	0.619	0.462	2.38e-09	0_Patrolling monocytes	Tnip1
Qki	7.61e-14	0.744067	0.765	0.633	2.56e-09	0_Patrolling monocytes	Qki
Hivep1	8.33e-14	1.24038	0.547	0.358	2.81e-09	0_Patrolling monocytes	Hivep1
Mat2a	9.87e-14	0.690026	0.723	0.59	3.33e-09	0_Patrolling monocytes	Mat2a
Fyb	1.02e-13	0.793214	0.757	0.637	3.45e-09	0_Patrolling monocytes	Fyb
Rbm7	1.2e-13	1.09292	0.571	0.415	4.04e-09	0_Patrolling monocytes	Rbm7
Bcl2a1a	1.32e-13	0.740612	0.589	0.357	4.46e-09	0_Patrolling monocytes	Bcl2a1a
Naip5	1.34e-13	1.9025	0.269	0.115	4.53e-09	0_Patrolling monocytes	Naip5
Lsmem1	1.98e-13	1.77615	0.352	0.185	6.67e-09	0_Patrolling monocytes	Lsmem1
Lrrc8b	2.74e-13	1.61752	0.267	0.116	9.23e-09	0_Patrolling monocytes	Lrrc8b
E230029C05Rik	4.52e-13	1.67786	0.328	0.168	1.52e-08	0_Patrolling monocytes	E230029C05Rik
Rin3	4.53e-13	1.25948	0.363	0.191	1.53e-08	0_Patrolling monocytes	Rin3
Insig1	4.72e-13	1.05971	0.469	0.285	1.59e-08	0_Patrolling monocytes	Insig1
Slc15a3	5.1e-13	0.822803	0.701	0.471	1.72e-08	0_Patrolling monocytes	Slc15a3
Sp140	5.17e-13	1.42642	0.44	0.269	1.74e-08	0_Patrolling monocytes	Sp140
Ywhaz	8.96e-13	0.814113	0.744	0.673	3.02e-08	0_Patrolling monocytes	Ywhaz
Met	9.14e-13	1.5423	0.32	0.158	3.08e-08	0_Patrolling monocytes	Met
Ptpn1	9.29e-13	1.0329	0.645	0.519	3.13e-08	0_Patrolling monocytes	Ptpn1
Pabpc1	9.77e-13	0.52354	0.851	0.851	3.29e-08	0_Patrolling monocytes	Pabpc1
Dynll1	1.12e-12	0.78156	0.752	0.684	3.78e-08	0_Patrolling monocytes	Dynll1
Amz1	1.16e-12	1.91496	0.264	0.117	3.93e-08	0_Patrolling monocytes	Amz1
Ezr	1.39e-12	0.764864	0.72	0.568	4.7e-08	0_Patrolling monocytes	Ezr
Ccdc71l	1.45e-12	1.14352	0.272	0.119	4.9e-08	0_Patrolling monocytes	Ccdc71l
Cd274	1.49e-12	0.69039	0.531	0.362	5.04e-08	0_Patrolling monocytes	Cd274
Clec4n	1.64e-12	0.487577	0.256	0.108	5.54e-08	0_Patrolling monocytes	Clec4n
Nfe2l2	2.05e-12	0.731112	0.771	0.675	6.92e-08	0_Patrolling monocytes	Nfe2l2
Mthfs	2.15e-12	0.527332	0.667	0.472	7.23e-08	0_Patrolling monocytes	Mthfs
Acer3	2.23e-12	0.973948	0.613	0.46	7.51e-08	0_Patrolling monocytes	Acer3
Slpi	2.28e-12	1.4162	0.299	0.141	7.67e-08	0_Patrolling monocytes	Slpi
Tbc1d9	3.29e-12	1.03088	0.523	0.356	1.11e-07	0_Patrolling monocytes	Tbc1d9
Ap1s2	4.17e-12	1.30044	0.461	0.294	1.4e-07	0_Patrolling monocytes	Ap1s2
Cept1	7.02e-12	1.08004	0.509	0.343	2.37e-07	0_Patrolling monocytes	Cept1
Stap1	7.29e-12	1.13129	0.347	0.181	2.46e-07	0_Patrolling monocytes	Stap1
Ucp2	7.37e-12	0.863584	0.803	0.675	2.48e-07	0_Patrolling monocytes	Ucp2
Dleu2	7.53e-12	0.800075	0.677	0.525	2.54e-07	0_Patrolling monocytes	Dleu2
Tlr7	8.05e-12	1.46093	0.336	0.181	2.71e-07	0_Patrolling monocytes	Tlr7
Pld4	8.38e-12	0.982106	0.568	0.377	2.82e-07	0_Patrolling monocytes	Pld4
Lmo4	1.05e-11	0.554208	0.613	0.458	3.52e-07	0_Patrolling monocytes	Lmo4
Jarid2	1.09e-11	0.845478	0.707	0.581	3.67e-07	0_Patrolling monocytes	Jarid2
Ets2	1.18e-11	0.946445	0.64	0.504	3.96e-07	0_Patrolling monocytes	Ets2
Jup	1.35e-11	1.21422	0.453	0.298	4.55e-07	0_Patrolling monocytes	Jup
Anxa1	1.65e-11	1.08792	0.501	0.33	5.56e-07	0_Patrolling monocytes	Anxa1
Efhd2	1.74e-11	0.817405	0.691	0.56	5.88e-07	0_Patrolling monocytes	Efhd2
Rel	1.88e-11	0.62164	0.803	0.728	6.32e-07	0_Patrolling monocytes	Rel
Tbpl1	2.03e-11	1.54188	0.288	0.141	6.85e-07	0_Patrolling monocytes	Tbpl1
Sgk1	2.2e-11	0.917098	0.512	0.333	7.4e-07	0_Patrolling monocytes	Sgk1
Anxa2	3.21e-11	0.674518	0.637	0.486	1.08e-06	0_Patrolling monocytes	Anxa2
Txn1	3.22e-11	0.577157	0.653	0.557	1.08e-06	0_Patrolling monocytes	Txn1
Cyth3	4.23e-11	1.19968	0.357	0.199	1.43e-06	0_Patrolling monocytes	Cyth3
St3gal1	4.44e-11	0.767368	0.603	0.428	1.5e-06	0_Patrolling monocytes	St3gal1
Pirb	4.58e-11	1.45736	0.301	0.154	1.54e-06	0_Patrolling monocytes	Pirb
Rhoa	4.84e-11	0.651264	0.781	0.786	1.63e-06	0_Patrolling monocytes	Rhoa
Map3k14	5.38e-11	1.19174	0.456	0.301	1.81e-06	0_Patrolling monocytes	Map3k14
Gbp2	5.75e-11	1.32565	0.357	0.211	1.94e-06	0_Patrolling monocytes	Gbp2
Fry	5.99e-11	1.2931	0.339	0.186	2.02e-06	0_Patrolling monocytes	Fry
Cop1	6.93e-11	1.01726	0.549	0.374	2.33e-06	0_Patrolling monocytes	Cop1
Samhd1	7.92e-11	0.919101	0.579	0.432	2.67e-06	0_Patrolling monocytes	Samhd1
Ccl6	8.65e-11	0.561042	0.547	0.331	2.92e-06	0_Patrolling monocytes	Ccl6
Dock4	9.01e-11	1.06228	0.563	0.396	3.04e-06	0_Patrolling monocytes	Dock4
Cd47	9.07e-11	0.843451	0.691	0.583	3.06e-06	0_Patrolling monocytes	Cd47
Hyou1	9.75e-11	1.4171	0.269	0.132	3.29e-06	0_Patrolling monocytes	Hyou1
Ptprj	1.07e-10	0.593166	0.8	0.681	3.6e-06	0_Patrolling monocytes	Ptprj
Gm17749	1.25e-10	0.793831	0.381	0.211	4.2e-06	0_Patrolling monocytes	Gm17749
Socs3	1.26e-10	0.800018	0.539	0.389	4.23e-06	0_Patrolling monocytes	Socs3
A530013C23Rik	1.31e-10	1.00021	0.267	0.125	4.41e-06	0_Patrolling monocytes	A530013C23Rik
Spn	1.42e-10	0.884707	0.256	0.114	4.77e-06	0_Patrolling monocytes	Spn
Vmn2r96	1.72e-10	1.66048	0.272	0.139	5.79e-06	0_Patrolling monocytes	Vmn2r96
Ifrd1	1.89e-10	0.535355	0.851	0.824	6.36e-06	0_Patrolling monocytes	Ifrd1
Rrbp1	2.06e-10	1.04393	0.739	0.646	6.95e-06	0_Patrolling monocytes	Rrbp1
Cmpk1	2.1e-10	0.997309	0.525	0.366	7.09e-06	0_Patrolling monocytes	Cmpk1
Hmgb2	2.18e-10	0.741369	0.72	0.592	7.34e-06	0_Patrolling monocytes	Hmgb2
Ncf4	2.22e-10	0.693783	0.603	0.449	7.5e-06	0_Patrolling monocytes	Ncf4
Pim1	2.23e-10	0.532125	0.827	0.78	7.53e-06	0_Patrolling monocytes	Pim1
Ifi202b	2.4e-10	0.598214	0.512	0.329	8.08e-06	0_Patrolling monocytes	Ifi202b
Ccnl1	2.84e-10	0.686101	0.739	0.65	9.57e-06	0_Patrolling monocytes	Ccnl1
Gapdh	3.3e-10	0.627438	0.733	0.683	1.11e-05	0_Patrolling monocytes	Gapdh
Itprid2	3.82e-10	1.09511	0.507	0.349	1.29e-05	0_Patrolling monocytes	Itprid2
2610037D02Rik	3.88e-10	1.04519	0.355	0.205	1.31e-05	0_Patrolling monocytes	2610037D02Rik
Cd300c2	3.96e-10	0.83319	0.488	0.314	1.33e-05	0_Patrolling monocytes	Cd300c2
Slc8a1	4.12e-10	0.993553	0.525	0.356	1.39e-05	0_Patrolling monocytes	Slc8a1
Sel1l	4.4e-10	1.08125	0.488	0.338	1.48e-05	0_Patrolling monocytes	Sel1l
Ier2	4.54e-10	0.730139	0.717	0.576	1.53e-05	0_Patrolling monocytes	Ier2
Rffl	4.84e-10	0.991085	0.456	0.308	1.63e-05	0_Patrolling monocytes	Rffl
Tle1	5.07e-10	1.20536	0.36	0.207	1.71e-05	0_Patrolling monocytes	Tle1
Plk2	6.06e-10	1.29923	0.408	0.257	2.04e-05	0_Patrolling monocytes	Plk2
Rasgrp2	6.1e-10	0.946783	0.264	0.124	2.06e-05	0_Patrolling monocytes	Rasgrp2
Sat1	6.3e-10	0.610546	0.776	0.688	2.12e-05	0_Patrolling monocytes	Sat1
Trf	6.37e-10	0.750262	0.699	0.528	2.15e-05	0_Patrolling monocytes	Trf
Iqgap1	6.58e-10	0.524181	0.819	0.794	2.22e-05	0_Patrolling monocytes	Iqgap1
Capzb	6.77e-10	0.702542	0.739	0.651	2.28e-05	0_Patrolling monocytes	Capzb
Pgk1	6.96e-10	1.07197	0.435	0.284	2.34e-05	0_Patrolling monocytes	Pgk1
Rnf19b	7.34e-10	0.794066	0.624	0.5	2.47e-05	0_Patrolling monocytes	Rnf19b
Atp10d	7.97e-10	1.02058	0.384	0.231	2.69e-05	0_Patrolling monocytes	Atp10d
Morrbid	8.39e-10	0.874011	0.536	0.4	2.83e-05	0_Patrolling monocytes	Morrbid
H3f3b	8.79e-10	0.439633	0.928	0.964	2.96e-05	0_Patrolling monocytes	H3f3b
Ms4a6d	9.96e-10	0.91188	0.507	0.352	3.36e-05	0_Patrolling monocytes	Ms4a6d
Syk	1.03e-09	0.942214	0.613	0.486	3.46e-05	0_Patrolling monocytes	Syk
Kdm6b	1.12e-09	0.393486	0.843	0.748	3.79e-05	0_Patrolling monocytes	Kdm6b
Ptafr	1.16e-09	0.424545	0.675	0.502	3.9e-05	0_Patrolling monocytes	Ptafr
Slc12a2	1.28e-09	1.16205	0.341	0.2	4.33e-05	0_Patrolling monocytes	Slc12a2
Gsr	1.29e-09	0.937916	0.333	0.186	4.34e-05	0_Patrolling monocytes	Gsr
Sephs2	1.34e-09	0.630737	0.277	0.138	4.51e-05	0_Patrolling monocytes	Sephs2
Actr3	1.56e-09	0.727302	0.784	0.763	5.27e-05	0_Patrolling monocytes	Actr3
Pik3ap1	2.12e-09	0.614078	0.592	0.464	7.16e-05	0_Patrolling monocytes	Pik3ap1
Tnfrsf1b	2.31e-09	0.713759	0.616	0.512	7.77e-05	0_Patrolling monocytes	Tnfrsf1b
Camkk2	2.65e-09	1.14968	0.304	0.17	8.94e-05	0_Patrolling monocytes	Camkk2
Mir155hg	2.68e-09	1.13248	0.493	0.377	9.04e-05	0_Patrolling monocytes	Mir155hg
4833438C02Rik	3.06e-09	1.07608	0.299	0.163	0.000103092	0_Patrolling monocytes	4833438C02Rik
Eif4a1	3.23e-09	0.532601	0.821	0.818	0.000108888	0_Patrolling monocytes	Eif4a1
Zfand5	3.5e-09	0.629998	0.768	0.648	0.000118032	0_Patrolling monocytes	Zfand5
2210408F21Rik	4.16e-09	1.49697	0.269	0.144	0.000140157	0_Patrolling monocytes	2210408F21Rik
Prkab2	5.27e-09	1.30883	0.277	0.153	0.000177448	0_Patrolling monocytes	Prkab2
Arg2	5.29e-09	0.5771	0.6	0.423	0.000178259	0_Patrolling monocytes	Arg2
Myd88	5.31e-09	1.0055	0.323	0.183	0.000178928	0_Patrolling monocytes	Myd88
Clip1	5.52e-09	1.12794	0.419	0.278	0.000185929	0_Patrolling monocytes	Clip1
Nrros	6.62e-09	1.11382	0.379	0.239	0.000223147	0_Patrolling monocytes	Nrros
Cask	6.63e-09	0.897968	0.44	0.299	0.000223375	0_Patrolling monocytes	Cask
Gm56878	6.69e-09	0.926181	0.595	0.468	0.000225582	0_Patrolling monocytes	Gm56878
Ist1	6.79e-09	0.978535	0.536	0.393	0.000228679	0_Patrolling monocytes	Ist1
Sestd1	8.48e-09	1.28183	0.371	0.235	0.000285574	0_Patrolling monocytes	Sestd1
Ptpre	8.92e-09	1.06869	0.4	0.256	0.000300455	0_Patrolling monocytes	Ptpre
Spata13	8.98e-09	0.545884	0.416	0.256	0.000302444	0_Patrolling monocytes	Spata13
Jpt1	9.3e-09	0.781817	0.667	0.595	0.000313379	0_Patrolling monocytes	Jpt1
Ybx3	1.03e-08	0.785612	0.48	0.331	0.000348125	0_Patrolling monocytes	Ybx3
Nabp1	1.08e-08	0.929246	0.573	0.431	0.000364888	0_Patrolling monocytes	Nabp1
Nfil3	1.09e-08	1.32885	0.392	0.254	0.000368632	0_Patrolling monocytes	Nfil3
Plin2	1.46e-08	0.776838	0.475	0.315	0.000491524	0_Patrolling monocytes	Plin2
Plec	1.55e-08	1.57715	0.384	0.253	0.000521496	0_Patrolling monocytes	Plec
Cycs	1.63e-08	0.916117	0.477	0.349	0.000549609	0_Patrolling monocytes	Cycs
Klf4	1.67e-08	0.696895	0.448	0.294	0.000563734	0_Patrolling monocytes	Klf4
Fbxl3	1.83e-08	0.975428	0.435	0.3	0.000616851	0_Patrolling monocytes	Fbxl3
Myl12a	1.94e-08	0.8013	0.637	0.552	0.000652509	0_Patrolling monocytes	Myl12a
Rnf149	2.13e-08	0.771853	0.499	0.354	0.000716598	0_Patrolling monocytes	Rnf149
Ifi27l2a	2.96e-08	0.720484	0.563	0.422	0.000997787	0_Patrolling monocytes	Ifi27l2a
Osgin2	2.98e-08	1.18262	0.395	0.269	0.00100394	0_Patrolling monocytes	Osgin2
Med7	3.01e-08	0.772467	0.269	0.146	0.00101296	0_Patrolling monocytes	Med7
Opa3	3.26e-08	0.912824	0.419	0.287	0.00109953	0_Patrolling monocytes	Opa3
Mettl9	3.29e-08	0.846665	0.331	0.195	0.00110832	0_Patrolling monocytes	Mettl9
Sipa1l1	3.46e-08	1.05799	0.619	0.533	0.00116702	0_Patrolling monocytes	Sipa1l1
Pomp	3.58e-08	0.810919	0.571	0.457	0.00120505	0_Patrolling monocytes	Pomp
Irf5	3.62e-08	1.00689	0.419	0.282	0.00122129	0_Patrolling monocytes	Irf5
Sorl1	3.68e-08	0.433256	0.459	0.293	0.00123858	0_Patrolling monocytes	Sorl1
Fancc	3.73e-08	0.964959	0.347	0.214	0.00125682	0_Patrolling monocytes	Fancc
Tbc1d8	4.03e-08	1.14179	0.296	0.172	0.00135791	0_Patrolling monocytes	Tbc1d8
Pim3	4.35e-08	0.914551	0.499	0.38	0.00146525	0_Patrolling monocytes	Pim3
Ptpro	4.52e-08	1.35054	0.264	0.149	0.00152422	0_Patrolling monocytes	Ptpro
Tmem128	4.69e-08	1.11954	0.397	0.256	0.00158021	0_Patrolling monocytes	Tmem128
Apbb1ip	4.82e-08	0.782311	0.525	0.387	0.00162387	0_Patrolling monocytes	Apbb1ip
Cyb5r3	5.34e-08	1.02861	0.365	0.231	0.00179919	0_Patrolling monocytes	Cyb5r3
Pdha1	6.39e-08	1.19588	0.349	0.22	0.00215419	0_Patrolling monocytes	Pdha1
St3gal4	7.23e-08	0.901934	0.283	0.156	0.00243522	0_Patrolling monocytes	St3gal4
Cebpb	7.43e-08	0.494159	0.832	0.722	0.00250499	0_Patrolling monocytes	Cebpb
Mpc2	7.51e-08	0.78606	0.395	0.258	0.00253162	0_Patrolling monocytes	Mpc2
Asph	7.86e-08	0.843503	0.397	0.262	0.00264823	0_Patrolling monocytes	Asph
Cmtm7	7.93e-08	0.954451	0.411	0.281	0.00267283	0_Patrolling monocytes	Cmtm7
Nav1	8.22e-08	1.28437	0.296	0.173	0.00276871	0_Patrolling monocytes	Nav1
Cyba	9.15e-08	0.467017	0.8	0.754	0.00308175	0_Patrolling monocytes	Cyba
Niban2	9.79e-08	0.828799	0.395	0.251	0.00329769	0_Patrolling monocytes	Niban2
Rap2a	9.9e-08	1.06222	0.285	0.163	0.00333435	0_Patrolling monocytes	Rap2a
Tgfb1	1.05e-07	0.800367	0.688	0.583	0.0035448	0_Patrolling monocytes	Tgfb1
Notch2	1.19e-07	0.62902	0.621	0.461	0.00400859	0_Patrolling monocytes	Notch2
Irf7	1.19e-07	1.46058	0.253	0.136	0.00402473	0_Patrolling monocytes	Irf7
Serp1	1.22e-07	0.892478	0.627	0.504	0.00412616	0_Patrolling monocytes	Serp1
Zyx	1.23e-07	1.07632	0.435	0.302	0.00415448	0_Patrolling monocytes	Zyx
Jak2	1.29e-07	0.589863	0.621	0.482	0.0043336	0_Patrolling monocytes	Jak2
Ahnak	1.32e-07	0.603189	0.693	0.554	0.00445856	0_Patrolling monocytes	Ahnak
Eif1	1.33e-07	0.393385	0.883	0.956	0.0044906	0_Patrolling monocytes	Eif1
Myo1c	1.43e-07	0.665274	0.328	0.195	0.00480812	0_Patrolling monocytes	Myo1c
Ell2	1.44e-07	0.73859	0.669	0.583	0.00484311	0_Patrolling monocytes	Ell2
Arhgap17	1.89e-07	0.988423	0.499	0.38	0.00635666	0_Patrolling monocytes	Arhgap17
Atp1b3	2.15e-07	0.607582	0.677	0.63	0.00723269	0_Patrolling monocytes	Atp1b3
Cdc42	2.26e-07	0.406798	0.821	0.863	0.00762652	0_Patrolling monocytes	Cdc42
Csf1r	2.27e-07	0.332958	0.685	0.475	0.00764291	0_Patrolling monocytes	Csf1r
Gnb2	2.39e-07	0.55619	0.669	0.589	0.00804112	0_Patrolling monocytes	Gnb2
Esd	2.49e-07	0.92739	0.523	0.425	0.00840031	0_Patrolling monocytes	Esd
Adrb2	2.56e-07	1.33406	0.317	0.193	0.00864019	0_Patrolling monocytes	Adrb2
Slc44a2	2.76e-07	0.94914	0.251	0.135	0.00930389	0_Patrolling monocytes	Slc44a2
Il17ra	2.8e-07	1.05675	0.405	0.274	0.00944274	0_Patrolling monocytes	Il17ra
Lfng	3.09e-07	1.35562	0.264	0.151	0.0104183	0_Patrolling monocytes	Lfng
Tle4	3.55e-07	0.793637	0.597	0.466	0.0119561	0_Patrolling monocytes	Tle4
Rgcc	3.56e-07	0.765656	0.277	0.154	0.0119839	0_Patrolling monocytes	Rgcc
Klhl2	3.75e-07	0.625984	0.267	0.15	0.0126443	0_Patrolling monocytes	Klhl2
Ddx3x	3.83e-07	0.522154	0.661	0.569	0.0129137	0_Patrolling monocytes	Ddx3x
Dbi	3.84e-07	1.04605	0.469	0.351	0.0129345	0_Patrolling monocytes	Dbi
Sema4d	3.95e-07	0.285522	0.357	0.216	0.0133124	0_Patrolling monocytes	Sema4d
Ddx5	4.04e-07	0.302424	0.872	0.942	0.0135983	0_Patrolling monocytes	Ddx5
Rap1b	4.16e-07	0.427418	0.837	0.865	0.0140241	0_Patrolling monocytes	Rap1b
Gtdc1	4.27e-07	0.744004	0.552	0.443	0.0144032	0_Patrolling monocytes	Gtdc1
Cdk14	4.36e-07	0.575989	0.544	0.42	0.0146962	0_Patrolling monocytes	Cdk14
Msra	4.55e-07	1.2351	0.32	0.203	0.015325	0_Patrolling monocytes	Msra
Herpud1	4.56e-07	0.631724	0.688	0.582	0.0153524	0_Patrolling monocytes	Herpud1
Acyp2	4.74e-07	1.11617	0.253	0.145	0.0159725	0_Patrolling monocytes	Acyp2
Skap2	5.11e-07	0.686036	0.635	0.52	0.0172136	0_Patrolling monocytes	Skap2
Manf	5.13e-07	0.793624	0.645	0.565	0.0172819	0_Patrolling monocytes	Manf
Neat1	5.24e-07	0.607949	0.8	0.729	0.0176677	0_Patrolling monocytes	Neat1
Gsto1	5.3e-07	0.647595	0.443	0.323	0.017845	0_Patrolling monocytes	Gsto1
Lrmda	6.05e-07	0.535959	0.613	0.483	0.0203768	0_Patrolling monocytes	Lrmda
Gm14963	6.18e-07	0.980793	0.272	0.158	0.0208113	0_Patrolling monocytes	Gm14963
Amd1	6.74e-07	0.691666	0.424	0.295	0.022712	0_Patrolling monocytes	Amd1
Pold4	6.89e-07	0.931961	0.405	0.286	0.0232043	0_Patrolling monocytes	Pold4
Kctd12	6.94e-07	0.403795	0.752	0.655	0.0233707	0_Patrolling monocytes	Kctd12
Atf6	7.05e-07	0.842689	0.531	0.407	0.0237605	0_Patrolling monocytes	Atf6
Ddhd1	7.19e-07	0.947586	0.405	0.286	0.0242127	0_Patrolling monocytes	Ddhd1
Ccl3	7.42e-07	0.62726	0.501	0.365	0.0249964	0_Patrolling monocytes	Ccl3
Dusp2	7.46e-07	0.292288	0.677	0.519	0.0251449	0_Patrolling monocytes	Dusp2
Mrps28	7.58e-07	0.961096	0.416	0.296	0.0255365	0_Patrolling monocytes	Mrps28
Myl12b	8.31e-07	0.671074	0.635	0.564	0.0280083	0_Patrolling monocytes	Myl12b
Ero1a	9.56e-07	0.939676	0.291	0.176	0.032212	0_Patrolling monocytes	Ero1a
Snx18	9.59e-07	0.427284	0.584	0.462	0.0323253	0_Patrolling monocytes	Snx18
Slc25a5	9.93e-07	0.83107	0.616	0.565	0.0334761	0_Patrolling monocytes	Slc25a5
Mbp	1.01e-06	0.707617	0.339	0.214	0.0341307	0_Patrolling monocytes	Mbp
St7	1.05e-06	0.919525	0.328	0.214	0.0353791	0_Patrolling monocytes	St7
Ulk1	1.07e-06	0.972031	0.32	0.202	0.0359018	0_Patrolling monocytes	Ulk1
AI662270	1.1e-06	0.837389	0.44	0.311	0.0369825	0_Patrolling monocytes	AI662270
Ccni	1.1e-06	0.792722	0.459	0.346	0.0370789	0_Patrolling monocytes	Ccni
Cs	1.11e-06	0.755283	0.355	0.23	0.0374417	0_Patrolling monocytes	Cs
Cxcl2	1.13e-06	0.371418	0.784	0.601	0.0379928	0_Patrolling monocytes	Cxcl2
Spi1	1.15e-06	0.611634	0.605	0.487	0.0387128	0_Patrolling monocytes	Spi1
Mfsd1	1.21e-06	0.787315	0.485	0.362	0.0407478	0_Patrolling monocytes	Mfsd1
Itga5	1.29e-06	0.912021	0.336	0.22	0.0436151	0_Patrolling monocytes	Itga5
Ier5	1.31e-06	0.423331	0.773	0.706	0.0441271	0_Patrolling monocytes	Ier5
Mdfic	1.39e-06	0.867471	0.52	0.415	0.0468206	0_Patrolling monocytes	Mdfic
Cd52	1.39e-06	0.528937	0.752	0.619	0.0469826	0_Patrolling monocytes	Cd52
Stxbp6	1.56e-06	0.937167	0.253	0.148	0.0524833	0_Patrolling monocytes	Stxbp6
Magt1	1.74e-06	0.622454	0.451	0.332	0.0586206	0_Patrolling monocytes	Magt1
Ltv1	1.75e-06	1.19257	0.312	0.203	0.0590139	0_Patrolling monocytes	Ltv1
Myo1f	1.76e-06	1.05251	0.339	0.226	0.0592129	0_Patrolling monocytes	Myo1f
Prdx1	1.76e-06	0.386703	0.741	0.689	0.059338	0_Patrolling monocytes	Prdx1
Osbpl8	1.82e-06	0.60743	0.653	0.553	0.0613695	0_Patrolling monocytes	Osbpl8
Nab1	1.83e-06	0.633493	0.549	0.426	0.0615291	0_Patrolling monocytes	Nab1
Nuak2	2.1e-06	1.43102	0.272	0.166	0.0706517	0_Patrolling monocytes	Nuak2
Ccl9	2.23e-06	0.598451	0.435	0.282	0.0750208	0_Patrolling monocytes	Ccl9
Sem1	2.33e-06	0.523514	0.715	0.751	0.0783438	0_Patrolling monocytes	Sem1
Dnajc3	2.38e-06	0.734184	0.552	0.43	0.0800463	0_Patrolling monocytes	Dnajc3
Lims1	2.38e-06	0.538367	0.592	0.469	0.0800962	0_Patrolling monocytes	Lims1
Gls	2.5e-06	0.642616	0.728	0.678	0.0840904	0_Patrolling monocytes	Gls
Nfat5	2.6e-06	0.83133	0.619	0.585	0.0876613	0_Patrolling monocytes	Nfat5
Fndc3b	2.86e-06	0.482977	0.597	0.482	0.0964664	0_Patrolling monocytes	Fndc3b
Raf1	3.14e-06	0.851272	0.384	0.269	0.105809	0_Patrolling monocytes	Raf1
Cdc42ep3	3.62e-06	0.691494	0.251	0.142	0.1221	0_Patrolling monocytes	Cdc42ep3
Fus	3.97e-06	0.569438	0.768	0.764	0.133873	0_Patrolling monocytes	Fus
Fyn	4.37e-06	0.732346	0.464	0.333	0.147348	0_Patrolling monocytes	Fyn
Arpc5	5.19e-06	0.795762	0.659	0.558	0.174929	0_Patrolling monocytes	Arpc5
Baz1a	5.37e-06	0.542676	0.712	0.629	0.180945	0_Patrolling monocytes	Baz1a
Klf3	5.41e-06	0.528648	0.52	0.399	0.182265	0_Patrolling monocytes	Klf3
Rab10	6.09e-06	0.630473	0.659	0.611	0.205321	0_Patrolling monocytes	Rab10
Alpk1	6.2e-06	1.01627	0.28	0.179	0.209073	0_Patrolling monocytes	Alpk1
Milr1	6.54e-06	0.812372	0.291	0.183	0.220285	0_Patrolling monocytes	Milr1
Rhog	6.78e-06	0.600036	0.619	0.52	0.228376	0_Patrolling monocytes	Rhog
Rbbp8	7.29e-06	0.758452	0.509	0.405	0.24577	0_Patrolling monocytes	Rbbp8
Vim	7.73e-06	1.22016	0.565	0.524	0.260457	0_Patrolling monocytes	Vim
Hexim1	7.73e-06	0.981081	0.501	0.382	0.260603	0_Patrolling monocytes	Hexim1
Tiparp	7.75e-06	0.408759	0.683	0.589	0.261171	0_Patrolling monocytes	Tiparp
Lpcat2	7.77e-06	0.435202	0.333	0.22	0.261866	0_Patrolling monocytes	Lpcat2
Gfod1	7.86e-06	0.716873	0.419	0.294	0.264734	0_Patrolling monocytes	Gfod1
Ncf2	7.87e-06	0.778171	0.475	0.367	0.265226	0_Patrolling monocytes	Ncf2
Tuba4a	7.96e-06	0.973773	0.285	0.18	0.268236	0_Patrolling monocytes	Tuba4a
Dock5	8.15e-06	0.717657	0.251	0.147	0.27477	0_Patrolling monocytes	Dock5
Atp7a	8.44e-06	0.788251	0.312	0.203	0.284412	0_Patrolling monocytes	Atp7a
Prkd3	9.28e-06	0.690514	0.371	0.258	0.31286	0_Patrolling monocytes	Prkd3
Pde7b	9.6e-06	0.499577	0.483	0.352	0.323499	0_Patrolling monocytes	Pde7b
Rnd3	1.03e-05	1.21733	0.283	0.182	0.345624	0_Patrolling monocytes	Rnd3
Lrrc8c	1.06e-05	0.617457	0.285	0.177	0.358157	0_Patrolling monocytes	Lrrc8c
Crip1	1.07e-05	1.01467	0.651	0.577	0.359497	0_Patrolling monocytes	Crip1
Rab8b	1.08e-05	0.470301	0.816	0.786	0.36322	0_Patrolling monocytes	Rab8b
Map3k8	1.19e-05	0.788209	0.285	0.182	0.39997	0_Patrolling monocytes	Map3k8
Sdf2l1	1.21e-05	0.875921	0.339	0.234	0.407168	0_Patrolling monocytes	Sdf2l1
App	1.22e-05	0.375811	0.701	0.561	0.412073	0_Patrolling monocytes	App
Chka	1.28e-05	0.95925	0.512	0.415	0.430569	0_Patrolling monocytes	Chka
Arl6ip6	1.32e-05	0.469443	0.267	0.163	0.443992	0_Patrolling monocytes	Arl6ip6
Pon2	1.34e-05	0.837872	0.44	0.342	0.452508	0_Patrolling monocytes	Pon2
Sertad2	1.38e-05	0.69604	0.515	0.418	0.463845	0_Patrolling monocytes	Sertad2
5031425E22Rik	1.39e-05	0.724368	0.544	0.457	0.46864	0_Patrolling monocytes	5031425E22Rik
Ssr3	1.5e-05	0.683369	0.528	0.43	0.504499	0_Patrolling monocytes	Ssr3
Bcl2a1b	1.68e-05	0.442169	0.629	0.513	0.566236	0_Patrolling monocytes	Bcl2a1b
Tmem50b	1.68e-05	0.962825	0.253	0.157	0.566661	0_Patrolling monocytes	Tmem50b
Fxyd5	1.76e-05	0.314762	0.771	0.686	0.591514	0_Patrolling monocytes	Fxyd5
Cx3cr1	1.81e-05	1.23086	0.373	0.278	0.611069	0_Patrolling monocytes	Cx3cr1
Rpsa	1.82e-05	0.261874	0.947	0.943	0.612117	0_Patrolling monocytes	Rpsa
Mafg	1.99e-05	0.793748	0.4	0.308	0.669273	0_Patrolling monocytes	Mafg
Mthfd2	2.08e-05	1.17263	0.304	0.208	0.701319	0_Patrolling monocytes	Mthfd2
Adipor1	2.14e-05	0.580666	0.499	0.394	0.721713	0_Patrolling monocytes	Adipor1
Entpd1	2.24e-05	0.713835	0.48	0.378	0.75517	0_Patrolling monocytes	Entpd1
Rilpl2	2.25e-05	0.441684	0.587	0.446	0.759004	0_Patrolling monocytes	Rilpl2
Havcr2	2.35e-05	0.527874	0.253	0.156	0.790369	0_Patrolling monocytes	Havcr2
Grk5	2.55e-05	1.03664	0.296	0.195	0.857987	0_Patrolling monocytes	Grk5
Acp2	2.57e-05	0.781788	0.285	0.19	0.866599	0_Patrolling monocytes	Acp2
Lnpep	2.59e-05	0.71782	0.581	0.491	0.871243	0_Patrolling monocytes	Lnpep
Tet2	2.75e-05	0.959415	0.459	0.354	0.927107	0_Patrolling monocytes	Tet2
Atp2a2	2.94e-05	0.726058	0.568	0.491	0.990118	0_Patrolling monocytes	Atp2a2
Zc3h12c	3.18e-05	1.13492	0.272	0.182	1	0_Patrolling monocytes	Zc3h12c
H2ax	3.25e-05	0.934425	0.256	0.163	1	0_Patrolling monocytes	H2ax
Cd300a	3.31e-05	0.441508	0.432	0.319	1	0_Patrolling monocytes	Cd300a
Il6ra	3.34e-05	0.652258	0.392	0.283	1	0_Patrolling monocytes	Il6ra
Tnfrsf21	3.62e-05	1.10272	0.315	0.215	1	0_Patrolling monocytes	Tnfrsf21
Pgd	3.63e-05	0.780563	0.341	0.246	1	0_Patrolling monocytes	Pgd
Myl6	3.87e-05	0.437007	0.771	0.818	1	0_Patrolling monocytes	Myl6
Pus10	4.19e-05	0.635976	0.288	0.189	1	0_Patrolling monocytes	Pus10
Calr	4.23e-05	0.48856	0.784	0.763	1	0_Patrolling monocytes	Calr
Ncor2	4.28e-05	1.38901	0.261	0.17	1	0_Patrolling monocytes	Ncor2
Tnf	4.34e-05	0.452911	0.659	0.499	1	0_Patrolling monocytes	Tnf
Cyfip2	4.44e-05	0.506919	0.384	0.271	1	0_Patrolling monocytes	Cyfip2
Zbtb7a	4.89e-05	0.73197	0.408	0.31	1	0_Patrolling monocytes	Zbtb7a
Cdc14a	4.94e-05	0.76828	0.272	0.18	1	0_Patrolling monocytes	Cdc14a
Mindy3	5.12e-05	0.693976	0.344	0.242	1	0_Patrolling monocytes	Mindy3
Spag9	5.12e-05	0.376569	0.784	0.781	1	0_Patrolling monocytes	Spag9
Cdkn1b	5.36e-05	1.01323	0.403	0.326	1	0_Patrolling monocytes	Cdkn1b
Oat	5.51e-05	0.764567	0.488	0.391	1	0_Patrolling monocytes	Oat
Mtmr6	5.72e-05	0.627546	0.32	0.217	1	0_Patrolling monocytes	Mtmr6
Synj1	5.74e-05	0.587625	0.563	0.471	1	0_Patrolling monocytes	Synj1
Arpc2	5.91e-05	0.326686	0.811	0.852	1	0_Patrolling monocytes	Arpc2
Pde4b	5.93e-05	0.302375	0.784	0.776	1	0_Patrolling monocytes	Pde4b
Myadm	6.01e-05	1.09961	0.288	0.197	1	0_Patrolling monocytes	Myadm
Krcc1	6.27e-05	0.580973	0.435	0.328	1	0_Patrolling monocytes	Krcc1
Diaph1	6.39e-05	0.421874	0.605	0.507	1	0_Patrolling monocytes	Diaph1
Psen1	6.51e-05	0.543611	0.405	0.289	1	0_Patrolling monocytes	Psen1
Jun	7.26e-05	0.499436	0.499	0.383	1	0_Patrolling monocytes	Jun
Rap1a	7.31e-05	0.511828	0.677	0.609	1	0_Patrolling monocytes	Rap1a
Slc4a7	7.37e-05	0.718427	0.515	0.417	1	0_Patrolling monocytes	Slc4a7
C5ar1	8.61e-05	0.278034	0.552	0.415	1	0_Patrolling monocytes	C5ar1
Map7	8.92e-05	0.609101	0.283	0.186	1	0_Patrolling monocytes	Map7
Mfsd14b	9.1e-05	0.882172	0.296	0.202	1	0_Patrolling monocytes	Mfsd14b
Srsf5	9.5e-05	0.625343	0.688	0.641	1	0_Patrolling monocytes	Srsf5
Smim14	0.000107132	0.747675	0.605	0.557	1	0_Patrolling monocytes	Smim14
Hipk3	0.000107327	0.607595	0.397	0.288	1	0_Patrolling monocytes	Hipk3
Lilrb4b	0.000110917	0.332321	0.68	0.515	1	0_Patrolling monocytes	Lilrb4b
Ttc7	0.000113211	0.876939	0.347	0.246	1	0_Patrolling monocytes	Ttc7
Snrpb	0.00011473	0.643553	0.597	0.519	1	0_Patrolling monocytes	Snrpb
Phlda1	0.000117384	0.727744	0.499	0.408	1	0_Patrolling monocytes	Phlda1
Larp1b	0.000126671	0.767689	0.333	0.235	1	0_Patrolling monocytes	Larp1b
Gt(ROSA)26Sor	0.000130459	0.64779	0.355	0.253	1	0_Patrolling monocytes	Gt(ROSA)26Sor
Ggta1	0.000134141	0.722093	0.336	0.237	1	0_Patrolling monocytes	Ggta1
Vps13d	0.000137342	1.44832	0.395	0.324	1	0_Patrolling monocytes	Vps13d
Ly96	0.000148802	0.880148	0.301	0.213	1	0_Patrolling monocytes	Ly96
Flvcr1	0.000153648	1.01127	0.32	0.223	1	0_Patrolling monocytes	Flvcr1
Tmem14c	0.000159978	0.68278	0.421	0.33	1	0_Patrolling monocytes	Tmem14c
H2az1	0.000177902	0.449262	0.792	0.831	1	0_Patrolling monocytes	H2az1
Slc8b1	0.000183788	0.62441	0.389	0.295	1	0_Patrolling monocytes	Slc8b1
Plekho2	0.000186814	0.639759	0.525	0.407	1	0_Patrolling monocytes	Plekho2
Peli1	0.000188181	0.477317	0.723	0.704	1	0_Patrolling monocytes	Peli1
Cd40	0.000192164	0.324953	0.504	0.388	1	0_Patrolling monocytes	Cd40
Ube2f	0.000210057	0.647953	0.456	0.359	1	0_Patrolling monocytes	Ube2f
Pfkp	0.000210626	0.631816	0.36	0.254	1	0_Patrolling monocytes	Pfkp
Sh3bgrl	0.000216485	0.460344	0.52	0.412	1	0_Patrolling monocytes	Sh3bgrl
Tmem63b	0.000218771	1.4412	0.256	0.174	1	0_Patrolling monocytes	Tmem63b
Paf1	0.000227073	0.700966	0.325	0.234	1	0_Patrolling monocytes	Paf1
Surf4	0.000230867	0.945366	0.352	0.268	1	0_Patrolling monocytes	Surf4
Nfkb1	0.000235278	0.297464	0.827	0.826	1	0_Patrolling monocytes	Nfkb1
Sec24b	0.000249596	0.466735	0.421	0.319	1	0_Patrolling monocytes	Sec24b
Add3	0.000255695	0.602917	0.44	0.356	1	0_Patrolling monocytes	Add3
Snd1	0.000255943	0.675024	0.544	0.464	1	0_Patrolling monocytes	Snd1
Piezo1	0.00026982	1.00728	0.395	0.305	1	0_Patrolling monocytes	Piezo1
Fam168a	0.000273488	0.929247	0.328	0.238	1	0_Patrolling monocytes	Fam168a
Abcc4	0.000309529	0.560877	0.269	0.181	1	0_Patrolling monocytes	Abcc4
Hsp90b1	0.000322035	0.4311	0.747	0.78	1	0_Patrolling monocytes	Hsp90b1
Septin11	0.000325415	0.768915	0.549	0.488	1	0_Patrolling monocytes	Septin11
Gmfg	0.000328915	0.392159	0.571	0.504	1	0_Patrolling monocytes	Gmfg
Ing1	0.000340597	0.754136	0.285	0.194	1	0_Patrolling monocytes	Ing1
Nfkb2	0.000352482	0.535499	0.547	0.459	1	0_Patrolling monocytes	Nfkb2
Evl	0.000359296	0.752397	0.331	0.242	1	0_Patrolling monocytes	Evl
Sh2b3	0.000389358	1.0109	0.251	0.171	1	0_Patrolling monocytes	Sh2b3
Ripk2	0.000396353	0.657495	0.48	0.391	1	0_Patrolling monocytes	Ripk2
Taf13	0.000414129	0.857233	0.336	0.25	1	0_Patrolling monocytes	Taf13
Bmpr2	0.000417351	0.739734	0.304	0.214	1	0_Patrolling monocytes	Bmpr2
Gcnt2	0.000420053	0.518728	0.304	0.212	1	0_Patrolling monocytes	Gcnt2
Dazap2	0.000428394	0.605737	0.619	0.553	1	0_Patrolling monocytes	Dazap2
Ptpn12	0.000433396	0.725453	0.416	0.32	1	0_Patrolling monocytes	Ptpn12
Rnf216	0.000447303	0.403473	0.397	0.308	1	0_Patrolling monocytes	Rnf216
Hsp90aa1	0.000447807	0.327645	0.787	0.777	1	0_Patrolling monocytes	Hsp90aa1
Lrpap1	0.00045945	0.740484	0.331	0.246	1	0_Patrolling monocytes	Lrpap1
Epb41l2	0.000467439	0.380206	0.688	0.593	1	0_Patrolling monocytes	Epb41l2
Ikbkb	0.000477986	0.699999	0.464	0.369	1	0_Patrolling monocytes	Ikbkb
1810037I17Rik	0.000481605	0.46255	0.531	0.435	1	0_Patrolling monocytes	1810037I17Rik
Srsf3	0.000483743	0.449408	0.733	0.735	1	0_Patrolling monocytes	Srsf3
Adam17	0.000493508	0.565642	0.608	0.523	1	0_Patrolling monocytes	Adam17
Capza2	0.000499787	0.500704	0.635	0.571	1	0_Patrolling monocytes	Capza2
Map4k4	0.000531185	0.423766	0.603	0.52	1	0_Patrolling monocytes	Map4k4
Rhbdf2	0.000535613	0.525375	0.365	0.27	1	0_Patrolling monocytes	Rhbdf2
Nufip2	0.000551943	0.539567	0.667	0.596	1	0_Patrolling monocytes	Nufip2
Nup210l	0.00058215	0.579525	0.251	0.171	1	0_Patrolling monocytes	Nup210l
Dram2	0.000587541	0.814128	0.328	0.247	1	0_Patrolling monocytes	Dram2
Zc3h7a	0.000622205	0.616081	0.443	0.356	1	0_Patrolling monocytes	Zc3h7a
Hopx	0.000639802	0.41353	0.296	0.207	1	0_Patrolling monocytes	Hopx
Slc38a1	0.000643246	0.617237	0.467	0.383	1	0_Patrolling monocytes	Slc38a1
Cnih4	0.000650855	0.778622	0.312	0.23	1	0_Patrolling monocytes	Cnih4
Sec61g	0.000691471	0.471254	0.693	0.684	1	0_Patrolling monocytes	Sec61g
Ppp2r3a	0.000695309	0.680159	0.317	0.228	1	0_Patrolling monocytes	Ppp2r3a
Lbh	0.000710963	0.690236	0.371	0.277	1	0_Patrolling monocytes	Lbh
Zmiz1	0.000728974	0.357248	0.597	0.532	1	0_Patrolling monocytes	Zmiz1
Psma7	0.000758768	0.534952	0.587	0.558	1	0_Patrolling monocytes	Psma7
Sipa1l2	0.000830581	0.471295	0.341	0.255	1	0_Patrolling monocytes	Sipa1l2
Raly	0.00085735	0.533012	0.603	0.545	1	0_Patrolling monocytes	Raly
Eif5	0.000879646	0.310666	0.768	0.786	1	0_Patrolling monocytes	Eif5
Ppp1r11	0.000965647	0.652483	0.403	0.325	1	0_Patrolling monocytes	Ppp1r11
Tent5a	0.000981504	0.75108	0.304	0.23	1	0_Patrolling monocytes	Tent5a
Uqcrfs1	0.000986031	0.459776	0.368	0.283	1	0_Patrolling monocytes	Uqcrfs1
Chchd7	0.00099068	0.46882	0.283	0.198	1	0_Patrolling monocytes	Chchd7
Krt15	0.00100119	0.754124	0.557	0.508	1	0_Patrolling monocytes	Krt15
Pbx1	0.00100482	0.473175	0.381	0.302	1	0_Patrolling monocytes	Pbx1
Rnh1	0.00104756	0.706255	0.488	0.418	1	0_Patrolling monocytes	Rnh1
Rab5if	0.00105392	0.520779	0.419	0.332	1	0_Patrolling monocytes	Rab5if
Mob3b	0.00109793	0.695411	0.288	0.214	1	0_Patrolling monocytes	Mob3b
Ppp1r10	0.00110619	0.746382	0.504	0.423	1	0_Patrolling monocytes	Ppp1r10
Stk40	0.00111627	0.656125	0.475	0.398	1	0_Patrolling monocytes	Stk40
Ssu72	0.00112759	0.339379	0.491	0.407	1	0_Patrolling monocytes	Ssu72
Efnb2	0.00117321	0.664209	0.261	0.183	1	0_Patrolling monocytes	Efnb2
Atg2a	0.00119355	0.973289	0.331	0.255	1	0_Patrolling monocytes	Atg2a
Arl4c	0.00120249	1.07692	0.445	0.366	1	0_Patrolling monocytes	Arl4c
Prr13	0.00120346	0.711862	0.515	0.466	1	0_Patrolling monocytes	Prr13
Il10rb	0.00121285	0.529023	0.549	0.481	1	0_Patrolling monocytes	Il10rb
Spop	0.00124845	0.549404	0.552	0.484	1	0_Patrolling monocytes	Spop
Rsrp1	0.00126998	0.308535	0.811	0.81	1	0_Patrolling monocytes	Rsrp1
Zswim6	0.00133041	0.35306	0.816	0.791	1	0_Patrolling monocytes	Zswim6
Msl2	0.0013664	0.942183	0.379	0.296	1	0_Patrolling monocytes	Msl2
Cpd	0.00137983	0.82446	0.381	0.307	1	0_Patrolling monocytes	Cpd
Mrpl14	0.00145439	0.636438	0.304	0.227	1	0_Patrolling monocytes	Mrpl14
Dnajb9	0.00146057	0.402858	0.557	0.451	1	0_Patrolling monocytes	Dnajb9
H2-DMb1	0.0014934	0.309855	0.173	0.265	1	0_Patrolling monocytes	H2-DMb1
Ywhag	0.00150323	0.528906	0.501	0.433	1	0_Patrolling monocytes	Ywhag
Cd24a	0.00171157	1.0412	0.269	0.197	1	0_Patrolling monocytes	Cd24a
Mtdh	0.00174475	0.6711	0.531	0.491	1	0_Patrolling monocytes	Mtdh
Cox17	0.0018004	0.369299	0.616	0.552	1	0_Patrolling monocytes	Cox17
Aph1c	0.00189305	1.0209	0.269	0.203	1	0_Patrolling monocytes	Aph1c
Birc3	0.00189836	0.306064	0.656	0.604	1	0_Patrolling monocytes	Birc3
Ugp2	0.00189935	0.846617	0.272	0.197	1	0_Patrolling monocytes	Ugp2
Herc2	0.00192177	0.452957	0.408	0.328	1	0_Patrolling monocytes	Herc2
Ldha	0.00192424	0.392359	0.597	0.545	1	0_Patrolling monocytes	Ldha
Sub1	0.00196533	0.355907	0.776	0.805	1	0_Patrolling monocytes	Sub1
Ubl3	0.00211438	0.428975	0.573	0.511	1	0_Patrolling monocytes	Ubl3
Map2k1	0.00217647	0.63604	0.427	0.36	1	0_Patrolling monocytes	Map2k1
Skil	0.00224281	0.348864	0.701	0.689	1	0_Patrolling monocytes	Skil
Ubash3b	0.00229538	0.629786	0.419	0.341	1	0_Patrolling monocytes	Ubash3b
Edem1	0.00230071	0.621992	0.429	0.352	1	0_Patrolling monocytes	Edem1
Mrtfa	0.00232887	0.659899	0.496	0.441	1	0_Patrolling monocytes	Mrtfa
Uap1	0.00267346	1.02532	0.267	0.198	1	0_Patrolling monocytes	Uap1
Fam111a	0.00279103	0.757371	0.275	0.202	1	0_Patrolling monocytes	Fam111a
Mrpl33	0.00295532	0.283672	0.576	0.492	1	0_Patrolling monocytes	Mrpl33
Akt1	0.00305479	0.997409	0.323	0.253	1	0_Patrolling monocytes	Akt1
P4ha1	0.00312508	0.529802	0.461	0.383	1	0_Patrolling monocytes	P4ha1
Pycard	0.00320913	0.472768	0.371	0.29	1	0_Patrolling monocytes	Pycard
Nfe2l1	0.00330645	1.00558	0.272	0.208	1	0_Patrolling monocytes	Nfe2l1
Daam1	0.00337029	0.285333	0.272	0.197	1	0_Patrolling monocytes	Daam1
Sypl	0.00362214	0.846822	0.317	0.249	1	0_Patrolling monocytes	Sypl
Midn	0.00363854	0.997012	0.299	0.232	1	0_Patrolling monocytes	Midn
Mob1b	0.00365385	0.767186	0.328	0.259	1	0_Patrolling monocytes	Mob1b
Psma4	0.00382357	0.655796	0.365	0.294	1	0_Patrolling monocytes	Psma4
Ptpn2	0.00396756	0.292141	0.517	0.43	1	0_Patrolling monocytes	Ptpn2
Pcf11	0.00404302	0.779677	0.488	0.433	1	0_Patrolling monocytes	Pcf11
Plxnb2	0.00426222	0.563351	0.261	0.191	1	0_Patrolling monocytes	Plxnb2
Txlng	0.0043157	0.403847	0.288	0.222	1	0_Patrolling monocytes	Txlng
Rela	0.00449862	0.553233	0.461	0.399	1	0_Patrolling monocytes	Rela
Syngr2	0.00459836	0.503979	0.416	0.339	1	0_Patrolling monocytes	Syngr2
Dusp1	0.00461297	0.437088	0.731	0.65	1	0_Patrolling monocytes	Dusp1
Nfkbid	0.00475208	0.436302	0.389	0.313	1	0_Patrolling monocytes	Nfkbid
Zfp106	0.00478393	0.558033	0.4	0.333	1	0_Patrolling monocytes	Zfp106
Acap2	0.00494007	0.541039	0.501	0.422	1	0_Patrolling monocytes	Acap2
Lrrc25	0.00495577	0.472441	0.251	0.185	1	0_Patrolling monocytes	Lrrc25
Arf5	0.0052813	0.477077	0.603	0.566	1	0_Patrolling monocytes	Arf5
Nceh1	0.00528647	0.358309	0.192	0.264	1	0_Patrolling monocytes	Nceh1
Stx11	0.00530133	0.332898	0.437	0.358	1	0_Patrolling monocytes	Stx11
Etfb	0.00539661	0.651592	0.32	0.261	1	0_Patrolling monocytes	Etfb
Tob1	0.0055266	0.880051	0.352	0.28	1	0_Patrolling monocytes	Tob1
Ints6l	0.00564339	0.765702	0.251	0.185	1	0_Patrolling monocytes	Ints6l
Myof	0.00569025	0.641848	0.328	0.258	1	0_Patrolling monocytes	Myof
Myo10	0.0057541	0.610251	0.251	0.186	1	0_Patrolling monocytes	Myo10
Xiap	0.00590894	0.530822	0.467	0.407	1	0_Patrolling monocytes	Xiap
Mgat2	0.00608222	0.514371	0.304	0.241	1	0_Patrolling monocytes	Mgat2
Gmip	0.00692258	0.484607	0.307	0.239	1	0_Patrolling monocytes	Gmip
Mecom	0.00702393	0.323395	0.299	0.23	1	0_Patrolling monocytes	Mecom
Uso1	0.00730112	0.609148	0.344	0.281	1	0_Patrolling monocytes	Uso1
Laptm5	0.00791718	0.51399	0.867	0.84	1	0_Patrolling monocytes	Laptm5
Fis1	0.00804411	0.556932	0.419	0.341	1	0_Patrolling monocytes	Fis1
Impdh2	0.00822899	0.574925	0.413	0.348	1	0_Patrolling monocytes	Impdh2
Tiam1	0.0083158	0.525486	0.259	0.193	1	0_Patrolling monocytes	Tiam1
Ero1b	0.00844456	0.533123	0.272	0.207	1	0_Patrolling monocytes	Ero1b
Akna	0.00860746	0.976701	0.277	0.222	1	0_Patrolling monocytes	Akna
Mapk14	0.00900182	0.690654	0.36	0.288	1	0_Patrolling monocytes	Mapk14
Osbp	0.00915603	0.375213	0.28	0.214	1	0_Patrolling monocytes	Osbp
Nasp	0.00921337	0.489231	0.491	0.43	1	0_Patrolling monocytes	Nasp
Dcstamp	1.8e-257	6.0905	0.923	0.03	6.07e-253	1_Mac-Activated	Dcstamp
Creb5	4.59e-190	4.10705	0.91	0.109	1.55e-185	1_Mac-Activated	Creb5
Zmynd15	2.03e-182	5.41771	0.704	0.026	6.83e-178	1_Mac-Activated	Zmynd15
Tafa2	1.02e-179	6.42839	0.656	0.013	3.44e-175	1_Mac-Activated	Tafa2
Il1a	1.45e-163	3.79882	0.916	0.164	4.88e-159	1_Mac-Activated	Il1a
Cxcl16	1.64e-157	3.14854	0.968	0.265	5.52e-153	1_Mac-Activated	Cxcl16
Cadm1	4.37e-157	3.56604	0.891	0.163	1.47e-152	1_Mac-Activated	Cadm1
Frmpd4	8.72e-148	6.30861	0.543	0.008	2.94e-143	1_Mac-Activated	Frmpd4
H2-Eb1	3.4e-147	2.83494	0.977	0.256	1.14e-142	1_Mac-Activated	H2-Eb1
H2-Aa	2.46e-141	2.84678	0.981	0.314	8.27e-137	1_Mac-Activated	H2-Aa
Axl	6.03e-140	4.41525	0.64	0.046	2.03e-135	1_Mac-Activated	Axl
Rgs1	1.86e-139	3.38656	0.961	0.34	6.26e-135	1_Mac-Activated	Rgs1
Rnf180	6.33e-134	4.97932	0.633	0.053	2.13e-129	1_Mac-Activated	Rnf180
C1qb	3.76e-133	2.3672	0.987	0.226	1.27e-128	1_Mac-Activated	C1qb
Ms4a7	4.1e-133	2.84068	0.92	0.217	1.38e-128	1_Mac-Activated	Ms4a7
H2-Ab1	2.53e-131	2.52544	0.981	0.31	8.51e-127	1_Mac-Activated	H2-Ab1
Itga9	1.26e-126	4.04635	0.659	0.071	4.26e-122	1_Mac-Activated	Itga9
Basp1	1.5e-126	2.245	0.977	0.328	5.06e-122	1_Mac-Activated	Basp1
Vcam1	4.43e-126	4.28714	0.601	0.045	1.49e-121	1_Mac-Activated	Vcam1
Cd74	5.95e-123	2.49558	0.997	0.489	2e-118	1_Mac-Activated	Cd74
H2-Ea	3.28e-122	3.98485	0.675	0.083	1.11e-117	1_Mac-Activated	H2-Ea
Cd63	1.26e-120	2.56709	0.936	0.293	4.25e-116	1_Mac-Activated	Cd63
Arhgap22	1.45e-119	3.89958	0.585	0.046	4.89e-115	1_Mac-Activated	Arhgap22
Cst3	8.15e-119	2.17203	0.994	0.684	2.75e-114	1_Mac-Activated	Cst3
Hpgds	4.74e-117	2.685	0.82	0.159	1.6e-112	1_Mac-Activated	Hpgds
Fmnl2	1.01e-115	3.29504	0.772	0.146	3.39e-111	1_Mac-Activated	Fmnl2
Pmepa1	3.58e-114	2.40586	0.907	0.258	1.21e-109	1_Mac-Activated	Pmepa1
Tmcc3	3.09e-113	3.08709	0.849	0.23	1.04e-108	1_Mac-Activated	Tmcc3
Aif1	3.37e-113	2.45256	0.878	0.23	1.14e-108	1_Mac-Activated	Aif1
C1qa	3.94e-111	1.89423	0.994	0.249	1.33e-106	1_Mac-Activated	C1qa
Cd81	1.42e-110	2.35166	0.913	0.283	4.8e-106	1_Mac-Activated	Cd81
Cd72	7.66e-107	3.07982	0.588	0.061	2.58e-102	1_Mac-Activated	Cd72
Gatm	6.78e-106	2.26028	0.891	0.231	2.29e-101	1_Mac-Activated	Gatm
Apoe	1.24e-104	2.18242	0.997	0.461	4.17e-100	1_Mac-Activated	Apoe
C1qc	1.27e-101	1.76789	0.961	0.226	4.28e-97	1_Mac-Activated	C1qc
Cd300c21	1.04e-99	2.12754	0.862	0.226	3.51e-95	1_Mac-Activated	Cd300c2
Arl5c	5.16e-99	2.64427	0.897	0.33	1.74e-94	1_Mac-Activated	Arl5c
Col14a1	5.98e-99	3.84482	0.431	0.019	2.01e-94	1_Mac-Activated	Col14a1
Ctss	5.31e-97	1.84107	0.984	0.54	1.79e-92	1_Mac-Activated	Ctss
Snx24	5.81e-95	3.22101	0.611	0.093	1.96e-90	1_Mac-Activated	Snx24
Procr	9.65e-93	5.53015	0.453	0.035	3.25e-88	1_Mac-Activated	Procr
Apbb2	2.22e-91	3.40502	0.566	0.081	7.47e-87	1_Mac-Activated	Apbb2
Cd207	3.93e-91	8.51547	0.331	0.002	1.32e-86	1_Mac-Activated	Cd207
Cacna1a	4.87e-90	2.03085	0.785	0.178	1.64e-85	1_Mac-Activated	Cacna1a
Il1b1	1.76e-88	2.02182	0.942	0.367	5.94e-84	1_Mac-Activated	Il1b
Col27a1	2.2e-88	3.29426	0.469	0.042	7.41e-84	1_Mac-Activated	Col27a1
Plcl1	4.45e-86	2.77234	0.688	0.146	1.5e-81	1_Mac-Activated	Plcl1
Dpys	2e-84	2.83269	0.588	0.094	6.74e-80	1_Mac-Activated	Dpys
Slc15a31	6.39e-84	1.75926	0.932	0.423	2.15e-79	1_Mac-Activated	Slc15a3
Cd83	9.22e-83	1.81492	0.977	0.525	3.11e-78	1_Mac-Activated	Cd83
Rcbtb2	4.99e-81	2.41705	0.743	0.212	1.68e-76	1_Mac-Activated	Rcbtb2
Cd86	1.93e-80	1.7279	0.955	0.449	6.52e-76	1_Mac-Activated	Cd86
Ank2	1.36e-79	3.33046	0.482	0.057	4.59e-75	1_Mac-Activated	Ank2
Cxcl1	1.95e-77	2.54785	0.801	0.301	6.56e-73	1_Mac-Activated	Cxcl1
2510009E07Rik	4.49e-77	3.50755	0.437	0.046	1.51e-72	1_Mac-Activated	2510009E07Rik
Rgs10	1.42e-76	1.8154	0.849	0.313	4.78e-72	1_Mac-Activated	Rgs10
Slamf9	5.08e-75	2.83088	0.46	0.056	1.71e-70	1_Mac-Activated	Slamf9
Tent5c	8.43e-75	2.68622	0.55	0.098	2.84e-70	1_Mac-Activated	Tent5c
H2-M2	1.14e-74	5.19538	0.299	0.007	3.85e-70	1_Mac-Activated	H2-M2
Ctsz	1.24e-74	1.45691	0.981	0.547	4.17e-70	1_Mac-Activated	Ctsz
Sdc4	3.1e-74	1.55616	0.932	0.419	1.04e-69	1_Mac-Activated	Sdc4
Bcl2a1b1	2.04e-73	1.61971	0.936	0.439	6.86e-69	1_Mac-Activated	Bcl2a1b
Cd14	3.66e-73	1.68798	0.965	0.533	1.23e-68	1_Mac-Activated	Cd14
Dst	1.92e-72	1.94273	0.801	0.28	6.48e-68	1_Mac-Activated	Dst
Hexb	2.24e-70	1.41099	0.942	0.488	7.56e-66	1_Mac-Activated	Hexb
Itgb5	3.78e-70	2.51176	0.566	0.119	1.27e-65	1_Mac-Activated	Itgb5
Ccrl2	2.2e-69	1.60459	0.929	0.518	7.43e-65	1_Mac-Activated	Ccrl2
Anxa5	2.41e-67	1.60257	0.942	0.476	8.12e-63	1_Mac-Activated	Anxa5
Snhg15	2.53e-67	2.11038	0.678	0.192	8.53e-63	1_Mac-Activated	Snhg15
Ifi30	1.04e-66	1.70901	0.849	0.337	3.52e-62	1_Mac-Activated	Ifi30
Bcl2a1a1	2.95e-66	1.39027	0.862	0.298	9.93e-62	1_Mac-Activated	Bcl2a1a
Ccl22	6.18e-66	1.40865	0.341	0.024	2.08e-61	1_Mac-Activated	Ccl22
Cxcl21	1.16e-65	1.54675	0.955	0.566	3.89e-61	1_Mac-Activated	Cxcl2
Tnf1	1.2e-64	1.51486	0.92	0.439	4.03e-60	1_Mac-Activated	Tnf
Hilpda	3.6e-64	1.82886	0.817	0.368	1.21e-59	1_Mac-Activated	Hilpda
Dlc1	1.75e-63	4.39967	0.286	0.013	5.89e-59	1_Mac-Activated	Dlc1
Pxdc1	2.29e-63	1.81047	0.54	0.109	7.71e-59	1_Mac-Activated	Pxdc1
Dock41	3.87e-62	1.47091	0.849	0.33	1.31e-57	1_Mac-Activated	Dock4
1700016P03Rik	6.36e-62	2.07614	0.65	0.189	2.14e-57	1_Mac-Activated	1700016P03Rik
Gm56557	6.51e-62	5.36035	0.264	0.009	2.19e-57	1_Mac-Activated	Gm56557
Plxna4	1.33e-61	3.31543	0.395	0.052	4.47e-57	1_Mac-Activated	Plxna4
H2-DMb11	2.09e-61	1.55946	0.614	0.145	7.06e-57	1_Mac-Activated	H2-DMb1
Mafb	2.16e-61	1.85201	0.814	0.297	7.29e-57	1_Mac-Activated	Mafb
Tgfbr1	1.27e-60	1.75615	0.846	0.357	4.27e-56	1_Mac-Activated	Tgfbr1
Ccl31	2.11e-59	1.75668	0.791	0.296	7.11e-55	1_Mac-Activated	Ccl3
Atp6v0c	3.08e-59	1.24335	0.968	0.728	1.04e-54	1_Mac-Activated	Atp6v0c
Nlrp3	2.56e-57	1.3551	0.894	0.449	8.62e-53	1_Mac-Activated	Nlrp3
Mt1	7.97e-57	1.54375	0.945	0.404	2.69e-52	1_Mac-Activated	Mt1
Gm13710	8.81e-57	4.32699	0.267	0.014	2.97e-52	1_Mac-Activated	Gm13710
Gm14221	9.53e-57	2.64967	0.476	0.097	3.21e-52	1_Mac-Activated	Gm14221
Dusp21	2.64e-56	1.4601	0.891	0.471	8.88e-52	1_Mac-Activated	Dusp2
Fth1	3.48e-56	0.765238	0.99	0.948	1.17e-51	1_Mac-Activated	Fth1
H2-DMa	6.3e-56	1.51946	0.685	0.211	2.12e-51	1_Mac-Activated	H2-DMa
Lgmn	4.22e-55	0.997907	0.929	0.387	1.42e-50	1_Mac-Activated	Lgmn
Tmem176a	5.26e-55	1.35762	0.846	0.343	1.77e-50	1_Mac-Activated	Tmem176a
Fcgr1	1.16e-54	2.03721	0.543	0.133	3.89e-50	1_Mac-Activated	Fcgr1
Ckb	1.38e-54	1.8274	0.518	0.115	4.63e-50	1_Mac-Activated	Ckb
Tnfsf13b	1.84e-53	3.70355	0.26	0.016	6.21e-49	1_Mac-Activated	Tnfsf13b
Il12b	3.84e-53	4.2419	0.251	0.013	1.29e-48	1_Mac-Activated	Il12b
Tnfaip21	5.6e-53	1.14453	0.891	0.428	1.89e-48	1_Mac-Activated	Tnfaip2
Acp5	8.42e-53	2.94867	0.495	0.12	2.84e-48	1_Mac-Activated	Acp5
Scimp	1.62e-52	2.87744	0.315	0.034	5.47e-48	1_Mac-Activated	Scimp
Mmp14	2.26e-52	3.86883	0.305	0.033	7.62e-48	1_Mac-Activated	Mmp14
Disc1	2.46e-52	2.26203	0.469	0.098	8.27e-48	1_Mac-Activated	Disc1
Serpine1	4.91e-52	2.6845	0.26	0.018	1.66e-47	1_Mac-Activated	Serpine1
Gm48065	9.71e-52	3.002	0.341	0.044	3.27e-47	1_Mac-Activated	Gm48065
Cd68	1.14e-51	1.51393	0.801	0.33	3.82e-47	1_Mac-Activated	Cd68
Mthfs1	1.25e-51	1.67122	0.859	0.433	4.2e-47	1_Mac-Activated	Mthfs
Tmem176b	1.26e-51	1.25531	0.868	0.374	4.25e-47	1_Mac-Activated	Tmem176b
Xlr	3.73e-51	3.51594	0.286	0.026	1.26e-46	1_Mac-Activated	Xlr
Slc3a2	6.42e-51	1.32037	0.913	0.58	2.16e-46	1_Mac-Activated	Slc3a2
Maff	2.7e-50	1.27582	0.842	0.394	9.1e-46	1_Mac-Activated	Maff
Ctsh	6.09e-50	1.20111	0.891	0.437	2.05e-45	1_Mac-Activated	Ctsh
Runx3	1.01e-49	1.17338	0.752	0.262	3.4e-45	1_Mac-Activated	Runx3
Lilra5	1.64e-49	2.06378	0.386	0.063	5.52e-45	1_Mac-Activated	Lilra5
Ly86	2.15e-49	1.38549	0.756	0.292	7.25e-45	1_Mac-Activated	Ly86
Cd401	2.66e-49	1.56247	0.765	0.326	8.97e-45	1_Mac-Activated	Cd40
Plau	5.99e-49	1.98953	0.518	0.135	2.02e-44	1_Mac-Activated	Plau
Hk2	7.31e-49	1.41577	0.743	0.299	2.46e-44	1_Mac-Activated	Hk2
Tamalin	1.64e-48	2.39392	0.395	0.072	5.52e-44	1_Mac-Activated	Tamalin
Ftl1	1.81e-48	1.01229	0.99	0.902	6.11e-44	1_Mac-Activated	Ftl1
Rilpl21	2.37e-48	1.37869	0.823	0.391	8e-44	1_Mac-Activated	Rilpl2
Frmd4a	3.5e-48	2.6864	0.408	0.082	1.18e-43	1_Mac-Activated	Frmd4a
Tanc2	9.59e-48	1.43088	0.772	0.318	3.23e-43	1_Mac-Activated	Tanc2
Npc2	2.47e-47	0.996989	0.968	0.668	8.32e-43	1_Mac-Activated	Npc2
Gm15726	3.45e-47	1.61651	0.707	0.257	1.16e-42	1_Mac-Activated	Gm15726
Sqstm1	9.91e-47	1.19849	0.949	0.694	3.34e-42	1_Mac-Activated	Sqstm1
Apold1	1.22e-46	3.6803	0.267	0.025	4.12e-42	1_Mac-Activated	Apold1
Dnase1l3	3.6e-46	3.88632	0.293	0.035	1.21e-41	1_Mac-Activated	Dnase1l3
Ttyh2	4.8e-46	3.49228	0.254	0.022	1.62e-41	1_Mac-Activated	Ttyh2
Bcl2a1d1	7.5e-46	1.0737	0.817	0.332	2.53e-41	1_Mac-Activated	Bcl2a1d
Slc25a33	9.05e-46	2.07885	0.511	0.142	3.05e-41	1_Mac-Activated	Slc25a33
Ptms	1.15e-45	1.31728	0.788	0.38	3.87e-41	1_Mac-Activated	Ptms
Tnfrsf12a	1.31e-45	2.08183	0.492	0.135	4.4e-41	1_Mac-Activated	Tnfrsf12a
Gm20513	1.82e-45	3.31707	0.283	0.033	6.14e-41	1_Mac-Activated	Gm20513
Tspan33	1.97e-45	2.35322	0.36	0.062	6.64e-41	1_Mac-Activated	Tspan33
Igsf8	6.84e-45	1.64412	0.582	0.184	2.3e-40	1_Mac-Activated	Igsf8
Rab20	1.65e-44	1.08453	0.82	0.38	5.56e-40	1_Mac-Activated	Rab20
Gadd45b	3.13e-44	0.949327	0.952	0.615	1.05e-39	1_Mac-Activated	Gadd45b
Tnfsf9	1.56e-43	1.97866	0.614	0.236	5.26e-39	1_Mac-Activated	Tnfsf9
Bcl2l1	7.92e-43	1.38686	0.508	0.145	2.67e-38	1_Mac-Activated	Bcl2l1
Rps29	9.27e-43	0.601242	0.994	0.965	3.12e-38	1_Mac-Activated	Rps29
Trem2	1.22e-42	2.5402	0.36	0.068	4.11e-38	1_Mac-Activated	Trem2
Ppfibp1	1.77e-42	1.953	0.579	0.212	5.96e-38	1_Mac-Activated	Ppfibp1
Slamf8	7.92e-42	3.31767	0.264	0.031	2.67e-37	1_Mac-Activated	Slamf8
Rtcb	1.17e-41	1.71519	0.569	0.196	3.95e-37	1_Mac-Activated	Rtcb
Gm56768	2.25e-41	3.29807	0.27	0.035	7.58e-37	1_Mac-Activated	Gm56768
Gm13391	3.88e-41	2.76242	0.296	0.045	1.31e-36	1_Mac-Activated	Gm13391
Nbn	5.03e-41	2.19381	0.444	0.12	1.7e-36	1_Mac-Activated	Nbn
Arg21	5.1e-41	0.937671	0.82	0.375	1.72e-36	1_Mac-Activated	Arg2
Gm49662	7.18e-41	2.55771	0.437	0.116	2.42e-36	1_Mac-Activated	Gm49662
Maml2	1.23e-40	1.4143	0.836	0.456	4.13e-36	1_Mac-Activated	Maml2
Ccl4	1.71e-40	2.11311	0.762	0.37	5.76e-36	1_Mac-Activated	Ccl4
Nfkbib	2.29e-40	1.19832	0.82	0.458	7.72e-36	1_Mac-Activated	Nfkbib
Hivep3	1.71e-39	1.41028	0.621	0.226	5.77e-35	1_Mac-Activated	Hivep3
Jdp2	3.11e-39	1.30348	0.842	0.449	1.05e-34	1_Mac-Activated	Jdp2
Gde1	6.1e-39	1.84801	0.45	0.125	2.06e-34	1_Mac-Activated	Gde1
Atox11	9.86e-39	0.913495	0.929	0.588	3.32e-34	1_Mac-Activated	Atox1
Gm17056	1.09e-38	2.13381	0.441	0.118	3.66e-34	1_Mac-Activated	Gm17056
Mir155hg1	1.68e-38	0.700215	0.775	0.31	5.66e-34	1_Mac-Activated	Mir155hg
Abr	1.72e-38	1.64762	0.662	0.277	5.81e-34	1_Mac-Activated	Abr
Irak1bp1	2.34e-38	2.32516	0.27	0.039	7.89e-34	1_Mac-Activated	Irak1bp1
Osgin21	3.12e-38	1.24628	0.614	0.218	1.05e-33	1_Mac-Activated	Osgin2
Cebpa	1.85e-37	1.84213	0.469	0.143	6.24e-33	1_Mac-Activated	Cebpa
Lilrb4b1	1.93e-37	0.937847	0.862	0.476	6.51e-33	1_Mac-Activated	Lilrb4b
Fosb	5.43e-37	1.10339	0.746	0.338	1.83e-32	1_Mac-Activated	Fosb
Apobec1	9.17e-37	1.65065	0.559	0.192	3.09e-32	1_Mac-Activated	Apobec1
Ptgs21	9.27e-37	0.428036	0.614	0.215	3.12e-32	1_Mac-Activated	Ptgs2
Ciita	9.64e-37	1.93496	0.27	0.04	3.25e-32	1_Mac-Activated	Ciita
Camk1	1.18e-36	1.57765	0.492	0.159	3.99e-32	1_Mac-Activated	Camk1
Tlr2	1.41e-36	1.18999	0.672	0.285	4.75e-32	1_Mac-Activated	Tlr2
Dab2	2.03e-36	0.608979	0.672	0.223	6.82e-32	1_Mac-Activated	Dab2
Rnf121	3.61e-36	1.73963	0.453	0.13	1.22e-31	1_Mac-Activated	Rnf121
Blnk	4.49e-36	1.3	0.627	0.241	1.51e-31	1_Mac-Activated	Blnk
Stard13	6.27e-36	3.12757	0.302	0.057	2.11e-31	1_Mac-Activated	Stard13
Antxr2	8.31e-36	1.38956	0.707	0.343	2.8e-31	1_Mac-Activated	Antxr2
Lat2	8.64e-36	1.36504	0.418	0.109	2.91e-31	1_Mac-Activated	Lat2
Hebp1	2.83e-35	1.73543	0.482	0.156	9.52e-31	1_Mac-Activated	Hebp1
Zfp704	3.22e-35	1.83211	0.424	0.125	1.08e-30	1_Mac-Activated	Zfp704
Cx3cr11	1.19e-34	0.947917	0.605	0.222	4e-30	1_Mac-Activated	Cx3cr1
Dhx40	1.19e-34	2.13675	0.756	0.445	4.01e-30	1_Mac-Activated	Dhx40
Rftn1	2.03e-34	1.21273	0.688	0.304	6.84e-30	1_Mac-Activated	Rftn1
Mpeg11	3.34e-34	0.967911	0.688	0.279	1.13e-29	1_Mac-Activated	Mpeg1
Rufy3	4.39e-34	1.72425	0.534	0.2	1.48e-29	1_Mac-Activated	Rufy3
Icosl	5.27e-34	1.23398	0.415	0.113	1.78e-29	1_Mac-Activated	Icosl
Ldlrad4	5.45e-34	1.25957	0.772	0.389	1.84e-29	1_Mac-Activated	Ldlrad4
Flnb	1.2e-33	1.58607	0.627	0.273	4.04e-29	1_Mac-Activated	Flnb
Rab7b	1.37e-33	1.63739	0.46	0.146	4.62e-29	1_Mac-Activated	Rab7b
Sh3pxd2b	1.66e-33	1.265	0.54	0.192	5.61e-29	1_Mac-Activated	Sh3pxd2b
Ctsl	3.8e-33	0.650089	0.826	0.383	1.28e-28	1_Mac-Activated	Ctsl
Foxn3	4.42e-33	1.0815	0.846	0.505	1.49e-28	1_Mac-Activated	Foxn3
Dynlt2b	5.24e-33	1.74623	0.386	0.103	1.77e-28	1_Mac-Activated	Dynlt2b
Mthfsl1	7.1e-33	1.15044	0.666	0.293	2.39e-28	1_Mac-Activated	Mthfsl
Gm39469	8.84e-33	1.54852	0.469	0.157	2.98e-28	1_Mac-Activated	Gm39469
Slc7a8	9.46e-33	1.41157	0.582	0.229	3.19e-28	1_Mac-Activated	Slc7a8
Rhoc	1.02e-32	1.77709	0.309	0.064	3.45e-28	1_Mac-Activated	Rhoc
Lacc1	1.13e-32	1.30095	0.579	0.222	3.82e-28	1_Mac-Activated	Lacc1
Large1	1.98e-32	1.24557	0.617	0.251	6.66e-28	1_Mac-Activated	Large1
Cyba1	2.11e-32	0.835628	0.955	0.716	7.11e-28	1_Mac-Activated	Cyba
Epb41l21	2.26e-32	0.934646	0.91	0.54	7.62e-28	1_Mac-Activated	Epb41l2
Ifrd11	4.65e-32	0.939018	0.965	0.795	1.57e-27	1_Mac-Activated	Ifrd1
Gab2	5.14e-32	0.937949	0.807	0.419	1.73e-27	1_Mac-Activated	Gab2
Smox	7.76e-32	0.953318	0.691	0.312	2.62e-27	1_Mac-Activated	Smox
Lst11	9.03e-32	0.42371	0.878	0.4	3.04e-27	1_Mac-Activated	Lst1
Cpq	9.97e-32	1.35638	0.521	0.194	3.36e-27	1_Mac-Activated	Cpq
Renbp	2.51e-31	1.42413	0.469	0.152	8.47e-27	1_Mac-Activated	Renbp
Myo1e	4.68e-31	0.787557	0.736	0.361	1.58e-26	1_Mac-Activated	Myo1e
Gadd45g	4.75e-31	2.21219	0.412	0.13	1.6e-26	1_Mac-Activated	Gadd45g
Myc	1.06e-30	1.38629	0.347	0.09	3.57e-26	1_Mac-Activated	Myc
Nav2	1.5e-30	1.33118	0.386	0.109	5.04e-26	1_Mac-Activated	Nav2
Ftl1-ps1	1.66e-30	1.06321	0.711	0.346	5.58e-26	1_Mac-Activated	Ftl1-ps1
Junb	1.71e-30	0.867634	0.971	0.864	5.76e-26	1_Mac-Activated	Junb
Ktn1	3.1e-30	1.46616	0.662	0.332	1.04e-25	1_Mac-Activated	Ktn1
Lmna	4.24e-30	1.50134	0.695	0.358	1.43e-25	1_Mac-Activated	Lmna
Gnaq	6.64e-30	0.911402	0.916	0.587	2.24e-25	1_Mac-Activated	Gnaq
Gm11613	7.43e-30	1.34082	0.463	0.161	2.5e-25	1_Mac-Activated	Gm11613
Mir99ahg	9.19e-30	0.963409	0.598	0.242	3.1e-25	1_Mac-Activated	Mir99ahg
Pmp22	9.94e-30	0.674007	0.572	0.197	3.35e-25	1_Mac-Activated	Pmp22
St3gal6	1.18e-29	0.971838	0.431	0.13	3.98e-25	1_Mac-Activated	St3gal6
Mid1	1.18e-29	1.99738	0.617	0.304	3.99e-25	1_Mac-Activated	Mid1
Rbm47	2.9e-29	1.06218	0.791	0.423	9.76e-25	1_Mac-Activated	Rbm47
Tubb2a	4.47e-29	1.45741	0.559	0.237	1.51e-24	1_Mac-Activated	Tubb2a
Dot1l	5.6e-29	1.33113	0.482	0.178	1.89e-24	1_Mac-Activated	Dot1l
Hexa	5.89e-29	0.721058	0.759	0.356	1.98e-24	1_Mac-Activated	Hexa
Tbc1d4	6.9e-29	1.54608	0.479	0.187	2.33e-24	1_Mac-Activated	Tbc1d4
Plaur1	1e-28	0.650378	0.894	0.504	3.38e-24	1_Mac-Activated	Plaur
Otulinl	1.18e-28	1.05273	0.64	0.285	3.96e-24	1_Mac-Activated	Otulinl
Nceh11	1.55e-28	1.01823	0.495	0.181	5.24e-24	1_Mac-Activated	Nceh1
Zfhx3	1.57e-28	0.9299	0.759	0.385	5.29e-24	1_Mac-Activated	Zfhx3
Sfmbt1	1.86e-28	1.27343	0.553	0.221	6.25e-24	1_Mac-Activated	Sfmbt1
Src	2.14e-28	1.94116	0.338	0.096	7.2e-24	1_Mac-Activated	Src
Nfkbia1	2.26e-28	0.691806	0.974	0.795	7.6e-24	1_Mac-Activated	Nfkbia
Slc11a11	2.5e-28	1.04551	0.65	0.299	8.42e-24	1_Mac-Activated	Slc11a1
Ebi3	3.91e-28	1.00119	0.492	0.181	1.32e-23	1_Mac-Activated	Ebi3
Gm15247	4.15e-28	0.721039	0.518	0.189	1.4e-23	1_Mac-Activated	Gm15247
Isg15	5.33e-28	1.26806	0.768	0.46	1.8e-23	1_Mac-Activated	Isg15
Pla2g15	5.88e-28	2.11313	0.328	0.088	1.98e-23	1_Mac-Activated	Pla2g15
Itm2b	7.89e-28	0.55173	0.984	0.837	2.66e-23	1_Mac-Activated	Itm2b
Depdc7	2.58e-27	1.36946	0.412	0.136	8.68e-23	1_Mac-Activated	Depdc7
Etv6	2.64e-27	0.804318	0.862	0.551	8.9e-23	1_Mac-Activated	Etv6
mt-Cytb	5.5e-27	0.449171	0.99	0.952	1.85e-22	1_Mac-Activated	mt-Cytb
Gng2	5.77e-27	1.04327	0.633	0.287	1.94e-22	1_Mac-Activated	Gng2
Dock10	7.24e-27	0.901729	0.936	0.689	2.44e-22	1_Mac-Activated	Dock10
Lilrb4a1	7.93e-27	0.699762	0.926	0.541	2.67e-22	1_Mac-Activated	Lilrb4a
Cdkn1a1	8.58e-27	0.927418	0.846	0.524	2.89e-22	1_Mac-Activated	Cdkn1a
Fos	9.6e-27	0.728523	0.794	0.432	3.24e-22	1_Mac-Activated	Fos
Rabgef1	1.39e-26	0.751573	0.794	0.434	4.69e-22	1_Mac-Activated	Rabgef1
Dtx4	1.51e-26	1.15373	0.412	0.136	5.1e-22	1_Mac-Activated	Dtx4
Il1rn	2.39e-26	0.375776	0.688	0.322	8.04e-22	1_Mac-Activated	Il1rn
Areg	2.8e-26	1.39199	0.431	0.153	9.43e-22	1_Mac-Activated	Areg
Nfkbie	4.12e-26	1.0452	0.521	0.215	1.39e-21	1_Mac-Activated	Nfkbie
Bri3	5.24e-26	0.713165	0.868	0.573	1.77e-21	1_Mac-Activated	Bri3
Id2	6.45e-26	0.671241	0.762	0.423	2.17e-21	1_Mac-Activated	Id2
Malt1	7.35e-26	0.909124	0.807	0.501	2.48e-21	1_Mac-Activated	Malt1
Havcr21	1.06e-25	0.81006	0.395	0.124	3.58e-21	1_Mac-Activated	Havcr2
E230029C05Rik1	1.11e-25	1.0778	0.431	0.15	3.73e-21	1_Mac-Activated	E230029C05Rik
Smim3	1.13e-25	0.970926	0.447	0.157	3.79e-21	1_Mac-Activated	Smim3
Ptgs1	1.34e-25	1.72805	0.283	0.07	4.51e-21	1_Mac-Activated	Ptgs1
Tpst2	2.74e-25	1.09955	0.585	0.275	9.23e-21	1_Mac-Activated	Tpst2
Tnfaip8	4.33e-25	0.867762	0.83	0.52	1.46e-20	1_Mac-Activated	Tnfaip8
Mvb12b	4.6e-25	1.77558	0.273	0.066	1.55e-20	1_Mac-Activated	Mvb12b
Socs31	4.66e-25	0.679226	0.711	0.352	1.57e-20	1_Mac-Activated	Socs3
Tmem251	4.75e-25	1.24744	0.489	0.189	1.6e-20	1_Mac-Activated	Tmem251
Gpr183	5.18e-25	1.52576	0.46	0.173	1.75e-20	1_Mac-Activated	Gpr183
mt-Co3	5.52e-25	0.344686	1	0.984	1.86e-20	1_Mac-Activated	mt-Co3
Adgre1	1.19e-24	0.421521	0.756	0.342	4.01e-20	1_Mac-Activated	Adgre1
Glipr1	1.36e-24	1.30775	0.479	0.189	4.59e-20	1_Mac-Activated	Glipr1
Tmsb4x1	1.56e-24	0.477349	1	0.975	5.27e-20	1_Mac-Activated	Tmsb4x
Svbp	2.6e-24	1.71739	0.296	0.081	8.77e-20	1_Mac-Activated	Svbp
Milr11	3e-24	1.50156	0.418	0.156	1.01e-19	1_Mac-Activated	Milr1
Hspa8	3.04e-24	0.699879	0.984	0.873	1.03e-19	1_Mac-Activated	Hspa8
Adap2	3.1e-24	1.62566	0.331	0.099	1.04e-19	1_Mac-Activated	Adap2
mt-Co2	4.63e-24	0.33793	0.99	0.965	1.56e-19	1_Mac-Activated	mt-Co2
Dusp11	5.43e-24	0.861033	0.894	0.612	1.83e-19	1_Mac-Activated	Dusp1
Tbc1d10a	7.7e-24	1.24223	0.45	0.171	2.59e-19	1_Mac-Activated	Tbc1d10a
Snrnp35	1.86e-23	1.42611	0.257	0.063	6.25e-19	1_Mac-Activated	Snrnp35
Spred1	2.69e-23	1.15858	0.569	0.268	9.06e-19	1_Mac-Activated	Spred1
Lmnb1	2.89e-23	0.6017	0.572	0.252	9.73e-19	1_Mac-Activated	Lmnb1
Pvt1	3.45e-23	1.47125	0.322	0.096	1.16e-18	1_Mac-Activated	Pvt1
Ripk21	3.86e-23	0.961071	0.672	0.346	1.3e-18	1_Mac-Activated	Ripk2
Pik3r1	4.67e-23	0.820194	0.833	0.545	1.57e-18	1_Mac-Activated	Pik3r1
Dennd2b	5.02e-23	1.91456	0.289	0.083	1.69e-18	1_Mac-Activated	Dennd2b
mt-Atp6	6.18e-23	0.350714	0.994	0.976	2.08e-18	1_Mac-Activated	mt-Atp6
G530011O06Rik	6.62e-23	1.0938	0.421	0.156	2.23e-18	1_Mac-Activated	G530011O06Rik
Ppp1r15a	6.77e-23	0.612753	0.891	0.597	2.28e-18	1_Mac-Activated	Ppp1r15a
Stap11	6.8e-23	1.0099	0.441	0.165	2.29e-18	1_Mac-Activated	Stap1
Gpr65	1.34e-22	1.18927	0.408	0.148	4.5e-18	1_Mac-Activated	Gpr65
Tuba1c	1.41e-22	0.642733	0.81	0.475	4.76e-18	1_Mac-Activated	Tuba1c
Tex14	1.43e-22	1.55785	0.395	0.148	4.82e-18	1_Mac-Activated	Tex14
Itgax	1.48e-22	1.49616	0.293	0.082	4.97e-18	1_Mac-Activated	Itgax
Atp6v0b	3.24e-22	0.747361	0.897	0.619	1.09e-17	1_Mac-Activated	Atp6v0b
Tyrobp1	4.36e-22	0.524527	0.981	0.681	1.47e-17	1_Mac-Activated	Tyrobp
Bst2	4.91e-22	1.0739	0.54	0.25	1.65e-17	1_Mac-Activated	Bst2
Atp6v1a	6.1e-22	0.356948	0.804	0.424	2.06e-17	1_Mac-Activated	Atp6v1a
E330020D12Rik	6.72e-22	1.55149	0.367	0.129	2.26e-17	1_Mac-Activated	E330020D12Rik
mt-Nd3	7.61e-22	0.50583	0.949	0.758	2.57e-17	1_Mac-Activated	mt-Nd3
Gusb	8.16e-22	1.18212	0.437	0.178	2.75e-17	1_Mac-Activated	Gusb
Cd521	8.24e-22	0.478082	0.926	0.581	2.78e-17	1_Mac-Activated	Cd52
Ctsa	9.14e-22	0.717804	0.723	0.384	3.08e-17	1_Mac-Activated	Ctsa
Nhp2	1.08e-21	1.10686	0.498	0.218	3.63e-17	1_Mac-Activated	Nhp2
Mpp7	1.46e-21	1.09662	0.72	0.457	4.93e-17	1_Mac-Activated	Mpp7
Itgav	1.66e-21	0.952401	0.653	0.348	5.58e-17	1_Mac-Activated	Itgav
H2-Q7	3.53e-21	0.634674	0.74	0.396	1.19e-16	1_Mac-Activated	H2-Q7
Astl1	5.89e-21	1.36356	0.428	0.178	1.98e-16	1_Mac-Activated	Astl
Specc1	6.31e-21	0.518815	0.524	0.223	2.13e-16	1_Mac-Activated	Specc1
Camk2n1	7.25e-21	1.11649	0.286	0.081	2.44e-16	1_Mac-Activated	Camk2n1
Unc93b1	7.25e-21	0.388784	0.852	0.439	2.44e-16	1_Mac-Activated	Unc93b1
Dnajb2	1.06e-20	1.02586	0.354	0.122	3.59e-16	1_Mac-Activated	Dnajb2
Pdgfa	1.13e-20	1.41034	0.318	0.108	3.8e-16	1_Mac-Activated	Pdgfa
Prr5l	1.24e-20	1.30075	0.415	0.172	4.17e-16	1_Mac-Activated	Prr5l
Rapgef2	1.28e-20	1.15253	0.788	0.54	4.3e-16	1_Mac-Activated	Rapgef2
Mxi1	2.07e-20	1.04567	0.627	0.351	6.97e-16	1_Mac-Activated	Mxi1
Clic4	2.25e-20	0.515176	0.92	0.588	7.58e-16	1_Mac-Activated	Clic4
Pak1	7.57e-20	1.04834	0.441	0.188	2.55e-15	1_Mac-Activated	Pak1
Rps20	7.81e-20	0.360101	0.987	0.876	2.63e-15	1_Mac-Activated	Rps20
Fgd2	1.04e-19	1.04816	0.373	0.141	3.49e-15	1_Mac-Activated	Fgd2
Csf2ra1	1.05e-19	0.609668	0.601	0.311	3.55e-15	1_Mac-Activated	Csf2ra
Icam1	1.13e-19	0.580753	0.833	0.546	3.81e-15	1_Mac-Activated	Icam1
Zcchc14	1.13e-19	1.55995	0.283	0.088	3.82e-15	1_Mac-Activated	Zcchc14
Abtb2	1.57e-19	0.790567	0.675	0.378	5.29e-15	1_Mac-Activated	Abtb2
Trim35	1.82e-19	1.79313	0.27	0.083	6.12e-15	1_Mac-Activated	Trim35
Amz11	3.16e-19	1.1027	0.318	0.11	1.07e-14	1_Mac-Activated	Amz1
Tubb6	3.25e-19	0.649704	0.585	0.285	1.09e-14	1_Mac-Activated	Tubb6
Niban1	4.11e-19	0.785495	0.704	0.403	1.38e-14	1_Mac-Activated	Niban1
Cyria1	4.3e-19	0.433429	0.701	0.372	1.45e-14	1_Mac-Activated	Cyria
Scpep1	4.76e-19	0.835317	0.569	0.28	1.61e-14	1_Mac-Activated	Scpep1
Ildr1	5.93e-19	1.40125	0.312	0.112	2e-14	1_Mac-Activated	Ildr1
Vegfa	7.1e-19	1.50667	0.277	0.089	2.39e-14	1_Mac-Activated	Vegfa
Ubb	7.89e-19	0.599946	0.965	0.806	2.66e-14	1_Mac-Activated	Ubb
Plbd11	9.13e-19	0.667986	0.521	0.232	3.08e-14	1_Mac-Activated	Plbd1
Cd33	1.29e-18	0.524791	0.473	0.197	4.35e-14	1_Mac-Activated	Cd33
Aph1c1	1.53e-18	1.06176	0.405	0.171	5.16e-14	1_Mac-Activated	Aph1c
Rpl32	1.53e-18	0.464029	0.981	0.886	5.17e-14	1_Mac-Activated	Rpl32
mt-Nd1	2.05e-18	0.35123	0.99	0.929	6.89e-14	1_Mac-Activated	mt-Nd1
Gas2l3	2.21e-18	0.385539	0.518	0.223	7.46e-14	1_Mac-Activated	Gas2l3
Srxn1	2.26e-18	0.982755	0.453	0.203	7.62e-14	1_Mac-Activated	Srxn1
Hspe1	2.5e-18	0.693895	0.733	0.423	8.42e-14	1_Mac-Activated	Hspe1
Nenf	2.82e-18	1.0946	0.386	0.162	9.51e-14	1_Mac-Activated	Nenf
Lrrc8d	2.93e-18	0.918471	0.759	0.5	9.86e-14	1_Mac-Activated	Lrrc8d
Rnaset2a	3.3e-18	0.624854	0.804	0.507	1.11e-13	1_Mac-Activated	Rnaset2a
Slc29a3	3.45e-18	1.71737	0.251	0.076	1.16e-13	1_Mac-Activated	Slc29a3
Rpl10a	4.75e-18	0.457989	0.981	0.874	1.6e-13	1_Mac-Activated	Rpl10a
Gpr137b	5.61e-18	1.46072	0.296	0.103	1.89e-13	1_Mac-Activated	Gpr137b
Anxa3	5.72e-18	0.84248	0.421	0.182	1.93e-13	1_Mac-Activated	Anxa3
Rps12	6.24e-18	0.382015	0.984	0.945	2.1e-13	1_Mac-Activated	Rps12
Rpl10	6.96e-18	0.502147	0.971	0.816	2.35e-13	1_Mac-Activated	Rpl10
Slc8a11	1.14e-17	0.548729	0.643	0.334	3.83e-13	1_Mac-Activated	Slc8a1
Egr1	1.32e-17	0.730718	0.601	0.338	4.46e-13	1_Mac-Activated	Egr1
Syngr21	1.79e-17	0.679244	0.582	0.3	6.02e-13	1_Mac-Activated	Syngr2
AU020206	1.83e-17	0.63014	0.428	0.178	6.16e-13	1_Mac-Activated	AU020206
Sowahc1	2.21e-17	0.638672	0.582	0.295	7.45e-13	1_Mac-Activated	Sowahc
Foxp4	2.5e-17	1.04033	0.35	0.138	8.44e-13	1_Mac-Activated	Foxp4
Tcirg1	3.25e-17	0.767086	0.447	0.207	1.09e-12	1_Mac-Activated	Tcirg1
Spi11	4.21e-17	0.531079	0.778	0.448	1.42e-12	1_Mac-Activated	Spi1
Eid1	4.47e-17	0.91599	0.54	0.281	1.51e-12	1_Mac-Activated	Eid1
Lpcat21	5.42e-17	0.275117	0.45	0.195	1.83e-12	1_Mac-Activated	Lpcat2
Zswim4	5.44e-17	0.939777	0.482	0.231	1.83e-12	1_Mac-Activated	Zswim4
Rps28	5.95e-17	0.357458	0.997	0.938	2e-12	1_Mac-Activated	Rps28
Maml31	6.24e-17	0.500178	0.627	0.329	2.1e-12	1_Mac-Activated	Maml3
Ssr4	6.46e-17	0.670515	0.775	0.482	2.18e-12	1_Mac-Activated	Ssr4
Cebpb1	7.53e-17	0.284913	0.945	0.698	2.54e-12	1_Mac-Activated	Cebpb
Csrnp1	8.48e-17	0.449713	0.775	0.463	2.86e-12	1_Mac-Activated	Csrnp1
Snx29	8.55e-17	0.429707	0.608	0.308	2.88e-12	1_Mac-Activated	Snx29
Psap1	9.77e-17	0.317849	0.984	0.689	3.29e-12	1_Mac-Activated	Psap
Nif3l1	1.15e-16	0.856937	0.373	0.16	3.89e-12	1_Mac-Activated	Nif3l1
Rmi1	1.22e-16	1.07082	0.257	0.082	4.09e-12	1_Mac-Activated	Rmi1
Tmem256	1.27e-16	0.866778	0.524	0.269	4.27e-12	1_Mac-Activated	Tmem256
Tsix	1.32e-16	1.15136	0.437	0.201	4.45e-12	1_Mac-Activated	Tsix
Gm10634	1.33e-16	1.3501	0.254	0.082	4.48e-12	1_Mac-Activated	Gm10634
Rpl27a	1.39e-16	0.402022	0.994	0.928	4.68e-12	1_Mac-Activated	Rpl27a
Itm2c	1.4e-16	0.610164	0.592	0.321	4.73e-12	1_Mac-Activated	Itm2c
Ddit3	1.97e-16	1.06625	0.669	0.429	6.65e-12	1_Mac-Activated	Ddit3
Hspa51	2.92e-16	0.492421	0.987	0.843	9.83e-12	1_Mac-Activated	Hspa5
Slc7a7	3.32e-16	1.21388	0.299	0.11	1.12e-11	1_Mac-Activated	Slc7a7
Hes1	3.5e-16	0.509295	0.563	0.293	1.18e-11	1_Mac-Activated	Hes1
2410006H16Rik	4.37e-16	0.743547	0.823	0.596	1.47e-11	1_Mac-Activated	2410006H16Rik
Il10rb1	4.65e-16	0.517899	0.733	0.437	1.57e-11	1_Mac-Activated	Il10rb
Gm56555	4.89e-16	0.693594	0.524	0.262	1.65e-11	1_Mac-Activated	Gm56555
Mrnip	6.52e-16	1.77494	0.257	0.089	2.2e-11	1_Mac-Activated	Mrnip
Mrpl52	1.04e-15	0.48063	0.701	0.399	3.51e-11	1_Mac-Activated	Mrpl52
H2-Q6	1.37e-15	0.581608	0.36	0.146	4.61e-11	1_Mac-Activated	H2-Q6
Prag1	1.62e-15	1.26292	0.296	0.112	5.44e-11	1_Mac-Activated	Prag1
Pdlim7	1.82e-15	0.326825	0.347	0.137	6.13e-11	1_Mac-Activated	Pdlim7
Vkorc1	1.93e-15	1.27975	0.283	0.104	6.5e-11	1_Mac-Activated	Vkorc1
Tcf4	1.99e-15	0.464418	0.614	0.331	6.69e-11	1_Mac-Activated	Tcf4
Arrb2	1.99e-15	0.796883	0.418	0.189	6.7e-11	1_Mac-Activated	Arrb2
Gla	2.21e-15	0.608728	0.447	0.213	7.44e-11	1_Mac-Activated	Gla
Lap3	2.27e-15	1.25845	0.331	0.139	7.66e-11	1_Mac-Activated	Lap3
Atp8a1	2.31e-15	0.733244	0.605	0.34	7.77e-11	1_Mac-Activated	Atp8a1
Hnrnpll	3.21e-15	0.824121	0.412	0.196	1.08e-10	1_Mac-Activated	Hnrnpll
Pea15a	3.21e-15	0.631761	0.585	0.316	1.08e-10	1_Mac-Activated	Pea15a
Gnl3	3.22e-15	0.798028	0.444	0.212	1.08e-10	1_Mac-Activated	Gnl3
Rpl37	3.22e-15	0.384497	0.987	0.912	1.08e-10	1_Mac-Activated	Rpl37
Tmem219	4.61e-15	1.12233	0.322	0.132	1.55e-10	1_Mac-Activated	Tmem219
Nr4a3	4.69e-15	0.360629	0.711	0.447	1.58e-10	1_Mac-Activated	Nr4a3
mt-Nd4	4.78e-15	0.272874	0.994	0.94	1.61e-10	1_Mac-Activated	mt-Nd4
Impact	4.93e-15	0.530471	0.643	0.346	1.66e-10	1_Mac-Activated	Impact
Atp6v1c1	6.36e-15	0.652681	0.524	0.265	2.14e-10	1_Mac-Activated	Atp6v1c1
Peds1	7.22e-15	0.629547	0.559	0.302	2.43e-10	1_Mac-Activated	Peds1
Clcf1	7.25e-15	1.07065	0.283	0.104	2.44e-10	1_Mac-Activated	Clcf1
Asph1	7.48e-15	0.812634	0.486	0.246	2.52e-10	1_Mac-Activated	Asph
Plekho1	8.08e-15	0.78548	0.267	0.097	2.72e-10	1_Mac-Activated	Plekho1
Ier51	9.55e-15	0.580868	0.91	0.673	3.22e-10	1_Mac-Activated	Ier5
Cstb	1.09e-14	0.413554	0.823	0.576	3.68e-10	1_Mac-Activated	Cstb
Atp6v1f	1.36e-14	0.587569	0.791	0.579	4.57e-10	1_Mac-Activated	Atp6v1f
Fmn1	1.36e-14	1.46395	0.334	0.149	4.57e-10	1_Mac-Activated	Fmn1
Uap1l1	1.37e-14	0.995163	0.277	0.103	4.63e-10	1_Mac-Activated	Uap1l1
Chd9	1.68e-14	0.926434	0.505	0.269	5.65e-10	1_Mac-Activated	Chd9
Eif4a11	1.81e-14	0.433548	0.958	0.782	6.11e-10	1_Mac-Activated	Eif4a1
Atp6v1g1	1.94e-14	0.619193	0.762	0.497	6.54e-10	1_Mac-Activated	Atp6v1g1
Rcan1	2.07e-14	1.00131	0.379	0.17	6.97e-10	1_Mac-Activated	Rcan1
Ifnar2	2.37e-14	0.444785	0.63	0.369	7.99e-10	1_Mac-Activated	Ifnar2
Cxcl10	2.65e-14	1.59169	0.434	0.234	8.91e-10	1_Mac-Activated	Cxcl10
Skil1	2.94e-14	0.518273	0.887	0.641	9.92e-10	1_Mac-Activated	Skil
Rpl36a	3.46e-14	0.355904	0.971	0.796	1.17e-09	1_Mac-Activated	Rpl36a
Swap70	3.93e-14	0.613022	0.547	0.297	1.32e-09	1_Mac-Activated	Swap70
Tank	4.16e-14	0.394119	0.913	0.624	1.4e-09	1_Mac-Activated	Tank
Adam19	4.53e-14	1.10776	0.254	0.093	1.53e-09	1_Mac-Activated	Adam19
Ccr5	4.64e-14	0.410263	0.441	0.207	1.56e-09	1_Mac-Activated	Ccr5
Rpl39	5.96e-14	0.352786	0.987	0.907	2.01e-09	1_Mac-Activated	Rpl39
Sap30	6.55e-14	1.2388	0.344	0.154	2.21e-09	1_Mac-Activated	Sap30
Rps9	7.61e-14	0.334039	0.994	0.945	2.57e-09	1_Mac-Activated	Rps9
Atp8b4	8.25e-14	0.300592	0.486	0.244	2.78e-09	1_Mac-Activated	Atp8b4
Lgals3bp	9.71e-14	1.1433	0.331	0.145	3.27e-09	1_Mac-Activated	Lgals3bp
Coq10b	1.02e-13	0.603773	0.81	0.547	3.42e-09	1_Mac-Activated	Coq10b
Efhd21	1.04e-13	0.251236	0.823	0.532	3.51e-09	1_Mac-Activated	Efhd2
Mgat4a	1.08e-13	0.632693	0.531	0.285	3.65e-09	1_Mac-Activated	Mgat4a
Hpgd	1.32e-13	1.3418	0.315	0.135	4.44e-09	1_Mac-Activated	Hpgd
Garin1a	1.39e-13	1.0296	0.305	0.129	4.69e-09	1_Mac-Activated	Garin1a
Map4k3	1.94e-13	1.0296	0.37	0.177	6.53e-09	1_Mac-Activated	Map4k3
Abhd12	2.46e-13	0.567219	0.633	0.369	8.3e-09	1_Mac-Activated	Abhd12
Tle11	2.96e-13	0.597086	0.415	0.201	9.99e-09	1_Mac-Activated	Tle1
Sat11	3.35e-13	0.42374	0.913	0.657	1.13e-08	1_Mac-Activated	Sat1
Acsl1	3.49e-13	1.25365	0.264	0.105	1.18e-08	1_Mac-Activated	Acsl1
Agmo	4.08e-13	0.866365	0.395	0.19	1.38e-08	1_Mac-Activated	Agmo
Gns	5.34e-13	0.394365	0.605	0.332	1.8e-08	1_Mac-Activated	Gns
Tns3	5.53e-13	0.334844	0.569	0.316	1.86e-08	1_Mac-Activated	Tns3
Sertad1	5.7e-13	0.877157	0.572	0.348	1.92e-08	1_Mac-Activated	Sertad1
Tjp1	5.77e-13	1.02444	0.277	0.112	1.94e-08	1_Mac-Activated	Tjp1
Tspan13	6.07e-13	0.819749	0.479	0.257	2.05e-08	1_Mac-Activated	Tspan13
Rbks	6.85e-13	0.822551	0.415	0.209	2.31e-08	1_Mac-Activated	Rbks
Rpl3	8.27e-13	0.366392	0.981	0.851	2.79e-08	1_Mac-Activated	Rpl3
Cdk6	8.53e-13	0.834232	0.424	0.218	2.87e-08	1_Mac-Activated	Cdk6
Lmbrd1	8.59e-13	0.785607	0.656	0.425	2.89e-08	1_Mac-Activated	Lmbrd1
Socs1	9.09e-13	1.24912	0.299	0.13	3.06e-08	1_Mac-Activated	Socs1
Lsmem11	9.83e-13	0.908281	0.379	0.187	3.31e-08	1_Mac-Activated	Lsmem1
Eya3	9.84e-13	1.5863	0.505	0.301	3.31e-08	1_Mac-Activated	Eya3
Ifngr2	1e-12	0.370167	0.556	0.31	3.38e-08	1_Mac-Activated	Ifngr2
Pvr	1.04e-12	0.794401	0.28	0.117	3.5e-08	1_Mac-Activated	Pvr
Cyfip1	1.08e-12	0.509938	0.537	0.304	3.64e-08	1_Mac-Activated	Cyfip1
Hmgn1	1.1e-12	0.67665	0.553	0.321	3.69e-08	1_Mac-Activated	Hmgn1
Relb	1.11e-12	0.417141	0.698	0.439	3.75e-08	1_Mac-Activated	Relb
Rps21	1.15e-12	0.272917	0.994	0.921	3.86e-08	1_Mac-Activated	Rps21
Cacna1d	1.54e-12	0.957251	0.293	0.123	5.18e-08	1_Mac-Activated	Cacna1d
Rpl35a	1.68e-12	0.317484	0.987	0.934	5.68e-08	1_Mac-Activated	Rpl35a
Cited2	1.89e-12	1.2158	0.627	0.424	6.36e-08	1_Mac-Activated	Cited2
Ppia	2e-12	0.328505	0.977	0.866	6.72e-08	1_Mac-Activated	Ppia
Etv5	2.05e-12	0.962956	0.273	0.109	6.92e-08	1_Mac-Activated	Etv5
Nudt9	2.26e-12	0.737888	0.267	0.109	7.62e-08	1_Mac-Activated	Nudt9
Ninj1	2.31e-12	0.262744	0.836	0.532	7.77e-08	1_Mac-Activated	Ninj1
Rpl35	2.44e-12	0.397438	0.926	0.71	8.23e-08	1_Mac-Activated	Rpl35
Spryd7	2.92e-12	0.982844	0.312	0.139	9.85e-08	1_Mac-Activated	Spryd7
Zc3h12a	2.98e-12	0.536369	0.633	0.386	1e-07	1_Mac-Activated	Zc3h12a
Rps4x	3.4e-12	0.316005	0.987	0.907	1.15e-07	1_Mac-Activated	Rps4x
Nuak21	3.4e-12	0.649382	0.334	0.156	1.15e-07	1_Mac-Activated	Nuak2
Rnf19b1	3.41e-12	0.305017	0.759	0.471	1.15e-07	1_Mac-Activated	Rnf19b
Fancc1	3.84e-12	0.806983	0.405	0.205	1.29e-07	1_Mac-Activated	Fancc
Rps27a	4.58e-12	0.337261	1	0.924	1.54e-07	1_Mac-Activated	Rps27a
Slc2a1	4.67e-12	1.17931	0.28	0.121	1.57e-07	1_Mac-Activated	Slc2a1
Hs6st1	5.69e-12	0.72196	0.367	0.182	1.92e-07	1_Mac-Activated	Hs6st1
Gm8797	6.32e-12	0.493318	0.887	0.678	2.13e-07	1_Mac-Activated	Gm8797
Rasgef1b	7.18e-12	0.470404	0.621	0.359	2.42e-07	1_Mac-Activated	Rasgef1b
Pde4b1	9.34e-12	0.439755	0.923	0.74	3.15e-07	1_Mac-Activated	Pde4b
Ddx39b	9.52e-12	0.372403	0.563	0.321	3.21e-07	1_Mac-Activated	Ddx39b
Rplp0	9.84e-12	0.307642	0.99	0.903	3.32e-07	1_Mac-Activated	Rplp0
Rps25	1.09e-11	0.326704	0.987	0.88	3.68e-07	1_Mac-Activated	Rps25
Ramp1	1.11e-11	0.509195	0.26	0.104	3.73e-07	1_Mac-Activated	Ramp1
H2-K2	1.17e-11	0.877211	0.305	0.137	3.94e-07	1_Mac-Activated	H2-K2
Mki67	1.42e-11	0.908477	0.26	0.109	4.78e-07	1_Mac-Activated	Mki67
Phldb1	1.52e-11	0.627563	0.331	0.152	5.13e-07	1_Mac-Activated	Phldb1
Eef1a1	1.88e-11	0.297759	0.994	0.947	6.33e-07	1_Mac-Activated	Eef1a1
Rpl6	1.9e-11	0.340524	0.981	0.886	6.41e-07	1_Mac-Activated	Rpl6
A930007I19Rik	1.97e-11	0.710826	0.28	0.121	6.65e-07	1_Mac-Activated	A930007I19Rik
Ppp1r101	2.04e-11	0.398712	0.627	0.395	6.89e-07	1_Mac-Activated	Ppp1r10
Blvrb	2.18e-11	0.272323	0.54	0.296	7.34e-07	1_Mac-Activated	Blvrb
Lair1	2.43e-11	0.844668	0.254	0.103	8.18e-07	1_Mac-Activated	Lair1
Tnfaip3	2.63e-11	0.42945	0.875	0.731	8.85e-07	1_Mac-Activated	Tnfaip3
Rpl11	2.85e-11	0.299756	0.99	0.885	9.6e-07	1_Mac-Activated	Rpl11
Atpif1	2.85e-11	0.526036	0.646	0.409	9.6e-07	1_Mac-Activated	Atpif1
Rpl7a	2.97e-11	0.334601	0.955	0.834	1e-06	1_Mac-Activated	Rpl7a
H2az11	3.28e-11	0.407022	0.965	0.784	1.1e-06	1_Mac-Activated	H2az1
Baiap2	3.41e-11	0.533418	0.508	0.286	1.15e-06	1_Mac-Activated	Baiap2
Rel1	3.5e-11	0.32787	0.913	0.703	1.18e-06	1_Mac-Activated	Rel
Sgk11	3.88e-11	0.601492	0.559	0.33	1.31e-06	1_Mac-Activated	Sgk1
Tgif1	5.16e-11	0.397672	0.839	0.602	1.74e-06	1_Mac-Activated	Tgif1
Pus101	5.39e-11	1.1563	0.347	0.178	1.82e-06	1_Mac-Activated	Pus10
Tuba1b	6.13e-11	0.414735	0.74	0.497	2.07e-06	1_Mac-Activated	Tuba1b
Pfdn5	6.15e-11	0.470698	0.91	0.727	2.07e-06	1_Mac-Activated	Pfdn5
Rps2	6.42e-11	0.304744	0.971	0.777	2.16e-06	1_Mac-Activated	Rps2
Rpl26	6.55e-11	0.338613	0.968	0.853	2.21e-06	1_Mac-Activated	Rpl26
Lpin2	7.39e-11	0.555311	0.569	0.351	2.49e-06	1_Mac-Activated	Lpin2
Rps27l	7.76e-11	0.405864	0.624	0.401	2.61e-06	1_Mac-Activated	Rps27l
ENSMUSG00000121485	8.35e-11	0.956335	0.309	0.146	2.81e-06	1_Mac-Activated	ENSMUSG00000121485
C9orf72	8.43e-11	0.428234	0.415	0.213	2.84e-06	1_Mac-Activated	C9orf72
Ddrgk1	8.76e-11	0.439272	0.476	0.263	2.95e-06	1_Mac-Activated	Ddrgk1
Tmbim1	9.08e-11	0.538243	0.421	0.227	3.06e-06	1_Mac-Activated	Tmbim1
Fau	1.04e-10	0.281464	0.99	0.95	3.51e-06	1_Mac-Activated	Fau
Gna13	1.21e-10	0.260283	0.775	0.528	4.08e-06	1_Mac-Activated	Gna13
Atf3	1.44e-10	0.782237	0.621	0.402	4.84e-06	1_Mac-Activated	Atf3
Id31	2e-10	0.78482	0.476	0.277	6.74e-06	1_Mac-Activated	Id3
Man2b1	2.02e-10	0.389814	0.678	0.443	6.8e-06	1_Mac-Activated	Man2b1
Stau2	2.12e-10	0.837017	0.27	0.122	7.15e-06	1_Mac-Activated	Stau2
Traf3	2.14e-10	0.546678	0.707	0.475	7.21e-06	1_Mac-Activated	Traf3
Ifnar1	2.35e-10	0.512576	0.543	0.33	7.93e-06	1_Mac-Activated	Ifnar1
Cd82	2.43e-10	0.350437	0.543	0.316	8.18e-06	1_Mac-Activated	Cd82
Dnmt3a	2.67e-10	0.778356	0.386	0.21	9e-06	1_Mac-Activated	Dnmt3a
H3f3b1	3.28e-10	0.366253	0.99	0.946	1.11e-05	1_Mac-Activated	H3f3b
Rgs2	4.01e-10	0.355166	0.601	0.376	1.35e-05	1_Mac-Activated	Rgs2
Rap2b	4.38e-10	0.435375	0.444	0.248	1.48e-05	1_Mac-Activated	Rap2b
Xist	4.54e-10	0.285221	0.971	0.803	1.53e-05	1_Mac-Activated	Xist
Slc8b11	4.9e-10	0.542372	0.482	0.276	1.65e-05	1_Mac-Activated	Slc8b1
mt-Nd4l	5.11e-10	0.282273	0.714	0.471	1.72e-05	1_Mac-Activated	mt-Nd4l
Snhg12	5.29e-10	0.409812	0.547	0.32	1.78e-05	1_Mac-Activated	Snhg12
Mt2	6.08e-10	0.84482	0.347	0.178	2.05e-05	1_Mac-Activated	Mt2
Map2k3	7.7e-10	0.291632	0.736	0.481	2.59e-05	1_Mac-Activated	Map2k3
Gbp3	7.86e-10	0.87059	0.293	0.14	2.65e-05	1_Mac-Activated	Gbp3
Dnase2a	8.31e-10	0.604889	0.36	0.19	2.8e-05	1_Mac-Activated	Dnase2a
Mrps6	9.84e-10	0.871928	0.54	0.338	3.31e-05	1_Mac-Activated	Mrps6
Tnfsf12	9.86e-10	0.601019	0.28	0.131	3.32e-05	1_Mac-Activated	Tnfsf12
Abcc3	1.03e-09	0.880157	0.254	0.115	3.46e-05	1_Mac-Activated	Abcc3
Il10	1.14e-09	1.52597	0.283	0.14	3.85e-05	1_Mac-Activated	Il10
Plk3	1.18e-09	1.09121	0.27	0.129	3.97e-05	1_Mac-Activated	Plk3
Flvcr11	1.23e-09	0.555639	0.386	0.211	4.15e-05	1_Mac-Activated	Flvcr1
Fnbp1l	1.39e-09	0.783053	0.341	0.178	4.69e-05	1_Mac-Activated	Fnbp1l
Ttc28	1.41e-09	0.671554	0.35	0.18	4.77e-05	1_Mac-Activated	Ttc28
Cops9	1.48e-09	0.400676	0.588	0.374	4.98e-05	1_Mac-Activated	Cops9
Brd2	1.67e-09	0.476313	0.785	0.582	5.62e-05	1_Mac-Activated	Brd2
Clcn4	1.78e-09	0.886831	0.376	0.21	5.99e-05	1_Mac-Activated	Clcn4
Gfpt1	1.8e-09	0.667403	0.463	0.285	6.05e-05	1_Mac-Activated	Gfpt1
Top1	2.03e-09	0.339705	0.887	0.673	6.84e-05	1_Mac-Activated	Top1
Traf5	2.31e-09	1.18563	0.26	0.125	7.79e-05	1_Mac-Activated	Traf5
Dach1	2.35e-09	0.269115	0.318	0.157	7.9e-05	1_Mac-Activated	Dach1
Ptpn23	2.58e-09	0.459875	0.309	0.153	8.68e-05	1_Mac-Activated	Ptpn23
Uba52	2.59e-09	0.278112	0.814	0.572	8.71e-05	1_Mac-Activated	Uba52
Pold41	2.62e-09	0.511621	0.473	0.274	8.82e-05	1_Mac-Activated	Pold4
Hspa1a	2.73e-09	1.28537	0.473	0.287	9.18e-05	1_Mac-Activated	Hspa1a
Irs2	3.03e-09	0.41454	0.502	0.301	0.000102128	1_Mac-Activated	Irs2
Rpl21	3.53e-09	0.262543	0.984	0.875	0.000118841	1_Mac-Activated	Rpl21
Dynlrb1	3.7e-09	0.5386	0.421	0.236	0.000124639	1_Mac-Activated	Dynlrb1
Mrpl23	4e-09	0.477729	0.508	0.308	0.000134855	1_Mac-Activated	Mrpl23
Gas5	4.1e-09	0.320499	0.871	0.699	0.000138284	1_Mac-Activated	Gas5
Gem	4.14e-09	0.506135	0.373	0.201	0.000139581	1_Mac-Activated	Gem
H2-T23	5.07e-09	0.497811	0.434	0.254	0.000170746	1_Mac-Activated	H2-T23
Evi2a	5.26e-09	0.886898	0.289	0.146	0.00017723	1_Mac-Activated	Evi2a
Dyrk2	5.38e-09	0.525027	0.354	0.193	0.000181184	1_Mac-Activated	Dyrk2
Phlda11	5.52e-09	0.584946	0.595	0.388	0.000186006	1_Mac-Activated	Phlda1
Arhgef2	5.67e-09	0.536901	0.37	0.204	0.000191142	1_Mac-Activated	Arhgef2
Slc11a2	5.83e-09	0.357669	0.373	0.198	0.000196364	1_Mac-Activated	Slc11a2
Tob2	5.92e-09	0.490989	0.524	0.332	0.000199638	1_Mac-Activated	Tob2
Trerf1	6.13e-09	0.536609	0.264	0.126	0.000206431	1_Mac-Activated	Trerf1
Eef1b2	6.77e-09	0.27113	0.939	0.767	0.0002282	1_Mac-Activated	Eef1b2
Gm149631	6.84e-09	0.727266	0.305	0.156	0.000230345	1_Mac-Activated	Gm14963
Kdm6b1	7.22e-09	0.266448	0.939	0.728	0.000243439	1_Mac-Activated	Kdm6b
BC0285281	7.73e-09	0.754469	0.328	0.172	0.000260628	1_Mac-Activated	BC028528
St71	8.32e-09	0.570694	0.383	0.206	0.000280271	1_Mac-Activated	St7
Wars2	8.47e-09	0.52069	0.328	0.172	0.000285305	1_Mac-Activated	Wars2
AW011738	8.49e-09	0.835284	0.418	0.251	0.000286229	1_Mac-Activated	AW011738
Gm351541	8.52e-09	0.403816	0.273	0.13	0.000287026	1_Mac-Activated	Gm35154
Tomm20	8.75e-09	0.465513	0.646	0.453	0.000294714	1_Mac-Activated	Tomm20
Ptbp1	9.32e-09	0.457604	0.563	0.372	0.000314112	1_Mac-Activated	Ptbp1
Ifi27	9.41e-09	0.535452	0.354	0.191	0.000317041	1_Mac-Activated	Ifi27
Snhg8	1.02e-08	0.357856	0.785	0.545	0.000342904	1_Mac-Activated	Snhg8
Pkp4	1.15e-08	0.594027	0.505	0.319	0.00038769	1_Mac-Activated	Pkp4
Slc16a6	1.45e-08	0.271026	0.334	0.173	0.000488541	1_Mac-Activated	Slc16a6
2001-06-01	1.46e-08	0.824372	0.566	0.372	0.000491702	1_Mac-Activated	Jun
Pik3cb	1.79e-08	0.369361	0.264	0.126	0.000601558	1_Mac-Activated	Pik3cb
Kpna3	2.01e-08	0.498994	0.447	0.269	0.000677888	1_Mac-Activated	Kpna3
Hat1	2.07e-08	0.384342	0.405	0.227	0.000697674	1_Mac-Activated	Hat1
Uqcrh	2.31e-08	0.282641	0.891	0.691	0.000777598	1_Mac-Activated	Uqcrh
Zfp516	2.64e-08	0.524399	0.376	0.213	0.000890317	1_Mac-Activated	Zfp516
Rpl22	2.86e-08	0.301469	0.968	0.827	0.000962797	1_Mac-Activated	Rpl22
Afdn	3.61e-08	0.440204	0.286	0.144	0.0012154	1_Mac-Activated	Afdn
Akna1	3.96e-08	0.268128	0.367	0.202	0.00133402	1_Mac-Activated	Akna
Ctla2b	4.13e-08	0.740426	0.289	0.151	0.00139269	1_Mac-Activated	Ctla2b
Amz2	4.76e-08	0.644842	0.28	0.143	0.00160438	1_Mac-Activated	Amz2
Rpl34	4.84e-08	0.259926	0.987	0.888	0.0016314	1_Mac-Activated	Rpl34
Tlr71	6.28e-08	0.610361	0.341	0.189	0.00211721	1_Mac-Activated	Tlr7
Ube2e2	6.51e-08	0.78069	0.273	0.142	0.00219402	1_Mac-Activated	Ube2e2
Rpl29	6.58e-08	0.328834	0.637	0.409	0.00221849	1_Mac-Activated	Rpl29
Clec4a2	6.79e-08	0.5139	0.376	0.214	0.00228703	1_Mac-Activated	Clec4a2
Noc2l	6.95e-08	0.382106	0.293	0.15	0.00234037	1_Mac-Activated	Noc2l
Rasa4	7e-08	0.252557	0.421	0.24	0.00235836	1_Mac-Activated	Rasa4
Gm40528	7e-08	0.665421	0.357	0.204	0.00235915	1_Mac-Activated	Gm40528
Cebpd	7.35e-08	0.477597	0.386	0.224	0.00247624	1_Mac-Activated	Cebpd
Rab9	7.56e-08	0.80279	0.402	0.242	0.00254698	1_Mac-Activated	Rab9
Map1lc3a	7.68e-08	0.376077	0.441	0.258	0.00258661	1_Mac-Activated	Map1lc3a
Phc2	7.83e-08	0.536551	0.476	0.294	0.00263816	1_Mac-Activated	Phc2
Vps8	8.84e-08	0.607217	0.293	0.153	0.00297808	1_Mac-Activated	Vps8
Dapk1	9.37e-08	0.409675	0.36	0.209	0.00315695	1_Mac-Activated	Dapk1
Opa31	1.02e-07	0.287008	0.46	0.284	0.00342399	1_Mac-Activated	Opa3
Arih2	1.24e-07	0.298325	0.727	0.526	0.00418558	1_Mac-Activated	Arih2
Acp21	1.3e-07	0.426045	0.338	0.181	0.00438574	1_Mac-Activated	Acp2
Gm2000	1.45e-07	0.267581	0.669	0.459	0.00489049	1_Mac-Activated	Gm2000
Nfia	1.56e-07	0.569023	0.437	0.269	0.0052691	1_Mac-Activated	Nfia
Pdlim4	1.71e-07	0.328104	0.334	0.186	0.00576652	1_Mac-Activated	Pdlim4
BC004004	1.82e-07	0.322487	0.447	0.276	0.0061276	1_Mac-Activated	BC004004
Hexim11	1.93e-07	0.36888	0.556	0.374	0.00650895	1_Mac-Activated	Hexim1
Aprt	2.04e-07	0.414696	0.421	0.254	0.0068846	1_Mac-Activated	Aprt
Igbp1	2.08e-07	0.771005	0.331	0.192	0.00701955	1_Mac-Activated	Igbp1
Taf131	2.16e-07	0.411476	0.399	0.238	0.00727238	1_Mac-Activated	Taf13
Spred2	2.26e-07	0.480068	0.322	0.178	0.00762424	1_Mac-Activated	Spred2
Prdm1	2.72e-07	0.444843	0.251	0.127	0.00916574	1_Mac-Activated	Prdm1
Anapc13	2.73e-07	0.417943	0.399	0.236	0.00919067	1_Mac-Activated	Anapc13
Fem1b	3.15e-07	0.678693	0.302	0.168	0.010612	1_Mac-Activated	Fem1b
Sec14l1	3.21e-07	0.547995	0.322	0.181	0.0108053	1_Mac-Activated	Sec14l1
Ghitm	3.39e-07	0.266049	0.666	0.457	0.0114163	1_Mac-Activated	Ghitm
Snx20	3.63e-07	0.357258	0.463	0.291	0.01222	1_Mac-Activated	Snx20
Vps26a	3.86e-07	0.315987	0.502	0.323	0.0130206	1_Mac-Activated	Vps26a
Ddost	3.93e-07	0.548816	0.357	0.21	0.0132351	1_Mac-Activated	Ddost
Pbdc1	4.24e-07	0.468681	0.424	0.268	0.0142798	1_Mac-Activated	Pbdc1
Srsf9	4.35e-07	0.511533	0.328	0.189	0.0146593	1_Mac-Activated	Srsf9
Zhx2	4.85e-07	0.376273	0.743	0.57	0.0163524	1_Mac-Activated	Zhx2
Rhob	4.88e-07	0.366022	0.373	0.216	0.016445	1_Mac-Activated	Rhob
Kitl	5.01e-07	0.54169	0.283	0.149	0.0168949	1_Mac-Activated	Kitl
Slc25a4	5.02e-07	0.604534	0.357	0.209	0.0169059	1_Mac-Activated	Slc25a4
Hcfc1r1	5.51e-07	0.39574	0.354	0.205	0.018574	1_Mac-Activated	Hcfc1r1
Tsc22d1	6.14e-07	0.467409	0.389	0.237	0.0206809	1_Mac-Activated	Tsc22d1
Cuedc2	6.47e-07	0.480877	0.293	0.157	0.0218092	1_Mac-Activated	Cuedc2
Fam50a	8.11e-07	0.422897	0.354	0.206	0.0273123	1_Mac-Activated	Fam50a
Atp6v1d	9.45e-07	0.376204	0.408	0.252	0.0318382	1_Mac-Activated	Atp6v1d
Oat1	1.07e-06	0.316963	0.559	0.378	0.0361786	1_Mac-Activated	Oat
Ece1	1.08e-06	0.368141	0.305	0.174	0.0363938	1_Mac-Activated	Ece1
Tubb4b	1.19e-06	0.465197	0.611	0.434	0.0401641	1_Mac-Activated	Tubb4b
Pdxk	1.29e-06	0.346941	0.379	0.229	0.0433895	1_Mac-Activated	Pdxk
Vti1b	1.47e-06	0.474845	0.434	0.274	0.0494821	1_Mac-Activated	Vti1b
Sh3glb1	1.49e-06	0.299222	0.82	0.605	0.0501977	1_Mac-Activated	Sh3glb1
Mitf	1.76e-06	0.677253	0.457	0.301	0.0594408	1_Mac-Activated	Mitf
Tmem205	1.78e-06	0.574316	0.251	0.135	0.0601275	1_Mac-Activated	Tmem205
Tceal9	1.87e-06	0.375724	0.434	0.278	0.0628636	1_Mac-Activated	Tceal9
Slirp	2.13e-06	0.635432	0.286	0.168	0.0716991	1_Mac-Activated	Slirp
Mapre2	2.3e-06	0.297066	0.431	0.263	0.077373	1_Mac-Activated	Mapre2
Kxd1	2.3e-06	0.533629	0.289	0.165	0.0776274	1_Mac-Activated	Kxd1
F11r	2.45e-06	0.425561	0.273	0.154	0.0826677	1_Mac-Activated	F11r
Simc1	2.63e-06	0.467536	0.389	0.247	0.0884604	1_Mac-Activated	Simc1
Tbc1d81	2.71e-06	0.337656	0.305	0.176	0.091181	1_Mac-Activated	Tbc1d8
Clta	2.97e-06	0.271707	0.868	0.683	0.100115	1_Mac-Activated	Clta
Snhg6	3.06e-06	0.341376	0.302	0.173	0.103271	1_Mac-Activated	Snhg6
Ndufc2	3.11e-06	0.433304	0.428	0.277	0.104842	1_Mac-Activated	Ndufc2
Ston2	3.23e-06	0.250975	0.354	0.214	0.108728	1_Mac-Activated	Ston2
Pabpc4	3.24e-06	0.487043	0.37	0.232	0.109317	1_Mac-Activated	Pabpc4
Luzp1	3.65e-06	0.256447	0.389	0.246	0.12295	1_Mac-Activated	Luzp1
Lgr4	3.85e-06	0.454792	0.26	0.145	0.129619	1_Mac-Activated	Lgr4
Vav1	3.96e-06	0.333456	0.312	0.184	0.133572	1_Mac-Activated	Vav1
Clic1	4.37e-06	0.288522	0.746	0.53	0.147093	1_Mac-Activated	Clic1
Rin2	5.05e-06	0.374646	0.322	0.194	0.170133	1_Mac-Activated	Rin2
Myo101	7.45e-06	0.472618	0.296	0.178	0.251178	1_Mac-Activated	Myo10
Ergic3	8.53e-06	0.386771	0.344	0.217	0.287577	1_Mac-Activated	Ergic3
Pycard1	8.69e-06	0.575925	0.418	0.282	0.292685	1_Mac-Activated	Pycard
Ubc	9.04e-06	0.34613	0.955	0.833	0.304757	1_Mac-Activated	Ubc
Bag3	9.52e-06	0.806197	0.325	0.199	0.320741	1_Mac-Activated	Bag3
Plbd2	9.6e-06	0.588328	0.27	0.158	0.32336	1_Mac-Activated	Plbd2
Fbxw4	9.61e-06	0.388637	0.293	0.174	0.323662	1_Mac-Activated	Fbxw4
Epb41l4aos	1.16e-05	0.312946	0.341	0.21	0.39058	1_Mac-Activated	Epb41l4aos
Ctdsp1	1.84e-05	0.368536	0.264	0.155	0.619927	1_Mac-Activated	Ctdsp1
Use1	2.07e-05	0.330746	0.508	0.351	0.697015	1_Mac-Activated	Use1
Rab12	2.25e-05	0.260723	0.395	0.259	0.758422	1_Mac-Activated	Rab12
Alpk11	2.31e-05	0.475762	0.293	0.181	0.778923	1_Mac-Activated	Alpk1
Rnpep	2.45e-05	0.284017	0.325	0.205	0.825784	1_Mac-Activated	Rnpep
Gsn	2.92e-05	0.412661	0.486	0.319	0.985281	1_Mac-Activated	Gsn
Plpbp	3.12e-05	0.559558	0.251	0.145	1	1_Mac-Activated	Plpbp
Tjp2	3.25e-05	0.748334	0.293	0.184	1	1_Mac-Activated	Tjp2
Elp5	3.31e-05	0.38672	0.277	0.167	1	1_Mac-Activated	Elp5
Pon3	3.31e-05	0.393704	0.257	0.152	1	1_Mac-Activated	Pon3
Rprd1b	3.34e-05	0.36622	0.251	0.146	1	1_Mac-Activated	Rprd1b
M6pr	3.63e-05	0.298479	0.469	0.316	1	1_Mac-Activated	M6pr
Pdcl3	3.82e-05	0.311512	0.277	0.166	1	1_Mac-Activated	Pdcl3
Ddt	4.58e-05	0.419187	0.254	0.151	1	1_Mac-Activated	Ddt
Gna12	4.9e-05	0.403686	0.331	0.206	1	1_Mac-Activated	Gna12
Dynll11	4.91e-05	0.352437	0.826	0.668	1	1_Mac-Activated	Dynll1
Fuca1	5.25e-05	0.295173	0.373	0.241	1	1_Mac-Activated	Fuca1
Polr2a	5.3e-05	0.335318	0.695	0.544	1	1_Mac-Activated	Polr2a
Ak2	5.67e-05	0.306065	0.289	0.178	1	1_Mac-Activated	Ak2
Glmp	6.21e-05	0.369723	0.341	0.221	1	1_Mac-Activated	Glmp
Colgalt1	6.57e-05	0.350778	0.28	0.178	1	1_Mac-Activated	Colgalt1
Specc1l	7.28e-05	0.437424	0.482	0.344	1	1_Mac-Activated	Specc1l
Herpud11	7.81e-05	0.413159	0.711	0.582	1	1_Mac-Activated	Herpud1
Lamtor4	7.98e-05	0.34874	0.305	0.196	1	1_Mac-Activated	Lamtor4
Psmb6	8.76e-05	0.28184	0.505	0.354	1	1_Mac-Activated	Psmb6
Lemd2	8.81e-05	0.278883	0.26	0.155	1	1_Mac-Activated	Lemd2
Gm12940	0.000153415	0.361076	0.286	0.181	1	1_Mac-Activated	Gm12940
Manbal	0.000160394	0.437762	0.254	0.157	1	1_Mac-Activated	Manbal
Rnf213	0.000208961	0.300611	0.367	0.248	1	1_Mac-Activated	Rnf213
1600020E01Rik	0.000211224	0.3303	0.296	0.19	1	1_Mac-Activated	1600020E01Rik
Cltc	0.000216264	0.684063	0.749	0.604	1	1_Mac-Activated	Cltc
Rpl10-ps3	0.000243678	0.311352	0.305	0.199	1	1_Mac-Activated	Rpl10-ps3
Vmp1	0.000271929	0.835859	0.765	0.609	1	1_Mac-Activated	Vmp1
Utp14a	0.000280341	0.401378	0.27	0.172	1	1_Mac-Activated	Utp14a
Spg21	0.000283944	0.381255	0.334	0.228	1	1_Mac-Activated	Spg21
Trappc3	0.000289607	0.302543	0.277	0.178	1	1_Mac-Activated	Trappc3
Frmd6	0.000315061	0.267338	0.357	0.246	1	1_Mac-Activated	Frmd6
Ptger4	0.000333981	0.364887	0.386	0.269	1	1_Mac-Activated	Ptger4
C1qbp	0.000355418	0.269133	0.264	0.166	1	1_Mac-Activated	C1qbp
Tmem134	0.00036573	0.298337	0.315	0.206	1	1_Mac-Activated	Tmem134
Crim1	0.000373661	0.348305	0.437	0.318	1	1_Mac-Activated	Crim1
Cetn3	0.000410205	0.315007	0.318	0.211	1	1_Mac-Activated	Cetn3
Sipa1l21	0.000542051	0.267522	0.367	0.253	1	1_Mac-Activated	Sipa1l2
Dcaf8	0.000565397	0.299826	0.334	0.231	1	1_Mac-Activated	Dcaf8
Mrps281	0.000596032	0.560803	0.415	0.303	1	1_Mac-Activated	Mrps28
Dnajb1	0.000657605	0.858627	0.447	0.34	1	1_Mac-Activated	Dnajb1
Prdx11	0.000714647	0.286848	0.826	0.669	1	1_Mac-Activated	Prdx1
Fxyd3	0.000725834	0.272617	0.331	0.222	1	1_Mac-Activated	Fxyd3
Denr	0.000924978	0.263004	0.373	0.265	1	1_Mac-Activated	Denr
Galnt11	0.00115196	0.290048	0.28	0.189	1	1_Mac-Activated	Galnt11
Hspa1b	0.00139751	0.574362	0.444	0.334	1	1_Mac-Activated	Hspa1b
Ggta11	0.00152908	0.29814	0.341	0.241	1	1_Mac-Activated	Ggta1
Ier21	0.00594992	0.492432	0.662	0.598	1	1_Mac-Activated	Ier2
Folr2	2.15e-260	7.00653	0.9	0.018	7.25e-256	2_Mac-Endocytic	Folr2
Clec10a	6.45e-253	6.80499	0.934	0.036	2.17e-248	2_Mac-Endocytic	Clec10a
Ednrb	6.74e-240	6.00052	0.917	0.04	2.27e-235	2_Mac-Endocytic	Ednrb
Fcna	1.35e-237	8.53522	0.78	0.004	4.56e-233	2_Mac-Endocytic	Fcna
F13a1	5.62e-229	5.62846	0.975	0.08	1.89e-224	2_Mac-Endocytic	F13a1
C4b	1.75e-228	9.3469	0.759	0.006	5.91e-224	2_Mac-Endocytic	C4b
Mrc1	5.15e-221	5.55707	0.983	0.103	1.74e-216	2_Mac-Endocytic	Mrc1
Gas6	1.31e-218	5.64315	0.925	0.071	4.4e-214	2_Mac-Endocytic	Gas6
Ccl8	1.32e-217	6.94914	0.846	0.038	4.46e-213	2_Mac-Endocytic	Ccl8
Lyve1	3.3e-208	7.6478	0.701	0.005	1.11e-203	2_Mac-Endocytic	Lyve1
Ccl24	2.68e-202	5.33267	0.772	0.023	9.03e-198	2_Mac-Endocytic	Ccl24
Cd209f	1.24e-201	6.70546	0.705	0.01	4.18e-197	2_Mac-Endocytic	Cd209f
Igfbp4	1.85e-201	4.75133	0.909	0.074	6.22e-197	2_Mac-Endocytic	Igfbp4
Igf1	6.22e-201	5.21774	0.784	0.03	2.1e-196	2_Mac-Endocytic	Igf1
Hal	5.75e-199	6.50698	0.793	0.037	1.94e-194	2_Mac-Endocytic	Hal
Stab1	6.64e-196	5.75259	0.846	0.059	2.24e-191	2_Mac-Endocytic	Stab1
Cd163	1.71e-193	7.01464	0.71	0.017	5.77e-189	2_Mac-Endocytic	Cd163
Cd209g	4.99e-178	6.09151	0.618	0.006	1.68e-173	2_Mac-Endocytic	Cd209g
Pf4	1.35e-174	4.24466	0.88	0.096	4.56e-170	2_Mac-Endocytic	Pf4
Ccl7	2.92e-172	5.17705	0.734	0.039	9.83e-168	2_Mac-Endocytic	Ccl7
Cfh	1.36e-170	4.54844	0.871	0.108	4.59e-166	2_Mac-Endocytic	Cfh
Ltc4s	9.9e-166	4.56431	0.776	0.059	3.34e-161	2_Mac-Endocytic	Ltc4s
Fcgrt	4.84e-164	4.39735	0.9	0.142	1.63e-159	2_Mac-Endocytic	Fcgrt
Pltp	5.04e-163	4.67413	0.929	0.18	1.7e-158	2_Mac-Endocytic	Pltp
Plekhg5	3.03e-161	5.19839	0.672	0.031	1.02e-156	2_Mac-Endocytic	Plekhg5
Retnla	5.68e-161	4.60564	0.842	0.103	1.92e-156	2_Mac-Endocytic	Retnla
Pros1	7.99e-158	4.80218	0.784	0.079	2.69e-153	2_Mac-Endocytic	Pros1
Mgl2	4.59e-150	3.39758	0.755	0.064	1.55e-145	2_Mac-Endocytic	Mgl2
Fxyd2	1.25e-147	4.59693	0.614	0.025	4.21e-143	2_Mac-Endocytic	Fxyd2
Cp	3.16e-147	4.87515	0.639	0.033	1.07e-142	2_Mac-Endocytic	Cp
Selenop	3.42e-142	4.89416	0.992	0.429	1.15e-137	2_Mac-Endocytic	Selenop
Pmp221	2.8e-139	3.49587	0.888	0.157	9.42e-135	2_Mac-Endocytic	Pmp22
Grn	2.41e-138	3.60528	0.983	0.334	8.12e-134	2_Mac-Endocytic	Grn
C3ar1	8.77e-135	3.71813	0.838	0.145	2.95e-130	2_Mac-Endocytic	C3ar1
Slc39a12	1.84e-133	5.49565	0.581	0.029	6.19e-129	2_Mac-Endocytic	Slc39a12
Cfp	9.52e-133	3.04806	0.834	0.122	3.21e-128	2_Mac-Endocytic	Cfp
Pdgfc	1.7e-132	6.43076	0.531	0.018	5.71e-128	2_Mac-Endocytic	Pdgfc
Fcrls	7.87e-131	2.98331	0.714	0.069	2.65e-126	2_Mac-Endocytic	Fcrls
Gm56862	6.27e-129	4.19989	0.618	0.043	2.11e-124	2_Mac-Endocytic	Gm56862
Nrp2	5.94e-127	3.27979	0.934	0.258	2e-122	2_Mac-Endocytic	Nrp2
Tslp	1.73e-126	4.80726	0.539	0.024	5.82e-122	2_Mac-Endocytic	Tslp
Hmox1	2.02e-126	3.52949	0.925	0.238	6.81e-122	2_Mac-Endocytic	Hmox1
Psd3	3.79e-126	3.54904	0.851	0.167	1.28e-121	2_Mac-Endocytic	Psd3
Ccl2	1.96e-124	4.85694	0.809	0.152	6.59e-120	2_Mac-Endocytic	Ccl2
Adam15	4.35e-122	3.40152	0.788	0.13	1.47e-117	2_Mac-Endocytic	Adam15
Ctsb	1.07e-121	2.81117	0.996	0.621	3.61e-117	2_Mac-Endocytic	Ctsb
Timp2	4.21e-121	3.17462	0.942	0.315	1.42e-116	2_Mac-Endocytic	Timp2
Cfb	9.07e-121	4.94293	0.515	0.021	3.06e-116	2_Mac-Endocytic	Cfb
Fgfr1	2.67e-119	3.52572	0.622	0.054	9e-115	2_Mac-Endocytic	Fgfr1
Ddx60	3.59e-117	3.51764	0.751	0.11	1.21e-112	2_Mac-Endocytic	Ddx60
Oasl1	1.65e-116	3.55264	0.842	0.17	5.57e-112	2_Mac-Endocytic	Oasl1
Abca1	1.87e-116	3.03994	0.963	0.39	6.31e-112	2_Mac-Endocytic	Abca1
Rnase4	5.36e-116	3.78389	0.813	0.178	1.81e-111	2_Mac-Endocytic	Rnase4
Dab21	2.38e-115	2.99533	0.884	0.207	8.01e-111	2_Mac-Endocytic	Dab2
Tns1	2.57e-114	4.4821	0.643	0.075	8.66e-110	2_Mac-Endocytic	Tns1
Nrp1	3.3e-113	3.33025	0.635	0.064	1.11e-108	2_Mac-Endocytic	Nrp1
Stard8	4.61e-113	4.62341	0.585	0.052	1.55e-108	2_Mac-Endocytic	Stard8
Cd209d	1.3e-112	4.45208	0.502	0.025	4.38e-108	2_Mac-Endocytic	Cd209d
Myo5a	5.63e-112	3.14391	0.846	0.199	1.9e-107	2_Mac-Endocytic	Myo5a
Enpep	2.29e-111	8.49057	0.386	0.002	7.71e-107	2_Mac-Endocytic	Enpep
Rgl1	1.79e-109	2.88495	0.855	0.196	6.05e-105	2_Mac-Endocytic	Rgl1
Ccl91	1.11e-108	2.51314	0.892	0.211	3.73e-104	2_Mac-Endocytic	Ccl9
Wwp1	1.25e-108	3.03747	0.851	0.2	4.22e-104	2_Mac-Endocytic	Wwp1
Mcoln2	1.23e-107	4.25472	0.481	0.024	4.13e-103	2_Mac-Endocytic	Mcoln2
C1qc1	1.27e-106	2.31595	0.95	0.269	4.28e-102	2_Mac-Endocytic	C1qc
Ccl61	2.75e-106	2.70164	0.925	0.281	9.27e-102	2_Mac-Endocytic	Ccl6
Snx8	7.91e-106	3.22086	0.784	0.172	2.66e-101	2_Mac-Endocytic	Snx8
Abca9	1.73e-105	3.24144	0.622	0.069	5.81e-101	2_Mac-Endocytic	Abca9
Emp1	6.19e-105	3.37089	0.846	0.226	2.09e-100	2_Mac-Endocytic	Emp1
Lamp1	9.79e-105	2.21452	0.988	0.591	3.3e-100	2_Mac-Endocytic	Lamp1
Lgmn1	9.94e-105	2.53998	0.979	0.408	3.35e-100	2_Mac-Endocytic	Lgmn
Rab11fip5	2.05e-104	4.14113	0.539	0.045	6.91e-100	2_Mac-Endocytic	Rab11fip5
Gfra2	6.93e-104	4.78099	0.407	0.01	2.34e-99	2_Mac-Endocytic	Gfra2
Rbpj	1.46e-103	3.00074	0.954	0.418	4.91e-99	2_Mac-Endocytic	Rbpj
Ifi207	4.1e-102	2.84268	0.934	0.363	1.38e-97	2_Mac-Endocytic	Ifi207
Rcn3	5.72e-102	4.8028	0.419	0.014	1.93e-97	2_Mac-Endocytic	Rcn3
Ctsd	1.39e-101	2.40558	0.992	0.537	4.69e-97	2_Mac-Endocytic	Ctsd
Atp6v1a1	3.08e-101	2.66678	0.942	0.419	1.04e-96	2_Mac-Endocytic	Atp6v1a
C1qa1	8.82e-100	2.10297	0.975	0.294	2.97e-95	2_Mac-Endocytic	C1qa
Timd4	2.98e-99	2.72523	0.589	0.061	1e-94	2_Mac-Endocytic	Timd4
Sulf2	7.8e-99	3.38531	0.643	0.091	2.63e-94	2_Mac-Endocytic	Sulf2
Nxpe5	1.6e-98	4.95245	0.369	0.006	5.41e-94	2_Mac-Endocytic	Nxpe5
Cd209b	3.03e-98	7.30924	0.369	0.006	1.02e-93	2_Mac-Endocytic	Cd209b
Rnasel	5.15e-98	2.8998	0.71	0.126	1.74e-93	2_Mac-Endocytic	Rnasel
Eps8	1.04e-97	3.11657	0.801	0.185	3.52e-93	2_Mac-Endocytic	Eps8
C6	1.32e-97	9.4092	0.336	0.001	4.45e-93	2_Mac-Endocytic	C6
Serpinb6a	1.71e-97	2.96774	0.793	0.195	5.75e-93	2_Mac-Endocytic	Serpinb6a
Mctp1	1.03e-96	2.78273	0.776	0.158	3.46e-92	2_Mac-Endocytic	Mctp1
Cbr2	3.89e-96	2.20428	0.896	0.26	1.31e-91	2_Mac-Endocytic	Cbr2
Hacd4	4.22e-96	3.32909	0.643	0.097	1.42e-91	2_Mac-Endocytic	Hacd4
Sdc3	4.35e-96	3.01677	0.672	0.11	1.46e-91	2_Mac-Endocytic	Sdc3
Hdac9	5.08e-96	2.90147	0.68	0.107	1.71e-91	2_Mac-Endocytic	Hdac9
Maf	7.13e-95	2.98216	0.867	0.268	2.4e-90	2_Mac-Endocytic	Maf
Fcgr2b	1.07e-93	3.27076	0.61	0.083	3.6e-89	2_Mac-Endocytic	Fcgr2b
Serinc3	1.45e-93	1.67663	0.996	0.817	4.89e-89	2_Mac-Endocytic	Serinc3
Cndp2	2.45e-93	3.2495	0.714	0.149	8.25e-89	2_Mac-Endocytic	Cndp2
Reps2	8.49e-93	2.89917	0.71	0.133	2.86e-88	2_Mac-Endocytic	Reps2
Pla2g2d	5.44e-92	6.44063	0.328	0.002	1.83e-87	2_Mac-Endocytic	Pla2g2d
Serpinb8	6.56e-92	3.26646	0.685	0.126	2.21e-87	2_Mac-Endocytic	Serpinb8
Slc9a9	1.51e-91	2.47074	0.963	0.514	5.09e-87	2_Mac-Endocytic	Slc9a9
Vat1	2.35e-89	2.80903	0.759	0.182	7.9e-85	2_Mac-Endocytic	Vat1
Tmem106a	4.52e-89	3.26428	0.573	0.074	1.52e-84	2_Mac-Endocytic	Tmem106a
Dnm1	2.04e-88	7.80328	0.315	0.002	6.87e-84	2_Mac-Endocytic	Dnm1
Mt11	2.65e-88	2.0878	0.967	0.43	8.91e-84	2_Mac-Endocytic	Mt1
Lifr	3.82e-88	2.95093	0.697	0.13	1.29e-83	2_Mac-Endocytic	Lifr
Csf1r1	1.28e-87	2.11397	0.942	0.448	4.31e-83	2_Mac-Endocytic	Csf1r
Ctsl1	3.31e-87	2.52231	0.925	0.389	1.12e-82	2_Mac-Endocytic	Ctsl
Wfdc17	1.01e-86	2.54544	0.871	0.297	3.39e-82	2_Mac-Endocytic	Wfdc17
Glul	3.7e-86	2.51512	0.909	0.347	1.25e-81	2_Mac-Endocytic	Glul
Hk3	5.73e-86	3.03795	0.602	0.09	1.93e-81	2_Mac-Endocytic	Hk3
Cd361	1.38e-85	1.97582	0.83	0.19	4.66e-81	2_Mac-Endocytic	Cd36
Ralgds	1.89e-85	3.28351	0.66	0.131	6.37e-81	2_Mac-Endocytic	Ralgds
Adgre11	2.76e-85	2.0161	0.909	0.335	9.29e-81	2_Mac-Endocytic	Adgre1
Sash1	1.3e-83	2.97282	0.739	0.187	4.36e-79	2_Mac-Endocytic	Sash1
Tbxas1	1.52e-83	2.77239	0.602	0.093	5.12e-79	2_Mac-Endocytic	Tbxas1
Lamp2	1.11e-82	1.83255	0.975	0.579	3.72e-78	2_Mac-Endocytic	Lamp2
Zcchc24	1.19e-81	3.64997	0.432	0.033	4.02e-77	2_Mac-Endocytic	Zcchc24
Arap1	1.3e-81	2.42042	0.805	0.241	4.4e-77	2_Mac-Endocytic	Arap1
Itsn1	3.34e-81	2.43737	0.813	0.24	1.12e-76	2_Mac-Endocytic	Itsn1
C1qb1	4.64e-81	1.71337	0.95	0.276	1.56e-76	2_Mac-Endocytic	C1qb
Etv1	9.35e-81	4.45078	0.353	0.014	3.15e-76	2_Mac-Endocytic	Etv1
Slco2b1	1.31e-80	3.44039	0.469	0.047	4.4e-76	2_Mac-Endocytic	Slco2b1
Rassf2	4.51e-80	2.52154	0.61	0.096	1.52e-75	2_Mac-Endocytic	Rassf2
Ier3	4.74e-80	2.42032	0.929	0.453	1.6e-75	2_Mac-Endocytic	Ier3
Mtss1	9.08e-80	2.78188	0.751	0.201	3.06e-75	2_Mac-Endocytic	Mtss1
Hexa1	1.21e-79	2.20066	0.884	0.355	4.06e-75	2_Mac-Endocytic	Hexa
Gm13266	9.27e-79	4.98075	0.344	0.014	3.12e-74	2_Mac-Endocytic	Gm13266
Zfp36	1.24e-78	2.52794	0.959	0.569	4.17e-74	2_Mac-Endocytic	Zfp36
Unc93b11	1.03e-77	1.9153	0.929	0.448	3.47e-73	2_Mac-Endocytic	Unc93b1
Mtmr10	4.38e-77	4.15286	0.456	0.049	1.47e-72	2_Mac-Endocytic	Mtmr10
Apoe1	6.01e-77	1.52125	0.996	0.491	2.03e-72	2_Mac-Endocytic	Apoe
Tcn2	1.31e-76	2.55943	0.776	0.237	4.43e-72	2_Mac-Endocytic	Tcn2
Fnip1	5.11e-76	1.96643	0.925	0.544	1.72e-71	2_Mac-Endocytic	Fnip1
Sdcbp	5.44e-76	1.75038	0.959	0.645	1.83e-71	2_Mac-Endocytic	Sdcbp
Gas7	2.73e-75	2.58215	0.577	0.095	9.2e-71	2_Mac-Endocytic	Gas7
Fcgr3	9.58e-75	2.26076	0.759	0.214	3.23e-70	2_Mac-Endocytic	Fcgr3
Ap2a2	2.36e-74	2.64744	0.734	0.212	7.95e-70	2_Mac-Endocytic	Ap2a2
Kitl1	2.84e-74	3.0623	0.573	0.101	9.57e-70	2_Mac-Endocytic	Kitl
Ophn1	2.89e-74	3.14342	0.651	0.147	9.75e-70	2_Mac-Endocytic	Ophn1
Bach1	2.93e-74	2.1794	0.863	0.343	9.86e-70	2_Mac-Endocytic	Bach1
Hpse	3.98e-74	3.73131	0.427	0.041	1.34e-69	2_Mac-Endocytic	Hpse
Gas2l31	5.72e-73	2.7374	0.718	0.201	1.93e-68	2_Mac-Endocytic	Gas2l3
Sgpl1	8.84e-73	2.26875	0.884	0.403	2.98e-68	2_Mac-Endocytic	Sgpl1
Cltc1	1.94e-72	1.44567	0.967	0.571	6.52e-68	2_Mac-Endocytic	Cltc
Ifi204	2.41e-72	2.6399	0.656	0.145	8.11e-68	2_Mac-Endocytic	Ifi204
Itm2b1	6.19e-72	1.52685	0.983	0.845	2.09e-67	2_Mac-Endocytic	Itm2b
Atp6v1h	6.29e-72	2.75921	0.822	0.35	2.12e-67	2_Mac-Endocytic	Atp6v1h
Ms4a8a	8.89e-72	4.23155	0.373	0.027	2.99e-67	2_Mac-Endocytic	Ms4a8a
Aldh2	1.2e-71	2.13415	0.83	0.325	4.06e-67	2_Mac-Endocytic	Aldh2
Tpp1	1.89e-71	2.51063	0.71	0.197	6.37e-67	2_Mac-Endocytic	Tpp1
Arhgap10	2.49e-71	2.62307	0.751	0.243	8.4e-67	2_Mac-Endocytic	Arhgap10
Pepd	4.91e-71	2.41413	0.776	0.249	1.65e-66	2_Mac-Endocytic	Pepd
Sema4a	1.66e-70	2.27404	0.722	0.194	5.61e-66	2_Mac-Endocytic	Sema4a
Fbxo30	2.11e-70	2.80725	0.618	0.133	7.11e-66	2_Mac-Endocytic	Fbxo30
Siglec1	2.97e-70	5.78258	0.274	0.006	1e-65	2_Mac-Endocytic	Siglec1
Hbegf	4.7e-70	3.3615	0.593	0.13	1.58e-65	2_Mac-Endocytic	Hbegf
Frmd4b	1.98e-69	2.71179	0.813	0.289	6.67e-65	2_Mac-Endocytic	Frmd4b
Tgfbi	4.77e-69	2.18455	0.805	0.267	1.61e-64	2_Mac-Endocytic	Tgfbi
Sult1a1	8.35e-69	4.0399	0.378	0.033	2.81e-64	2_Mac-Endocytic	Sult1a1
Mmp9	3.01e-68	2.92712	0.382	0.032	1.01e-63	2_Mac-Endocytic	Mmp9
App1	3.46e-68	1.63267	0.946	0.529	1.17e-63	2_Mac-Endocytic	App
Gpx3	2.98e-67	3.94142	0.328	0.02	1e-62	2_Mac-Endocytic	Gpx3
Tcf41	4.22e-67	2.03527	0.838	0.304	1.42e-62	2_Mac-Endocytic	Tcf4
Tox2	5.52e-67	5.37543	0.29	0.011	1.86e-62	2_Mac-Endocytic	Tox2
Plin21	8.26e-67	2.2046	0.797	0.27	2.78e-62	2_Mac-Endocytic	Plin2
Dse	1.18e-66	2.69243	0.531	0.091	3.97e-62	2_Mac-Endocytic	Dse
Calml4	1.83e-66	4.8428	0.286	0.01	6.18e-62	2_Mac-Endocytic	Calml4
Tmem267	3.12e-66	3.93532	0.606	0.146	1.05e-61	2_Mac-Endocytic	Tmem267
Prxl2b	3.31e-66	3.55311	0.419	0.049	1.11e-61	2_Mac-Endocytic	Prxl2b
Ctsc	3.63e-66	1.70596	0.917	0.459	1.22e-61	2_Mac-Endocytic	Ctsc
Nav11	4.7e-66	2.04248	0.61	0.126	1.59e-61	2_Mac-Endocytic	Nav1
Mndal	7.68e-66	2.27595	0.867	0.361	2.59e-61	2_Mac-Endocytic	Mndal
Dtnbp1	1.41e-65	2.07111	0.826	0.328	4.75e-61	2_Mac-Endocytic	Dtnbp1
C5ar11	3.1e-65	1.89151	0.88	0.366	1.04e-60	2_Mac-Endocytic	C5ar1
Atp13a2	3.63e-65	2.48108	0.573	0.116	1.22e-60	2_Mac-Endocytic	Atp13a2
Gm566631	1.12e-64	1.83973	0.834	0.288	3.78e-60	2_Mac-Endocytic	Gm56663
Slc6a6	1.26e-64	1.80178	0.884	0.428	4.24e-60	2_Mac-Endocytic	Slc6a6
Rab31	3.29e-64	2.02357	0.714	0.201	1.11e-59	2_Mac-Endocytic	Rab31
Impact1	4.77e-64	1.93452	0.838	0.325	1.61e-59	2_Mac-Endocytic	Impact
Colec12	4.94e-63	3.05444	0.568	0.127	1.66e-58	2_Mac-Endocytic	Colec12
Ifi202b1	6.3e-63	2.01069	0.813	0.291	2.12e-58	2_Mac-Endocytic	Ifi202b
Fnip2	7.8e-63	2.90217	0.797	0.379	2.63e-58	2_Mac-Endocytic	Fnip2
Lyz21	1.11e-62	1.37071	0.983	0.525	3.74e-58	2_Mac-Endocytic	Lyz2
Ptprm	1.34e-62	4.26245	0.332	0.025	4.52e-58	2_Mac-Endocytic	Ptprm
Samd4	1.65e-62	4.32641	0.324	0.023	5.56e-58	2_Mac-Endocytic	Samd4
Slc11a21	4e-62	2.62581	0.618	0.161	1.35e-57	2_Mac-Endocytic	Slc11a2
Trim30c	4.56e-62	3.24082	0.498	0.088	1.54e-57	2_Mac-Endocytic	Trim30c
Mpp1	4.78e-62	2.46509	0.631	0.153	1.61e-57	2_Mac-Endocytic	Mpp1
Plxnd1	1.4e-61	2.11187	0.581	0.121	4.72e-57	2_Mac-Endocytic	Plxnd1
Ctsa1	1.48e-61	1.86791	0.863	0.376	4.99e-57	2_Mac-Endocytic	Ctsa
Rragc	1.98e-61	2.20719	0.71	0.228	6.66e-57	2_Mac-Endocytic	Rragc
Lpin1	3.39e-61	2.61877	0.444	0.064	1.14e-56	2_Mac-Endocytic	Lpin1
Pcyt1a	6.67e-61	2.62991	0.622	0.162	2.25e-56	2_Mac-Endocytic	Pcyt1a
Tfrc	6.83e-61	2.53104	0.602	0.145	2.3e-56	2_Mac-Endocytic	Tfrc
Wdfy3	1.77e-60	2.24391	0.743	0.248	5.95e-56	2_Mac-Endocytic	Wdfy3
Sh3bgrl1	2.29e-60	1.8091	0.842	0.362	7.72e-56	2_Mac-Endocytic	Sh3bgrl
Pde2a	2.41e-60	1.99448	0.656	0.16	8.13e-56	2_Mac-Endocytic	Pde2a
Rab3il1	2.74e-60	3.34371	0.349	0.032	9.24e-56	2_Mac-Endocytic	Rab3il1
Raph1	2.8e-60	2.25704	0.805	0.342	9.44e-56	2_Mac-Endocytic	Raph1
Tom1	3.97e-60	2.41955	0.614	0.153	1.34e-55	2_Mac-Endocytic	Tom1
Maoa	5.37e-60	4.61766	0.295	0.018	1.81e-55	2_Mac-Endocytic	Maoa
Mertk	7.41e-60	3.63642	0.344	0.031	2.5e-55	2_Mac-Endocytic	Mertk
Ifih1	2.72e-59	2.20854	0.838	0.339	9.16e-55	2_Mac-Endocytic	Ifih1
Ctnnd1	2.83e-59	2.22817	0.697	0.216	9.53e-55	2_Mac-Endocytic	Ctnnd1
Ecm1	5.31e-59	2.69527	0.386	0.045	1.79e-54	2_Mac-Endocytic	Ecm1
Blvrb1	6.84e-59	2.31465	0.734	0.273	2.3e-54	2_Mac-Endocytic	Blvrb
Ifi203	9.58e-59	2.2761	0.726	0.244	3.23e-54	2_Mac-Endocytic	Ifi203
Gm10134	1.09e-58	4.39487	0.303	0.021	3.66e-54	2_Mac-Endocytic	Gm10134
Asah1	1.21e-58	2.04126	0.726	0.25	4.09e-54	2_Mac-Endocytic	Asah1
Rnf150	1.34e-58	3.44401	0.361	0.038	4.52e-54	2_Mac-Endocytic	Rnf150
Sbno2	1.91e-58	1.94931	0.71	0.237	6.44e-54	2_Mac-Endocytic	Sbno2
P2ry6	4.8e-58	2.36187	0.51	0.095	1.62e-53	2_Mac-Endocytic	P2ry6
Ccdc152	5.22e-58	3.46732	0.386	0.048	1.76e-53	2_Mac-Endocytic	Ccdc152
Gm38875	8.53e-58	3.16719	0.365	0.04	2.87e-53	2_Mac-Endocytic	Gm38875
B4galt6	1.07e-57	2.71008	0.402	0.053	3.61e-53	2_Mac-Endocytic	B4galt6
Npl	1.48e-57	3.87606	0.311	0.025	4.98e-53	2_Mac-Endocytic	Npl
Ddx3x1	5.87e-57	1.70808	0.925	0.529	1.98e-52	2_Mac-Endocytic	Ddx3x
Gns1	1.02e-56	1.69237	0.805	0.309	3.45e-52	2_Mac-Endocytic	Gns
Rsad2	2.34e-56	3.47143	0.465	0.082	7.88e-52	2_Mac-Endocytic	Rsad2
Clmp	1e-55	3.93704	0.357	0.041	3.38e-51	2_Mac-Endocytic	Clmp
Gm152471	2.36e-55	2.72726	0.627	0.186	7.95e-51	2_Mac-Endocytic	Gm15247
Ly6e	3.78e-55	1.78876	0.913	0.624	1.27e-50	2_Mac-Endocytic	Ly6e
Cln8	4.72e-55	3.51472	0.423	0.071	1.59e-50	2_Mac-Endocytic	Cln8
Lipa	6.22e-55	2.35475	0.589	0.155	2.1e-50	2_Mac-Endocytic	Lipa
Eif1a	1.33e-54	2.08979	0.722	0.27	4.47e-50	2_Mac-Endocytic	Eif1a
Iqgap2	1.52e-54	1.99463	0.73	0.24	5.12e-50	2_Mac-Endocytic	Iqgap2
Apba1	2.37e-54	2.57547	0.44	0.072	7.98e-50	2_Mac-Endocytic	Apba1
Bmp2k	6.91e-54	2.15062	0.643	0.19	2.33e-49	2_Mac-Endocytic	Bmp2k
Ahnak1	8.21e-54	1.46094	0.925	0.525	2.77e-49	2_Mac-Endocytic	Ahnak
Man1c1	3.23e-53	2.33179	0.548	0.129	1.09e-48	2_Mac-Endocytic	Man1c1
Hrh1	5.9e-53	3.57693	0.295	0.025	1.99e-48	2_Mac-Endocytic	Hrh1
Rell1	7.03e-53	2.16267	0.56	0.136	2.37e-48	2_Mac-Endocytic	Rell1
Rreb1	1.31e-52	1.97777	0.714	0.25	4.42e-48	2_Mac-Endocytic	Rreb1
Pikfyve	1.4e-52	2.30814	0.627	0.184	4.73e-48	2_Mac-Endocytic	Pikfyve
Ms4a6d1	1.63e-52	1.72384	0.788	0.315	5.51e-48	2_Mac-Endocytic	Ms4a6d
P3h2	1.9e-52	3.07788	0.394	0.06	6.41e-48	2_Mac-Endocytic	P3h2
Mafb1	2e-52	1.32163	0.822	0.324	6.76e-48	2_Mac-Endocytic	Mafb
Slc49a4	4.54e-52	1.81344	0.822	0.386	1.53e-47	2_Mac-Endocytic	Slc49a4
Eif4e	4.55e-52	2.6349	0.739	0.33	1.53e-47	2_Mac-Endocytic	Eif4e
Mafk	1.92e-51	2.24022	0.701	0.256	6.48e-47	2_Mac-Endocytic	Mafk
Ighm	3.79e-51	1.2406	0.606	0.158	1.28e-46	2_Mac-Endocytic	Ighm
Cacna1a1	5.89e-51	1.62017	0.714	0.225	1.98e-46	2_Mac-Endocytic	Cacna1a
Glp2r	7.1e-51	2.38271	0.527	0.122	2.39e-46	2_Mac-Endocytic	Glp2r
Snx9	7.55e-51	2.14309	0.627	0.196	2.54e-46	2_Mac-Endocytic	Snx9
Immp2l	8.75e-51	1.8421	0.793	0.33	2.95e-46	2_Mac-Endocytic	Immp2l
Mat2a1	1.77e-50	1.6595	0.9	0.57	5.98e-46	2_Mac-Endocytic	Mat2a
Mapk6	2.48e-50	1.82003	0.776	0.347	8.37e-46	2_Mac-Endocytic	Mapk6
Nampt	3.02e-50	2.03468	0.751	0.309	1.02e-45	2_Mac-Endocytic	Nampt
Etv3	7.41e-50	2.38533	0.656	0.231	2.5e-45	2_Mac-Endocytic	Etv3
Cd681	9.4e-50	1.57658	0.813	0.354	3.17e-45	2_Mac-Endocytic	Cd68
B4galt5	1.15e-49	2.07381	0.817	0.417	3.87e-45	2_Mac-Endocytic	B4galt5
Akr1a1	1.83e-49	1.58781	0.859	0.47	6.15e-45	2_Mac-Endocytic	Akr1a1
Atp6v0a1	3.16e-49	2.41976	0.506	0.114	1.06e-44	2_Mac-Endocytic	Atp6v0a1
Prcp	3.89e-49	1.84338	0.672	0.222	1.31e-44	2_Mac-Endocytic	Prcp
Gpr34	4.74e-49	2.86438	0.344	0.044	1.6e-44	2_Mac-Endocytic	Gpr34
G530011O06Rik1	6.43e-49	2.01414	0.552	0.145	2.17e-44	2_Mac-Endocytic	G530011O06Rik
Ms4a71	6.88e-49	1.09429	0.83	0.273	2.32e-44	2_Mac-Endocytic	Ms4a7
Sbf2	2.08e-48	1.92511	0.697	0.255	7.02e-44	2_Mac-Endocytic	Sbf2
Prkn	2.59e-48	2.04726	0.573	0.157	8.74e-44	2_Mac-Endocytic	Prkn
Ap1b1	3.71e-48	2.23041	0.519	0.131	1.25e-43	2_Mac-Endocytic	Ap1b1
Eps15	3.85e-48	1.60579	0.768	0.304	1.3e-43	2_Mac-Endocytic	Eps15
Gm157261	7.75e-48	2.03847	0.71	0.281	2.61e-43	2_Mac-Endocytic	Gm15726
Sdc41	1.22e-47	1.43994	0.913	0.452	4.11e-43	2_Mac-Endocytic	Sdc4
Gm57020	1.33e-47	2.4357	0.386	0.061	4.47e-43	2_Mac-Endocytic	Gm57020
Gbp7	1.5e-47	2.6071	0.544	0.148	5.05e-43	2_Mac-Endocytic	Gbp7
Ccr1	2.16e-47	2.60897	0.494	0.117	7.29e-43	2_Mac-Endocytic	Ccr1
Prune2	2.8e-47	4.12805	0.253	0.019	9.43e-43	2_Mac-Endocytic	Prune2
Tiparp1	2.87e-47	1.51965	0.913	0.555	9.67e-43	2_Mac-Endocytic	Tiparp
Armcx3	3.26e-47	2.47394	0.477	0.107	1.1e-42	2_Mac-Endocytic	Armcx3
Ggt5	3.92e-47	3.56808	0.261	0.021	1.32e-42	2_Mac-Endocytic	Ggt5
Slc37a2	4.49e-47	2.54673	0.461	0.1	1.51e-42	2_Mac-Endocytic	Slc37a2
Atp6v1c11	8.1e-47	1.89364	0.68	0.25	2.73e-42	2_Mac-Endocytic	Atp6v1c1
Aplp2	8.61e-47	1.25401	0.913	0.572	2.9e-42	2_Mac-Endocytic	Aplp2
Ap2m1	9.73e-47	1.71331	0.71	0.282	3.28e-42	2_Mac-Endocytic	Ap2m1
Optn	1.2e-46	1.81392	0.577	0.163	4.06e-42	2_Mac-Endocytic	Optn
Gm13822	1.72e-46	1.90285	0.498	0.114	5.79e-42	2_Mac-Endocytic	Gm13822
Tns31	1.84e-46	1.76922	0.739	0.298	6.21e-42	2_Mac-Endocytic	Tns3
Gpt2	2.12e-46	3.85601	0.253	0.02	7.14e-42	2_Mac-Endocytic	Gpt2
Naa50	2.59e-46	1.97779	0.668	0.246	8.73e-42	2_Mac-Endocytic	Naa50
Cpeb4	3.4e-46	1.67117	0.822	0.393	1.15e-41	2_Mac-Endocytic	Cpeb4
Cd331	4.26e-46	1.72323	0.61	0.186	1.43e-41	2_Mac-Endocytic	Cd33
Slc35f5	4.94e-46	2.41861	0.461	0.102	1.66e-41	2_Mac-Endocytic	Slc35f5
Pld41	8.67e-46	1.47314	0.801	0.353	2.92e-41	2_Mac-Endocytic	Pld4
Slc23a2	8.77e-46	1.84927	0.693	0.26	2.96e-41	2_Mac-Endocytic	Slc23a2
Naf1	1.13e-45	2.90254	0.365	0.06	3.81e-41	2_Mac-Endocytic	Naf1
P2rx7	1.14e-45	3.64354	0.427	0.09	3.85e-41	2_Mac-Endocytic	P2rx7
Rab1a	1.2e-45	1.55505	0.834	0.42	4.06e-41	2_Mac-Endocytic	Rab1a
Clec4a11	1.22e-45	1.27205	0.651	0.186	4.1e-41	2_Mac-Endocytic	Clec4a1
Trf1	1.35e-45	1.27194	0.905	0.507	4.55e-41	2_Mac-Endocytic	Trf
Snx5	1.52e-45	1.64233	0.817	0.436	5.14e-41	2_Mac-Endocytic	Snx5
Dpp7	1.59e-45	3.04185	0.307	0.038	5.37e-41	2_Mac-Endocytic	Dpp7
Rasa41	2e-45	1.96233	0.627	0.211	6.73e-41	2_Mac-Endocytic	Rasa4
Crip11	2.78e-45	1.06518	0.921	0.533	9.36e-41	2_Mac-Endocytic	Crip1
Parvb	3.51e-45	2.77277	0.373	0.062	1.18e-40	2_Mac-Endocytic	Parvb
Gatm1	8.63e-45	1.35382	0.772	0.29	2.91e-40	2_Mac-Endocytic	Gatm
Mt21	1.19e-44	2.35009	0.531	0.153	4.01e-40	2_Mac-Endocytic	Mt2
Rasal2	1.96e-44	2.15276	0.502	0.127	6.61e-40	2_Mac-Endocytic	Rasal2
Gna121	2.12e-44	1.82931	0.564	0.169	7.16e-40	2_Mac-Endocytic	Gna12
Ifi211	2.26e-44	2.41363	0.469	0.11	7.6e-40	2_Mac-Endocytic	Ifi211
Ehd4	2.42e-44	1.90718	0.697	0.298	8.14e-40	2_Mac-Endocytic	Ehd4
Il6ra1	3.12e-44	1.81217	0.668	0.242	1.05e-39	2_Mac-Endocytic	Il6ra
Tollip	5.6e-44	2.33452	0.485	0.123	1.89e-39	2_Mac-Endocytic	Tollip
5031439G07Rik	5.8e-44	2.15831	0.61	0.213	1.95e-39	2_Mac-Endocytic	5031439G07Rik
Eepd1	7.66e-44	1.90767	0.618	0.202	2.58e-39	2_Mac-Endocytic	Eepd1
Snx291	9.76e-44	1.82621	0.734	0.3	3.29e-39	2_Mac-Endocytic	Snx29
Cd302	1.37e-43	1.89022	0.573	0.17	4.63e-39	2_Mac-Endocytic	Cd302
Cxcl11	2.29e-43	0.95097	0.838	0.321	7.72e-39	2_Mac-Endocytic	Cxcl1
Csrnp11	4.73e-43	1.58471	0.822	0.471	1.59e-38	2_Mac-Endocytic	Csrnp1
Aoah	5.08e-43	1.73281	0.568	0.154	1.71e-38	2_Mac-Endocytic	Aoah
Slc16a1	5.54e-43	2.95824	0.311	0.042	1.87e-38	2_Mac-Endocytic	Slc16a1
Snx2	7.76e-43	1.93108	0.689	0.288	2.62e-38	2_Mac-Endocytic	Snx2
Plau1	7.96e-43	1.95065	0.548	0.15	2.68e-38	2_Mac-Endocytic	Plau
Parp14	1.09e-42	1.51175	0.801	0.374	3.68e-38	2_Mac-Endocytic	Parp14
Bltp2	1.38e-42	2.09773	0.556	0.172	4.66e-38	2_Mac-Endocytic	Bltp2
Rabgef11	3.99e-42	1.63691	0.805	0.452	1.34e-37	2_Mac-Endocytic	Rabgef1
Npc1	4.04e-42	2.15172	0.51	0.145	1.36e-37	2_Mac-Endocytic	Npc1
Cped1	5.04e-42	3.6226	0.282	0.034	1.7e-37	2_Mac-Endocytic	Cped1
Zfp36l1	5.29e-42	1.5039	0.888	0.548	1.78e-37	2_Mac-Endocytic	Zfp36l1
Nacc2	5.73e-42	3.01167	0.299	0.041	1.93e-37	2_Mac-Endocytic	Nacc2
Tubb61	6.29e-42	1.86069	0.685	0.283	2.12e-37	2_Mac-Endocytic	Tubb6
Ifit1	1.01e-41	2.12523	0.477	0.119	3.41e-37	2_Mac-Endocytic	Ifit1
Slc31a1	1.13e-41	1.96852	0.573	0.177	3.8e-37	2_Mac-Endocytic	Slc31a1
Idh2	1.3e-41	2.41912	0.444	0.109	4.39e-37	2_Mac-Endocytic	Idh2
Atp6v1b2	1.35e-41	1.88284	0.73	0.31	4.54e-37	2_Mac-Endocytic	Atp6v1b2
Ciart	2.48e-41	3.57128	0.253	0.025	8.35e-37	2_Mac-Endocytic	Ciart
Lmo2	3.08e-41	2.25484	0.436	0.102	1.04e-36	2_Mac-Endocytic	Lmo2
Slc29a1	4.64e-41	2.56716	0.361	0.066	1.56e-36	2_Mac-Endocytic	Slc29a1
Slc43a2	5.66e-41	1.88876	0.56	0.176	1.91e-36	2_Mac-Endocytic	Slc43a2
Eea1	2.03e-40	1.43261	0.797	0.412	6.85e-36	2_Mac-Endocytic	Eea1
Canx	2.05e-40	1.10751	0.917	0.628	6.9e-36	2_Mac-Endocytic	Canx
Ninj11	2.71e-40	1.01616	0.925	0.532	9.15e-36	2_Mac-Endocytic	Ninj1
Scpep11	3.29e-40	1.67445	0.685	0.274	1.11e-35	2_Mac-Endocytic	Scpep1
Pdxk1	6.24e-40	1.96857	0.577	0.2	2.1e-35	2_Mac-Endocytic	Pdxk
Atp6v1d1	7.1e-40	1.91765	0.614	0.221	2.39e-35	2_Mac-Endocytic	Atp6v1d
Vwa5a	7.51e-40	2.04411	0.444	0.112	2.53e-35	2_Mac-Endocytic	Vwa5a
Atp6ap1	1.2e-39	1.60404	0.718	0.304	4.04e-35	2_Mac-Endocytic	Atp6ap1
Mfsd12	1.38e-39	1.56458	0.734	0.328	4.65e-35	2_Mac-Endocytic	Mfsd1
Prkacb	1.51e-39	1.60261	0.531	0.148	5.09e-35	2_Mac-Endocytic	Prkacb
Niban21	1.81e-39	2.0176	0.606	0.226	6.1e-35	2_Mac-Endocytic	Niban2
Clcn5	2.07e-39	1.78492	0.593	0.198	6.98e-35	2_Mac-Endocytic	Clcn5
Arfgef2	3.88e-39	2.04557	0.548	0.174	1.31e-34	2_Mac-Endocytic	Arfgef2
Kifc3	4.24e-39	2.5788	0.286	0.039	1.43e-34	2_Mac-Endocytic	Kifc3
Slc28a2	4.84e-39	2.2433	0.257	0.028	1.63e-34	2_Mac-Endocytic	Slc28a2
Bmp2	6.26e-39	3.02626	0.324	0.055	2.11e-34	2_Mac-Endocytic	Bmp2
Ube2q2	8.69e-39	2.07194	0.585	0.203	2.93e-34	2_Mac-Endocytic	Ube2q2
Rp2	1.1e-38	1.61797	0.515	0.144	3.71e-34	2_Mac-Endocytic	Rp2
Fchsd2	1.17e-38	1.68377	0.68	0.276	3.94e-34	2_Mac-Endocytic	Fchsd2
Plekhm2	1.26e-38	1.66443	0.635	0.238	4.25e-34	2_Mac-Endocytic	Plekhm2
Gda1	1.27e-38	1.63319	0.668	0.266	4.3e-34	2_Mac-Endocytic	Gda
Slc41a2	1.29e-38	1.65347	0.539	0.157	4.34e-34	2_Mac-Endocytic	Slc41a2
Trio	1.89e-38	1.81185	0.685	0.303	6.36e-34	2_Mac-Endocytic	Trio
Selenbp1	2e-38	2.71487	0.336	0.062	6.75e-34	2_Mac-Endocytic	Selenbp1
Man1a	2.75e-38	1.32817	0.929	0.612	9.28e-34	2_Mac-Endocytic	Man1a
Gna131	3.08e-38	1.57384	0.838	0.529	1.04e-33	2_Mac-Endocytic	Gna13
Plxnb21	3.09e-38	1.92644	0.506	0.152	1.04e-33	2_Mac-Endocytic	Plxnb2
Agmo1	4.83e-38	1.95242	0.539	0.174	1.63e-33	2_Mac-Endocytic	Agmo
Sgpp1	5.05e-38	2.22964	0.394	0.087	1.7e-33	2_Mac-Endocytic	Sgpp1
Daglb	6.05e-38	2.0809	0.423	0.099	2.04e-33	2_Mac-Endocytic	Daglb
Abl2	6.15e-38	1.64862	0.685	0.277	2.07e-33	2_Mac-Endocytic	Abl2
Tapbp	2.21e-37	1.40035	0.809	0.425	7.44e-33	2_Mac-Endocytic	Tapbp
Bcar3	2.76e-37	1.89465	0.382	0.082	9.3e-33	2_Mac-Endocytic	Bcar3
Cers61	2.81e-37	1.90429	0.801	0.406	9.47e-33	2_Mac-Endocytic	Cers6
Nopchap1	2.93e-37	2.82013	0.456	0.129	9.88e-33	2_Mac-Endocytic	Nopchap1
Mef2c	3.56e-37	1.33467	0.71	0.289	1.2e-32	2_Mac-Endocytic	Mef2c
Wsb11	5.81e-37	1.3008	0.871	0.522	1.96e-32	2_Mac-Endocytic	Wsb1
Qki1	5.83e-37	1.14342	0.921	0.618	1.97e-32	2_Mac-Endocytic	Qki
Il6st	1.01e-36	1.78598	0.552	0.183	3.41e-32	2_Mac-Endocytic	Il6st
Tlr4	1.41e-36	2.51177	0.307	0.052	4.76e-32	2_Mac-Endocytic	Tlr4
Ripk1	1.44e-36	1.67112	0.602	0.215	4.87e-32	2_Mac-Endocytic	Ripk1
Vsir	2.67e-36	1.61004	0.515	0.155	9.01e-32	2_Mac-Endocytic	Vsir
Trpv4	2.7e-36	2.73315	0.344	0.069	9.1e-32	2_Mac-Endocytic	Trpv4
Mcl1	4.01e-36	0.898345	0.954	0.776	1.35e-31	2_Mac-Endocytic	Mcl1
Pla2g151	6e-36	2.03793	0.394	0.089	2.02e-31	2_Mac-Endocytic	Pla2g15
Arl8a	7.07e-36	1.76749	0.56	0.193	2.38e-31	2_Mac-Endocytic	Arl8a
Rbms11	1.8e-35	1.16667	0.925	0.642	6.06e-31	2_Mac-Endocytic	Rbms1
Pnp	2.29e-35	1.80626	0.664	0.311	7.7e-31	2_Mac-Endocytic	Pnp
Sfmbt11	2.58e-35	1.77021	0.602	0.231	8.7e-31	2_Mac-Endocytic	Sfmbt1
Tmem37	2.63e-35	2.0376	0.295	0.046	8.86e-31	2_Mac-Endocytic	Tmem37
Blnk1	2.64e-35	1.59226	0.651	0.258	8.88e-31	2_Mac-Endocytic	Blnk
Kctd121	3.13e-35	1.48841	0.934	0.63	1.05e-30	2_Mac-Endocytic	Kctd12
Pea15a1	3.15e-35	1.38564	0.705	0.308	1.06e-30	2_Mac-Endocytic	Pea15a
Dnajc13	5.25e-35	1.7079	0.556	0.207	1.77e-30	2_Mac-Endocytic	Dnajc13
P2rx4	5.75e-35	1.54616	0.672	0.285	1.94e-30	2_Mac-Endocytic	P2rx4
Dennd1a	6.36e-35	1.45569	0.83	0.479	2.14e-30	2_Mac-Endocytic	Dennd1a
Ftl11	6.89e-35	0.888649	1	0.905	2.32e-30	2_Mac-Endocytic	Ftl1
Spred11	8.02e-35	1.63519	0.656	0.268	2.7e-30	2_Mac-Endocytic	Spred1
Psap2	8.8e-35	0.846059	0.983	0.706	2.97e-30	2_Mac-Endocytic	Psap
Ctdp1	1.03e-34	2.16808	0.419	0.108	3.48e-30	2_Mac-Endocytic	Ctdp1
Agfg1	1.9e-34	1.70615	0.585	0.231	6.4e-30	2_Mac-Endocytic	Agfg1
Dusp7	2.48e-34	2.80361	0.282	0.047	8.37e-30	2_Mac-Endocytic	Dusp7
Trim30a	2.55e-34	1.6596	0.539	0.179	8.59e-30	2_Mac-Endocytic	Trim30a
Anxa4	3.04e-34	1.85013	0.548	0.194	1.02e-29	2_Mac-Endocytic	Anxa4
Clic41	5.22e-34	1.365	0.867	0.616	1.76e-29	2_Mac-Endocytic	Clic4
Rap1b1	5.78e-34	0.818005	0.971	0.836	1.95e-29	2_Mac-Endocytic	Rap1b
Atp2b1	6.43e-34	1.20272	0.896	0.634	2.17e-29	2_Mac-Endocytic	Atp2b1
Ptafr1	7.51e-34	0.752225	0.921	0.473	2.53e-29	2_Mac-Endocytic	Ptafr
Plekho21	9e-34	1.27158	0.759	0.375	3.03e-29	2_Mac-Endocytic	Plekho2
Gnpda1	9.23e-34	2.10851	0.407	0.103	3.11e-29	2_Mac-Endocytic	Gnpda1
Pfkfb3	1.16e-33	1.80815	0.577	0.212	3.92e-29	2_Mac-Endocytic	Pfkfb3
Rtp4	1.19e-33	1.56854	0.436	0.116	4.01e-29	2_Mac-Endocytic	Rtp4
Rab7	1.29e-33	1.05672	0.876	0.593	4.35e-29	2_Mac-Endocytic	Rab7
St6gal1	1.35e-33	1.48222	0.378	0.083	4.55e-29	2_Mac-Endocytic	St6gal1
Ptprj1	1.41e-33	1.18472	0.959	0.663	4.74e-29	2_Mac-Endocytic	Ptprj
Itm2c1	1.49e-33	1.40791	0.701	0.315	5.01e-29	2_Mac-Endocytic	Itm2c
Ctns	2.01e-33	2.23906	0.382	0.092	6.76e-29	2_Mac-Endocytic	Ctns
Atp6ap2	2.43e-33	1.27626	0.801	0.446	8.19e-29	2_Mac-Endocytic	Atp6ap2
Slfn5	2.73e-33	2.4301	0.357	0.081	9.2e-29	2_Mac-Endocytic	Slfn5
Arhgap31	2.77e-33	2.3898	0.344	0.075	9.33e-29	2_Mac-Endocytic	Arhgap31
Gltp	3.65e-33	1.64191	0.66	0.297	1.23e-28	2_Mac-Endocytic	Gltp
Notch21	3.79e-33	1.24836	0.805	0.443	1.28e-28	2_Mac-Endocytic	Notch2
Rock2	4.31e-33	1.26243	0.797	0.424	1.45e-28	2_Mac-Endocytic	Rock2
Klf41	7.71e-33	1.71048	0.643	0.273	2.6e-28	2_Mac-Endocytic	Klf4
Wdfy2	8.22e-33	1.77525	0.477	0.145	2.77e-28	2_Mac-Endocytic	Wdfy2
Gm44751	8.34e-33	2.64455	0.261	0.04	2.81e-28	2_Mac-Endocytic	Gm44751
Ocrl	1e-32	2.21821	0.344	0.076	3.38e-28	2_Mac-Endocytic	Ocrl
Lrp6	1.37e-32	2.02366	0.485	0.159	4.61e-28	2_Mac-Endocytic	Lrp6
Snx30	1.57e-32	2.16273	0.407	0.107	5.28e-28	2_Mac-Endocytic	Snx30
Klf9	1.88e-32	1.99714	0.452	0.136	6.33e-28	2_Mac-Endocytic	Klf9
Nfia1	2.18e-32	1.42078	0.622	0.242	7.34e-28	2_Mac-Endocytic	Nfia
Adam9	3.7e-32	1.62554	0.494	0.159	1.25e-27	2_Mac-Endocytic	Adam9
Scamp1	4.53e-32	2.28723	0.411	0.116	1.53e-27	2_Mac-Endocytic	Scamp1
Gm7160	5.11e-32	2.57104	0.295	0.056	1.72e-27	2_Mac-Endocytic	Gm7160
BC0055371	6e-32	0.994441	0.925	0.666	2.02e-27	2_Mac-Endocytic	BC005537
Marchf1	6.14e-32	1.90243	0.373	0.087	2.07e-27	2_Mac-Endocytic	Marchf1
Vps18	7.46e-32	2.05614	0.369	0.089	2.51e-27	2_Mac-Endocytic	Vps18
Clec4a21	8.28e-32	1.57599	0.548	0.19	2.79e-27	2_Mac-Endocytic	Clec4a2
Mir99ahg1	8.35e-32	1.85785	0.627	0.256	2.81e-27	2_Mac-Endocytic	Mir99ahg
Hnrnph1	1.01e-31	1.14203	0.851	0.518	3.4e-27	2_Mac-Endocytic	Hnrnph1
Marcksl1	1.54e-31	0.934301	0.929	0.585	5.18e-27	2_Mac-Endocytic	Marcksl1
Mindy1	1.67e-31	1.9065	0.365	0.09	5.62e-27	2_Mac-Endocytic	Mindy1
Tbc1d91	1.69e-31	1.50749	0.701	0.339	5.7e-27	2_Mac-Endocytic	Tbc1d9
Stxbp61	1.97e-31	1.66805	0.436	0.124	6.63e-27	2_Mac-Endocytic	Stxbp6
Epb41l1	2.09e-31	2.42605	0.39	0.107	7.05e-27	2_Mac-Endocytic	Epb41l1
Fam219a	2.38e-31	2.37915	0.402	0.11	8.02e-27	2_Mac-Endocytic	Fam219a
Nfxl1	3.15e-31	2.54869	0.295	0.056	1.06e-26	2_Mac-Endocytic	Nfxl1
Atp6v0b1	3.2e-31	0.903147	0.913	0.631	1.08e-26	2_Mac-Endocytic	Atp6v0b
Evi5	3.62e-31	2.10321	0.419	0.122	1.22e-26	2_Mac-Endocytic	Evi5
Mob3c	3.73e-31	2.26942	0.353	0.083	1.26e-26	2_Mac-Endocytic	Mob3c
Cmtm3	4.6e-31	2.01909	0.344	0.079	1.55e-26	2_Mac-Endocytic	Cmtm3
Arhgef6	4.77e-31	1.56415	0.481	0.15	1.61e-26	2_Mac-Endocytic	Arhgef6
Smcr8	5.71e-31	1.96905	0.369	0.091	1.92e-26	2_Mac-Endocytic	Smcr8
Zfp655	5.91e-31	1.82241	0.477	0.159	1.99e-26	2_Mac-Endocytic	Zfp655
Gm46224	6.39e-31	2.03654	0.411	0.115	2.15e-26	2_Mac-Endocytic	Gm46224
Man2a2	6.82e-31	1.89704	0.378	0.097	2.3e-26	2_Mac-Endocytic	Man2a2
Rnf130	9.29e-31	1.21436	0.751	0.383	3.13e-26	2_Mac-Endocytic	Rnf130
Wdr91	1.07e-30	2.21036	0.307	0.064	3.61e-26	2_Mac-Endocytic	Wdr91
Casp4	1.15e-30	1.02308	0.805	0.449	3.88e-26	2_Mac-Endocytic	Casp4
Ncoa4	1.35e-30	1.39578	0.477	0.153	4.55e-26	2_Mac-Endocytic	Ncoa4
Mroh1	1.48e-30	1.66456	0.44	0.132	4.98e-26	2_Mac-Endocytic	Mroh1
Lmbrd2	2.1e-30	1.91934	0.394	0.108	7.06e-26	2_Mac-Endocytic	Lmbrd2
Rnf141	2.26e-30	2.20686	0.34	0.08	7.62e-26	2_Mac-Endocytic	Rnf141
Ankrd33b	2.87e-30	1.60653	0.411	0.114	9.67e-26	2_Mac-Endocytic	Ankrd33b
Ano6	2.92e-30	1.32316	0.581	0.215	9.84e-26	2_Mac-Endocytic	Ano6
Pi4k2a	3.56e-30	1.66298	0.498	0.169	1.2e-25	2_Mac-Endocytic	Pi4k2a
Slc38a6	3.58e-30	1.89481	0.382	0.099	1.21e-25	2_Mac-Endocytic	Slc38a6
Rab121	3.62e-30	1.54077	0.568	0.234	1.22e-25	2_Mac-Endocytic	Rab12
Dusp31	3.99e-30	1.36886	0.577	0.219	1.34e-25	2_Mac-Endocytic	Dusp3
Tgfbrap1	4.4e-30	2.51986	0.295	0.06	1.48e-25	2_Mac-Endocytic	Tgfbrap1
Tmem176b1	4.51e-30	1.09447	0.809	0.413	1.52e-25	2_Mac-Endocytic	Tmem176b
Xdh	4.73e-30	1.885	0.373	0.094	1.59e-25	2_Mac-Endocytic	Xdh
Sh3bp2	5.31e-30	1.71348	0.369	0.093	1.79e-25	2_Mac-Endocytic	Sh3bp2
Deptor	6.88e-30	2.12066	0.369	0.095	2.32e-25	2_Mac-Endocytic	Deptor
Itpripl2	7.36e-30	2.13006	0.373	0.102	2.48e-25	2_Mac-Endocytic	Itpripl2
Renbp1	9.59e-30	1.62012	0.49	0.166	3.23e-25	2_Mac-Endocytic	Renbp
Cttnbp2nl	9.92e-30	2.22735	0.357	0.092	3.34e-25	2_Mac-Endocytic	Cttnbp2nl
Hfe	9.94e-30	1.71281	0.39	0.106	3.35e-25	2_Mac-Endocytic	Hfe
Tanc21	1e-29	1.17744	0.743	0.349	3.38e-25	2_Mac-Endocytic	Tanc2
Peli2	1.06e-29	2.0852	0.398	0.11	3.57e-25	2_Mac-Endocytic	Peli2
Ms4a6c1	1.06e-29	0.928672	0.763	0.366	3.58e-25	2_Mac-Endocytic	Ms4a6c
Clcn41	1.09e-29	1.74849	0.519	0.192	3.66e-25	2_Mac-Endocytic	Clcn4
Kptn	1.17e-29	2.46708	0.282	0.054	3.96e-25	2_Mac-Endocytic	Kptn
Cd861	1.31e-29	1.01849	0.896	0.488	4.42e-25	2_Mac-Endocytic	Cd86
Aig1	1.37e-29	2.80719	0.701	0.413	4.6e-25	2_Mac-Endocytic	Aig1
Neu1	1.65e-29	1.39282	0.556	0.204	5.55e-25	2_Mac-Endocytic	Neu1
Blvra	1.82e-29	2.14103	0.382	0.105	6.13e-25	2_Mac-Endocytic	Blvra
Clec12a1	1.97e-29	1.59251	0.432	0.126	6.65e-25	2_Mac-Endocytic	Clec12a
Klf6	1.99e-29	1.25945	0.855	0.595	6.69e-25	2_Mac-Endocytic	Klf6
Rab7b1	1.99e-29	1.85224	0.473	0.161	6.72e-25	2_Mac-Endocytic	Rab7b
Cmah	3.5e-29	1.0119	0.39	0.098	1.18e-24	2_Mac-Endocytic	Cmah
Lgals1	4.75e-29	1.01166	0.772	0.397	1.6e-24	2_Mac-Endocytic	Lgals1
Lamtor3	5.1e-29	1.74632	0.469	0.16	1.72e-24	2_Mac-Endocytic	Lamtor3
Anxa51	5.31e-29	0.873756	0.884	0.514	1.79e-24	2_Mac-Endocytic	Anxa5
Dnajb91	5.83e-29	1.42237	0.739	0.428	1.96e-24	2_Mac-Endocytic	Dnajb9
Ppp1r15a1	6.23e-29	1.37809	0.909	0.61	2.1e-24	2_Mac-Endocytic	Ppp1r15a
Hpgds1	6.46e-29	1.10743	0.614	0.235	2.18e-24	2_Mac-Endocytic	Hpgds
Gabarap	6.69e-29	0.847499	0.942	0.712	2.25e-24	2_Mac-Endocytic	Gabarap
Nhlrc3	8e-29	1.82984	0.344	0.083	2.7e-24	2_Mac-Endocytic	Nhlrc3
Ubap2l	1.05e-28	1.31504	0.763	0.447	3.55e-24	2_Mac-Endocytic	Ubap2l
Zdhhc14	1.25e-28	1.42497	0.664	0.297	4.22e-24	2_Mac-Endocytic	Zdhhc14
Trim25	1.29e-28	1.13439	0.585	0.232	4.34e-24	2_Mac-Endocytic	Trim25
Gla1	1.5e-28	1.40726	0.535	0.209	5.05e-24	2_Mac-Endocytic	Gla
Rhbdf21	1.72e-28	1.51628	0.573	0.24	5.79e-24	2_Mac-Endocytic	Rhbdf2
Mdm2	2.32e-28	2.10822	0.639	0.318	7.82e-24	2_Mac-Endocytic	Mdm2
Cflar1	2.9e-28	0.992992	0.888	0.578	9.78e-24	2_Mac-Endocytic	Cflar
Tuba1b1	3.17e-28	1.05392	0.834	0.493	1.07e-23	2_Mac-Endocytic	Tuba1b
Dock7	3.5e-28	1.75069	0.461	0.156	1.18e-23	2_Mac-Endocytic	Dock7
Fem1b1	3.6e-28	1.925	0.444	0.149	1.21e-23	2_Mac-Endocytic	Fem1b
Dstn	4.54e-28	0.871125	0.78	0.405	1.53e-23	2_Mac-Endocytic	Dstn
Stam	5.46e-28	2.05297	0.369	0.103	1.84e-23	2_Mac-Endocytic	Stam
Sphk1	6e-28	2.3321	0.278	0.057	2.02e-23	2_Mac-Endocytic	Sphk1
Fosb1	6.98e-28	1.31837	0.722	0.366	2.35e-23	2_Mac-Endocytic	Fosb
Tgfbr2	7.88e-28	1.02715	0.726	0.379	2.65e-23	2_Mac-Endocytic	Tgfbr2
Ptk2	7.97e-28	1.79448	0.411	0.129	2.68e-23	2_Mac-Endocytic	Ptk2
Sec24a	9.02e-28	1.67011	0.672	0.347	3.04e-23	2_Mac-Endocytic	Sec24a
Cstb1	9.85e-28	0.873282	0.88	0.579	3.32e-23	2_Mac-Endocytic	Cstb
Cysltr1	1.01e-27	2.49088	0.253	0.045	3.39e-23	2_Mac-Endocytic	Cysltr1
Dnase2a1	1.36e-27	1.49308	0.494	0.174	4.57e-23	2_Mac-Endocytic	Dnase2a
Bank1	2.28e-27	0.555656	0.328	0.073	7.69e-23	2_Mac-Endocytic	Bank1
Naaa	2.35e-27	1.62686	0.357	0.095	7.92e-23	2_Mac-Endocytic	Naaa
Wdpcp	2.41e-27	2.18198	0.282	0.06	8.12e-23	2_Mac-Endocytic	Wdpcp
Tnfsf121	2.61e-27	1.45498	0.402	0.116	8.78e-23	2_Mac-Endocytic	Tnfsf12
Epsti1	2.82e-27	1.09416	0.697	0.338	9.5e-23	2_Mac-Endocytic	Epsti1
Cd164	2.83e-27	1.01309	0.747	0.374	9.55e-23	2_Mac-Endocytic	Cd164
Tm6sf1	3.18e-27	1.27829	0.647	0.301	1.07e-22	2_Mac-Endocytic	Tm6sf1
Gm146361	3.53e-27	1.34716	0.548	0.214	1.19e-22	2_Mac-Endocytic	Gm14636
Chmp4b	3.75e-27	1.06251	0.809	0.497	1.26e-22	2_Mac-Endocytic	Chmp4b
Fgd6	5.79e-27	2.40568	0.282	0.061	1.95e-22	2_Mac-Endocytic	Fgd6
Zfhx31	6.34e-27	1.09984	0.772	0.403	2.14e-22	2_Mac-Endocytic	Zfhx3
Herc6	7.72e-27	1.52231	0.577	0.25	2.6e-22	2_Mac-Endocytic	Herc6
Rasa1	8.77e-27	1.02437	0.656	0.3	2.95e-22	2_Mac-Endocytic	Rasa1
Hspa1a1	1.09e-26	1.43027	0.598	0.273	3.69e-22	2_Mac-Endocytic	Hspa1a
Picalm1	1.16e-26	0.859637	0.938	0.677	3.91e-22	2_Mac-Endocytic	Picalm
Clec4a31	1.24e-26	1.02826	0.61	0.247	4.16e-22	2_Mac-Endocytic	Clec4a3
Plbd21	2.11e-26	1.71476	0.415	0.137	7.12e-22	2_Mac-Endocytic	Plbd2
Cmklr1	2.57e-26	2.23698	0.266	0.054	8.67e-22	2_Mac-Endocytic	Cmklr1
Gba	2.79e-26	1.67457	0.328	0.083	9.4e-22	2_Mac-Endocytic	Gba
Peli11	2.8e-26	1.07575	0.867	0.678	9.44e-22	2_Mac-Endocytic	Peli1
Arhgap18	2.87e-26	1.15297	0.627	0.276	9.67e-22	2_Mac-Endocytic	Arhgap18
Specc11	2.96e-26	1.75403	0.539	0.237	9.98e-22	2_Mac-Endocytic	Specc1
Mfsd11	3.07e-26	1.42145	0.44	0.146	1.04e-21	2_Mac-Endocytic	Mfsd11
Lgals3bp1	3.42e-26	1.67243	0.423	0.138	1.15e-21	2_Mac-Endocytic	Lgals3bp
Zdhhc20	3.6e-26	1.04866	0.672	0.312	1.21e-21	2_Mac-Endocytic	Zdhhc20
[truncated: 7,040 more rows]
