# Supplementary material for: Single cell map of the adult female mouse urethra reveals epithelial and stromal macrophages with distinct functional identities
Source: Mucosal Immunol. Author manuscript; Available in PMC 2025 Sep 26. (PMC7618168; doi:10.1016/j.mucimm.2025.09.001)
Supplement: Table S4 [file EMS208696-supplement-Table_S4.xlsx]

## Sheet: Table S4 MarkerGenes_MyeloidRes
	p_val	avg_log2FC	pct.1	pct.2	p_val_adj	cluster	gene
Plac8	2.66e-112	5.05809	0.711	0.065	8.96e-108	0_Patrolling monocytes	Plac8
Adgre4	7.2e-92	6.40016	0.559	0.027	2.43e-87	0_Patrolling monocytes	Adgre4
Itgal	1.07e-80	3.23901	0.691	0.14	3.62e-76	0_Patrolling monocytes	Itgal
Ace	2.28e-77	7.46347	0.446	0.006	7.68e-73	0_Patrolling monocytes	Ace
Heg1	2.51e-73	5.30136	0.488	0.033	8.46e-69	0_Patrolling monocytes	Heg1
F10	3.68e-73	3.0296	0.51	0.036	1.24e-68	0_Patrolling monocytes	F10
Gm15987	3.67e-68	2.92303	0.683	0.172	1.24e-63	0_Patrolling monocytes	Gm15987
Gpr141	1.86e-61	3.83465	0.452	0.038	6.27e-57	0_Patrolling monocytes	Gpr141
Cytip	4.34e-61	1.73757	0.807	0.321	1.46e-56	0_Patrolling monocytes	Cytip
Treml4	8.16e-61	2.60529	0.537	0.077	2.75e-56	0_Patrolling monocytes	Treml4
Cd244a	7.15e-60	3.75256	0.471	0.055	2.41e-55	0_Patrolling monocytes	Cd244a
Plcb1	4.1e-59	4.47101	0.501	0.078	1.38e-54	0_Patrolling monocytes	Plcb1
Nupr1	3.33e-57	2.96987	0.741	0.365	1.12e-52	0_Patrolling monocytes	Nupr1
S100a4	2.34e-55	2.5108	0.645	0.194	7.9e-51	0_Patrolling monocytes	S100a4
Klra2	3.52e-51	3.1308	0.397	0.038	1.19e-46	0_Patrolling monocytes	Klra2
Clec4e	2.01e-50	1.03584	0.733	0.262	6.79e-46	0_Patrolling monocytes	Clec4e
Flna	7.72e-49	2.56879	0.713	0.333	2.6e-44	0_Patrolling monocytes	Flna
Gm57204	9.01e-49	2.77024	0.675	0.327	3.03e-44	0_Patrolling monocytes	Gm57204
Cd300e	1.27e-47	8.01257	0.281	0.001	4.27e-43	0_Patrolling monocytes	Cd300e
Ifitm6	4.91e-47	2.89139	0.499	0.11	1.65e-42	0_Patrolling monocytes	Ifitm6
Ifitm3	1.91e-45	1.73577	0.824	0.695	6.42e-41	0_Patrolling monocytes	Ifitm3
Tmsb10	1.23e-44	2.18758	0.708	0.336	4.14e-40	0_Patrolling monocytes	Tmsb10
Cd44	2.3e-44	1.45893	0.86	0.66	7.76e-40	0_Patrolling monocytes	Cd44
Napsa	3.34e-44	2.19495	0.543	0.14	1.13e-39	0_Patrolling monocytes	Napsa
Trem1	2.05e-42	1.28289	0.551	0.136	6.91e-38	0_Patrolling monocytes	Trem1
Ptprc	2.47e-42	1.26214	0.89	0.795	8.33e-38	0_Patrolling monocytes	Ptprc
Agpat4	5.78e-42	2.43097	0.587	0.208	1.95e-37	0_Patrolling monocytes	Agpat4
Fgr	6.04e-42	1.49611	0.559	0.145	2.04e-37	0_Patrolling monocytes	Fgr
Fpr2	6.71e-42	2.68145	0.455	0.096	2.26e-37	0_Patrolling monocytes	Fpr2
Adgre5	1.65e-41	1.54946	0.78	0.46	5.54e-37	0_Patrolling monocytes	Adgre5
Ear2	4.84e-41	4.28586	0.311	0.026	1.63e-36	0_Patrolling monocytes	Ear2
Btg1	2.81e-40	1.09457	0.934	0.919	9.47e-36	0_Patrolling monocytes	Btg1
Arhgap26	3.56e-40	1.54167	0.835	0.616	1.2e-35	0_Patrolling monocytes	Arhgap26
Trem3	1.19e-39	1.20978	0.455	0.088	4e-35	0_Patrolling monocytes	Trem3
Cybb	2.86e-39	1.83715	0.829	0.741	9.63e-35	0_Patrolling monocytes	Cybb
Rbpms	6.51e-39	2.53684	0.603	0.266	2.19e-34	0_Patrolling monocytes	Rbpms
Fyn	1.06e-38	2.77957	0.477	0.13	3.57e-34	0_Patrolling monocytes	Fyn
Vis1	7.44e-38	2.48871	0.526	0.174	2.51e-33	0_Patrolling monocytes	Vis1
Tmed5	1.14e-37	2.05757	0.702	0.437	3.83e-33	0_Patrolling monocytes	Tmed5
Cyfip2	9.78e-36	2.73355	0.397	0.087	3.29e-31	0_Patrolling monocytes	Cyfip2
Pglyrp1	9.18e-35	1.72925	0.419	0.091	3.09e-30	0_Patrolling monocytes	Pglyrp1
Sgms2	1.12e-34	1.25821	0.565	0.192	3.77e-30	0_Patrolling monocytes	Sgms2
Spn	2.35e-34	4.50739	0.262	0.022	7.93e-30	0_Patrolling monocytes	Spn
Ppp2r5a	1.13e-33	1.94664	0.669	0.373	3.8e-29	0_Patrolling monocytes	Ppp2r5a
Slc16a3	1.47e-33	2.4568	0.366	0.072	4.95e-29	0_Patrolling monocytes	Slc16a3
Mcemp1	2.95e-33	1.50129	0.444	0.11	9.95e-29	0_Patrolling monocytes	Mcemp1
Smpdl3a	1.9e-32	2.1034	0.584	0.26	6.4e-28	0_Patrolling monocytes	Smpdl3a
Fabp4	2.17e-32	4.99967	0.287	0.039	7.3e-28	0_Patrolling monocytes	Fabp4
Emilin2	9.65e-32	1.97257	0.59	0.265	3.25e-27	0_Patrolling monocytes	Emilin2
Pla2g7	5.26e-31	1.76057	0.711	0.501	1.77e-26	0_Patrolling monocytes	Pla2g7
Pot1b	7e-31	3.93513	0.309	0.055	2.36e-26	0_Patrolling monocytes	Pot1b
Filip1l	2.03e-30	2.10738	0.68	0.418	6.84e-26	0_Patrolling monocytes	Filip1l
Ms4a4c	2.44e-30	2.42133	0.325	0.062	8.21e-26	0_Patrolling monocytes	Ms4a4c
Nedd9	4.67e-30	2.14662	0.565	0.266	1.57e-25	0_Patrolling monocytes	Nedd9
Fmnl1	8.89e-30	1.98478	0.54	0.233	3e-25	0_Patrolling monocytes	Fmnl1
Clec2g	3.56e-29	2.69441	0.369	0.094	1.2e-24	0_Patrolling monocytes	Clec2g
Coro1a	6.92e-29	1.56706	0.771	0.57	2.33e-24	0_Patrolling monocytes	Coro1a
Samsn1	7.74e-29	1.08801	0.661	0.347	2.61e-24	0_Patrolling monocytes	Samsn1
Gm56599	1.31e-28	2.66057	0.421	0.132	4.41e-24	0_Patrolling monocytes	Gm56599
Pecam1	1.77e-28	2.66324	0.408	0.124	5.96e-24	0_Patrolling monocytes	Pecam1
Gm56592	6.99e-28	3.44975	0.256	0.035	2.35e-23	0_Patrolling monocytes	Gm56592
Pou2f2	1.51e-27	2.45753	0.573	0.32	5.08e-23	0_Patrolling monocytes	Pou2f2
Tes	1.99e-27	1.7745	0.592	0.301	6.7e-23	0_Patrolling monocytes	Tes
Stk10	3.31e-27	1.95743	0.601	0.333	1.11e-22	0_Patrolling monocytes	Stk10
Clec4d	4.19e-27	0.632009	0.623	0.31	1.41e-22	0_Patrolling monocytes	Clec4d
Gk	6.36e-27	2.71265	0.41	0.14	2.14e-22	0_Patrolling monocytes	Gk
Sipa1l1	7.4e-27	2.3183	0.631	0.398	2.49e-22	0_Patrolling monocytes	Sipa1l1
ENSMUSG00000121501	1.17e-26	1.91561	0.57	0.275	3.94e-22	0_Patrolling monocytes	ENSMUSG00000121501
Gm5150	1.23e-26	2.24395	0.253	0.033	4.16e-22	0_Patrolling monocytes	Gm5150
Lgals3	2.28e-26	1.17265	0.777	0.612	7.67e-22	0_Patrolling monocytes	Lgals3
Gm6377	2.5e-26	1.99154	0.57	0.31	8.42e-22	0_Patrolling monocytes	Gm6377
Adgrv1	9.49e-26	2.70595	0.262	0.043	3.2e-21	0_Patrolling monocytes	Adgrv1
Acod1	9.61e-26	0.600505	0.518	0.194	3.24e-21	0_Patrolling monocytes	Acod1
Nadk	9.63e-26	1.2899	0.686	0.443	3.24e-21	0_Patrolling monocytes	Nadk
H3f3a	1.75e-25	0.648784	0.893	0.97	5.9e-21	0_Patrolling monocytes	H3f3a
Ass1	1.98e-25	3.28699	0.311	0.077	6.67e-21	0_Patrolling monocytes	Ass1
Itpr1	2.72e-25	1.68086	0.57	0.278	9.15e-21	0_Patrolling monocytes	Itpr1
Slc16a10	3.41e-25	1.68572	0.645	0.384	1.15e-20	0_Patrolling monocytes	Slc16a10
Cdk2ap2	3.71e-25	1.17265	0.683	0.459	1.25e-20	0_Patrolling monocytes	Cdk2ap2
Bhlhe40	1.2e-24	1.52337	0.59	0.295	4.05e-20	0_Patrolling monocytes	Bhlhe40
Cblb	1.62e-24	2.17413	0.545	0.304	5.45e-20	0_Patrolling monocytes	Cblb
Itga4	1.64e-23	1.36425	0.634	0.363	5.54e-19	0_Patrolling monocytes	Itga4
Gm21188	2.39e-23	1.64127	0.416	0.145	8.05e-19	0_Patrolling monocytes	Gm21188
Map3k5	5.1e-23	1.79409	0.636	0.417	1.72e-18	0_Patrolling monocytes	Map3k5
S100a6	2.35e-22	0.966596	0.815	0.699	7.92e-18	0_Patrolling monocytes	S100a6
Slc7a11	2.68e-22	0.91874	0.565	0.278	9.03e-18	0_Patrolling monocytes	Slc7a11
Mefv	3.14e-22	1.42434	0.344	0.096	1.06e-17	0_Patrolling monocytes	Mefv
Rasgrp2	6.01e-22	2.65918	0.27	0.061	2.03e-17	0_Patrolling monocytes	Rasgrp2
Prkce	8.2e-22	1.65207	0.625	0.398	2.76e-17	0_Patrolling monocytes	Prkce
Lyn	1.08e-21	0.944444	0.86	0.876	3.63e-17	0_Patrolling monocytes	Lyn
Cd300ld	1.41e-21	2.35063	0.397	0.158	4.76e-17	0_Patrolling monocytes	Cd300ld
Gadd45a	1.81e-21	2.18058	0.474	0.224	6.08e-17	0_Patrolling monocytes	Gadd45a
Diaph2	1.89e-21	1.12457	0.804	0.74	6.37e-17	0_Patrolling monocytes	Diaph2
Srgn	2.32e-21	0.688123	0.904	0.91	7.82e-17	0_Patrolling monocytes	Srgn
Hlcs	2.41e-21	2.7878	0.317	0.096	8.12e-17	0_Patrolling monocytes	Hlcs
Tnip3	2.52e-21	1.41862	0.496	0.219	8.5e-17	0_Patrolling monocytes	Tnip3
Arhgef10l	3.05e-21	2.29287	0.405	0.165	1.03e-16	0_Patrolling monocytes	Arhgef10l
Nr4a1	3.82e-21	1.46579	0.727	0.53	1.29e-16	0_Patrolling monocytes	Nr4a1
Ezr	6.56e-21	1.14057	0.736	0.54	2.21e-16	0_Patrolling monocytes	Ezr
Dusp16	7.51e-21	2.1375	0.57	0.381	2.53e-16	0_Patrolling monocytes	Dusp16
Msn	8.17e-21	1.0373	0.796	0.66	2.75e-16	0_Patrolling monocytes	Msn
Smpdl3b	9.53e-21	3.01631	0.262	0.064	3.21e-16	0_Patrolling monocytes	Smpdl3b
Rpsa	1.16e-20	0.635274	0.95	0.935	3.9e-16	0_Patrolling monocytes	Rpsa
Irak3	1.41e-20	1.59282	0.427	0.177	4.76e-16	0_Patrolling monocytes	Irak3
Tgm2	1.89e-20	1.70623	0.658	0.44	6.37e-16	0_Patrolling monocytes	Tgm2
Clec4a1	6.62e-20	1.7189	0.529	0.287	2.23e-15	0_Patrolling monocytes	Clec4a1
Lmo4	1.05e-19	1.56675	0.628	0.444	3.55e-15	0_Patrolling monocytes	Lmo4
Lsp1	1.49e-19	0.990853	0.634	0.37	5.01e-15	0_Patrolling monocytes	Lsp1
Cd9	1.58e-19	1.37725	0.634	0.418	5.33e-15	0_Patrolling monocytes	Cd9
Gngt2	3.34e-19	1.71444	0.545	0.334	1.13e-14	0_Patrolling monocytes	Gngt2
Gpx1	3.53e-19	1.04116	0.807	0.758	1.19e-14	0_Patrolling monocytes	Gpx1
Gfod1	3.86e-19	1.89419	0.43	0.194	1.3e-14	0_Patrolling monocytes	Gfod1
Gpd2	4.96e-19	1.53798	0.523	0.288	1.67e-14	0_Patrolling monocytes	Gpd2
Plekhm3	5.13e-19	1.67614	0.521	0.295	1.73e-14	0_Patrolling monocytes	Plekhm3
Sirpb1c	5.75e-19	1.8312	0.256	0.062	1.94e-14	0_Patrolling monocytes	Sirpb1c
Traf1	5.82e-19	1.37017	0.628	0.408	1.96e-14	0_Patrolling monocytes	Traf1
Ms4a4a	6.93e-19	2.57242	0.27	0.075	2.34e-14	0_Patrolling monocytes	Ms4a4a
Fyb	1.04e-18	1.08882	0.774	0.667	3.49e-14	0_Patrolling monocytes	Fyb
Msrb1	1.14e-18	0.468281	0.653	0.434	3.85e-14	0_Patrolling monocytes	Msrb1
Hck	1.76e-18	1.20734	0.598	0.384	5.93e-14	0_Patrolling monocytes	Hck
Lrrfip1	2.61e-18	1.12737	0.73	0.56	8.79e-14	0_Patrolling monocytes	Lrrfip1
Ccdc141	4.14e-18	2.39806	0.259	0.071	1.39e-13	0_Patrolling monocytes	Ccdc141
Lrrc63	5.01e-18	2.10653	0.353	0.136	1.69e-13	0_Patrolling monocytes	Lrrc63
Grk3	5.47e-18	1.92259	0.433	0.208	1.84e-13	0_Patrolling monocytes	Grk3
Gtf2b	6.87e-18	1.48427	0.598	0.41	2.31e-13	0_Patrolling monocytes	Gtf2b
Nfkbiz	7.67e-18	0.784112	0.865	0.891	2.58e-13	0_Patrolling monocytes	Nfkbiz
Olr1	9.77e-18	1.067	0.281	0.08	3.29e-13	0_Patrolling monocytes	Olr1
Fcgr4	1.01e-17	2.93558	0.317	0.12	3.41e-13	0_Patrolling monocytes	Fcgr4
Rps19	2.76e-17	0.533915	0.92	0.909	9.29e-13	0_Patrolling monocytes	Rps19
Phtf2	2.79e-17	2.05346	0.488	0.291	9.4e-13	0_Patrolling monocytes	Phtf2
Naip2	3.49e-17	2.28645	0.311	0.111	1.18e-12	0_Patrolling monocytes	Naip2
Spata13	3.81e-17	1.07826	0.427	0.192	1.28e-12	0_Patrolling monocytes	Spata13
Kpna4	5.78e-17	1.00887	0.788	0.705	1.95e-12	0_Patrolling monocytes	Kpna4
Sgms1	5.99e-17	1.28063	0.567	0.334	2.02e-12	0_Patrolling monocytes	Sgms1
Foxn2	6.56e-17	1.21375	0.598	0.388	2.21e-12	0_Patrolling monocytes	Foxn2
Zfyve9	8e-17	2.62725	0.259	0.078	2.69e-12	0_Patrolling monocytes	Zfyve9
Alox5ap	8.53e-17	1.16887	0.716	0.599	2.87e-12	0_Patrolling monocytes	Alox5ap
Gm2848	1.05e-16	2.22942	0.281	0.093	3.54e-12	0_Patrolling monocytes	Gm2848
Ext1	1.14e-16	1.02401	0.777	0.725	3.85e-12	0_Patrolling monocytes	Ext1
Gm2a	1.23e-16	1.30655	0.645	0.457	4.13e-12	0_Patrolling monocytes	Gm2a
Svil	2.46e-16	1.73861	0.482	0.272	8.31e-12	0_Patrolling monocytes	Svil
Cdc42ep2	3.67e-16	1.35758	0.314	0.114	1.24e-11	0_Patrolling monocytes	Cdc42ep2
ENSMUSG00000121399	4.77e-16	1.9786	0.383	0.178	1.61e-11	0_Patrolling monocytes	ENSMUSG00000121399
Tmc6	6.39e-16	2.21882	0.281	0.097	2.15e-11	0_Patrolling monocytes	Tmc6
Slc2a6	7.78e-16	1.60114	0.413	0.192	2.62e-11	0_Patrolling monocytes	Slc2a6
Ccng2	8.58e-16	1.56324	0.488	0.279	2.89e-11	0_Patrolling monocytes	Ccng2
Lyz2	1.09e-15	0.994369	0.865	0.803	3.68e-11	0_Patrolling monocytes	Lyz2
Noct	1.09e-15	1.42128	0.543	0.331	3.69e-11	0_Patrolling monocytes	Noct
Pabpc1	1.44e-15	0.62045	0.865	0.857	4.85e-11	0_Patrolling monocytes	Pabpc1
Pparg	1.79e-15	2.12361	0.32	0.124	6.04e-11	0_Patrolling monocytes	Pparg
Tcf7l2	2.54e-15	1.59307	0.592	0.421	8.55e-11	0_Patrolling monocytes	Tcf7l2
Jarid2	3.55e-15	1.051	0.722	0.577	1.2e-10	0_Patrolling monocytes	Jarid2
Gsap	3.61e-15	1.09301	0.59	0.389	1.22e-10	0_Patrolling monocytes	Gsap
Cd47	4.44e-15	1.12977	0.705	0.569	1.49e-10	0_Patrolling monocytes	Cd47
Glud1	5.71e-15	1.15373	0.683	0.556	1.92e-10	0_Patrolling monocytes	Glud1
Ppp1r12a	6.69e-15	1.17203	0.647	0.495	2.25e-10	0_Patrolling monocytes	Ppp1r12a
4833407H14Rik	7.71e-15	1.20983	0.275	0.091	2.6e-10	0_Patrolling monocytes	4833407H14Rik
Itgb2	1.08e-14	1.58481	0.548	0.369	3.64e-10	0_Patrolling monocytes	Itgb2
Clec7a	1.1e-14	1.26077	0.507	0.285	3.7e-10	0_Patrolling monocytes	Clec7a
Lst1	1.1e-14	0.956829	0.747	0.671	3.7e-10	0_Patrolling monocytes	Lst1
AB124611	1.28e-14	1.56686	0.375	0.174	4.3e-10	0_Patrolling monocytes	AB124611
Ifitm2	1.89e-14	0.576299	0.807	0.774	6.38e-10	0_Patrolling monocytes	Ifitm2
Orai2	2.2e-14	1.60239	0.383	0.184	7.42e-10	0_Patrolling monocytes	Orai2
Astl	2.63e-14	1.17153	0.466	0.243	8.87e-10	0_Patrolling monocytes	Astl
Macrod2	3.54e-14	2.4909	0.251	0.085	1.19e-09	0_Patrolling monocytes	Macrod2
Actg1	3.88e-14	0.59595	0.92	0.954	1.31e-09	0_Patrolling monocytes	Actg1
Cept1	4.48e-14	1.38923	0.526	0.343	1.51e-09	0_Patrolling monocytes	Cept1
Bcl10	5.53e-14	1.31977	0.57	0.418	1.86e-09	0_Patrolling monocytes	Bcl10
Rap1gap2	5.59e-14	1.80539	0.383	0.19	1.88e-09	0_Patrolling monocytes	Rap1gap2
Rgcc	6.38e-14	1.94743	0.287	0.107	2.15e-09	0_Patrolling monocytes	Rgcc
Ywhaz	9.51e-14	0.898143	0.76	0.7	3.2e-09	0_Patrolling monocytes	Ywhaz
Tkt	1.03e-13	1.12634	0.631	0.507	3.47e-09	0_Patrolling monocytes	Tkt
Nod2	1.05e-13	1.43718	0.424	0.23	3.54e-09	0_Patrolling monocytes	Nod2
Taldo1	1.27e-13	0.552875	0.683	0.537	4.27e-09	0_Patrolling monocytes	Taldo1
Myo1g	1.31e-13	1.74498	0.441	0.247	4.4e-09	0_Patrolling monocytes	Myo1g
Rin3	1.43e-13	1.43411	0.375	0.188	4.82e-09	0_Patrolling monocytes	Rin3
Tle3	1.76e-13	1.31983	0.499	0.31	5.93e-09	0_Patrolling monocytes	Tle3
Hivep1	1.88e-13	1.42862	0.565	0.384	6.33e-09	0_Patrolling monocytes	Hivep1
Dleu2	2.08e-13	1.21561	0.691	0.551	6.99e-09	0_Patrolling monocytes	Dleu2
Hmgb2	2.17e-13	0.92167	0.736	0.593	7.32e-09	0_Patrolling monocytes	Hmgb2
Atp1a1	2.27e-13	1.01878	0.689	0.641	7.64e-09	0_Patrolling monocytes	Atp1a1
Hpcal1	2.37e-13	1.52363	0.499	0.307	7.98e-09	0_Patrolling monocytes	Hpcal1
Gm56955	2.65e-13	0.994566	0.289	0.109	8.91e-09	0_Patrolling monocytes	Gm56955
Bin2	2.75e-13	2.05797	0.281	0.111	9.26e-09	0_Patrolling monocytes	Bin2
Ier2	2.86e-13	0.749869	0.736	0.551	9.64e-09	0_Patrolling monocytes	Ier2
Tmem131	3.09e-13	1.25712	0.512	0.339	1.04e-08	0_Patrolling monocytes	Tmem131
Apbb1ip	3.13e-13	1.16888	0.54	0.349	1.06e-08	0_Patrolling monocytes	Apbb1ip
Rhoa	3.28e-13	0.745371	0.799	0.803	1.11e-08	0_Patrolling monocytes	Rhoa
Tmem164	3.92e-13	1.55536	0.504	0.323	1.32e-08	0_Patrolling monocytes	Tmem164
Ybx3	4.37e-13	1.49266	0.485	0.311	1.47e-08	0_Patrolling monocytes	Ybx3
Dock5	4.66e-13	1.59026	0.256	0.093	1.57e-08	0_Patrolling monocytes	Dock5
Pmaip1	4.84e-13	1.6958	0.551	0.355	1.63e-08	0_Patrolling monocytes	Pmaip1
Tbpl1	5.04e-13	2.11213	0.3	0.132	1.7e-08	0_Patrolling monocytes	Tbpl1
Pkm	5.63e-13	1.1331	0.639	0.53	1.9e-08	0_Patrolling monocytes	Pkm
Lrp1	6.44e-13	1.34528	0.485	0.291	2.17e-08	0_Patrolling monocytes	Lrp1
Slc44a2	6.62e-13	1.86988	0.256	0.094	2.23e-08	0_Patrolling monocytes	Slc44a2
Gda	7.31e-13	0.77642	0.603	0.353	2.46e-08	0_Patrolling monocytes	Gda
Vmn2r96	9.08e-13	1.80292	0.284	0.117	3.06e-08	0_Patrolling monocytes	Vmn2r96
Cyld	1.02e-12	1.90837	0.41	0.237	3.45e-08	0_Patrolling monocytes	Cyld
Vasp	1.03e-12	0.598905	0.617	0.44	3.47e-08	0_Patrolling monocytes	Vasp
Rab32	1.03e-12	0.7122	0.507	0.308	3.48e-08	0_Patrolling monocytes	Rab32
Gm35154	1.16e-12	1.8653	0.342	0.165	3.92e-08	0_Patrolling monocytes	Gm35154
Ptpn1	1.27e-12	1.09052	0.664	0.559	4.3e-08	0_Patrolling monocytes	Ptpn1
Plaur	1.45e-12	0.891603	0.799	0.757	4.88e-08	0_Patrolling monocytes	Plaur
Acot9	1.69e-12	1.61852	0.391	0.211	5.69e-08	0_Patrolling monocytes	Acot9
Arpc1b	1.78e-12	0.704323	0.824	0.826	6.01e-08	0_Patrolling monocytes	Arpc1b
Arhgap23	2.01e-12	1.61998	0.289	0.122	6.79e-08	0_Patrolling monocytes	Arhgap23
Clec4a3	2.16e-12	1.37791	0.537	0.379	7.28e-08	0_Patrolling monocytes	Clec4a3
Dram1	2.6e-12	1.41163	0.253	0.096	8.77e-08	0_Patrolling monocytes	Dram1
Gapdh	2.72e-12	0.761438	0.752	0.706	9.18e-08	0_Patrolling monocytes	Gapdh
Diaph1	2.75e-12	0.945774	0.62	0.46	9.25e-08	0_Patrolling monocytes	Diaph1
Zeb2	3.1e-12	0.646603	0.882	0.876	1.04e-07	0_Patrolling monocytes	Zeb2
Cdkn1b	3.26e-12	1.89194	0.416	0.26	1.1e-07	0_Patrolling monocytes	Cdkn1b
Calm1	3.56e-12	0.635745	0.821	0.91	1.2e-07	0_Patrolling monocytes	Calm1
Zeb2os	4.85e-12	1.65675	0.331	0.161	1.64e-07	0_Patrolling monocytes	Zeb2os
Ikbke	5.19e-12	0.464179	0.303	0.124	1.75e-07	0_Patrolling monocytes	Ikbke
Anxa2	5.52e-12	0.828082	0.65	0.496	1.86e-07	0_Patrolling monocytes	Anxa2
Cep85l	5.53e-12	2.04644	0.314	0.151	1.86e-07	0_Patrolling monocytes	Cep85l
Dock2	7.86e-12	0.709286	0.835	0.828	2.65e-07	0_Patrolling monocytes	Dock2
Nabp1	8.97e-12	1.3934	0.592	0.44	3.02e-07	0_Patrolling monocytes	Nabp1
Ppp2r5c	9.26e-12	1.41371	0.521	0.359	3.12e-07	0_Patrolling monocytes	Ppp2r5c
Azin1	1.21e-11	1.02527	0.697	0.618	4.08e-07	0_Patrolling monocytes	Azin1
Atp10d	1.24e-11	1.85349	0.391	0.224	4.17e-07	0_Patrolling monocytes	Atp10d
Dynll1	1.36e-11	0.736773	0.769	0.712	4.59e-07	0_Patrolling monocytes	Dynll1
Pdlim5	1.51e-11	0.800428	0.758	0.69	5.08e-07	0_Patrolling monocytes	Pdlim5
Klf3	1.83e-11	1.16312	0.532	0.372	6.18e-07	0_Patrolling monocytes	Klf3
Itgam	1.85e-11	1.04129	0.556	0.368	6.23e-07	0_Patrolling monocytes	Itgam
Bcl6	2.1e-11	1.08258	0.59	0.433	7.07e-07	0_Patrolling monocytes	Bcl6
Sub1	2.46e-11	0.879409	0.785	0.79	8.29e-07	0_Patrolling monocytes	Sub1
Thbs1	3.64e-11	3.16049	0.251	0.107	1.23e-06	0_Patrolling monocytes	Thbs1
S100a11	4.89e-11	0.55506	0.711	0.598	1.65e-06	0_Patrolling monocytes	S100a11
Cdc42ep3	5.91e-11	1.64058	0.259	0.107	1.99e-06	0_Patrolling monocytes	Cdc42ep3
Rpl8	6.28e-11	0.407245	0.92	0.954	2.12e-06	0_Patrolling monocytes	Rpl8
Fau	7.36e-11	0.310381	0.939	0.981	2.48e-06	0_Patrolling monocytes	Fau
Tle4	7.47e-11	1.18143	0.606	0.457	2.52e-06	0_Patrolling monocytes	Tle4
Ccdc71l	7.48e-11	1.0461	0.284	0.124	2.52e-06	0_Patrolling monocytes	Ccdc71l
Ldlr	9.05e-11	1.83987	0.35	0.194	3.05e-06	0_Patrolling monocytes	Ldlr
Fry	9.92e-11	1.58468	0.347	0.187	3.34e-06	0_Patrolling monocytes	Fry
Ptp4a2	1.16e-10	0.799809	0.769	0.716	3.92e-06	0_Patrolling monocytes	Ptp4a2
Gbp5	1.18e-10	0.855426	0.556	0.382	3.96e-06	0_Patrolling monocytes	Gbp5
Atox1	1.27e-10	0.649806	0.81	0.763	4.28e-06	0_Patrolling monocytes	Atox1
Plcg2	1.28e-10	1.33819	0.449	0.279	4.31e-06	0_Patrolling monocytes	Plcg2
2610037D02Rik	1.42e-10	1.46287	0.361	0.203	4.77e-06	0_Patrolling monocytes	2610037D02Rik
Rps27	1.48e-10	0.374758	0.895	0.967	4.98e-06	0_Patrolling monocytes	Rps27
Xylt1	1.54e-10	0.916374	0.562	0.372	5.19e-06	0_Patrolling monocytes	Xylt1
BC005537	1.63e-10	0.684302	0.81	0.764	5.51e-06	0_Patrolling monocytes	BC005537
Prkcd	1.89e-10	1.0119	0.595	0.45	6.38e-06	0_Patrolling monocytes	Prkcd
Sephs2	1.93e-10	0.570128	0.287	0.127	6.51e-06	0_Patrolling monocytes	Sephs2
Tmbim4	1.94e-10	1.17099	0.501	0.353	6.53e-06	0_Patrolling monocytes	Tmbim4
Lrrc8b	2.39e-10	1.87075	0.275	0.132	8.05e-06	0_Patrolling monocytes	Lrrc8b
Setbp1	2.69e-10	1.41866	0.344	0.182	9.07e-06	0_Patrolling monocytes	Setbp1
Map3k14	3.22e-10	1.31142	0.468	0.317	1.08e-05	0_Patrolling monocytes	Map3k14
Hopx	3.4e-10	1.57327	0.303	0.149	1.15e-05	0_Patrolling monocytes	Hopx
Cnnm4	3.47e-10	1.69178	0.278	0.13	1.17e-05	0_Patrolling monocytes	Cnnm4
Cop1	3.59e-10	1.07665	0.554	0.389	1.21e-05	0_Patrolling monocytes	Cop1
Gm57030	3.78e-10	1.20047	0.27	0.117	1.28e-05	0_Patrolling monocytes	Gm57030
Spic	3.92e-10	1.99782	0.262	0.12	1.32e-05	0_Patrolling monocytes	Spic
Vcl	4.28e-10	0.862231	0.496	0.337	1.44e-05	0_Patrolling monocytes	Vcl
Trps1	4.75e-10	0.811675	0.826	0.848	1.6e-05	0_Patrolling monocytes	Trps1
Samhd1	4.89e-10	1.05992	0.598	0.469	1.65e-05	0_Patrolling monocytes	Samhd1
Id3	5.07e-10	1.03942	0.507	0.347	1.71e-05	0_Patrolling monocytes	Id3
Chsy3	5.87e-10	0.844289	0.259	0.111	1.98e-05	0_Patrolling monocytes	Chsy3
Jpt1	8.19e-10	0.900271	0.683	0.634	2.76e-05	0_Patrolling monocytes	Jpt1
Man2a1	9.51e-10	0.960723	0.722	0.7	3.2e-05	0_Patrolling monocytes	Man2a1
Emp3	1.04e-09	0.965549	0.683	0.63	3.49e-05	0_Patrolling monocytes	Emp3
Birc6	1.06e-09	1.1129	0.592	0.473	3.58e-05	0_Patrolling monocytes	Birc6
Pgk1	1.25e-09	1.21483	0.452	0.301	4.22e-05	0_Patrolling monocytes	Pgk1
Rab11fip1	1.51e-09	1.15065	0.402	0.234	5.08e-05	0_Patrolling monocytes	Rab11fip1
Pdha1	1.68e-09	1.5911	0.358	0.211	5.68e-05	0_Patrolling monocytes	Pdha1
Ldlrad3	1.83e-09	1.48398	0.311	0.155	6.16e-05	0_Patrolling monocytes	Ldlrad3
Tnip1	2.16e-09	0.625489	0.636	0.515	7.27e-05	0_Patrolling monocytes	Tnip1
Rras	2.19e-09	1.51815	0.262	0.124	7.38e-05	0_Patrolling monocytes	Rras
Degs1	2.65e-09	0.879984	0.543	0.404	8.93e-05	0_Patrolling monocytes	Degs1
Polr2l	3e-09	2.10125	0.267	0.133	0.000101075	0_Patrolling monocytes	Polr2l
Arid4a	3.11e-09	1.11498	0.482	0.337	0.000104769	0_Patrolling monocytes	Arid4a
Serp1	3.3e-09	1.18832	0.639	0.528	0.000111255	0_Patrolling monocytes	Serp1
Sod2	3.36e-09	0.511827	0.73	0.703	0.000113212	0_Patrolling monocytes	Sod2
B2m	3.61e-09	0.411087	0.915	0.983	0.000121533	0_Patrolling monocytes	B2m
Tmem128	3.89e-09	1.37992	0.408	0.259	0.000131231	0_Patrolling monocytes	Tmem128
Gm14636	4.1e-09	1.17227	0.471	0.308	0.000138127	0_Patrolling monocytes	Gm14636
Rbms1	5.97e-09	0.489475	0.813	0.763	0.000201129	0_Patrolling monocytes	Rbms1
Cdc42bpg	6.59e-09	1.87441	0.292	0.158	0.000222106	0_Patrolling monocytes	Cdc42bpg
Lcp2	6.72e-09	0.976896	0.614	0.504	0.000226346	0_Patrolling monocytes	Lcp2
Rps16	6.73e-09	0.331916	0.898	0.949	0.000226871	0_Patrolling monocytes	Rps16
Actr3	6.81e-09	0.733185	0.796	0.809	0.000229348	0_Patrolling monocytes	Actr3
Cycs	6.91e-09	1.06965	0.493	0.372	0.000232947	0_Patrolling monocytes	Cycs
Ms4a6c	7.96e-09	1.07098	0.631	0.56	0.000268369	0_Patrolling monocytes	Ms4a6c
Rbm39	8.3e-09	0.509848	0.857	0.871	0.000279538	0_Patrolling monocytes	Rbm39
Srsf3	8.36e-09	0.721517	0.741	0.724	0.000281535	0_Patrolling monocytes	Srsf3
Eif1	8.41e-09	0.435487	0.89	0.968	0.000283501	0_Patrolling monocytes	Eif1
Prkd3	9.7e-09	0.919386	0.383	0.234	0.00032678	0_Patrolling monocytes	Prkd3
Lnpep	9.76e-09	1.03724	0.587	0.472	0.000328807	0_Patrolling monocytes	Lnpep
Fam107b	9.97e-09	1.03884	0.532	0.402	0.000335975	0_Patrolling monocytes	Fam107b
Amd1	1.07e-08	1.00413	0.438	0.294	0.000360688	0_Patrolling monocytes	Amd1
Arpc2	1.07e-08	0.527263	0.818	0.851	0.000362199	0_Patrolling monocytes	Arpc2
Arhgef1	1.08e-08	1.49091	0.41	0.268	0.000364595	0_Patrolling monocytes	Arhgef1
Pid1	1.1e-08	1.13864	0.675	0.614	0.000370595	0_Patrolling monocytes	Pid1
Gch1	1.13e-08	0.892188	0.661	0.577	0.000380875	0_Patrolling monocytes	Gch1
Ldha	1.14e-08	0.851869	0.609	0.525	0.000384835	0_Patrolling monocytes	Ldha
Pfkp	1.27e-08	1.27734	0.372	0.219	0.000427864	0_Patrolling monocytes	Pfkp
Mbp	1.54e-08	1.20009	0.342	0.197	0.000519666	0_Patrolling monocytes	Mbp
Srsf7	1.68e-08	0.581236	0.78	0.766	0.000565321	0_Patrolling monocytes	Srsf7
Snx18	1.68e-08	0.545782	0.601	0.473	0.000567719	0_Patrolling monocytes	Snx18
Cmpk1	1.79e-08	1.07133	0.537	0.411	0.000602897	0_Patrolling monocytes	Cmpk1
Ddhd1	2.01e-08	1.30955	0.416	0.284	0.000678647	0_Patrolling monocytes	Ddhd1
Sppl2a	2.16e-08	1.16889	0.612	0.528	0.000726819	0_Patrolling monocytes	Sppl2a
Snx10	2.3e-08	0.930177	0.556	0.437	0.000776076	0_Patrolling monocytes	Snx10
AI662270	2.87e-08	1.13731	0.449	0.31	0.000967679	0_Patrolling monocytes	AI662270
Pon2	2.95e-08	1.31277	0.446	0.33	0.000995172	0_Patrolling monocytes	Pon2
Myl12b	3.58e-08	0.84491	0.639	0.579	0.00120736	0_Patrolling monocytes	Myl12b
Rab10	3.71e-08	0.820465	0.675	0.625	0.00125019	0_Patrolling monocytes	Rab10
Hyou1	4.2e-08	1.38599	0.275	0.148	0.00141615	0_Patrolling monocytes	Hyou1
Klf2	4.34e-08	0.533636	0.562	0.397	0.0014609	0_Patrolling monocytes	Klf2
Sel1l	4.99e-08	1.12583	0.501	0.378	0.00168023	0_Patrolling monocytes	Sel1l
Maml3	4.99e-08	0.936059	0.556	0.421	0.00168041	0_Patrolling monocytes	Maml3
Dnajc3	5.12e-08	0.982943	0.562	0.438	0.00172645	0_Patrolling monocytes	Dnajc3
Cers6	5.2e-08	0.263421	0.675	0.537	0.0017514	0_Patrolling monocytes	Cers6
Clip1	5.89e-08	1.19854	0.424	0.291	0.00198306	0_Patrolling monocytes	Clip1
Prkch	5.99e-08	1.45347	0.344	0.208	0.00201878	0_Patrolling monocytes	Prkch
Eldr	7.26e-08	1.38589	0.306	0.178	0.00244683	0_Patrolling monocytes	Eldr
Il10ra	7.64e-08	0.955703	0.49	0.349	0.00257422	0_Patrolling monocytes	Il10ra
Cdk14	7.84e-08	0.956885	0.559	0.457	0.00264069	0_Patrolling monocytes	Cdk14
Naip5	9.7e-08	1.68537	0.275	0.148	0.00326918	0_Patrolling monocytes	Naip5
Fxyd5	1.11e-07	0.45827	0.78	0.69	0.00372539	0_Patrolling monocytes	Fxyd5
Ddx5	1.31e-07	0.349519	0.89	0.946	0.00439894	0_Patrolling monocytes	Ddx5
Rsrp1	1.42e-07	0.507789	0.829	0.805	0.00477119	0_Patrolling monocytes	Rsrp1
Shisa5	1.48e-07	0.984316	0.501	0.37	0.00498683	0_Patrolling monocytes	Shisa5
Ero1a	1.5e-07	1.21573	0.303	0.175	0.00504534	0_Patrolling monocytes	Ero1a
Mrpl33	1.89e-07	0.627095	0.587	0.476	0.00638451	0_Patrolling monocytes	Mrpl33
Rps8	1.96e-07	0.330986	0.956	0.958	0.00660639	0_Patrolling monocytes	Rps8
Prdx6	2.14e-07	0.937537	0.507	0.402	0.00720095	0_Patrolling monocytes	Prdx6
Sorl1	2.21e-07	0.368513	0.468	0.307	0.00743332	0_Patrolling monocytes	Sorl1
Slc26a2	2.24e-07	1.15528	0.366	0.239	0.00755425	0_Patrolling monocytes	Slc26a2
Rb1cc1	2.34e-07	1.05791	0.499	0.395	0.00787223	0_Patrolling monocytes	Rb1cc1
Slc25a5	2.44e-07	0.9286	0.636	0.614	0.0082333	0_Patrolling monocytes	Slc25a5
Rplp0	2.48e-07	0.350474	0.904	0.928	0.00834489	0_Patrolling monocytes	Rplp0
Clec12a	2.77e-07	1.0816	0.336	0.203	0.00932776	0_Patrolling monocytes	Clec12a
Mgst1	3e-07	1.12407	0.331	0.207	0.0100939	0_Patrolling monocytes	Mgst1
Ccdc88a	3.16e-07	1.30461	0.46	0.339	0.0106324	0_Patrolling monocytes	Ccdc88a
Tuba4a	3.21e-07	1.46717	0.292	0.169	0.0108017	0_Patrolling monocytes	Tuba4a
Acyp2	3.24e-07	1.59487	0.259	0.143	0.0109014	0_Patrolling monocytes	Acyp2
Rps11	3.62e-07	0.296296	0.884	0.916	0.0122006	0_Patrolling monocytes	Rps11
Rbm7	3.75e-07	0.878397	0.59	0.522	0.0126365	0_Patrolling monocytes	Rbm7
Raf1	4.04e-07	1.02291	0.394	0.268	0.0136017	0_Patrolling monocytes	Raf1
Fbxl3	4.23e-07	1.0586	0.446	0.333	0.0142429	0_Patrolling monocytes	Fbxl3
5031425E22Rik	4.53e-07	0.870679	0.559	0.463	0.01527	0_Patrolling monocytes	5031425E22Rik
Hmgcr	5.19e-07	1.74058	0.256	0.14	0.0174901	0_Patrolling monocytes	Hmgcr
Sp140	5.44e-07	1.23117	0.455	0.344	0.018324	0_Patrolling monocytes	Sp140
4930523C07Rik	5.54e-07	1.31863	0.281	0.162	0.018653	0_Patrolling monocytes	4930523C07Rik
Ogt	5.87e-07	0.733689	0.614	0.546	0.0197843	0_Patrolling monocytes	Ogt
Hspa5	6.22e-07	0.519289	0.873	0.957	0.0209631	0_Patrolling monocytes	Hspa5
Ell2	7.36e-07	0.776679	0.683	0.624	0.0247899	0_Patrolling monocytes	Ell2
Rps3a1	7.78e-07	0.250874	0.909	0.944	0.0262104	0_Patrolling monocytes	Rps3a1
Wsb1	8e-07	0.627438	0.736	0.679	0.0269421	0_Patrolling monocytes	Wsb1
Ppp2r3a	8.24e-07	1.32632	0.325	0.201	0.027768	0_Patrolling monocytes	Ppp2r3a
Tpd52	8.55e-07	0.496881	0.73	0.711	0.0288183	0_Patrolling monocytes	Tpd52
Add3	8.59e-07	1.03344	0.446	0.339	0.0289438	0_Patrolling monocytes	Add3
Gm56878	9.22e-07	0.920847	0.606	0.527	0.0310541	0_Patrolling monocytes	Gm56878
Cs	9.85e-07	0.936178	0.366	0.239	0.0331958	0_Patrolling monocytes	Cs
Sms	9.89e-07	1.34301	0.284	0.172	0.0333199	0_Patrolling monocytes	Sms
Mpc2	1.01e-06	0.926479	0.399	0.281	0.0340573	0_Patrolling monocytes	Mpc2
Clint1	1.04e-06	0.872174	0.537	0.437	0.0351427	0_Patrolling monocytes	Clint1
Anxa1	1.05e-06	0.872638	0.515	0.394	0.0354296	0_Patrolling monocytes	Anxa1
Atp1b3	1.06e-06	0.649651	0.694	0.686	0.0356495	0_Patrolling monocytes	Atp1b3
Rrbp1	1.09e-06	0.965264	0.752	0.728	0.036564	0_Patrolling monocytes	Rrbp1
Sh2b2	1.12e-06	0.755911	0.275	0.148	0.037875	0_Patrolling monocytes	Sh2b2
Nipbl	1.16e-06	0.710547	0.683	0.609	0.0391185	0_Patrolling monocytes	Nipbl
Cyria	1.25e-06	0.860875	0.62	0.54	0.0421859	0_Patrolling monocytes	Cyria
Gt(ROSA)26Sor	1.3e-06	1.19097	0.364	0.242	0.0436805	0_Patrolling monocytes	Gt(ROSA)26Sor
Txlng	1.31e-06	1.43108	0.295	0.185	0.0440512	0_Patrolling monocytes	Txlng
Mir22hg	1.4e-06	0.575028	0.636	0.54	0.0471577	0_Patrolling monocytes	Mir22hg
Vav3	1.44e-06	0.702983	0.65	0.575	0.0483798	0_Patrolling monocytes	Vav3
Manf	1.5e-06	0.831751	0.661	0.601	0.0506087	0_Patrolling monocytes	Manf
Nfil3	1.54e-06	1.32505	0.402	0.284	0.0519057	0_Patrolling monocytes	Nfil3
Zyx	1.73e-06	1.11393	0.446	0.329	0.0583903	0_Patrolling monocytes	Zyx
Rpl4	1.77e-06	0.518462	0.785	0.789	0.0597236	0_Patrolling monocytes	Rpl4
Slc12a2	1.86e-06	1.1675	0.344	0.229	0.0625447	0_Patrolling monocytes	Slc12a2
Rpl36al	1.94e-06	0.491712	0.749	0.78	0.0655155	0_Patrolling monocytes	Rpl36al
Rpl38	1.96e-06	0.268248	0.915	0.939	0.0661157	0_Patrolling monocytes	Rpl38
Snrpb	1.97e-06	0.889212	0.609	0.533	0.0664462	0_Patrolling monocytes	Snrpb
1810037I17Rik	2.07e-06	0.715511	0.537	0.427	0.0698192	0_Patrolling monocytes	1810037I17Rik
Csf2rb	2.14e-06	1.14179	0.441	0.323	0.0721558	0_Patrolling monocytes	Csf2rb
Pag1	2.28e-06	1.30811	0.449	0.336	0.0766802	0_Patrolling monocytes	Pag1
Myl12a	2.3e-06	0.730963	0.647	0.618	0.0773583	0_Patrolling monocytes	Myl12a
Fcer1g	2.43e-06	0.441207	0.851	0.922	0.0818928	0_Patrolling monocytes	Fcer1g
Osbpl8	2.46e-06	0.663418	0.661	0.579	0.0828871	0_Patrolling monocytes	Osbpl8
Elf4	2.51e-06	1.24453	0.361	0.24	0.0846372	0_Patrolling monocytes	Elf4
Rps27a	2.59e-06	0.264839	0.906	0.948	0.0874321	0_Patrolling monocytes	Rps27a
Cyth3	2.62e-06	1.0706	0.366	0.246	0.088229	0_Patrolling monocytes	Cyth3
Pomp	2.91e-06	0.786512	0.581	0.517	0.0980178	0_Patrolling monocytes	Pomp
Tmem14c	3.41e-06	1.07462	0.433	0.334	0.114958	0_Patrolling monocytes	Tmem14c
Uqcrfs1	3.53e-06	0.896139	0.38	0.271	0.118859	0_Patrolling monocytes	Uqcrfs1
Sowahc	3.56e-06	0.877829	0.551	0.446	0.11994	0_Patrolling monocytes	Sowahc
Stk24	4.09e-06	1.25539	0.355	0.246	0.13786	0_Patrolling monocytes	Stk24
Rpl18	4.12e-06	0.335004	0.865	0.907	0.138664	0_Patrolling monocytes	Rpl18
Met	4.87e-06	1.15339	0.328	0.211	0.163982	0_Patrolling monocytes	Met
Cks2	4.94e-06	1.01026	0.543	0.465	0.166471	0_Patrolling monocytes	Cks2
Cdc42	5.06e-06	0.381499	0.835	0.897	0.170659	0_Patrolling monocytes	Cdc42
Pold4	5.44e-06	0.969085	0.416	0.313	0.18328	0_Patrolling monocytes	Pold4
Myl6	5.59e-06	0.48508	0.78	0.845	0.188352	0_Patrolling monocytes	Myl6
Ccni	5.79e-06	0.947903	0.471	0.386	0.194973	0_Patrolling monocytes	Ccni
Ap1s2	5.84e-06	1.00562	0.474	0.373	0.19675	0_Patrolling monocytes	Ap1s2
Grk5	6.26e-06	1.53048	0.303	0.194	0.210815	0_Patrolling monocytes	Grk5
Dgkh	6.63e-06	0.536592	0.43	0.308	0.22349	0_Patrolling monocytes	Dgkh
Csgalnact2	6.64e-06	1.18747	0.251	0.148	0.223769	0_Patrolling monocytes	Csgalnact2
Snap23	6.94e-06	0.269509	0.658	0.601	0.233827	0_Patrolling monocytes	Snap23
Myo1f	7.25e-06	1.23403	0.342	0.233	0.244416	0_Patrolling monocytes	Myo1f
Ahnak	7.41e-06	0.481418	0.705	0.562	0.24959	0_Patrolling monocytes	Ahnak
Zc3hav1	7.51e-06	0.593267	0.727	0.656	0.252896	0_Patrolling monocytes	Zc3hav1
Rack1	7.58e-06	0.281969	0.871	0.894	0.25545	0_Patrolling monocytes	Rack1
Gpr132	7.67e-06	0.682394	0.581	0.466	0.258493	0_Patrolling monocytes	Gpr132
St3gal4	7.88e-06	1.02095	0.292	0.178	0.265526	0_Patrolling monocytes	St3gal4
Magt1	8.46e-06	0.912197	0.463	0.37	0.28503	0_Patrolling monocytes	Magt1
Mthfsl	9.23e-06	0.653353	0.548	0.43	0.310942	0_Patrolling monocytes	Mthfsl
Tgfb1	1.01e-05	0.830377	0.705	0.661	0.34199	0_Patrolling monocytes	Tgfb1
Zswim6	1.11e-05	0.506253	0.832	0.797	0.374076	0_Patrolling monocytes	Zswim6
Mindy3	1.12e-05	1.02079	0.353	0.245	0.375981	0_Patrolling monocytes	Mindy3
Klhl2	1.18e-05	0.638669	0.273	0.165	0.398926	0_Patrolling monocytes	Klhl2
Rpl7a	1.24e-05	0.357754	0.846	0.851	0.417541	0_Patrolling monocytes	Rpl7a
Cnot3	1.24e-05	1.57187	0.287	0.185	0.419245	0_Patrolling monocytes	Cnot3
Psen1	1.28e-05	0.851521	0.408	0.292	0.431873	0_Patrolling monocytes	Psen1
Rpl36	1.29e-05	0.369239	0.937	0.928	0.434077	0_Patrolling monocytes	Rpl36
Rhog	1.29e-05	0.629366	0.634	0.567	0.434564	0_Patrolling monocytes	Rhog
Sirpa	1.31e-05	0.902769	0.617	0.567	0.442806	0_Patrolling monocytes	Sirpa
Tmsb4x	1.34e-05	0.295612	0.989	0.991	0.45257	0_Patrolling monocytes	Tmsb4x
Nop10	1.41e-05	0.840015	0.523	0.454	0.476225	0_Patrolling monocytes	Nop10
Rps15	1.46e-05	0.332667	0.917	0.938	0.491758	0_Patrolling monocytes	Rps15
Ptma	1.46e-05	0.286824	0.884	0.912	0.49361	0_Patrolling monocytes	Ptma
Txn1	1.48e-05	0.256497	0.667	0.661	0.499686	0_Patrolling monocytes	Txn1
Msra	1.55e-05	1.20663	0.333	0.23	0.520718	0_Patrolling monocytes	Msra
Pnpla8	1.56e-05	0.946297	0.386	0.274	0.523973	0_Patrolling monocytes	Pnpla8
Ssh2	1.86e-05	0.941943	0.559	0.467	0.626937	0_Patrolling monocytes	Ssh2
G6pdx	1.9e-05	1.02524	0.253	0.152	0.639524	0_Patrolling monocytes	G6pdx
Mthfd2	2.02e-05	1.36067	0.311	0.213	0.681031	0_Patrolling monocytes	Mthfd2
Stap1	2.04e-05	0.856144	0.353	0.237	0.688377	0_Patrolling monocytes	Stap1
Snd1	2.09e-05	0.926847	0.551	0.482	0.705119	0_Patrolling monocytes	Snd1
Evl	2.09e-05	1.15237	0.333	0.23	0.705295	0_Patrolling monocytes	Evl
Rbbp8	2.11e-05	0.902752	0.526	0.447	0.710093	0_Patrolling monocytes	Rbbp8
Tax1bp1	2.22e-05	0.674035	0.664	0.647	0.748241	0_Patrolling monocytes	Tax1bp1
Vti1a	2.39e-05	0.986757	0.493	0.412	0.805326	0_Patrolling monocytes	Vti1a
Psma7	2.42e-05	0.699716	0.592	0.57	0.815412	0_Patrolling monocytes	Psma7
Nab1	2.61e-05	0.576441	0.567	0.479	0.878305	0_Patrolling monocytes	Nab1
Plxdc2	2.66e-05	0.308303	0.223	0.365	0.897844	0_Patrolling monocytes	Plxdc2
Gtdc1	2.72e-05	0.692399	0.573	0.502	0.915535	0_Patrolling monocytes	Gtdc1
Atad2b	2.78e-05	0.938171	0.347	0.245	0.937203	0_Patrolling monocytes	Atad2b
Rab5if	2.79e-05	0.883763	0.427	0.333	0.940039	0_Patrolling monocytes	Rab5if
Plec	2.81e-05	1.48093	0.391	0.298	0.947963	0_Patrolling monocytes	Plec
Acer3	2.82e-05	0.70432	0.625	0.58	0.949214	0_Patrolling monocytes	Acer3
Arhgap17	2.83e-05	0.955469	0.512	0.428	0.954861	0_Patrolling monocytes	Arhgap17
2210408F21Rik	3.14e-05	1.38295	0.27	0.174	1	0_Patrolling monocytes	2210408F21Rik
Gcnt2	3.15e-05	0.682471	0.311	0.195	1	0_Patrolling monocytes	Gcnt2
Lsmem1	3.28e-05	1.30713	0.361	0.263	1	0_Patrolling monocytes	Lsmem1
Zc3h7a	3.28e-05	1.0438	0.449	0.357	1	0_Patrolling monocytes	Zc3h7a
Gmip	3.45e-05	1.06303	0.317	0.221	1	0_Patrolling monocytes	Gmip
Cd36	3.47e-05	0.958984	0.471	0.385	1	0_Patrolling monocytes	Cd36
Igsf6	3.48e-05	0.395043	0.592	0.482	1	0_Patrolling monocytes	Igsf6
Gatad2b	3.61e-05	0.868459	0.463	0.349	1	0_Patrolling monocytes	Gatad2b
Cnbp	3.81e-05	0.739961	0.592	0.531	1	0_Patrolling monocytes	Cnbp
Bzw2	3.82e-05	1.23936	0.306	0.205	1	0_Patrolling monocytes	Bzw2
Capzb	3.84e-05	0.543282	0.749	0.755	1	0_Patrolling monocytes	Capzb
Prdx5	3.86e-05	0.500536	0.645	0.653	1	0_Patrolling monocytes	Prdx5
Insig1	3.86e-05	0.664833	0.485	0.384	1	0_Patrolling monocytes	Insig1
Jup	3.86e-05	0.927839	0.463	0.386	1	0_Patrolling monocytes	Jup
D16Ertd472e	3.87e-05	1.10587	0.344	0.246	1	0_Patrolling monocytes	D16Ertd472e
Qki	4.03e-05	0.430481	0.782	0.755	1	0_Patrolling monocytes	Qki
Cmtm7	4.1e-05	0.994361	0.421	0.331	1	0_Patrolling monocytes	Cmtm7
Tle1	4.12e-05	0.995076	0.366	0.258	1	0_Patrolling monocytes	Tle1
Sec61g	4.36e-05	0.582878	0.7	0.698	1	0_Patrolling monocytes	Sec61g
Tmem243	4.4e-05	0.797504	0.468	0.372	1	0_Patrolling monocytes	Tmem243
Rpl13	4.48e-05	0.255874	0.948	0.951	1	0_Patrolling monocytes	Rpl13
Rpl15	5.27e-05	0.319788	0.843	0.867	1	0_Patrolling monocytes	Rpl15
Gsr	5.3e-05	0.695344	0.336	0.232	1	0_Patrolling monocytes	Gsr
Slc12a6	5.49e-05	0.677076	0.435	0.326	1	0_Patrolling monocytes	Slc12a6
Cd52	5.5e-05	0.370979	0.752	0.598	1	0_Patrolling monocytes	Cd52
Ing1	5.52e-05	1.119	0.295	0.194	1	0_Patrolling monocytes	Ing1
Rpl26	6.03e-05	0.299491	0.857	0.868	1	0_Patrolling monocytes	Rpl26
Ccnl1	6.17e-05	0.449256	0.76	0.748	1	0_Patrolling monocytes	Ccnl1
Cyb5r3	6.19e-05	0.823298	0.372	0.274	1	0_Patrolling monocytes	Cyb5r3
Prpf4b	6.28e-05	1.62644	0.427	0.352	1	0_Patrolling monocytes	Prpf4b
Irf7	6.69e-05	1.2185	0.256	0.158	1	0_Patrolling monocytes	Irf7
Arpc5	7.04e-05	0.772407	0.675	0.616	1	0_Patrolling monocytes	Arpc5
Slc7a1	7.09e-05	0.81114	0.413	0.311	1	0_Patrolling monocytes	Slc7a1
Tet2	7.34e-05	1.14443	0.471	0.388	1	0_Patrolling monocytes	Tet2
Csrp2	7.62e-05	1.28615	0.253	0.165	1	0_Patrolling monocytes	Csrp2
Pstpip2	7.82e-05	0.656579	0.408	0.294	1	0_Patrolling monocytes	Pstpip2
Ncor2	9.06e-05	1.65018	0.267	0.177	1	0_Patrolling monocytes	Ncor2
Crybg3	9.34e-05	1.2225	0.419	0.329	1	0_Patrolling monocytes	Crybg3
Raly	9.55e-05	0.572944	0.62	0.577	1	0_Patrolling monocytes	Raly
S100a10	9.69e-05	0.758535	0.548	0.482	1	0_Patrolling monocytes	S100a10
Ssu72	0.000100583	0.50764	0.501	0.421	1	0_Patrolling monocytes	Ssu72
Rapgef1	0.000103069	1.11172	0.295	0.2	1	0_Patrolling monocytes	Rapgef1
Vps13d	0.000115586	1.58414	0.402	0.331	1	0_Patrolling monocytes	Vps13d
Herc2	0.000116636	0.8158	0.419	0.334	1	0_Patrolling monocytes	Herc2
Emb	0.00012537	0.730055	0.35	0.25	1	0_Patrolling monocytes	Emb
Plek	0.000126137	0.327433	0.871	0.919	1	0_Patrolling monocytes	Plek
Ulk1	0.000129779	1.02201	0.325	0.23	1	0_Patrolling monocytes	Ulk1
Iqgap1	0.000132261	0.320426	0.84	0.883	1	0_Patrolling monocytes	Iqgap1
Csf2ra	0.00013655	0.879502	0.584	0.48	1	0_Patrolling monocytes	Csf2ra
Slfn2	0.000138378	0.569733	0.777	0.805	1	0_Patrolling monocytes	Slfn2
Rap2a	0.000139798	1.0953	0.295	0.201	1	0_Patrolling monocytes	Rap2a
Mrtfa	0.000142419	0.918001	0.504	0.44	1	0_Patrolling monocytes	Mrtfa
Chchd7	0.00014373	0.742629	0.289	0.191	1	0_Patrolling monocytes	Chchd7
H3f3b	0.000153245	0.272452	0.937	0.98	1	0_Patrolling monocytes	H3f3b
Gsto1	0.000155879	0.629945	0.455	0.379	1	0_Patrolling monocytes	Gsto1
Myo1c	0.000160517	0.810396	0.336	0.236	1	0_Patrolling monocytes	Myo1c
Lcp1	0.000171904	0.404919	0.81	0.863	1	0_Patrolling monocytes	Lcp1
Zbtb7a	0.000197081	0.841893	0.41	0.333	1	0_Patrolling monocytes	Zbtb7a
Rpl28	0.000200481	0.252238	0.912	0.938	1	0_Patrolling monocytes	Rpl28
Arl6ip6	0.000213064	0.653509	0.273	0.184	1	0_Patrolling monocytes	Arl6ip6
Mycbp2	0.000214442	0.856312	0.567	0.509	1	0_Patrolling monocytes	Mycbp2
Sgk1	0.000247398	0.561085	0.529	0.437	1	0_Patrolling monocytes	Sgk1
Ist1	0.000249001	0.778894	0.551	0.482	1	0_Patrolling monocytes	Ist1
Nfam1	0.000265837	0.83523	0.311	0.216	1	0_Patrolling monocytes	Nfam1
Lims1	0.000271253	0.452127	0.609	0.53	1	0_Patrolling monocytes	Lims1
Crybg1	0.000273598	1.01967	0.306	0.214	1	0_Patrolling monocytes	Crybg1
Picalm	0.00029804	0.473615	0.818	0.842	1	0_Patrolling monocytes	Picalm
Tmed2	0.000298455	0.663655	0.567	0.531	1	0_Patrolling monocytes	Tmed2
Serf2	0.000299227	0.28717	0.835	0.876	1	0_Patrolling monocytes	Serf2
Eif5a	0.000301171	0.624117	0.645	0.614	1	0_Patrolling monocytes	Eif5a
Ggta1	0.000307412	0.762593	0.344	0.247	1	0_Patrolling monocytes	Ggta1
Adrb2	0.000310667	1.21708	0.328	0.234	1	0_Patrolling monocytes	Adrb2
Slc11a1	0.000321307	0.600482	0.573	0.504	1	0_Patrolling monocytes	Slc11a1
BC028528	0.000324649	0.79121	0.342	0.253	1	0_Patrolling monocytes	BC028528
Tra2a	0.00033155	0.579712	0.725	0.719	1	0_Patrolling monocytes	Tra2a
Eif3f	0.000332477	0.4509	0.713	0.726	1	0_Patrolling monocytes	Eif3f
Adipor1	0.000338926	0.56461	0.515	0.441	1	0_Patrolling monocytes	Adipor1
Cebpz	0.000351218	1.30021	0.289	0.208	1	0_Patrolling monocytes	Cebpz
Msr1	0.000355433	1.15375	0.353	0.278	1	0_Patrolling monocytes	Msr1
H2ax	0.000362907	0.911962	0.262	0.178	1	0_Patrolling monocytes	H2ax
Amz1	0.000392588	1.26285	0.267	0.182	1	0_Patrolling monocytes	Amz1
Rtn3	0.000412492	0.661674	0.65	0.595	1	0_Patrolling monocytes	Rtn3
Prkab2	0.000420139	1.08749	0.281	0.203	1	0_Patrolling monocytes	Prkab2
Ccnd2	0.00042366	0.827741	0.372	0.289	1	0_Patrolling monocytes	Ccnd2
Sfr1	0.000476638	0.942964	0.355	0.276	1	0_Patrolling monocytes	Sfr1
Ptgs2	0.000479838	1.76252	0.441	0.408	1	0_Patrolling monocytes	Ptgs2
Kif5b	0.000485035	0.623315	0.534	0.469	1	0_Patrolling monocytes	Kif5b
Smim14	0.000497137	0.792684	0.606	0.595	1	0_Patrolling monocytes	Smim14
Fancc	0.000504297	0.787126	0.355	0.271	1	0_Patrolling monocytes	Fancc
Slc38a1	0.000516315	0.703018	0.477	0.395	1	0_Patrolling monocytes	Slc38a1
Ssr3	0.000533402	0.645513	0.543	0.48	1	0_Patrolling monocytes	Ssr3
Ttc7	0.000541688	0.940806	0.355	0.265	1	0_Patrolling monocytes	Ttc7
Herpud1	0.000555275	0.446557	0.7	0.644	1	0_Patrolling monocytes	Herpud1
Mettl9	0.000565241	0.664368	0.339	0.249	1	0_Patrolling monocytes	Mettl9
Son	0.000576353	0.731201	0.697	0.709	1	0_Patrolling monocytes	Son
Ankrd11	0.000608637	0.684654	0.686	0.676	1	0_Patrolling monocytes	Ankrd11
Plbd1	0.00065373	0.571937	0.468	0.381	1	0_Patrolling monocytes	Plbd1
Eef2	0.000654473	0.30425	0.846	0.896	1	0_Patrolling monocytes	Eef2
Rexo2	0.000664547	0.955663	0.317	0.239	1	0_Patrolling monocytes	Rexo2
Rock1	0.000688868	0.720519	0.556	0.493	1	0_Patrolling monocytes	Rock1
Rpl9	0.000707107	0.258543	0.821	0.922	1	0_Patrolling monocytes	Rpl9
Rbm3	0.000724143	0.488271	0.686	0.686	1	0_Patrolling monocytes	Rbm3
Cd53	0.000734416	0.3484	0.744	0.734	1	0_Patrolling monocytes	Cd53
Mat2a	0.000740418	0.281311	0.744	0.732	1	0_Patrolling monocytes	Mat2a
Bcl2a1d	0.000752135	0.457289	0.614	0.554	1	0_Patrolling monocytes	Bcl2a1d
Mapk8	0.000802666	0.915757	0.253	0.177	1	0_Patrolling monocytes	Mapk8
Fam168a	0.000832113	1.17334	0.336	0.256	1	0_Patrolling monocytes	Fam168a
4833438C02Rik	0.000836863	0.694361	0.309	0.226	1	0_Patrolling monocytes	4833438C02Rik
Atp7a	0.00086383	0.90218	0.32	0.239	1	0_Patrolling monocytes	Atp7a
Dusp3	0.000874796	0.870143	0.421	0.359	1	0_Patrolling monocytes	Dusp3
Lrrc8c	0.000896263	0.960248	0.295	0.21	1	0_Patrolling monocytes	Lrrc8c
Gls	0.000902391	0.500278	0.749	0.724	1	0_Patrolling monocytes	Gls
Trib1	0.000911522	0.58013	0.482	0.389	1	0_Patrolling monocytes	Trib1
Snhg1	0.000953805	0.578397	0.507	0.421	1	0_Patrolling monocytes	Snhg1
Ptpre	0.000961511	0.715907	0.413	0.329	1	0_Patrolling monocytes	Ptpre
Camkk2	0.000976974	0.721324	0.311	0.232	1	0_Patrolling monocytes	Camkk2
Ptk2b	0.000983221	1.10601	0.383	0.308	1	0_Patrolling monocytes	Ptk2b
Ppp1r11	0.00102076	0.773445	0.41	0.344	1	0_Patrolling monocytes	Ppp1r11
Stt3b	0.00103113	0.838964	0.38	0.304	1	0_Patrolling monocytes	Stt3b
Ostf1	0.00103131	0.625084	0.614	0.577	1	0_Patrolling monocytes	Ostf1
Myd88	0.00104043	0.629413	0.336	0.25	1	0_Patrolling monocytes	Myd88
Arf5	0.00104397	0.638413	0.609	0.601	1	0_Patrolling monocytes	Arf5
Slpi	0.00105144	0.845463	0.306	0.22	1	0_Patrolling monocytes	Slpi
Herc4	0.0010637	1.01625	0.405	0.333	1	0_Patrolling monocytes	Herc4
Vbp1	0.00107559	1.12015	0.273	0.198	1	0_Patrolling monocytes	Vbp1
Btf3	0.00108506	0.359261	0.73	0.77	1	0_Patrolling monocytes	Btf3
Sem1	0.0011014	0.381788	0.725	0.822	1	0_Patrolling monocytes	Sem1
Ltv1	0.00116787	1.1336	0.322	0.249	1	0_Patrolling monocytes	Ltv1
Med7	0.00118062	0.417504	0.278	0.198	1	0_Patrolling monocytes	Med7
Stk17b	0.00119614	0.688684	0.592	0.525	1	0_Patrolling monocytes	Stk17b
Slbp	0.00122605	0.657413	0.518	0.446	1	0_Patrolling monocytes	Slbp
Cdkn1a	0.00123009	0.398009	0.774	0.751	1	0_Patrolling monocytes	Cdkn1a
Il17ra	0.00124525	0.810357	0.421	0.337	1	0_Patrolling monocytes	Il17ra
Atp11b	0.00125554	0.950496	0.449	0.378	1	0_Patrolling monocytes	Atp11b
Slk	0.00139639	0.823231	0.41	0.349	1	0_Patrolling monocytes	Slk
Gbp2	0.00146986	0.668979	0.361	0.298	1	0_Patrolling monocytes	Gbp2
Lrif1	0.00152183	0.974286	0.259	0.188	1	0_Patrolling monocytes	Lrif1
Lfng	0.001531	1.06233	0.273	0.195	1	0_Patrolling monocytes	Lfng
Fis1	0.00154796	0.65111	0.419	0.339	1	0_Patrolling monocytes	Fis1
Wdr37	0.0015569	0.6234	0.251	0.171	1	0_Patrolling monocytes	Wdr37
Pim3	0.00158451	0.678944	0.515	0.475	1	0_Patrolling monocytes	Pim3
Cdc14a	0.00169139	0.902076	0.278	0.205	1	0_Patrolling monocytes	Cdc14a
E230029C05Rik	0.00171781	0.95256	0.331	0.265	1	0_Patrolling monocytes	E230029C05Rik
Dock11	0.00173865	0.794742	0.419	0.344	1	0_Patrolling monocytes	Dock11
Il2rg	0.00182048	0.7828	0.364	0.297	1	0_Patrolling monocytes	Il2rg
Abcc4	0.00185811	0.610819	0.273	0.192	1	0_Patrolling monocytes	Abcc4
Srsf5	0.00185887	0.565848	0.708	0.708	1	0_Patrolling monocytes	Srsf5
Tasor	0.00187298	0.745616	0.358	0.285	1	0_Patrolling monocytes	Tasor
Abhd2	0.00193565	0.689522	0.3	0.221	1	0_Patrolling monocytes	Abhd2
Stk38	0.00194234	0.537673	0.322	0.245	1	0_Patrolling monocytes	Stk38
Pdcd4	0.00196761	0.812779	0.38	0.317	1	0_Patrolling monocytes	Pdcd4
Bmt2	0.00198312	1.27927	0.251	0.171	1	0_Patrolling monocytes	Bmt2
Usp34	0.00198865	0.666048	0.537	0.473	1	0_Patrolling monocytes	Usp34
Chka	0.00200356	0.82383	0.529	0.48	1	0_Patrolling monocytes	Chka
Camk2d	0.00210371	0.636184	0.532	0.46	1	0_Patrolling monocytes	Camk2d
Rap1a	0.00210542	0.48255	0.689	0.683	1	0_Patrolling monocytes	Rap1a
Nufip2	0.00214001	0.50264	0.686	0.634	1	0_Patrolling monocytes	Nufip2
Hsp90b1	0.00218322	0.357424	0.771	0.823	1	0_Patrolling monocytes	Hsp90b1
Eif3e	0.00222392	0.515679	0.554	0.537	1	0_Patrolling monocytes	Eif3e
Heca	0.00227539	0.629496	0.41	0.342	1	0_Patrolling monocytes	Heca
Esd	0.00227756	0.641204	0.537	0.512	1	0_Patrolling monocytes	Esd
Ikzf1	0.00234599	1.29952	0.306	0.245	1	0_Patrolling monocytes	Ikzf1
Gnb2	0.00234966	0.36906	0.678	0.689	1	0_Patrolling monocytes	Gnb2
Uso1	0.00237463	1.05938	0.353	0.291	1	0_Patrolling monocytes	Uso1
Rab2a	0.00238092	0.56228	0.609	0.573	1	0_Patrolling monocytes	Rab2a
Atp5e	0.00240626	0.321446	0.758	0.781	1	0_Patrolling monocytes	Atp5e
Sltm	0.00241892	1.08247	0.402	0.352	1	0_Patrolling monocytes	Sltm
Snx1	0.00261291	1.01631	0.273	0.201	1	0_Patrolling monocytes	Snx1
Pan3	0.00267163	0.570595	0.634	0.598	1	0_Patrolling monocytes	Pan3
Larp1b	0.00267182	0.852447	0.339	0.265	1	0_Patrolling monocytes	Larp1b
H2az1	0.00269399	0.381213	0.799	0.861	1	0_Patrolling monocytes	H2az1
Prr13	0.00271533	0.796861	0.523	0.504	1	0_Patrolling monocytes	Prr13
Rps6ka5	0.00274232	0.470744	0.328	0.249	1	0_Patrolling monocytes	Rps6ka5
Vezf1	0.00279642	1.43961	0.253	0.188	1	0_Patrolling monocytes	Vezf1
Paip2	0.00284464	0.86412	0.551	0.53	1	0_Patrolling monocytes	Paip2
Rassf4	0.00284602	0.862232	0.463	0.42	1	0_Patrolling monocytes	Rassf4
Rnf216	0.00291973	0.547363	0.402	0.342	1	0_Patrolling monocytes	Rnf216
Notch2	0.0030166	0.369301	0.636	0.537	1	0_Patrolling monocytes	Notch2
Socs4	0.00308964	0.955337	0.259	0.188	1	0_Patrolling monocytes	Socs4
Eif3j1	0.00311728	0.971728	0.397	0.336	1	0_Patrolling monocytes	Eif3j1
Mapk14	0.00322753	0.953238	0.361	0.288	1	0_Patrolling monocytes	Mapk14
Ndufa11	0.00336221	0.751482	0.372	0.318	1	0_Patrolling monocytes	Ndufa11
A530013C23Rik	0.00355461	0.434979	0.27	0.192	1	0_Patrolling monocytes	A530013C23Rik
Arf1	0.0035748	0.434352	0.667	0.671	1	0_Patrolling monocytes	Arf1
Elovl5	0.00362142	0.79858	0.466	0.415	1	0_Patrolling monocytes	Elovl5
Cflar	0.00379243	0.368719	0.755	0.829	1	0_Patrolling monocytes	Cflar
Sys1	0.00386793	0.604858	0.298	0.229	1	0_Patrolling monocytes	Sys1
Efnb2	0.00407114	0.772101	0.262	0.19	1	0_Patrolling monocytes	Efnb2
Mtdh	0.00416638	0.761807	0.54	0.537	1	0_Patrolling monocytes	Mtdh
Ptpn2	0.0044375	0.384324	0.534	0.463	1	0_Patrolling monocytes	Ptpn2
Rel	0.00452958	0.333632	0.821	0.881	1	0_Patrolling monocytes	Rel
Gnas	0.00454189	0.695665	0.65	0.68	1	0_Patrolling monocytes	Gnas
Syk	0.00456534	0.700951	0.631	0.645	1	0_Patrolling monocytes	Syk
Bdp1	0.0046702	0.692386	0.333	0.269	1	0_Patrolling monocytes	Bdp1
Krcc1	0.00477873	0.542062	0.444	0.381	1	0_Patrolling monocytes	Krcc1
Eif4g3	0.00484148	0.888067	0.455	0.401	1	0_Patrolling monocytes	Eif4g3
Rsf1	0.00496229	0.967383	0.35	0.282	1	0_Patrolling monocytes	Rsf1
Mtmr6	0.00502349	0.472688	0.325	0.253	1	0_Patrolling monocytes	Mtmr6
Rap1b	0.00504991	0.258779	0.851	0.932	1	0_Patrolling monocytes	Rap1b
Dcun1d1	0.00506185	0.917284	0.27	0.207	1	0_Patrolling monocytes	Dcun1d1
Arhgap30	0.00506635	1.04585	0.32	0.25	1	0_Patrolling monocytes	Arhgap30
St7	0.00510656	0.72958	0.333	0.271	1	0_Patrolling monocytes	St7
Nasp	0.00522757	0.689524	0.501	0.456	1	0_Patrolling monocytes	Nasp
Aff1	0.00529377	0.40487	0.639	0.63	1	0_Patrolling monocytes	Aff1
Fryl	0.00532406	0.631495	0.397	0.329	1	0_Patrolling monocytes	Fryl
Syf2	0.0054809	0.842321	0.397	0.336	1	0_Patrolling monocytes	Syf2
Sik2	0.00559543	0.799273	0.419	0.372	1	0_Patrolling monocytes	Sik2
Gm56626	0.00565355	0.689454	0.251	0.184	1	0_Patrolling monocytes	Gm56626
Impdh2	0.00567566	0.795644	0.43	0.378	1	0_Patrolling monocytes	Impdh2
Rnf6	0.00568185	0.844859	0.256	0.195	1	0_Patrolling monocytes	Rnf6
Ggps1	0.00576167	0.796437	0.292	0.226	1	0_Patrolling monocytes	Ggps1
Dhx15	0.00577445	0.678758	0.501	0.44	1	0_Patrolling monocytes	Dhx15
Rer1	0.00580799	0.837393	0.322	0.256	1	0_Patrolling monocytes	Rer1
Mfsd14b	0.00583997	0.868422	0.303	0.237	1	0_Patrolling monocytes	Mfsd14b
Aldoa	0.00585263	0.60288	0.584	0.583	1	0_Patrolling monocytes	Aldoa
Ankrd44	0.00591346	0.318948	0.515	0.47	1	0_Patrolling monocytes	Ankrd44
Sf3b6	0.00593892	0.525213	0.463	0.414	1	0_Patrolling monocytes	Sf3b6
Slc25a3	0.00600673	0.33161	0.76	0.818	1	0_Patrolling monocytes	Slc25a3
Smc6	0.00603239	1.08896	0.322	0.265	1	0_Patrolling monocytes	Smc6
Macf1	0.00620061	0.70291	0.584	0.582	1	0_Patrolling monocytes	Macf1
Tlr7	0.00625148	0.824261	0.347	0.289	1	0_Patrolling monocytes	Tlr7
Adipor2	0.00625552	0.955952	0.289	0.23	1	0_Patrolling monocytes	Adipor2
Rffl	0.00627675	0.568771	0.468	0.427	1	0_Patrolling monocytes	Rffl
Nfat5	0.00634824	0.641492	0.634	0.683	1	0_Patrolling monocytes	Nfat5
Atp2a2	0.00636335	0.637618	0.581	0.572	1	0_Patrolling monocytes	Atp2a2
Nr3c1	0.00642593	0.588668	0.433	0.373	1	0_Patrolling monocytes	Nr3c1
Mrps28	0.00653978	0.640536	0.421	0.36	1	0_Patrolling monocytes	Mrps28
Ppp1cb	0.00654332	0.568069	0.534	0.498	1	0_Patrolling monocytes	Ppp1cb
Tmem50b	0.00659766	0.761268	0.256	0.19	1	0_Patrolling monocytes	Tmem50b
Nsa2	0.00664522	0.514909	0.62	0.637	1	0_Patrolling monocytes	Nsa2
Morrbid	0.00681891	0.463023	0.554	0.533	1	0_Patrolling monocytes	Morrbid
Hnrnpa1	0.0069086	0.446555	0.628	0.614	1	0_Patrolling monocytes	Hnrnpa1
Macroh2a1	0.00722447	0.556365	0.501	0.453	1	0_Patrolling monocytes	Macroh2a1
Jak2	0.00728862	0.284692	0.631	0.58	1	0_Patrolling monocytes	Jak2
Btg2	0.00735389	0.425442	0.755	0.732	1	0_Patrolling monocytes	Btg2
Psme2	0.00748774	0.4524	0.441	0.391	1	0_Patrolling monocytes	Psme2
Ddx54	0.00762819	0.915286	0.273	0.208	1	0_Patrolling monocytes	Ddx54
Gm56906	0.00769201	0.504196	0.355	0.489	1	0_Patrolling monocytes	Gm56906
Map2k1	0.00780072	0.801153	0.438	0.401	1	0_Patrolling monocytes	Map2k1
Cask	0.00781931	0.489942	0.444	0.394	1	0_Patrolling monocytes	Cask
Pirb	0.00801403	0.801783	0.306	0.243	1	0_Patrolling monocytes	Pirb
Fus	0.00805044	0.407997	0.78	0.849	1	0_Patrolling monocytes	Fus
Mpeg1	0.00813838	0.528804	0.54	0.501	1	0_Patrolling monocytes	Mpeg1
N4bp2l1	0.00815	0.40951	0.342	0.276	1	0_Patrolling monocytes	N4bp2l1
Smg1	0.00824418	0.665826	0.532	0.508	1	0_Patrolling monocytes	Smg1
Pdcd6	0.00853519	0.877507	0.314	0.252	1	0_Patrolling monocytes	Pdcd6
Stag2	0.0089442	0.535713	0.449	0.401	1	0_Patrolling monocytes	Stag2
Cspp1	0.00969833	0.932806	0.264	0.207	1	0_Patrolling monocytes	Cspp1
Cul3	0.00985508	0.620796	0.488	0.449	1	0_Patrolling monocytes	Cul3
Dcstamp	5.43e-171	5.52906	0.9	0.042	1.83e-166	1_Mac-Activated	Dcstamp
Pmepa1	2.27e-132	3.92175	0.888	0.165	7.66e-128	1_Mac-Activated	Pmepa1
Rgs1	7.27e-125	3.7301	0.935	0.262	2.45e-120	1_Mac-Activated	Rgs1
Creb5	6.44e-122	3.45672	0.885	0.162	2.17e-117	1_Mac-Activated	Creb5
Cadm1	3.1e-118	3.5016	0.882	0.196	1.05e-113	1_Mac-Activated	Cadm1
Zmynd15	3.12e-117	4.80928	0.685	0.038	1.05e-112	1_Mac-Activated	Zmynd15
Tafa2	3.6e-115	5.86644	0.636	0.016	1.21e-110	1_Mac-Activated	Tafa2
Cxcl16	2.16e-108	2.63364	0.953	0.401	7.27e-104	1_Mac-Activated	Cxcl16
H2-Eb1	8.44e-106	2.43007	0.972	0.321	2.85e-101	1_Mac-Activated	H2-Eb1
H2-Aa	1.71e-104	2.45706	0.981	0.407	5.76e-100	1_Mac-Activated	H2-Aa
Il1a	9.19e-99	3.06308	0.888	0.262	3.1e-94	1_Mac-Activated	Il1a
Frmpd4	2.14e-97	7.47025	0.533	0.008	7.22e-93	1_Mac-Activated	Frmpd4
Cd74	4.59e-94	2.15021	0.997	0.671	1.55e-89	1_Mac-Activated	Cd74
Cst3	1.74e-92	1.80689	0.994	0.888	5.86e-88	1_Mac-Activated	Cst3
H2-Ab1	2.07e-92	2.11744	0.975	0.397	6.98e-88	1_Mac-Activated	H2-Ab1
Axl	1.21e-89	3.88165	0.623	0.063	4.09e-85	1_Mac-Activated	Axl
Tmcc3	1.39e-86	3.07672	0.832	0.258	4.68e-82	1_Mac-Activated	Tmcc3
Runx3	2.02e-85	2.67817	0.732	0.135	6.81e-81	1_Mac-Activated	Runx3
Rnf180	1.35e-81	4.27209	0.614	0.082	4.56e-77	1_Mac-Activated	Rnf180
Ms4a7	1.09e-80	2.21764	0.91	0.334	3.68e-76	1_Mac-Activated	Ms4a7
H2-Ea	1.99e-80	3.55307	0.657	0.105	6.7e-76	1_Mac-Activated	H2-Ea
C1qb	2.44e-77	1.78208	0.984	0.345	8.22e-73	1_Mac-Activated	C1qb
Arhgap22	9.26e-77	3.48207	0.576	0.063	3.12e-72	1_Mac-Activated	Arhgap22
Vcam1	6.98e-76	3.62096	0.583	0.07	2.35e-71	1_Mac-Activated	Vcam1
Cd63	3.56e-75	2.0775	0.919	0.415	1.2e-70	1_Mac-Activated	Cd63
Basp1	6.24e-75	1.59042	0.95	0.447	2.1e-70	1_Mac-Activated	Basp1
Itga9	1.24e-74	3.33203	0.639	0.112	4.17e-70	1_Mac-Activated	Itga9
Cd72	1.03e-73	3.3466	0.576	0.074	3.47e-69	1_Mac-Activated	Cd72
Apbb2	7.45e-71	3.70225	0.555	0.075	2.51e-66	1_Mac-Activated	Apbb2
Cd81	1.09e-70	1.89436	0.894	0.378	3.67e-66	1_Mac-Activated	Cd81
Fmnl2	1.39e-70	2.70993	0.754	0.207	4.69e-66	1_Mac-Activated	Fmnl2
Aif1	4.77e-70	2.05991	0.875	0.352	1.61e-65	1_Mac-Activated	Aif1
Col14a1	1.5e-69	4.9259	0.43	0.018	5.07e-65	1_Mac-Activated	Col14a1
Hpgds	1.26e-66	2.0985	0.807	0.246	4.24e-62	1_Mac-Activated	Hpgds
Ctss	1.34e-63	1.46234	0.984	0.757	4.53e-59	1_Mac-Activated	Ctss
Il7r	1.46e-63	3.175	0.539	0.075	4.94e-59	1_Mac-Activated	Il7r
Apoe	8.59e-63	1.76611	0.994	0.655	2.9e-58	1_Mac-Activated	Apoe
Snhg15	4.44e-58	2.35643	0.66	0.179	1.5e-53	1_Mac-Activated	Snhg15
Pxdc1	4.59e-58	3.16611	0.523	0.091	1.55e-53	1_Mac-Activated	Pxdc1
C1qa	9.27e-58	1.35527	0.991	0.37	3.12e-53	1_Mac-Activated	C1qa
Snx24	1.26e-57	2.64593	0.598	0.13	4.24e-53	1_Mac-Activated	Snx24
Cd207	2.07e-57	8.38267	0.321	0.001	6.96e-53	1_Mac-Activated	Cd207
Gatm	5.3e-57	1.66825	0.882	0.359	1.79e-52	1_Mac-Activated	Gatm
Rgs10	3.08e-56	1.78385	0.841	0.378	1.04e-51	1_Mac-Activated	Rgs10
Procr	1.7e-55	4.85219	0.439	0.055	5.73e-51	1_Mac-Activated	Procr
Rcbtb2	3.86e-54	2.16525	0.723	0.259	1.3e-49	1_Mac-Activated	Rcbtb2
Arl5c	3.89e-54	1.98927	0.869	0.465	1.31e-49	1_Mac-Activated	Arl5c
Dst	9.18e-54	1.83285	0.785	0.317	3.09e-49	1_Mac-Activated	Dst
Cd300c2	4.81e-53	1.59989	0.854	0.355	1.62e-48	1_Mac-Activated	Cd300c2
Col27a1	5.03e-53	2.62847	0.458	0.061	1.7e-48	1_Mac-Activated	Col27a1
Rps29	9.48e-53	0.786828	0.994	0.97	3.19e-48	1_Mac-Activated	Rps29
2510009E07Rik	8.07e-52	3.45143	0.424	0.052	2.72e-47	1_Mac-Activated	2510009E07Rik
Tent5c	4.58e-51	2.42841	0.536	0.115	1.54e-46	1_Mac-Activated	Tent5c
Ank2	6.84e-50	3.10787	0.467	0.075	2.3e-45	1_Mac-Activated	Ank2
C1qc	8.92e-49	1.16087	0.96	0.34	3.01e-44	1_Mac-Activated	C1qc
H2-M2	2.49e-48	5.87019	0.296	0.008	8.4e-44	1_Mac-Activated	H2-M2
Hexb	3.25e-48	1.09631	0.931	0.585	1.1e-43	1_Mac-Activated	Hexb
Myo1e	5.42e-48	1.95552	0.72	0.292	1.83e-43	1_Mac-Activated	Myo1e
Rps20	2.53e-47	0.927779	0.984	0.844	8.52e-43	1_Mac-Activated	Rps20
Itgb5	1.35e-46	2.41142	0.561	0.153	4.56e-42	1_Mac-Activated	Itgb5
Plcl1	2.54e-46	2.13989	0.67	0.22	8.55e-42	1_Mac-Activated	Plcl1
1700016P03Rik	2.61e-46	2.01595	0.629	0.203	8.81e-42	1_Mac-Activated	1700016P03Rik
Ldlrad4	5.52e-46	1.99754	0.757	0.325	1.86e-41	1_Mac-Activated	Ldlrad4
Rpl32	5.14e-45	0.953381	0.972	0.853	1.73e-40	1_Mac-Activated	Rpl32
Rpl39	2.89e-44	0.889593	0.988	0.881	9.74e-40	1_Mac-Activated	Rpl39
Dpys	4.44e-44	2.12086	0.57	0.15	1.49e-39	1_Mac-Activated	Dpys
Hilpda	7.87e-44	1.75295	0.791	0.435	2.65e-39	1_Mac-Activated	Hilpda
Slamf9	1.51e-43	2.385	0.452	0.085	5.07e-39	1_Mac-Activated	Slamf9
Cacna1a	3.26e-43	1.346	0.763	0.274	1.1e-38	1_Mac-Activated	Cacna1a
Ifi30	4.31e-43	1.76262	0.841	0.457	1.45e-38	1_Mac-Activated	Ifi30
Gpr183	6.54e-42	2.98519	0.445	0.09	2.2e-37	1_Mac-Activated	Gpr183
Rtcb	8.16e-41	2.22756	0.555	0.179	2.75e-36	1_Mac-Activated	Rtcb
Rps21	8.57e-41	0.763444	0.991	0.906	2.89e-36	1_Mac-Activated	Rps21
Rpl12	5.71e-40	0.821871	0.969	0.824	1.93e-35	1_Mac-Activated	Rpl12
Pik3r1	6.55e-40	1.53343	0.813	0.48	2.21e-35	1_Mac-Activated	Pik3r1
Acp5	1.05e-39	2.7876	0.483	0.126	3.54e-35	1_Mac-Activated	Acp5
Cd83	2.72e-39	1.18179	0.953	0.753	9.16e-35	1_Mac-Activated	Cd83
Rpl27a	3.83e-39	0.780187	0.994	0.921	1.29e-34	1_Mac-Activated	Rpl27a
Cd86	5e-39	1.11218	0.935	0.668	1.68e-34	1_Mac-Activated	Cd86
Slc3a2	5.79e-39	1.24032	0.888	0.617	1.95e-34	1_Mac-Activated	Slc3a2
Dlc1	8.57e-39	3.73948	0.277	0.019	2.89e-34	1_Mac-Activated	Dlc1
Scimp	3.67e-38	3.68139	0.312	0.034	1.24e-33	1_Mac-Activated	Scimp
Tgfbr1	5.78e-38	1.51631	0.829	0.445	1.95e-33	1_Mac-Activated	Tgfbr1
Rpl36a	6.04e-38	0.96821	0.96	0.744	2.03e-33	1_Mac-Activated	Rpl36a
Il1b	1.02e-37	1.28496	0.913	0.587	3.44e-33	1_Mac-Activated	Il1b
Dock10	1.94e-37	1.25468	0.916	0.611	6.53e-33	1_Mac-Activated	Dock10
Gm56557	4.4e-37	4.61804	0.255	0.015	1.48e-32	1_Mac-Activated	Gm56557
Gm13710	4.5e-37	4.41369	0.265	0.018	1.52e-32	1_Mac-Activated	Gm13710
Slc15a3	5.13e-37	1.04043	0.903	0.663	1.73e-32	1_Mac-Activated	Slc15a3
Ccl22	6.01e-37	0.666344	0.33	0.038	2.02e-32	1_Mac-Activated	Ccl22
Cxcl1	6.43e-37	1.82186	0.776	0.457	2.17e-32	1_Mac-Activated	Cxcl1
Disc1	1.86e-36	2.28764	0.458	0.113	6.27e-32	1_Mac-Activated	Disc1
AU020206	2.58e-36	2.33496	0.417	0.091	8.7e-32	1_Mac-Activated	AU020206
Plxna4	2.36e-35	2.68618	0.386	0.078	7.96e-31	1_Mac-Activated	Plxna4
Rps24	2.61e-35	0.730645	0.991	0.902	8.81e-31	1_Mac-Activated	Rps24
Rpl37	3.82e-35	0.733924	0.988	0.896	1.29e-30	1_Mac-Activated	Rpl37
Tmem176a	1.14e-34	1.17596	0.832	0.42	3.86e-30	1_Mac-Activated	Tmem176a
Camk2n1	1.23e-34	3.13898	0.28	0.029	4.13e-30	1_Mac-Activated	Camk2n1
Rpl10a	1.47e-34	0.811048	0.972	0.838	4.96e-30	1_Mac-Activated	Rpl10a
Sdc4	1.6e-34	0.943006	0.903	0.555	5.41e-30	1_Mac-Activated	Sdc4
Rnf121	3.22e-34	2.20139	0.439	0.113	1.08e-29	1_Mac-Activated	Rnf121
Bcl2a1b	2.38e-33	0.994949	0.91	0.593	8.04e-29	1_Mac-Activated	Bcl2a1b
Nav2	6.15e-33	2.35092	0.386	0.085	2.07e-28	1_Mac-Activated	Nav2
Tnfsf13b	1.09e-32	3.09606	0.255	0.023	3.68e-28	1_Mac-Activated	Tnfsf13b
Mmp14	1.11e-32	3.44566	0.296	0.042	3.75e-28	1_Mac-Activated	Mmp14
Serpine1	1.19e-32	1.99036	0.255	0.023	4.02e-28	1_Mac-Activated	Serpine1
Rpl34	2.28e-32	0.726802	0.984	0.862	7.69e-28	1_Mac-Activated	Rpl34
Rpl11	2.7e-32	0.733546	0.981	0.853	9.11e-28	1_Mac-Activated	Rpl11
Rps13	2.94e-32	0.721236	0.978	0.85	9.89e-28	1_Mac-Activated	Rps13
mt-Cytb	3.46e-32	0.604474	0.981	0.928	1.17e-27	1_Mac-Activated	mt-Cytb
Rps4x	7.94e-32	0.716364	0.984	0.887	2.67e-27	1_Mac-Activated	Rps4x
Gm14221	9.49e-32	2.09136	0.464	0.138	3.2e-27	1_Mac-Activated	Gm14221
St3gal6	1.08e-31	1.44416	0.417	0.1	3.64e-27	1_Mac-Activated	St3gal6
Rpl30	1.09e-31	0.724585	0.978	0.865	3.68e-27	1_Mac-Activated	Rpl30
Tmem176b	1.57e-31	0.997024	0.86	0.457	5.27e-27	1_Mac-Activated	Tmem176b
Tamalin	1.99e-31	2.0336	0.383	0.085	6.7e-27	1_Mac-Activated	Tamalin
Foxn3	2.17e-31	1.21784	0.829	0.514	7.31e-27	1_Mac-Activated	Foxn3
Rpl21	2.91e-31	0.742627	0.981	0.832	9.82e-27	1_Mac-Activated	Rpl21
Ctsz	3.25e-31	0.803531	0.963	0.823	1.1e-26	1_Mac-Activated	Ctsz
Frmd4a	7.42e-31	2.54747	0.399	0.102	2.5e-26	1_Mac-Activated	Frmd4a
Tpst2	7.6e-31	1.56156	0.573	0.236	2.56e-26	1_Mac-Activated	Tpst2
Rps12	9.09e-31	0.600154	0.984	0.937	3.06e-26	1_Mac-Activated	Rps12
Ptms	9.24e-31	1.04943	0.779	0.453	3.12e-26	1_Mac-Activated	Ptms
H2-DMb1	1.23e-30	0.946417	0.598	0.21	4.14e-26	1_Mac-Activated	H2-DMb1
Xlr	1.42e-30	3.07484	0.283	0.04	4.78e-26	1_Mac-Activated	Xlr
Rpl6	1.9e-30	0.743189	0.975	0.862	6.41e-26	1_Mac-Activated	Rpl6
2410006H16Rik	3.62e-30	1.41202	0.804	0.51	1.22e-25	1_Mac-Activated	2410006H16Rik
Ckb	7.85e-30	1.60946	0.508	0.164	2.65e-25	1_Mac-Activated	Ckb
Rps15a	1.01e-29	0.726171	0.984	0.846	3.39e-25	1_Mac-Activated	Rps15a
Maml2	1.15e-29	1.30297	0.819	0.503	3.89e-25	1_Mac-Activated	Maml2
Rps28	1.39e-29	0.593173	0.994	0.929	4.69e-25	1_Mac-Activated	Rps28
Anxa5	2.97e-29	1.00419	0.925	0.656	9.99e-25	1_Mac-Activated	Anxa5
Pvt1	3.16e-29	2.60518	0.315	0.059	1.06e-24	1_Mac-Activated	Pvt1
Lat2	5.09e-29	1.69776	0.411	0.112	1.71e-24	1_Mac-Activated	Lat2
Hk2	6.54e-29	1.11288	0.72	0.364	2.2e-24	1_Mac-Activated	Hk2
Otulinl	1.25e-28	1.28058	0.626	0.278	4.2e-24	1_Mac-Activated	Otulinl
H2-DMa	1.52e-28	1.06566	0.676	0.3	5.13e-24	1_Mac-Activated	H2-DMa
Atp6v0c	2.25e-28	0.80445	0.95	0.82	7.58e-24	1_Mac-Activated	Atp6v0c
Tanc2	4.19e-28	1.17766	0.754	0.389	1.41e-23	1_Mac-Activated	Tanc2
Ubb	5.1e-28	0.83911	0.96	0.771	1.72e-23	1_Mac-Activated	Ubb
Ppfibp1	5.15e-28	1.79071	0.564	0.254	1.74e-23	1_Mac-Activated	Ppfibp1
Gde1	5.2e-28	1.80705	0.436	0.136	1.75e-23	1_Mac-Activated	Gde1
Bcl2l1	1.42e-27	0.990726	0.495	0.172	4.79e-23	1_Mac-Activated	Bcl2l1
Rpl18a	1.86e-27	0.642339	0.981	0.909	6.27e-23	1_Mac-Activated	Rpl18a
Fcgr1	2.33e-27	1.70738	0.539	0.205	7.86e-23	1_Mac-Activated	Fcgr1
Cd14	2.63e-27	0.955233	0.941	0.836	8.85e-23	1_Mac-Activated	Cd14
Rps18	3.06e-27	0.674199	0.975	0.853	1.03e-22	1_Mac-Activated	Rps18
Ccrl2	3.67e-27	0.890997	0.903	0.782	1.24e-22	1_Mac-Activated	Ccrl2
Dock4	4.37e-27	0.871172	0.826	0.471	1.47e-22	1_Mac-Activated	Dock4
Gm48065	4.45e-27	2.25969	0.33	0.071	1.5e-22	1_Mac-Activated	Gm48065
Rps7	5.76e-27	0.703628	0.984	0.816	1.94e-22	1_Mac-Activated	Rps7
Rplp2	9.4e-27	0.572725	0.978	0.902	3.17e-22	1_Mac-Activated	Rplp2
Rpl23	1.13e-26	0.593017	0.984	0.932	3.82e-22	1_Mac-Activated	Rpl23
mt-Co3	1.32e-26	0.413357	1	0.974	4.46e-22	1_Mac-Activated	mt-Co3
mt-Atp6	1.38e-26	0.476268	0.994	0.96	4.65e-22	1_Mac-Activated	mt-Atp6
Hivep3	1.39e-26	1.25162	0.604	0.265	4.68e-22	1_Mac-Activated	Hivep3
Stard13	1.51e-26	3.18613	0.296	0.059	5.07e-22	1_Mac-Activated	Stard13
Eef1a1	1.68e-26	0.547579	0.994	0.939	5.67e-22	1_Mac-Activated	Eef1a1
Hspe1	2.13e-26	1.1635	0.72	0.387	7.16e-22	1_Mac-Activated	Hspe1
Dusp2	2.96e-26	0.933469	0.863	0.596	9.98e-22	1_Mac-Activated	Dusp2
Apold1	3.24e-26	3.0469	0.259	0.04	1.09e-21	1_Mac-Activated	Apold1
Rps5	3.27e-26	0.662935	0.972	0.862	1.1e-21	1_Mac-Activated	Rps5
Mvb12b	3.73e-26	2.56373	0.271	0.048	1.26e-21	1_Mac-Activated	Mvb12b
Rpl17	3.75e-26	0.681156	0.978	0.864	1.26e-21	1_Mac-Activated	Rpl17
Gadd45g	3.94e-26	2.40606	0.399	0.123	1.33e-21	1_Mac-Activated	Gadd45g
Gm20513	9.84e-26	2.67198	0.274	0.049	3.32e-21	1_Mac-Activated	Gm20513
Dnase1l3	1.25e-25	3.35215	0.283	0.055	4.21e-21	1_Mac-Activated	Dnase1l3
Gm56768	1.49e-25	3.1381	0.262	0.046	5.03e-21	1_Mac-Activated	Gm56768
Ktn1	2.19e-25	1.44434	0.648	0.344	7.38e-21	1_Mac-Activated	Ktn1
Rps2	3.45e-25	0.71254	0.956	0.735	1.16e-20	1_Mac-Activated	Rps2
Lilra5	3.89e-25	1.52473	0.377	0.1	1.31e-20	1_Mac-Activated	Lilra5
Rps27a1	5.13e-25	0.5904	1	0.905	1.73e-20	1_Mac-Activated	Rps27a
Npc2	6.29e-25	0.689065	0.95	0.742	2.12e-20	1_Mac-Activated	Npc2
Slc25a33	8.23e-25	1.67851	0.495	0.195	2.77e-20	1_Mac-Activated	Slc25a33
Rpl10	8.74e-25	0.695324	0.956	0.779	2.95e-20	1_Mac-Activated	Rpl10
Rps3	9.24e-25	0.626827	0.981	0.854	3.11e-20	1_Mac-Activated	Rps3
Gas5	1.38e-24	0.900339	0.863	0.638	4.65e-20	1_Mac-Activated	Gas5
Tnfrsf12a	1.45e-24	1.63027	0.48	0.19	4.88e-20	1_Mac-Activated	Tnfrsf12a
Rpl3	1.55e-24	0.642283	0.969	0.824	5.23e-20	1_Mac-Activated	Rpl3
Large1	2.11e-24	1.2075	0.604	0.276	7.13e-20	1_Mac-Activated	Large1
Rps25	2.98e-24	0.584806	0.984	0.859	1e-19	1_Mac-Activated	Rps25
Rhoc	3.39e-24	1.86903	0.302	0.068	1.14e-19	1_Mac-Activated	Rhoc
Tspan33	3.39e-24	1.87882	0.352	0.094	1.14e-19	1_Mac-Activated	Tspan33
Ppia	3.83e-24	0.646251	0.972	0.844	1.29e-19	1_Mac-Activated	Ppia
Rpl22	6.19e-24	0.714527	0.96	0.784	2.09e-19	1_Mac-Activated	Rpl22
Rplp1	6.59e-24	0.469702	0.991	0.96	2.22e-19	1_Mac-Activated	Rplp1
Myc	1.31e-23	1.54346	0.336	0.091	4.4e-19	1_Mac-Activated	Myc
Rpl151	1.74e-23	0.619713	0.978	0.806	5.85e-19	1_Mac-Activated	Rpl15
Mafb	2.21e-23	1.19044	0.794	0.458	7.46e-19	1_Mac-Activated	Mafb
Bcl2a1a	3.08e-23	0.676642	0.838	0.46	1.04e-18	1_Mac-Activated	Bcl2a1a
mt-Nd3	3.95e-23	0.607279	0.938	0.756	1.33e-18	1_Mac-Activated	mt-Nd3
Fth1	4.38e-23	0.273685	0.988	0.958	1.48e-18	1_Mac-Activated	Fth1
Gm17056	4.48e-23	1.7243	0.43	0.149	1.51e-18	1_Mac-Activated	Gm17056
Inpp4b	4.67e-23	1.12355	0.632	0.306	1.57e-18	1_Mac-Activated	Inpp4b
Cd521	5.99e-23	0.61073	0.925	0.531	2.02e-18	1_Mac-Activated	Cd52
Igsf8	6.62e-23	1.24941	0.567	0.255	2.23e-18	1_Mac-Activated	Igsf8
Glipr1	7.77e-23	1.61081	0.47	0.181	2.62e-18	1_Mac-Activated	Glipr1
Irak1bp1	1.4e-22	1.80798	0.262	0.053	4.72e-18	1_Mac-Activated	Irak1bp1
Rps10	1.47e-22	0.573545	0.991	0.909	4.97e-18	1_Mac-Activated	Rps10
Ly86	1.73e-22	0.956819	0.748	0.428	5.82e-18	1_Mac-Activated	Ly86
Bach2	1.86e-22	1.23778	0.551	0.258	6.27e-18	1_Mac-Activated	Bach2
mt-Co2	1.99e-22	0.386373	0.988	0.944	6.69e-18	1_Mac-Activated	mt-Co2
Slamf8	2.15e-22	2.57536	0.255	0.05	7.24e-18	1_Mac-Activated	Slamf8
Nbn	2.46e-22	1.76614	0.43	0.165	8.3e-18	1_Mac-Activated	Nbn
Abr	3.04e-22	1.381	0.648	0.349	1.02e-17	1_Mac-Activated	Abr
Svbp	4.3e-22	2.6078	0.29	0.072	1.45e-17	1_Mac-Activated	Svbp
Rpl19	4.31e-22	0.527357	0.984	0.889	1.45e-17	1_Mac-Activated	Rpl19
Cxcl2	4.62e-22	0.813218	0.925	0.84	1.56e-17	1_Mac-Activated	Cxcl2
Id2	1.01e-21	0.589328	0.745	0.434	3.4e-17	1_Mac-Activated	Id2
Plau	1.02e-21	1.33058	0.502	0.21	3.43e-17	1_Mac-Activated	Plau
Trem2	1.15e-21	1.88929	0.355	0.108	3.88e-17	1_Mac-Activated	Trem2
Snhg12	1.17e-21	1.36237	0.533	0.239	3.93e-17	1_Mac-Activated	Snhg12
Ccl3	1.26e-21	1.03821	0.766	0.458	4.25e-17	1_Mac-Activated	Ccl3
Rpl261	1.38e-21	0.601252	0.966	0.82	4.66e-17	1_Mac-Activated	Rpl26
Tnf	2.7e-21	0.784273	0.891	0.69	9.09e-17	1_Mac-Activated	Tnf
Ciita	2.92e-21	1.40318	0.262	0.055	9.84e-17	1_Mac-Activated	Ciita
Flnb	4.75e-21	1.25076	0.614	0.319	1.6e-16	1_Mac-Activated	Flnb
Rplp01	4.93e-21	0.519907	0.981	0.892	1.66e-16	1_Mac-Activated	Rplp0
Il21r	5.03e-21	2.22874	0.287	0.071	1.69e-16	1_Mac-Activated	Il21r
Gm13391	5.03e-21	2.02012	0.287	0.072	1.7e-16	1_Mac-Activated	Gm13391
Rilpl2	5.3e-21	0.834144	0.798	0.513	1.79e-16	1_Mac-Activated	Rilpl2
Uba52	5.51e-21	0.812953	0.804	0.529	1.86e-16	1_Mac-Activated	Uba52
Gng2	5.94e-21	1.08306	0.623	0.308	2e-16	1_Mac-Activated	Gng2
Ccr7	6.31e-21	0.559259	0.274	0.059	2.13e-16	1_Mac-Activated	Ccr7
Zeb1	8.43e-21	1.31765	0.364	0.113	2.84e-16	1_Mac-Activated	Zeb1
Rpl361	8.63e-21	0.468572	0.988	0.906	2.91e-16	1_Mac-Activated	Rpl36
Zfp704	1.01e-20	1.44865	0.417	0.16	3.4e-16	1_Mac-Activated	Zfp704
Antxr2	1.24e-20	1.03025	0.685	0.409	4.2e-16	1_Mac-Activated	Antxr2
Dot1l	1.44e-20	1.28622	0.467	0.198	4.84e-16	1_Mac-Activated	Dot1l
Rpl35	1.61e-20	0.749205	0.913	0.67	5.41e-16	1_Mac-Activated	Rpl35
Mthfs	1.91e-20	1.06095	0.838	0.589	6.42e-16	1_Mac-Activated	Mthfs
Mxi1	2.11e-20	1.28913	0.607	0.334	7.1e-16	1_Mac-Activated	Mxi1
Src	2.28e-20	1.87935	0.33	0.106	7.67e-16	1_Mac-Activated	Src
Rpl27	3.3e-20	0.601769	0.969	0.828	1.11e-15	1_Mac-Activated	Rpl27
E330020D12Rik	4.42e-20	1.86652	0.355	0.116	1.49e-15	1_Mac-Activated	E330020D12Rik
mt-Nd1	8.27e-20	0.422433	0.988	0.905	2.79e-15	1_Mac-Activated	mt-Nd1
Rpl35a	1e-19	0.482657	0.975	0.928	3.39e-15	1_Mac-Activated	Rpl35a
Ctsh	1.04e-19	0.729625	0.882	0.628	3.49e-15	1_Mac-Activated	Ctsh
Rpl37a	1.72e-19	0.469431	0.997	0.951	5.79e-15	1_Mac-Activated	Rpl37a
Rps26	1.79e-19	0.495809	0.994	0.895	6.04e-15	1_Mac-Activated	Rps26
Rpl41	1.9e-19	0.4767	0.997	0.935	6.39e-15	1_Mac-Activated	Rpl41
Rpl131	2.27e-19	0.487189	0.984	0.935	7.66e-15	1_Mac-Activated	Rpl13
Crem	5.63e-19	1.03441	0.648	0.385	1.9e-14	1_Mac-Activated	Crem
Blnk	6.17e-19	0.950504	0.614	0.312	2.08e-14	1_Mac-Activated	Blnk
Gpr65	6.93e-19	1.30853	0.396	0.146	2.34e-14	1_Mac-Activated	Gpr65
H2-Q7	9.27e-19	0.730869	0.72	0.412	3.12e-14	1_Mac-Activated	H2-Q7
Sqstm1	1.17e-18	0.703043	0.919	0.806	3.93e-14	1_Mac-Activated	Sqstm1
Atp8a1	1.21e-18	1.12935	0.592	0.319	4.08e-14	1_Mac-Activated	Atp8a1
Rps14	1.22e-18	0.491281	0.988	0.911	4.1e-14	1_Mac-Activated	Rps14
Cx3cr1	1.31e-18	0.578928	0.598	0.284	4.43e-14	1_Mac-Activated	Cx3cr1
Rftn1	1.63e-18	0.882803	0.67	0.378	5.48e-14	1_Mac-Activated	Rftn1
Eef1b2	1.95e-18	0.569629	0.925	0.72	6.57e-14	1_Mac-Activated	Eef1b2
Rps9	2.74e-18	0.435331	0.991	0.951	9.23e-14	1_Mac-Activated	Rps9
Lmna	2.81e-18	1.21404	0.673	0.408	9.48e-14	1_Mac-Activated	Lmna
Rps23	3.64e-18	0.503311	0.988	0.868	1.22e-13	1_Mac-Activated	Rps23
Apobec1	3.78e-18	1.24249	0.551	0.266	1.27e-13	1_Mac-Activated	Apobec1
Maff	4.81e-18	0.671608	0.816	0.557	1.62e-13	1_Mac-Activated	Maff
Rufy3	5.68e-18	1.32918	0.523	0.266	1.91e-13	1_Mac-Activated	Rufy3
Gm49662	5.75e-18	1.85007	0.424	0.184	1.94e-13	1_Mac-Activated	Gm49662
Camk1	6.68e-18	1.14687	0.483	0.224	2.25e-13	1_Mac-Activated	Camk1
Rpl23a	7.1e-18	0.581977	0.956	0.78	2.39e-13	1_Mac-Activated	Rpl23a
Mt1	7.56e-18	0.846193	0.931	0.57	2.55e-13	1_Mac-Activated	Mt1
Tubb2a	8.25e-18	1.31446	0.542	0.282	2.78e-13	1_Mac-Activated	Tubb2a
mt-Nd2	1.03e-17	0.410306	0.978	0.868	3.48e-13	1_Mac-Activated	mt-Nd2
Dhx40	1.36e-17	1.67943	0.732	0.532	4.59e-13	1_Mac-Activated	Dhx40
Malt1	1.63e-17	0.705558	0.785	0.52	5.5e-13	1_Mac-Activated	Malt1
Areg	1.68e-17	1.18453	0.417	0.168	5.64e-13	1_Mac-Activated	Areg
Rpl181	2.07e-17	0.481488	0.975	0.857	6.98e-13	1_Mac-Activated	Rpl18
Nhp2	2.47e-17	1.14261	0.489	0.233	8.31e-13	1_Mac-Activated	Nhp2
Rpl91	4.4e-17	0.504323	0.981	0.846	1.48e-12	1_Mac-Activated	Rpl9
Cd40	4.65e-17	0.887744	0.741	0.497	1.57e-12	1_Mac-Activated	Cd40
Dennd2b	4.94e-17	1.83632	0.287	0.09	1.66e-12	1_Mac-Activated	Dennd2b
Dnajb2	5.33e-17	1.11427	0.343	0.123	1.8e-12	1_Mac-Activated	Dnajb2
Ssr4	5.45e-17	0.814489	0.763	0.492	1.84e-12	1_Mac-Activated	Ssr4
Cd68	5.51e-17	0.877608	0.788	0.521	1.86e-12	1_Mac-Activated	Cd68
Cebpa	5.54e-17	1.21606	0.455	0.209	1.87e-12	1_Mac-Activated	Cebpa
Rps111	6.05e-17	0.49109	0.981	0.872	2.04e-12	1_Mac-Activated	Rps11
Rgs2	8.41e-17	0.797471	0.583	0.318	2.83e-12	1_Mac-Activated	Rgs2
Rpl281	9.02e-17	0.461369	0.981	0.906	3.04e-12	1_Mac-Activated	Rpl28
Fau1	1.08e-16	0.427373	0.988	0.958	3.63e-12	1_Mac-Activated	Fau
Rpl7a1	1.14e-16	0.473272	0.944	0.808	3.83e-12	1_Mac-Activated	Rpl7a
Nlrp3	1.2e-16	0.616715	0.866	0.719	4.05e-12	1_Mac-Activated	Nlrp3
Gm8797	1.27e-16	0.658053	0.875	0.649	4.27e-12	1_Mac-Activated	Gm8797
Mid1	1.47e-16	1.66572	0.607	0.37	4.95e-12	1_Mac-Activated	Mid1
Nfkbib	1.78e-16	0.69566	0.798	0.598	6.01e-12	1_Mac-Activated	Nfkbib
Hebp1	1.85e-16	1.3103	0.477	0.228	6.24e-12	1_Mac-Activated	Hebp1
Rps271	1.99e-16	0.465636	0.988	0.922	6.72e-12	1_Mac-Activated	Rps27
Rpl381	2.14e-16	0.429146	0.994	0.903	7.2e-12	1_Mac-Activated	Rpl38
Pfdn5	3.45e-16	0.674578	0.897	0.719	1.16e-11	1_Mac-Activated	Pfdn5
Tnfsf9	5.17e-16	1.25335	0.595	0.368	1.74e-11	1_Mac-Activated	Tnfsf9
Gm39469	5.71e-16	0.992814	0.455	0.214	1.93e-11	1_Mac-Activated	Gm39469
Cyba	6.52e-16	0.58538	0.947	0.804	2.2e-11	1_Mac-Activated	Cyba
Itgav	1.08e-15	0.96329	0.639	0.378	3.63e-11	1_Mac-Activated	Itgav
Rpl7	1.26e-15	0.514567	0.972	0.823	4.24e-11	1_Mac-Activated	Rpl7
Rapgef2	1.51e-15	1.02915	0.769	0.57	5.09e-11	1_Mac-Activated	Rapgef2
Icosl	1.52e-15	0.596488	0.405	0.166	5.12e-11	1_Mac-Activated	Icosl
Osgin2	1.81e-15	0.672358	0.595	0.31	6.09e-11	1_Mac-Activated	Osgin2
Smim3	1.83e-15	0.658657	0.433	0.186	6.18e-11	1_Mac-Activated	Smim3
H2-Q6	2.48e-15	1.0702	0.355	0.139	8.36e-11	1_Mac-Activated	H2-Q6
Dennd4a	3.57e-15	0.456051	0.816	0.572	1.2e-10	1_Mac-Activated	Dennd4a
mt-Nd4	3.77e-15	0.342199	0.988	0.918	1.27e-10	1_Mac-Activated	mt-Nd4
Gm15726	5.75e-15	0.89617	0.685	0.402	1.94e-10	1_Mac-Activated	Gm15726
Fosb	5.8e-15	0.605163	0.726	0.446	1.95e-10	1_Mac-Activated	Fosb
Jdp2	6.09e-15	0.768804	0.819	0.596	2.05e-10	1_Mac-Activated	Jdp2
Rps161	6.35e-15	0.41889	0.981	0.91	2.14e-10	1_Mac-Activated	Rps16
Rpl31	7.11e-15	0.53941	0.919	0.729	2.4e-10	1_Mac-Activated	Rpl31
Mgat4a	7.19e-15	0.908505	0.526	0.277	2.42e-10	1_Mac-Activated	Mgat4a
Rps6	9.35e-15	0.480059	0.956	0.827	3.15e-10	1_Mac-Activated	Rps6
Rps81	1.07e-14	0.393999	0.984	0.945	3.61e-10	1_Mac-Activated	Rps8
Atox11	1.13e-14	0.502601	0.922	0.716	3.81e-10	1_Mac-Activated	Atox1
Cpq	1.22e-14	0.871143	0.514	0.271	4.11e-10	1_Mac-Activated	Cpq
Tbc1d4	1.23e-14	1.05061	0.464	0.244	4.13e-10	1_Mac-Activated	Tbc1d4
Lgmn	1.23e-14	0.299897	0.91	0.588	4.15e-10	1_Mac-Activated	Lgmn
Dtx4	1.27e-14	0.770467	0.399	0.173	4.29e-10	1_Mac-Activated	Dtx4
AW112010	1.55e-14	1.01009	0.33	0.131	5.23e-10	1_Mac-Activated	AW112010
Uqcrh	2.06e-14	0.512868	0.882	0.667	6.94e-10	1_Mac-Activated	Uqcrh
Dynlt2b	2.17e-14	1.08849	0.374	0.157	7.33e-10	1_Mac-Activated	Dynlt2b
Tnfaip2	2.97e-14	0.419994	0.863	0.655	1e-09	1_Mac-Activated	Tnfaip2
Trim35	3.53e-14	1.95422	0.262	0.09	1.19e-09	1_Mac-Activated	Trim35
Rpl22l1	3.71e-14	0.610311	0.897	0.66	1.25e-09	1_Mac-Activated	Rpl22l1
Tsix	4.38e-14	1.27226	0.43	0.206	1.48e-09	1_Mac-Activated	Tsix
Rps17	4.53e-14	0.53003	0.95	0.769	1.53e-09	1_Mac-Activated	Rps17
Zcchc14	4.71e-14	1.50769	0.274	0.095	1.59e-09	1_Mac-Activated	Zcchc14
Rpl14	5.48e-14	0.483339	0.953	0.799	1.85e-09	1_Mac-Activated	Rpl14
Atp8b4	6.2e-14	0.539793	0.47	0.236	2.09e-09	1_Mac-Activated	Atp8b4
Atp5g2	6.72e-14	0.628742	0.804	0.58	2.27e-09	1_Mac-Activated	Atp5g2
Ccr5	7.14e-14	0.574244	0.427	0.192	2.41e-09	1_Mac-Activated	Ccr5
Ccl4	7.41e-14	1.41563	0.745	0.52	2.5e-09	1_Mac-Activated	Ccl4
Ddit3	7.78e-14	0.987175	0.651	0.43	2.62e-09	1_Mac-Activated	Ddit3
Tbc1d10a	1.3e-13	0.970159	0.436	0.209	4.38e-09	1_Mac-Activated	Tbc1d10a
Sfmbt1	1.52e-13	0.801292	0.539	0.286	5.14e-09	1_Mac-Activated	Sfmbt1
Bcl2a1d1	1.68e-13	0.407493	0.791	0.48	5.68e-09	1_Mac-Activated	Bcl2a1d
Rnaset2a	3.36e-13	0.539641	0.785	0.547	1.13e-08	1_Mac-Activated	Rnaset2a
Pdgfa	3.47e-13	1.11595	0.315	0.13	1.17e-08	1_Mac-Activated	Pdgfa
Mrpl52	3.71e-13	0.476933	0.685	0.423	1.25e-08	1_Mac-Activated	Mrpl52
Itm2b	3.78e-13	0.322252	0.975	0.857	1.27e-08	1_Mac-Activated	Itm2b
Rab7b	3.84e-13	0.968979	0.445	0.222	1.29e-08	1_Mac-Activated	Rab7b
Nfkbie	3.96e-13	0.681101	0.505	0.274	1.33e-08	1_Mac-Activated	Nfkbie
Niban1	4.05e-13	0.588959	0.692	0.435	1.36e-08	1_Mac-Activated	Niban1
Sh3pxd2b	4.43e-13	0.656378	0.523	0.278	1.49e-08	1_Mac-Activated	Sh3pxd2b
Mpp7	4.47e-13	1.01108	0.704	0.518	1.51e-08	1_Mac-Activated	Mpp7
Rpl24	5.05e-13	0.406078	0.978	0.873	1.7e-08	1_Mac-Activated	Rpl24
Rps191	5.15e-13	0.423324	0.981	0.883	1.74e-08	1_Mac-Activated	Rps19
Ftl1	5.64e-13	0.436642	0.991	0.95	1.9e-08	1_Mac-Activated	Ftl1
Ifnar1	7.86e-13	0.770504	0.526	0.307	2.65e-08	1_Mac-Activated	Ifnar1
Mir99ahg	8.47e-13	0.50055	0.589	0.327	2.85e-08	1_Mac-Activated	Mir99ahg
Rab20	8.83e-13	0.413343	0.798	0.566	2.98e-08	1_Mac-Activated	Rab20
Tspan13	1.12e-12	0.996389	0.47	0.251	3.77e-08	1_Mac-Activated	Tspan13
Ptgs1	1.31e-12	1.07844	0.277	0.102	4.43e-08	1_Mac-Activated	Ptgs1
Ramp1	1.53e-12	1.21471	0.259	0.091	5.15e-08	1_Mac-Activated	Ramp1
Mthfsl1	1.6e-12	0.57745	0.648	0.393	5.4e-08	1_Mac-Activated	Mthfsl
Lrrc8d	1.67e-12	0.766007	0.735	0.529	5.63e-08	1_Mac-Activated	Lrrc8d
Smox	1.87e-12	0.415066	0.673	0.417	6.31e-08	1_Mac-Activated	Smox
Tmem251	1.91e-12	0.934805	0.474	0.244	6.43e-08	1_Mac-Activated	Tmem251
Gm11613	1.96e-12	0.74315	0.452	0.235	6.59e-08	1_Mac-Activated	Gm11613
Foxp4	2.2e-12	1.01916	0.34	0.15	7.41e-08	1_Mac-Activated	Foxp4
Fos	2.39e-12	0.254246	0.779	0.513	8.04e-08	1_Mac-Activated	Fos
Nfatc1	2.39e-12	0.775925	0.34	0.147	8.05e-08	1_Mac-Activated	Nfatc1
Hmgn1	2.89e-12	0.919026	0.548	0.33	9.73e-08	1_Mac-Activated	Hmgn1
Gadd45b	3.55e-12	0.359729	0.928	0.823	1.2e-07	1_Mac-Activated	Gadd45b
Nceh1	4.18e-12	0.621856	0.483	0.256	1.41e-07	1_Mac-Activated	Nceh1
Atp6v1f	4.35e-12	0.559408	0.776	0.618	1.46e-07	1_Mac-Activated	Atp6v1f
Gm2000	4.92e-12	0.625112	0.66	0.441	1.66e-07	1_Mac-Activated	Gm2000
Vegfa	5.11e-12	1.09517	0.268	0.104	1.72e-07	1_Mac-Activated	Vegfa
Ptma1	5.27e-12	0.449092	0.984	0.866	1.78e-07	1_Mac-Activated	Ptma
Tnfaip8	7.99e-12	0.61545	0.813	0.638	2.69e-07	1_Mac-Activated	Tnfaip8
Ccl5	8.21e-12	0.963539	0.436	0.228	2.77e-07	1_Mac-Activated	Ccl5
Prag1	8.64e-12	1.31921	0.29	0.119	2.91e-07	1_Mac-Activated	Prag1
Pla2g15	9.21e-12	1.40186	0.318	0.139	3.1e-07	1_Mac-Activated	Pla2g15
Rpl13a	9.55e-12	0.383436	0.969	0.885	3.22e-07	1_Mac-Activated	Rpl13a
Clcf1	1.06e-11	1.02331	0.274	0.105	3.59e-07	1_Mac-Activated	Clcf1
Smad7	1.28e-11	0.87889	0.346	0.16	4.32e-07	1_Mac-Activated	Smad7
Gnl3	1.54e-11	0.811439	0.439	0.232	5.18e-07	1_Mac-Activated	Gnl3
Stap11	1.76e-11	0.637786	0.43	0.21	5.91e-07	1_Mac-Activated	Stap1
Mgat5	2.58e-11	0.986799	0.467	0.267	8.7e-07	1_Mac-Activated	Mgat5
Got1	2.86e-11	1.00158	0.389	0.194	9.64e-07	1_Mac-Activated	Got1
Cdk6	3.12e-11	0.984525	0.417	0.224	1.05e-06	1_Mac-Activated	Cdk6
Renbp	3.16e-11	0.876212	0.458	0.239	1.06e-06	1_Mac-Activated	Renbp
Hat1	3.55e-11	0.915311	0.393	0.202	1.2e-06	1_Mac-Activated	Hat1
Abtb2	5.13e-11	0.605746	0.657	0.437	1.73e-06	1_Mac-Activated	Abtb2
Depdc7	5.31e-11	0.780388	0.405	0.206	1.79e-06	1_Mac-Activated	Depdc7
Pak1	5.92e-11	0.851698	0.427	0.229	2e-06	1_Mac-Activated	Pak1
Ripk2	6.17e-11	0.617895	0.651	0.422	2.08e-06	1_Mac-Activated	Ripk2
Bst2	6.26e-11	0.756169	0.53	0.315	2.11e-06	1_Mac-Activated	Bst2
Junb	6.39e-11	0.482361	0.944	0.933	2.15e-06	1_Mac-Activated	Junb
Socs1	6.83e-11	1.46129	0.29	0.128	2.3e-06	1_Mac-Activated	Socs1
Snrpg	6.98e-11	0.568146	0.763	0.559	2.35e-06	1_Mac-Activated	Snrpg
Rps3a11	7.46e-11	0.348253	0.988	0.907	2.51e-06	1_Mac-Activated	Rps3a1
Gem	7.57e-11	1.25163	0.361	0.177	2.55e-06	1_Mac-Activated	Gem
Ttc28	8.23e-11	1.2196	0.343	0.161	2.77e-06	1_Mac-Activated	Ttc28
Rpl29	8.36e-11	0.581382	0.623	0.386	2.82e-06	1_Mac-Activated	Rpl29
Peds1	1.11e-10	0.532783	0.545	0.325	3.74e-06	1_Mac-Activated	Peds1
Epb41l2	1.13e-10	0.473156	0.891	0.694	3.82e-06	1_Mac-Activated	Epb41l2
H2-T23	1.25e-10	1.05875	0.427	0.241	4.2e-06	1_Mac-Activated	H2-T23
Vkorc1	1.57e-10	1.27617	0.274	0.117	5.31e-06	1_Mac-Activated	Vkorc1
Tex14	1.7e-10	1.07188	0.383	0.201	5.72e-06	1_Mac-Activated	Tex14
Eef1d	1.85e-10	0.553952	0.769	0.554	6.23e-06	1_Mac-Activated	Eef1d
Gm56555	2.24e-10	0.611387	0.508	0.297	7.54e-06	1_Mac-Activated	Gm56555
Tomm20	3.47e-10	0.766257	0.636	0.456	1.17e-05	1_Mac-Activated	Tomm20
Snhg8	4.17e-10	0.513686	0.763	0.546	1.4e-05	1_Mac-Activated	Snhg8
Irs2	5.14e-10	0.653386	0.489	0.293	1.73e-05	1_Mac-Activated	Irs2
Lap3	5.55e-10	1.27111	0.33	0.168	1.87e-05	1_Mac-Activated	Lap3
Milr1	6.38e-10	1.03203	0.411	0.229	2.15e-05	1_Mac-Activated	Milr1
Slc7a8	7.22e-10	0.739027	0.57	0.362	2.43e-05	1_Mac-Activated	Slc7a8
Pik3cb	7.39e-10	0.860646	0.255	0.108	2.49e-05	1_Mac-Activated	Pik3cb
Eid1	8.23e-10	0.742994	0.533	0.336	2.77e-05	1_Mac-Activated	Eid1
Lacc1	8.26e-10	0.685677	0.564	0.347	2.78e-05	1_Mac-Activated	Lacc1
Ddx39b	8.63e-10	0.442081	0.548	0.342	2.91e-05	1_Mac-Activated	Ddx39b
Atp6v1g1	1.11e-09	0.504739	0.754	0.553	3.73e-05	1_Mac-Activated	Atp6v1g1
Zfhx3	1.26e-09	0.480002	0.741	0.518	4.24e-05	1_Mac-Activated	Zfhx3
Tmsb4x1	1.59e-09	0.255905	1	0.986	5.37e-05	1_Mac-Activated	Tmsb4x
A930007I19Rik	1.65e-09	0.856479	0.271	0.121	5.57e-05	1_Mac-Activated	A930007I19Rik
Saraf	1.91e-09	0.6178	0.533	0.326	6.44e-05	1_Mac-Activated	Saraf
Etv6	1.96e-09	0.369476	0.841	0.689	6.61e-05	1_Mac-Activated	Etv6
Bex3	1.99e-09	1.47946	0.283	0.135	6.69e-05	1_Mac-Activated	Bex3
Anxa3	2.14e-09	0.678861	0.411	0.226	7.2e-05	1_Mac-Activated	Anxa3
E230029C05Rik1	2.17e-09	0.529548	0.424	0.228	7.31e-05	1_Mac-Activated	E230029C05Rik
Snhg6	2.32e-09	1.10355	0.299	0.146	7.81e-05	1_Mac-Activated	Snhg6
Fnbp1	2.57e-09	0.297229	0.763	0.576	8.66e-05	1_Mac-Activated	Fnbp1
Adap2	2.66e-09	0.910509	0.324	0.158	8.98e-05	1_Mac-Activated	Adap2
Tbca	2.69e-09	0.433779	0.639	0.43	9.07e-05	1_Mac-Activated	Tbca
Arrb2	2.79e-09	0.611829	0.411	0.225	9.42e-05	1_Mac-Activated	Arrb2
Tmem219	2.93e-09	0.920368	0.312	0.154	9.88e-05	1_Mac-Activated	Tmem219
Pdcd5	3.02e-09	1.092	0.346	0.184	0.000101747	1_Mac-Activated	Pdcd5
Nenf	3.19e-09	0.852961	0.377	0.21	0.00010734	1_Mac-Activated	Nenf
Itgax	3.29e-09	0.817508	0.283	0.128	0.000110719	1_Mac-Activated	Itgax
Ptbp1	3.33e-09	0.630148	0.555	0.379	0.000112362	1_Mac-Activated	Ptbp1
Naca	3.48e-09	0.373162	0.903	0.718	0.000117103	1_Mac-Activated	Naca
Tlr2	3.52e-09	0.457742	0.651	0.458	0.000118763	1_Mac-Activated	Tlr2
Tjp1	3.77e-09	0.865979	0.274	0.126	0.000127128	1_Mac-Activated	Tjp1
Gnaq	3.81e-09	0.469453	0.897	0.745	0.000128378	1_Mac-Activated	Gnaq
Bri3	4.73e-09	0.316897	0.847	0.688	0.000159515	1_Mac-Activated	Bri3
Gusb	4.94e-09	0.740637	0.433	0.252	0.000166555	1_Mac-Activated	Gusb
Syngr2	7.45e-09	0.46467	0.576	0.366	0.000251132	1_Mac-Activated	Syngr2
Epb41	7.79e-09	0.646328	0.558	0.377	0.000262586	1_Mac-Activated	Epb41
Ifngr2	8.13e-09	0.352402	0.542	0.345	0.000273797	1_Mac-Activated	Ifngr2
Cd82	9.62e-09	0.324204	0.526	0.321	0.000324221	1_Mac-Activated	Cd82
Tmem256	9.88e-09	0.741885	0.514	0.332	0.000332762	1_Mac-Activated	Tmem256
Chd9	1.18e-08	0.844067	0.498	0.312	0.000397559	1_Mac-Activated	Chd9
Srsf71	1.2e-08	0.410036	0.879	0.723	0.000402867	1_Mac-Activated	Srsf7
Mrpl23	1.29e-08	0.711292	0.505	0.325	0.000435338	1_Mac-Activated	Mrpl23
Slc25a4	1.29e-08	1.07642	0.346	0.19	0.000435471	1_Mac-Activated	Slc25a4
Ildr1	1.48e-08	0.958183	0.305	0.158	0.000498447	1_Mac-Activated	Ildr1
Rbm47	1.54e-08	0.523251	0.773	0.578	0.000518239	1_Mac-Activated	Rbm47
Pkp4	1.7e-08	0.977558	0.495	0.326	0.000573562	1_Mac-Activated	Pkp4
Rps27rt	1.82e-08	0.459473	0.704	0.524	0.000614715	1_Mac-Activated	Rps27rt
BC004004	2.07e-08	0.845717	0.442	0.277	0.00069682	1_Mac-Activated	BC004004
Rabgef1	2.09e-08	0.267322	0.779	0.558	0.000704241	1_Mac-Activated	Rabgef1
Ftl1-ps1	2.12e-08	0.456308	0.695	0.506	0.000715942	1_Mac-Activated	Ftl1-ps1
Ece1	2.13e-08	1.07323	0.305	0.16	0.000718766	1_Mac-Activated	Ece1
Fgd2	2.97e-08	0.639007	0.368	0.202	0.00100087	1_Mac-Activated	Fgd2
Dynlrb1	2.98e-08	0.740961	0.414	0.244	0.00100479	1_Mac-Activated	Dynlrb1
Mpeg11	3.53e-08	0.297487	0.676	0.443	0.00119017	1_Mac-Activated	Mpeg1
Ebi3	5.01e-08	0.274169	0.477	0.289	0.00168789	1_Mac-Activated	Ebi3
H2az11	5.18e-08	0.346619	0.953	0.79	0.00174647	1_Mac-Activated	H2az1
Ddrgk1	5.51e-08	0.463243	0.461	0.282	0.00185547	1_Mac-Activated	Ddrgk1
Phc2	5.54e-08	0.852641	0.464	0.291	0.00186766	1_Mac-Activated	Phc2
Relb	5.69e-08	0.309521	0.679	0.486	0.00191628	1_Mac-Activated	Relb
Pitpnc1	5.76e-08	0.70315	0.682	0.543	0.00194159	1_Mac-Activated	Pitpnc1
Pea15a	6.39e-08	0.439697	0.573	0.377	0.00215313	1_Mac-Activated	Pea15a
Prr5l	6.42e-08	0.744091	0.402	0.244	0.00216317	1_Mac-Activated	Prr5l
Dnmt3a	7.13e-08	0.957779	0.383	0.231	0.00240237	1_Mac-Activated	Dnmt3a
Ifrd1	7.46e-08	0.428969	0.941	0.881	0.00251264	1_Mac-Activated	Ifrd1
Cox8a	8.19e-08	0.411423	0.888	0.72	0.00276074	1_Mac-Activated	Cox8a
Igbp1	1.11e-07	1.21154	0.324	0.187	0.0037537	1_Mac-Activated	Igbp1
Noc2l	1.16e-07	0.527412	0.283	0.142	0.00390618	1_Mac-Activated	Noc2l
Rpl5	1.17e-07	0.321483	0.938	0.798	0.00394533	1_Mac-Activated	Rpl5
Dnajb6	1.21e-07	0.286285	0.791	0.647	0.00407596	1_Mac-Activated	Dnajb6
D8Ertd738e	1.38e-07	0.578467	0.607	0.439	0.00465876	1_Mac-Activated	D8Ertd738e
Cox4i1	1.55e-07	0.329724	0.941	0.812	0.00521218	1_Mac-Activated	Cox4i1
Cops9	1.83e-07	0.445142	0.573	0.4	0.00615878	1_Mac-Activated	Cops9
Map4k3	2.11e-07	0.802578	0.361	0.214	0.00710647	1_Mac-Activated	Map4k3
Slc2a1	2.21e-07	1.03538	0.271	0.142	0.00745382	1_Mac-Activated	Slc2a1
Npm1	2.22e-07	0.308362	0.875	0.715	0.00747557	1_Mac-Activated	Npm1
Rbks	2.38e-07	0.561781	0.402	0.241	0.00802477	1_Mac-Activated	Rbks
Arpp19	2.71e-07	0.282703	0.551	0.357	0.00914057	1_Mac-Activated	Arpp19
Amz11	2.83e-07	0.434116	0.312	0.168	0.00952684	1_Mac-Activated	Amz1
Ctla2b	2.86e-07	0.940412	0.28	0.149	0.00963979	1_Mac-Activated	Ctla2b
Nudt9	2.9e-07	0.498036	0.259	0.128	0.00977367	1_Mac-Activated	Nudt9
Plekho1	3.01e-07	0.707356	0.268	0.136	0.0101557	1_Mac-Activated	Plekho1
Znrf3	3.21e-07	0.670256	0.315	0.169	0.0108101	1_Mac-Activated	Znrf3
Tubb4b	3.68e-07	0.576694	0.595	0.426	0.0124092	1_Mac-Activated	Tubb4b
Tomm7	4.08e-07	0.455611	0.707	0.536	0.0137527	1_Mac-Activated	Tomm7
H2-K2	4.31e-07	0.686336	0.296	0.16	0.0145223	1_Mac-Activated	H2-K2
Eif3f1	4.33e-07	0.356038	0.841	0.67	0.0145768	1_Mac-Activated	Eif3f
Scpep1	4.38e-07	0.43613	0.551	0.366	0.0147462	1_Mac-Activated	Scpep1
Gm11808	4.45e-07	0.71399	0.343	0.202	0.0149898	1_Mac-Activated	Gm11808
Tcirg1	4.45e-07	0.330281	0.439	0.28	0.0149955	1_Mac-Activated	Tcirg1
Baiap2	5.17e-07	0.397071	0.498	0.323	0.017426	1_Mac-Activated	Baiap2
Plxdc21	5.27e-07	0.283936	0.43	0.266	0.0177745	1_Mac-Activated	Plxdc2
Gpr137b	5.9e-07	0.849325	0.287	0.154	0.0198705	1_Mac-Activated	Gpr137b
Eya3	6e-07	1.39718	0.489	0.347	0.0202259	1_Mac-Activated	Eya3
Tle11	6.16e-07	0.347766	0.408	0.246	0.0207505	1_Mac-Activated	Tle1
Pebp1	6.38e-07	0.508784	0.517	0.347	0.0215134	1_Mac-Activated	Pebp1
Vps8	6.56e-07	0.829433	0.287	0.153	0.0221029	1_Mac-Activated	Vps8
Acsl1	6.76e-07	0.982288	0.259	0.136	0.0227644	1_Mac-Activated	Acsl1
Ubc	6.96e-07	0.351377	0.938	0.834	0.0234591	1_Mac-Activated	Ubc
Ets1	7.39e-07	0.618769	0.28	0.149	0.0248866	1_Mac-Activated	Ets1
Vti1b	7.4e-07	0.804298	0.427	0.274	0.0249195	1_Mac-Activated	Vti1b
Cox7c	7.47e-07	0.29237	0.866	0.671	0.0251591	1_Mac-Activated	Cox7c
Gm10076	7.56e-07	0.477417	0.492	0.311	0.025465	1_Mac-Activated	Gm10076
Traf5	7.68e-07	1.24722	0.252	0.135	0.0258864	1_Mac-Activated	Traf5
Rras2	7.73e-07	1.02937	0.29	0.165	0.0260377	1_Mac-Activated	Rras2
Gab2	8.72e-07	0.295546	0.788	0.611	0.0293742	1_Mac-Activated	Gab2
Nif3l1	8.8e-07	0.398723	0.364	0.222	0.029646	1_Mac-Activated	Nif3l1
Sap30	8.98e-07	0.842747	0.336	0.195	0.0302572	1_Mac-Activated	Sap30
Itm2c	1.05e-06	0.425376	0.589	0.419	0.0352524	1_Mac-Activated	Itm2c
Slc16a6	1.07e-06	0.264166	0.327	0.183	0.0362062	1_Mac-Activated	Slc16a6
Stau2	1.08e-06	0.729661	0.268	0.142	0.0363613	1_Mac-Activated	Stau2
Mrps6	1.15e-06	0.800611	0.53	0.372	0.0386946	1_Mac-Activated	Mrps6
Nedd4l	1.22e-06	0.285878	0.445	0.282	0.0410681	1_Mac-Activated	Nedd4l
Hpgd	1.29e-06	1.03038	0.308	0.173	0.0433468	1_Mac-Activated	Hpgd
Snrpf	1.3e-06	0.519358	0.548	0.383	0.0437506	1_Mac-Activated	Snrpf
Atp6v0b	1.32e-06	0.385001	0.882	0.741	0.0443934	1_Mac-Activated	Atp6v0b
Kpna3	1.41e-06	0.533525	0.436	0.285	0.0475698	1_Mac-Activated	Kpna3
Map1lc3a	1.51e-06	0.442263	0.43	0.27	0.0508935	1_Mac-Activated	Map1lc3a
G530011O06Rik	1.52e-06	0.372553	0.408	0.247	0.0513268	1_Mac-Activated	G530011O06Rik
Hspa8	1.59e-06	0.374482	0.972	0.895	0.0536674	1_Mac-Activated	Hspa8
Nsa21	1.72e-06	0.299704	0.763	0.573	0.0580429	1_Mac-Activated	Nsa2
Pold41	1.75e-06	0.502489	0.461	0.299	0.058827	1_Mac-Activated	Pold4
Lmbrd1	1.85e-06	0.633933	0.636	0.491	0.0622684	1_Mac-Activated	Lmbrd1
Hnrnpll	1.89e-06	0.452276	0.402	0.259	0.0637177	1_Mac-Activated	Hnrnpll
Nop56	1.97e-06	0.370392	0.43	0.278	0.0663137	1_Mac-Activated	Nop56
Ccdc59	2e-06	1.04453	0.262	0.146	0.0673596	1_Mac-Activated	Ccdc59
Amz2	2.52e-06	0.76238	0.271	0.149	0.0849488	1_Mac-Activated	Amz2
Sertad1	2.67e-06	0.609474	0.555	0.411	0.0899504	1_Mac-Activated	Sertad1
Kxd1	2.69e-06	0.876089	0.28	0.16	0.0907441	1_Mac-Activated	Kxd1
Epb41l4aos	2.74e-06	0.619712	0.33	0.199	0.0923636	1_Mac-Activated	Epb41l4aos
Cited2	2.83e-06	0.973759	0.607	0.486	0.0954751	1_Mac-Activated	Cited2
Psmb6	2.99e-06	0.570058	0.498	0.341	0.10082	1_Mac-Activated	Psmb6
Mif	3.19e-06	0.599198	0.477	0.321	0.107349	1_Mac-Activated	Mif
Sptssa	3.34e-06	0.612676	0.436	0.302	0.112386	1_Mac-Activated	Sptssa
Psme1	3.48e-06	0.430408	0.648	0.483	0.117157	1_Mac-Activated	Psme1
Coq10b	3.51e-06	0.364128	0.785	0.626	0.118144	1_Mac-Activated	Coq10b
Ifi27	3.65e-06	0.528897	0.346	0.211	0.123156	1_Mac-Activated	Ifi27
Rps18-ps6	3.85e-06	0.522121	0.321	0.192	0.129583	1_Mac-Activated	Rps18-ps6
Srsf9	4.28e-06	0.774905	0.327	0.202	0.144206	1_Mac-Activated	Srsf9
Ust	4.42e-06	0.400307	0.377	0.228	0.148824	1_Mac-Activated	Ust
Crim1	4.58e-06	0.644369	0.433	0.292	0.154425	1_Mac-Activated	Crim1
Srxn1	4.73e-06	0.377623	0.439	0.284	0.159261	1_Mac-Activated	Srxn1
Neurl3	5.15e-06	0.375288	0.511	0.36	0.173629	1_Mac-Activated	Neurl3
Wars2	5.48e-06	0.45438	0.318	0.187	0.184628	1_Mac-Activated	Wars2
Zhx2	5.93e-06	0.403194	0.726	0.593	0.19971	1_Mac-Activated	Zhx2
Snrpe	6.05e-06	0.398163	0.611	0.443	0.203817	1_Mac-Activated	Snrpe
Atp5c1	6.09e-06	0.28619	0.648	0.468	0.205091	1_Mac-Activated	Atp5c1
Emd	6.49e-06	0.413687	0.436	0.293	0.218599	1_Mac-Activated	Emd
Smarce1	6.55e-06	0.756574	0.318	0.196	0.220667	1_Mac-Activated	Smarce1
Spred1	6.99e-06	0.49045	0.558	0.4	0.235594	1_Mac-Activated	Spred1
Ppib	8.24e-06	0.405448	0.72	0.554	0.277743	1_Mac-Activated	Ppib
Astl1	8.37e-06	0.660279	0.414	0.278	0.282143	1_Mac-Activated	Astl
Afdn	9.34e-06	0.360393	0.283	0.161	0.314616	1_Mac-Activated	Afdn
Birc2	1.05e-05	0.425681	0.355	0.222	0.353105	1_Mac-Activated	Birc2
Ciao2b	1.19e-05	0.967428	0.318	0.198	0.39957	1_Mac-Activated	Ciao2b
Rbx1	1.27e-05	0.316144	0.645	0.486	0.428895	1_Mac-Activated	Rbx1
Simc1	1.47e-05	0.772227	0.377	0.252	0.496633	1_Mac-Activated	Simc1
Pabpc4	1.52e-05	0.530238	0.361	0.235	0.510884	1_Mac-Activated	Pabpc4
Vps28	1.58e-05	0.568214	0.396	0.256	0.531393	1_Mac-Activated	Vps28
Trp53	1.67e-05	0.710118	0.318	0.198	0.562785	1_Mac-Activated	Trp53
Uap1l1	1.73e-05	0.381301	0.271	0.153	0.581849	1_Mac-Activated	Uap1l1
Spryd7	1.82e-05	0.618931	0.302	0.183	0.614642	1_Mac-Activated	Spryd7
Itga6	1.84e-05	0.566433	0.277	0.158	0.619526	1_Mac-Activated	Itga6
Eif3k	1.89e-05	0.308865	0.66	0.503	0.635544	1_Mac-Activated	Eif3k
Aimp1	1.92e-05	0.715044	0.371	0.247	0.648171	1_Mac-Activated	Aimp1
Isg15	1.99e-05	0.580915	0.745	0.653	0.670428	1_Mac-Activated	Isg15
Phb2	1.99e-05	0.4121	0.333	0.209	0.671213	1_Mac-Activated	Phb2
Isy1	2.09e-05	0.536438	0.308	0.198	0.703645	1_Mac-Activated	Isy1
Usp37	2.16e-05	0.569923	0.287	0.168	0.727579	1_Mac-Activated	Usp37
Atpif1	2.21e-05	0.411318	0.639	0.484	0.745574	1_Mac-Activated	Atpif1
Tnfsf12	2.32e-05	0.78243	0.283	0.168	0.782486	1_Mac-Activated	Tnfsf12
Aprt	2.42e-05	0.58443	0.414	0.278	0.815192	1_Mac-Activated	Aprt
Fmn1	2.85e-05	0.93887	0.327	0.216	0.96037	1_Mac-Activated	Fmn1
Traf3	3.08e-05	0.342487	0.692	0.529	1	1_Mac-Activated	Traf3
Slc7a7	3.08e-05	0.527654	0.29	0.172	1	1_Mac-Activated	Slc7a7
Edf1	3.26e-05	0.443368	0.542	0.409	1	1_Mac-Activated	Edf1
Flvcr1	3.29e-05	0.302486	0.377	0.251	1	1_Mac-Activated	Flvcr1
Atp5j2	3.35e-05	0.341868	0.648	0.495	1	1_Mac-Activated	Atp5j2
Fancc1	3.38e-05	0.481647	0.393	0.259	1	1_Mac-Activated	Fancc
Garin1a	3.39e-05	0.468098	0.296	0.181	1	1_Mac-Activated	Garin1a
Stmn1	3.56e-05	0.788411	0.302	0.186	1	1_Mac-Activated	Stmn1
Pdcl3	3.57e-05	0.69169	0.271	0.164	1	1_Mac-Activated	Pdcl3
Slc11a11	3.75e-05	0.307695	0.632	0.482	1	1_Mac-Activated	Slc11a1
Ndufv3	3.78e-05	0.252032	0.389	0.259	1	1_Mac-Activated	Ndufv3
Rcan1	3.82e-05	0.525359	0.374	0.237	1	1_Mac-Activated	Rcan1
Ndufa13	4.54e-05	0.380676	0.636	0.472	1	1_Mac-Activated	Ndufa13
Ndufa2	4.97e-05	0.291917	0.729	0.551	1	1_Mac-Activated	Ndufa2
Aph1c	5.14e-05	0.371943	0.393	0.265	1	1_Mac-Activated	Aph1c
Snhg11	5.31e-05	0.4648	0.536	0.413	1	1_Mac-Activated	Snhg1
Gm40528	5.31e-05	0.620536	0.346	0.229	1	1_Mac-Activated	Gm40528
Bcl2	5.47e-05	0.770235	0.29	0.18	1	1_Mac-Activated	Bcl2
Hnrnpa0	5.59e-05	0.430413	0.636	0.483	1	1_Mac-Activated	Hnrnpa0
Fbxw4	5.79e-05	0.678914	0.287	0.18	1	1_Mac-Activated	Fbxw4
Tob2	5.96e-05	0.393658	0.508	0.379	1	1_Mac-Activated	Tob2
Gm36220	5.98e-05	0.433888	0.389	0.263	1	1_Mac-Activated	Gm36220
C1qbp	6.54e-05	0.743152	0.255	0.153	1	1_Mac-Activated	C1qbp
Spred2	6.54e-05	0.415748	0.315	0.198	1	1_Mac-Activated	Spred2
Lgals3bp	7.27e-05	0.626691	0.324	0.209	1	1_Mac-Activated	Lgals3bp
Ddt	7.49e-05	0.852474	0.252	0.153	1	1_Mac-Activated	Ddt
Psenen	7.93e-05	0.305969	0.533	0.387	1	1_Mac-Activated	Psenen
Ddost	9.1e-05	0.562119	0.346	0.231	1	1_Mac-Activated	Ddost
Bola2	9.41e-05	0.290656	0.47	0.356	1	1_Mac-Activated	Bola2
Arpc3	9.55e-05	0.316542	0.882	0.787	1	1_Mac-Activated	Arpc3
Anapc13	9.74e-05	0.545584	0.396	0.271	1	1_Mac-Activated	Anapc13
Micos13	0.000102275	0.27217	0.458	0.337	1	1_Mac-Activated	Micos13
Irf8	0.00011016	0.409184	0.461	0.327	1	1_Mac-Activated	Irf8
Pus10	0.000113412	0.803153	0.336	0.229	1	1_Mac-Activated	Pus10
AW011738	0.00012317	0.514639	0.408	0.293	1	1_Mac-Activated	AW011738
Fam50a	0.000123971	0.682816	0.349	0.231	1	1_Mac-Activated	Fam50a
Slf2	0.000131225	0.261214	0.417	0.292	1	1_Mac-Activated	Slf2
Cox7a2l	0.000134281	0.266584	0.748	0.607	1	1_Mac-Activated	Cox7a2l
Clic1	0.000139992	0.419546	0.741	0.578	1	1_Mac-Activated	Clic1
Lsm6	0.000155234	0.426484	0.283	0.177	1	1_Mac-Activated	Lsm6
Rp9	0.000160143	0.48878	0.296	0.188	1	1_Mac-Activated	Rp9
Fbrsl1	0.000164489	0.417465	0.29	0.184	1	1_Mac-Activated	Fbrsl1
Eif3m	0.000190538	0.537351	0.424	0.307	1	1_Mac-Activated	Eif3m
F11r	0.000198814	0.529371	0.277	0.175	1	1_Mac-Activated	F11r
Sumo2	0.000207437	0.251141	0.645	0.502	1	1_Mac-Activated	Sumo2
Vgll4	0.000219123	0.546778	0.262	0.164	1	1_Mac-Activated	Vgll4
Denr	0.000228711	0.458499	0.364	0.259	1	1_Mac-Activated	Denr
Asph	0.000242826	0.398662	0.477	0.344	1	1_Mac-Activated	Asph
Tceal9	0.000243421	0.451161	0.427	0.308	1	1_Mac-Activated	Tceal9
Galnt11	0.000245613	0.738473	0.274	0.18	1	1_Mac-Activated	Galnt11
Etv5	0.000253978	0.409906	0.265	0.16	1	1_Mac-Activated	Etv5
Sec11a	0.000259538	0.258879	0.399	0.276	1	1_Mac-Activated	Sec11a
Dusp1	0.000269976	0.26909	0.866	0.778	1	1_Mac-Activated	Dusp1
Vav1	0.000290647	0.356404	0.305	0.203	1	1_Mac-Activated	Vav1
Polr1d	0.000306055	0.260231	0.558	0.432	1	1_Mac-Activated	Polr1d
Ndufab1	0.00031118	0.657694	0.327	0.228	1	1_Mac-Activated	Ndufab1
Arhgef2	0.000312297	0.27342	0.361	0.251	1	1_Mac-Activated	Arhgef2
Wdr89	0.00031373	0.380484	0.321	0.214	1	1_Mac-Activated	Wdr89
Krtcap2	0.000319342	0.613536	0.411	0.3	1	1_Mac-Activated	Krtcap2
Zswim4	0.000321775	0.325763	0.467	0.337	1	1_Mac-Activated	Zswim4
Tbc1d9b	0.000350814	0.508122	0.296	0.201	1	1_Mac-Activated	Tbc1d9b
Dcaf8	0.000360042	0.587847	0.33	0.232	1	1_Mac-Activated	Dcaf8
Ndufa6	0.000377877	0.277094	0.66	0.532	1	1_Mac-Activated	Ndufa6
Sap18	0.000397144	0.442899	0.34	0.232	1	1_Mac-Activated	Sap18
Rpp21	0.000411622	0.718026	0.274	0.179	1	1_Mac-Activated	Rpp21
Ergic3	0.000497833	0.606238	0.343	0.244	1	1_Mac-Activated	Ergic3
ENSMUSG00000121485	0.000564155	0.505149	0.302	0.202	1	1_Mac-Activated	ENSMUSG00000121485
Cacna1d	0.000572303	0.289907	0.287	0.183	1	1_Mac-Activated	Cacna1d
Use1	0.000574005	0.324711	0.498	0.379	1	1_Mac-Activated	Use1
Emg1	0.00061295	0.467598	0.305	0.205	1	1_Mac-Activated	Emg1
Lsmem11	0.000660579	0.322438	0.371	0.265	1	1_Mac-Activated	Lsmem1
Emc6	0.000723612	0.408797	0.29	0.194	1	1_Mac-Activated	Emc6
Nmt1	0.000789794	0.393185	0.455	0.338	1	1_Mac-Activated	Nmt1
Taf15	0.000821139	0.424401	0.586	0.45	1	1_Mac-Activated	Taf15
Lgr4	0.000952518	0.549074	0.262	0.172	1	1_Mac-Activated	Lgr4
Cdkn1a1	0.00108324	0.281907	0.819	0.733	1	1_Mac-Activated	Cdkn1a
Evi2a	0.00117772	0.546926	0.283	0.196	1	1_Mac-Activated	Evi2a
Cyc1	0.00122812	0.379797	0.321	0.221	1	1_Mac-Activated	Cyc1
Slirp	0.00129089	0.541701	0.277	0.195	1	1_Mac-Activated	Slirp
Bin1	0.00129407	0.333365	0.411	0.31	1	1_Mac-Activated	Bin1
Atp5o	0.00132564	0.359821	0.495	0.37	1	1_Mac-Activated	Atp5o
Tmed9	0.00134472	0.323924	0.414	0.312	1	1_Mac-Activated	Tmed9
Fnbp1l	0.00135649	0.352684	0.333	0.235	1	1_Mac-Activated	Fnbp1l
St71	0.00142234	0.25933	0.374	0.256	1	1_Mac-Activated	St7
Lemd2	0.00154594	0.434169	0.252	0.164	1	1_Mac-Activated	Lemd2
Vdac2	0.00155419	0.358707	0.598	0.461	1	1_Mac-Activated	Vdac2
Churc1	0.00160328	0.515432	0.252	0.172	1	1_Mac-Activated	Churc1
Uqcr11	0.0016077	0.291941	0.573	0.437	1	1_Mac-Activated	Uqcr11
Snrnp27	0.00161577	0.44178	0.255	0.175	1	1_Mac-Activated	Snrnp27
Plk3	0.00164513	0.539001	0.265	0.18	1	1_Mac-Activated	Plk3
Timm8b	0.00169994	0.517736	0.255	0.171	1	1_Mac-Activated	Timm8b
Rpl10-ps3	0.00171146	0.391097	0.299	0.213	1	1_Mac-Activated	Rpl10-ps3
St8sia4	0.0017609	0.452624	0.393	0.302	1	1_Mac-Activated	St8sia4
Eif3i	0.00189112	0.308589	0.452	0.337	1	1_Mac-Activated	Eif3i
Gbp3	0.00193203	0.396309	0.283	0.192	1	1_Mac-Activated	Gbp3
Nars	0.00197598	0.33748	0.47	0.363	1	1_Mac-Activated	Nars
Dnajc8	0.00221475	0.279503	0.474	0.367	1	1_Mac-Activated	Dnajc8
Gfpt1	0.00233628	0.257655	0.452	0.357	1	1_Mac-Activated	Gfpt1
Rnf187	0.00238143	0.393041	0.262	0.179	1	1_Mac-Activated	Rnf187
Clcn4	0.00240872	0.516882	0.364	0.274	1	1_Mac-Activated	Clcn4
Snrpd2	0.00251853	0.281026	0.511	0.392	1	1_Mac-Activated	Snrpd2
Hcfc1r1	0.00253582	0.275487	0.346	0.247	1	1_Mac-Activated	Hcfc1r1
Cox5b	0.0027386	0.451346	0.545	0.456	1	1_Mac-Activated	Cox5b
Dctn4	0.00277072	0.268801	0.346	0.256	1	1_Mac-Activated	Dctn4
Galnt7	0.00310873	0.346811	0.287	0.203	1	1_Mac-Activated	Galnt7
Cetn3	0.00316105	0.619667	0.312	0.226	1	1_Mac-Activated	Cetn3
Ndufa5	0.0031886	0.537815	0.302	0.226	1	1_Mac-Activated	Ndufa5
Pkig	0.00319249	0.559321	0.296	0.211	1	1_Mac-Activated	Pkig
Park7	0.00319695	0.309939	0.427	0.332	1	1_Mac-Activated	Park7
Ube2e2	0.0032152	0.346973	0.268	0.186	1	1_Mac-Activated	Ube2e2
Taf10	0.00329557	0.298625	0.492	0.375	1	1_Mac-Activated	Taf10
Fkbp4	0.00343238	0.404977	0.274	0.192	1	1_Mac-Activated	Fkbp4
Ndufa8	0.00344375	0.353527	0.308	0.224	1	1_Mac-Activated	Ndufa8
Ndufc2	0.0036045	0.411727	0.421	0.327	1	1_Mac-Activated	Ndufc2
Eif3g	0.00362145	0.350749	0.283	0.198	1	1_Mac-Activated	Eif3g
Ak2	0.00365475	0.270162	0.283	0.198	1	1_Mac-Activated	Ak2
Marchf3	0.00381786	0.367674	0.474	0.382	1	1_Mac-Activated	Marchf3
Tmem160	0.0038575	0.46303	0.343	0.255	1	1_Mac-Activated	Tmem160
Pycard	0.00388674	0.451932	0.408	0.325	1	1_Mac-Activated	Pycard
Cfdp1	0.00389829	0.36605	0.315	0.232	1	1_Mac-Activated	Cfdp1
Tmem134	0.00396591	0.331707	0.308	0.22	1	1_Mac-Activated	Tmem134
Cxcl10	0.00413879	0.891599	0.421	0.351	1	1_Mac-Activated	Cxcl10
Anapc11	0.00422178	0.54395	0.262	0.186	1	1_Mac-Activated	Anapc11
Mrps24	0.00517239	0.301138	0.262	0.186	1	1_Mac-Activated	Mrps24
Evi2b	0.00531828	0.334174	0.299	0.217	1	1_Mac-Activated	Evi2b
Cct7	0.00592481	0.373852	0.433	0.345	1	1_Mac-Activated	Cct7
Atg5	0.00673765	0.268078	0.268	0.194	1	1_Mac-Activated	Atg5
Git2	0.00688729	0.478237	0.417	0.338	1	1_Mac-Activated	Git2
Utp14a	0.00710105	0.440084	0.262	0.188	1	1_Mac-Activated	Utp14a
Tjp2	0.0072681	0.716459	0.283	0.211	1	1_Mac-Activated	Tjp2
Vdac1	0.00913874	0.297979	0.34	0.252	1	1_Mac-Activated	Vdac1
Ppp1r14b	0.00964179	0.275972	0.364	0.28	1	1_Mac-Activated	Ppp1r14b
Kcnq1ot1	0.0098976	0.330139	0.324	0.244	1	1_Mac-Activated	Kcnq1ot1
Folr2	1.18e-183	6.88204	0.897	0.021	3.98e-179	2_Mac-Endocytic	Folr2
Clec10a	9.91e-181	6.50031	0.938	0.049	3.34e-176	2_Mac-Endocytic	Clec10a
Ednrb	1.15e-166	5.378	0.917	0.059	3.87e-162	2_Mac-Endocytic	Ednrb
F13a1	6.9e-164	5.14977	0.975	0.119	2.33e-159	2_Mac-Endocytic	F13a1
Fcna	1.15e-163	7.96734	0.781	0.005	3.87e-159	2_Mac-Endocytic	Fcna
Mrc1	5.75e-163	5.07841	0.988	0.148	1.94e-158	2_Mac-Endocytic	Mrc1
Ccl8	4.09e-159	6.72229	0.851	0.043	1.38e-154	2_Mac-Endocytic	Ccl8
Gas6	2.73e-158	5.20772	0.926	0.095	9.18e-154	2_Mac-Endocytic	Gas6
C4b	3.28e-158	9.03112	0.76	0.006	1.1e-153	2_Mac-Endocytic	C4b
Igfbp4	2.51e-152	4.97475	0.913	0.087	8.45e-148	2_Mac-Endocytic	Igfbp4
Cd209f	1.29e-143	6.66126	0.711	0.007	4.34e-139	2_Mac-Endocytic	Cd209f
Ccl24	1.82e-142	4.99948	0.777	0.028	6.12e-138	2_Mac-Endocytic	Ccl24
Lyve1	7.42e-142	7.32264	0.698	0.006	2.5e-137	2_Mac-Endocytic	Lyve1
Hal	1.65e-139	6.08245	0.793	0.049	5.54e-135	2_Mac-Endocytic	Hal
Igf1	4.62e-139	4.9967	0.789	0.044	1.56e-134	2_Mac-Endocytic	Igf1
Stab1	1.06e-135	5.17081	0.847	0.087	3.56e-131	2_Mac-Endocytic	Stab1
Cd163	5.17e-134	6.67013	0.711	0.023	1.74e-129	2_Mac-Endocytic	Cd163
Cfh	5.56e-124	4.19239	0.876	0.151	1.87e-119	2_Mac-Endocytic	Cfh
Cd209g	8.97e-124	6.04061	0.624	0.006	3.02e-119	2_Mac-Endocytic	Cd209g
Pf4	3.48e-121	3.75225	0.88	0.14	1.17e-116	2_Mac-Endocytic	Pf4
Pltp	5.82e-121	4.14232	0.934	0.264	1.96e-116	2_Mac-Endocytic	Pltp
Retnla	6.66e-121	4.01912	0.843	0.117	2.24e-116	2_Mac-Endocytic	Retnla
Selenop	7.45e-121	4.59813	0.992	0.55	2.51e-116	2_Mac-Endocytic	Selenop
Plekhg5	8.33e-117	5.13882	0.674	0.034	2.81e-112	2_Mac-Endocytic	Plekhg5
Fcgrt	2.64e-116	3.83142	0.901	0.212	8.91e-112	2_Mac-Endocytic	Fcgrt
Ltc4s	9.87e-115	4.18797	0.781	0.085	3.32e-110	2_Mac-Endocytic	Ltc4s
Ccl7	3.33e-114	4.54587	0.727	0.058	1.12e-109	2_Mac-Endocytic	Ccl7
Pros1	9.37e-109	4.27752	0.781	0.112	3.16e-104	2_Mac-Endocytic	Pros1
Grn	1.9e-106	3.07998	0.983	0.485	6.39e-102	2_Mac-Endocytic	Grn
Cp	3.4e-104	4.61072	0.64	0.039	1.15e-99	2_Mac-Endocytic	Cp
Ctsb	3.01e-102	2.23169	0.996	0.86	1.02e-97	2_Mac-Endocytic	Ctsb
Fxyd2	4.49e-101	4.44599	0.616	0.034	1.51e-96	2_Mac-Endocytic	Fxyd2
Timp2	7.5e-98	2.95088	0.938	0.373	2.53e-93	2_Mac-Endocytic	Timp2
Psd3	3.91e-97	3.33136	0.843	0.192	1.32e-92	2_Mac-Endocytic	Psd3
Mgl2	5.06e-97	2.77831	0.752	0.097	1.71e-92	2_Mac-Endocytic	Mgl2
Wwp1	2.3e-95	3.27069	0.847	0.203	7.75e-91	2_Mac-Endocytic	Wwp1
Pmp22	1.2e-91	2.8807	0.884	0.239	4.05e-87	2_Mac-Endocytic	Pmp22
Pdgfc	1.79e-90	6.0139	0.529	0.023	6.03e-86	2_Mac-Endocytic	Pdgfc
Slc9a9	8.22e-89	2.73979	0.959	0.509	2.77e-84	2_Mac-Endocytic	Slc9a9
Slc39a12	5.86e-88	4.89937	0.579	0.044	1.97e-83	2_Mac-Endocytic	Slc39a12
C3ar1	1.28e-87	3.03674	0.831	0.224	4.32e-83	2_Mac-Endocytic	C3ar1
Serpinb6a	1.46e-87	3.26714	0.789	0.19	4.92e-83	2_Mac-Endocytic	Serpinb6a
Gm56862	2.67e-87	3.8502	0.616	0.059	9.01e-83	2_Mac-Endocytic	Gm56862
Tslp	2.87e-87	4.53625	0.545	0.032	9.66e-83	2_Mac-Endocytic	Tslp
Rnase4	3.53e-87	3.46687	0.814	0.223	1.19e-82	2_Mac-Endocytic	Rnase4
Cfp	6.32e-87	2.48387	0.839	0.18	2.13e-82	2_Mac-Endocytic	Cfp
Abca1	9.88e-87	2.51977	0.959	0.528	3.33e-82	2_Mac-Endocytic	Abca1
Nrp2	2.12e-86	2.67449	0.926	0.387	7.13e-82	2_Mac-Endocytic	Nrp2
Maf	2.15e-86	3.28256	0.868	0.282	7.24e-82	2_Mac-Endocytic	Maf
Hmox1	3.07e-85	2.74464	0.921	0.351	1.04e-80	2_Mac-Endocytic	Hmox1
Myo5a	5.69e-84	2.88358	0.843	0.246	1.92e-79	2_Mac-Endocytic	Myo5a
Serinc3	7.93e-84	1.60265	0.996	0.856	2.67e-79	2_Mac-Endocytic	Serinc3
Fgfr1	8.19e-84	3.06363	0.624	0.068	2.76e-79	2_Mac-Endocytic	Fgfr1
Ccl2	1.43e-83	4.24138	0.802	0.218	4.83e-79	2_Mac-Endocytic	Ccl2
Fcrls	3.05e-83	2.35033	0.715	0.106	1.03e-78	2_Mac-Endocytic	Fcrls
Nrp1	3.86e-83	3.45311	0.636	0.075	1.3e-78	2_Mac-Endocytic	Nrp1
Emp1	7.38e-82	3.11076	0.843	0.255	2.49e-77	2_Mac-Endocytic	Emp1
Lamp1	1.11e-81	1.74985	0.988	0.759	3.76e-77	2_Mac-Endocytic	Lamp1
Ctsd	1.77e-81	2.10262	0.988	0.611	5.97e-77	2_Mac-Endocytic	Ctsd
Adam15	4.34e-81	2.83554	0.789	0.192	1.46e-76	2_Mac-Endocytic	Adam15
Rbpj	2.63e-80	2.6222	0.95	0.526	8.88e-76	2_Mac-Endocytic	Rbpj
Cfb	3.81e-80	4.43396	0.512	0.031	1.28e-75	2_Mac-Endocytic	Cfb
Cbr2	4.02e-79	2.08395	0.901	0.293	1.35e-74	2_Mac-Endocytic	Cbr2
Snx8	1.93e-78	3.06475	0.781	0.224	6.51e-74	2_Mac-Endocytic	Snx8
Tns1	2.57e-78	4.02322	0.64	0.101	8.66e-74	2_Mac-Endocytic	Tns1
Sulf2	4.54e-78	3.50519	0.64	0.096	1.53e-73	2_Mac-Endocytic	Sulf2
Ddx60	4.32e-77	2.94495	0.752	0.159	1.45e-72	2_Mac-Endocytic	Ddx60
Enpep	4.84e-75	8.66145	0.384	0.001	1.63e-70	2_Mac-Endocytic	Enpep
Dab2	7.3e-75	2.40325	0.884	0.314	2.46e-70	2_Mac-Endocytic	Dab2
Rgl1	7.71e-75	2.33354	0.847	0.26	2.6e-70	2_Mac-Endocytic	Rgl1
Cd209d	9.3e-75	3.86935	0.504	0.036	3.13e-70	2_Mac-Endocytic	Cd209d
Rnasel	9.95e-74	2.75154	0.702	0.149	3.35e-69	2_Mac-Endocytic	Rnasel
Atp6v1a	1.32e-73	2.19011	0.934	0.552	4.44e-69	2_Mac-Endocytic	Atp6v1a
Mcoln2	2.43e-73	3.86281	0.479	0.031	8.19e-69	2_Mac-Endocytic	Mcoln2
Stard8	4.2e-73	4.00511	0.583	0.08	1.42e-68	2_Mac-Endocytic	Stard8
Oasl1	2.03e-71	2.8939	0.835	0.265	6.85e-67	2_Mac-Endocytic	Oasl1
Cndp2	5.89e-71	3.08576	0.711	0.176	1.98e-66	2_Mac-Endocytic	Cndp2
Rab11fip5	4.2e-70	3.68173	0.537	0.063	1.42e-65	2_Mac-Endocytic	Rab11fip5
Eps8	4.57e-70	2.75572	0.798	0.234	1.54e-65	2_Mac-Endocytic	Eps8
Arhgap10	5.16e-70	2.86735	0.748	0.217	1.74e-65	2_Mac-Endocytic	Arhgap10
Lgmn1	6.17e-70	1.93042	0.975	0.6	2.08e-65	2_Mac-Endocytic	Lgmn
Rcn3	1.07e-69	4.417	0.417	0.016	3.6e-65	2_Mac-Endocytic	Rcn3
Pde2a	2.6e-69	2.86858	0.653	0.118	8.77e-65	2_Mac-Endocytic	Pde2a
Hacd4	3.54e-69	2.98734	0.645	0.119	1.19e-64	2_Mac-Endocytic	Hacd4
Gfra2	8.96e-69	4.20103	0.405	0.014	3.02e-64	2_Mac-Endocytic	Gfra2
Abca9	3.86e-68	2.66512	0.624	0.101	1.3e-63	2_Mac-Endocytic	Abca9
Ccl6	7.72e-68	2.07597	0.926	0.429	2.6e-63	2_Mac-Endocytic	Ccl6
Reps2	9.29e-67	2.57098	0.707	0.161	3.13e-62	2_Mac-Endocytic	Reps2
Hdac9	1.02e-66	2.57214	0.682	0.138	3.42e-62	2_Mac-Endocytic	Hdac9
Ccl9	1.2e-66	1.90521	0.888	0.315	4.05e-62	2_Mac-Endocytic	Ccl9
Nxpe5	1.4e-66	5.0842	0.372	0.007	4.73e-62	2_Mac-Endocytic	Nxpe5
C1qc1	2.12e-66	1.71939	0.955	0.401	7.15e-62	2_Mac-Endocytic	C1qc
Ifi207	4.15e-66	2.17527	0.926	0.559	1.4e-61	2_Mac-Endocytic	Ifi207
Glul	6.94e-66	2.23054	0.905	0.415	2.34e-61	2_Mac-Endocytic	Glul
Cd209b	1.59e-65	6.84465	0.368	0.009	5.36e-61	2_Mac-Endocytic	Cd209b
C6	9.5e-65	8.77165	0.335	0.001	3.2e-60	2_Mac-Endocytic	C6
Mtss1	2.29e-64	2.77262	0.748	0.228	7.73e-60	2_Mac-Endocytic	Mtss1
Pla2g2d	7.58e-64	8.76465	0.331	0.001	2.56e-59	2_Mac-Endocytic	Pla2g2d
Vat1	1.64e-63	2.47735	0.756	0.233	5.54e-59	2_Mac-Endocytic	Vat1
Ap2a2	1.24e-62	2.58397	0.736	0.227	4.19e-58	2_Mac-Endocytic	Ap2a2
Iqgap2	9.26e-62	2.55941	0.731	0.2	3.12e-57	2_Mac-Endocytic	Iqgap2
Fcgr2b	1.85e-61	2.90869	0.603	0.115	6.24e-57	2_Mac-Endocytic	Fcgr2b
Timd4	2.48e-61	2.09249	0.591	0.094	8.34e-57	2_Mac-Endocytic	Timd4
Sdc3	3.79e-60	2.41995	0.669	0.163	1.28e-55	2_Mac-Endocytic	Sdc3
Mndal	8.68e-60	2.28144	0.86	0.362	2.93e-55	2_Mac-Endocytic	Mndal
Mctp1	9.68e-60	2.21594	0.773	0.232	3.26e-55	2_Mac-Endocytic	Mctp1
Rassf2	1.01e-59	2.48283	0.607	0.111	3.41e-55	2_Mac-Endocytic	Rassf2
Itm2b1	2.97e-59	1.36209	0.983	0.866	1e-54	2_Mac-Endocytic	Itm2b
Serpinb8	3.62e-59	2.66529	0.682	0.177	1.22e-54	2_Mac-Endocytic	Serpinb8
Lamp2	4.63e-59	1.42201	0.971	0.735	1.56e-54	2_Mac-Endocytic	Lamp2
Fnip1	4.73e-59	1.7003	0.921	0.628	1.59e-54	2_Mac-Endocytic	Fnip1
C1qa1	7.26e-59	1.48953	0.979	0.433	2.44e-54	2_Mac-Endocytic	C1qa
Etv1	1.33e-58	4.7639	0.355	0.014	4.5e-54	2_Mac-Endocytic	Etv1
Itsn1	9.56e-58	2.08235	0.814	0.307	3.22e-53	2_Mac-Endocytic	Itsn1
Dnm1	2.38e-57	6.73461	0.31	0.004	8e-53	2_Mac-Endocytic	Dnm1
Tmem106a	2.78e-57	2.77477	0.566	0.103	9.36e-53	2_Mac-Endocytic	Tmem106a
Atp6v1h	8.83e-57	2.56761	0.818	0.409	2.98e-52	2_Mac-Endocytic	Atp6v1h
Mtmr10	1.26e-56	4.29319	0.45	0.054	4.26e-52	2_Mac-Endocytic	Mtmr10
Csf1r	4.44e-56	1.48848	0.938	0.686	1.5e-51	2_Mac-Endocytic	Csf1r
Arap1	5e-56	2.01619	0.802	0.318	1.68e-51	2_Mac-Endocytic	Arap1
Ralgds	5e-56	2.78048	0.661	0.185	1.68e-51	2_Mac-Endocytic	Ralgds
Sdcbp	5.82e-56	1.3963	0.959	0.756	1.96e-51	2_Mac-Endocytic	Sdcbp
Ctsl	6.62e-56	1.94948	0.921	0.555	2.23e-51	2_Mac-Endocytic	Ctsl
Hpse	8.06e-56	3.79481	0.43	0.043	2.72e-51	2_Mac-Endocytic	Hpse
Aoah	1.42e-55	2.99429	0.562	0.101	4.77e-51	2_Mac-Endocytic	Aoah
Zcchc24	2.69e-55	3.24779	0.43	0.043	9.08e-51	2_Mac-Endocytic	Zcchc24
Wfdc17	8.09e-55	2.04898	0.872	0.436	2.73e-50	2_Mac-Endocytic	Wfdc17
Sash1	1.95e-54	2.45738	0.736	0.255	6.57e-50	2_Mac-Endocytic	Sash1
Mt11	2.41e-54	1.45328	0.959	0.597	8.11e-50	2_Mac-Endocytic	Mt1
Sema4a	3.02e-54	2.0919	0.727	0.227	1.02e-49	2_Mac-Endocytic	Sema4a
Pcyt1a	6.75e-54	2.96087	0.62	0.161	2.28e-49	2_Mac-Endocytic	Pcyt1a
Lpin1	8.28e-54	3.18634	0.442	0.054	2.79e-49	2_Mac-Endocytic	Lpin1
Fbxo30	2.82e-53	2.66012	0.612	0.15	9.49e-49	2_Mac-Endocytic	Fbxo30
Tcn2	5.67e-53	2.17195	0.777	0.312	1.91e-48	2_Mac-Endocytic	Tcn2
Impact	1.04e-52	1.84539	0.835	0.362	3.5e-48	2_Mac-Endocytic	Impact
Aldh2	2.73e-52	1.85347	0.826	0.415	9.2e-48	2_Mac-Endocytic	Aldh2
Lifr	2.94e-52	2.34211	0.694	0.196	9.91e-48	2_Mac-Endocytic	Lifr
Hexa	3.47e-52	1.68977	0.888	0.496	1.17e-47	2_Mac-Endocytic	Hexa
Rragc	3.94e-52	2.25998	0.707	0.249	1.33e-47	2_Mac-Endocytic	Rragc
Unc93b1	4.03e-52	1.44492	0.926	0.628	1.36e-47	2_Mac-Endocytic	Unc93b1
Ifi203	4.69e-52	2.32505	0.719	0.244	1.58e-47	2_Mac-Endocytic	Ifi203
Cltc	5.32e-52	1.07974	0.967	0.655	1.79e-47	2_Mac-Endocytic	Cltc
Hk3	2e-51	2.48823	0.599	0.139	6.75e-47	2_Mac-Endocytic	Hk3
Gm13266	2.87e-51	4.36535	0.343	0.021	9.67e-47	2_Mac-Endocytic	Gm13266
Slco2b1	3.35e-51	2.85782	0.471	0.07	1.13e-46	2_Mac-Endocytic	Slco2b1
Gas7	3.59e-51	2.17067	0.574	0.122	1.21e-46	2_Mac-Endocytic	Gas7
Ahnak1	8.93e-51	1.45649	0.93	0.516	3.01e-46	2_Mac-Endocytic	Ahnak
Pepd	1.7e-50	2.11676	0.773	0.314	5.72e-46	2_Mac-Endocytic	Pepd
Ophn1	2.38e-50	2.73549	0.653	0.196	8.03e-46	2_Mac-Endocytic	Ophn1
Adgre1	2.74e-50	1.39045	0.909	0.514	9.23e-46	2_Mac-Endocytic	Adgre1
Ier3	3.97e-50	1.82749	0.926	0.647	1.34e-45	2_Mac-Endocytic	Ier3
Sgpl1	5.08e-50	1.86102	0.88	0.522	1.71e-45	2_Mac-Endocytic	Sgpl1
Ighm	5.27e-50	2.58702	0.607	0.158	1.78e-45	2_Mac-Endocytic	Ighm
Hbegf	7.83e-50	3.05223	0.595	0.164	2.64e-45	2_Mac-Endocytic	Hbegf
Zfp36	1.13e-49	1.92925	0.955	0.792	3.8e-45	2_Mac-Endocytic	Zfp36
Prkacb	1.26e-49	2.44674	0.529	0.105	4.23e-45	2_Mac-Endocytic	Prkacb
Tbxas1	1.5e-49	2.15653	0.595	0.14	5.05e-45	2_Mac-Endocytic	Tbxas1
Eps15	2.26e-49	1.81033	0.769	0.296	7.6e-45	2_Mac-Endocytic	Eps15
Bach1	4.13e-49	1.74789	0.855	0.453	1.39e-44	2_Mac-Endocytic	Bach1
Ly6e	4.85e-49	1.75119	0.913	0.687	1.63e-44	2_Mac-Endocytic	Ly6e
Dtnbp1	6.37e-49	1.79165	0.822	0.383	2.15e-44	2_Mac-Endocytic	Dtnbp1
Lgals1	9.61e-49	2.09851	0.777	0.329	3.24e-44	2_Mac-Endocytic	Lgals1
Fcgr3	1.35e-48	1.8709	0.764	0.298	4.55e-44	2_Mac-Endocytic	Fcgr3
Tcf4	2.51e-48	1.78469	0.839	0.381	8.47e-44	2_Mac-Endocytic	Tcf4
Rell1	4.47e-48	2.6731	0.558	0.132	1.51e-43	2_Mac-Endocytic	Rell1
Tpp1	1.34e-47	2.10881	0.707	0.264	4.52e-43	2_Mac-Endocytic	Tpp1
Colec12	1.93e-47	2.92914	0.562	0.145	6.51e-43	2_Mac-Endocytic	Colec12
Tfrc	3.11e-47	2.44493	0.595	0.16	1.05e-42	2_Mac-Endocytic	Tfrc
Tox2	3.26e-47	5.34429	0.289	0.011	1.1e-42	2_Mac-Endocytic	Tox2
Snx2	1.81e-46	2.36762	0.686	0.266	6.09e-42	2_Mac-Endocytic	Snx2
Man1a	3.29e-46	1.68382	0.926	0.594	1.11e-41	2_Mac-Endocytic	Man1a
Cmah	4.59e-46	3.08601	0.393	0.047	1.55e-41	2_Mac-Endocytic	Cmah
Siglec1	1.04e-45	5.14503	0.273	0.009	3.5e-41	2_Mac-Endocytic	Siglec1
Kitl	2.5e-45	2.5017	0.566	0.147	8.43e-41	2_Mac-Endocytic	Kitl
Snx5	3.4e-45	1.76827	0.818	0.441	1.15e-40	2_Mac-Endocytic	Snx5
Frmd4b	4.02e-45	2.24636	0.81	0.376	1.36e-40	2_Mac-Endocytic	Frmd4b
Immp2l	5.54e-45	1.98526	0.793	0.353	1.87e-40	2_Mac-Endocytic	Immp2l
Atp13a2	5.55e-45	2.16732	0.57	0.147	1.87e-40	2_Mac-Endocytic	Atp13a2
Cd361	9.9e-45	1.27551	0.826	0.292	3.34e-40	2_Mac-Endocytic	Cd36
Ms4a8a	1.21e-44	3.594	0.372	0.042	4.08e-40	2_Mac-Endocytic	Ms4a8a
Slc41a2	1.59e-44	2.65552	0.541	0.129	5.36e-40	2_Mac-Endocytic	Slc41a2
Calml4	2.16e-44	4.60014	0.285	0.014	7.29e-40	2_Mac-Endocytic	Calml4
Tom1	4.33e-44	2.23391	0.612	0.185	1.46e-39	2_Mac-Endocytic	Tom1
Apoe1	5.85e-44	0.976236	1	0.686	1.97e-39	2_Mac-Endocytic	Apoe
Gas2l3	1.65e-43	2.1575	0.715	0.298	5.57e-39	2_Mac-Endocytic	Gas2l3
Sult1a1	2.24e-43	3.5126	0.376	0.049	7.55e-39	2_Mac-Endocytic	Sult1a1
Samd4	3.93e-43	4.19653	0.322	0.028	1.32e-38	2_Mac-Endocytic	Samd4
Maoa	4.19e-43	4.93966	0.298	0.021	1.41e-38	2_Mac-Endocytic	Maoa
Gpx3	4.39e-43	3.33232	0.326	0.03	1.48e-38	2_Mac-Endocytic	Gpx3
Eif1a	4.95e-43	1.9483	0.719	0.303	1.67e-38	2_Mac-Endocytic	Eif1a
Ap2m1	5.68e-43	1.88031	0.707	0.293	1.91e-38	2_Mac-Endocytic	Ap2m1
Mmp9	8.07e-43	2.30412	0.384	0.048	2.72e-38	2_Mac-Endocytic	Mmp9
Plin2	9.96e-43	1.7354	0.789	0.349	3.36e-38	2_Mac-Endocytic	Plin2
Aplp2	1.14e-42	1.23989	0.917	0.623	3.83e-38	2_Mac-Endocytic	Aplp2
Ctsc	2.63e-42	1.2645	0.913	0.578	8.85e-38	2_Mac-Endocytic	Ctsc
Ifi204	4.86e-42	2.05611	0.649	0.214	1.64e-37	2_Mac-Endocytic	Ifi204
Dse	5.44e-42	2.28893	0.533	0.129	1.83e-37	2_Mac-Endocytic	Dse
Cd164	6.43e-42	1.75213	0.752	0.32	2.17e-37	2_Mac-Endocytic	Cd164
Ap1b1	6.54e-42	2.42401	0.517	0.133	2.2e-37	2_Mac-Endocytic	Ap1b1
Zdhhc20	7.93e-42	1.90905	0.669	0.241	2.67e-37	2_Mac-Endocytic	Zdhhc20
Prxl2b	1.16e-41	3.06745	0.417	0.073	3.9e-37	2_Mac-Endocytic	Prxl2b
Sbno2	1.27e-41	1.58646	0.711	0.293	4.27e-37	2_Mac-Endocytic	Sbno2
Tgfbr2	2.35e-41	1.83374	0.727	0.331	7.91e-37	2_Mac-Endocytic	Tgfbr2
Gns	3.22e-41	1.47656	0.802	0.378	1.09e-36	2_Mac-Endocytic	Gns
Gbp7	3.29e-41	2.85313	0.545	0.153	1.11e-36	2_Mac-Endocytic	Gbp7
Ecm1	3.83e-41	2.23487	0.388	0.055	1.29e-36	2_Mac-Endocytic	Ecm1
Slc6a6	4.23e-41	1.34451	0.876	0.563	1.43e-36	2_Mac-Endocytic	Slc6a6
Sh3bgrl	9.22e-41	1.44555	0.843	0.459	3.11e-36	2_Mac-Endocytic	Sh3bgrl
Ptprm	1.16e-40	3.72464	0.331	0.036	3.92e-36	2_Mac-Endocytic	Ptprm
Tmem267	2.26e-40	3.34074	0.599	0.208	7.6e-36	2_Mac-Endocytic	Tmem267
Bmp2k	2.53e-40	2.05984	0.636	0.219	8.53e-36	2_Mac-Endocytic	Bmp2k
Slc11a2	2.74e-40	2.25945	0.612	0.212	9.24e-36	2_Mac-Endocytic	Slc11a2
App	2.96e-40	1.09363	0.942	0.73	9.96e-36	2_Mac-Endocytic	App
Naa50	3.12e-40	2.06995	0.665	0.262	1.05e-35	2_Mac-Endocytic	Naa50
C1qb1	4.15e-40	1.09689	0.95	0.417	1.4e-35	2_Mac-Endocytic	C1qb
Eif4e	4.19e-40	2.45787	0.731	0.378	1.41e-35	2_Mac-Endocytic	Eif4e
Ctnnd1	5.78e-40	1.9493	0.694	0.28	1.95e-35	2_Mac-Endocytic	Ctnnd1
Rab1a	1.32e-39	1.51212	0.835	0.459	4.45e-35	2_Mac-Endocytic	Rab1a
Pikfyve	1.37e-39	2.30012	0.62	0.214	4.62e-35	2_Mac-Endocytic	Pikfyve
Fnip2	2.56e-39	2.34463	0.793	0.53	8.62e-35	2_Mac-Endocytic	Fnip2
Ddx3x	2.79e-39	1.3664	0.926	0.634	9.39e-35	2_Mac-Endocytic	Ddx3x
Rreb1	6.87e-39	1.72383	0.711	0.289	2.32e-34	2_Mac-Endocytic	Rreb1
Ripk1	8.69e-39	2.21696	0.599	0.202	2.93e-34	2_Mac-Endocytic	Ripk1
Npl	9.17e-39	3.51313	0.31	0.032	3.09e-34	2_Mac-Endocytic	Npl
Rnf150	1.87e-38	2.99761	0.36	0.052	6.31e-34	2_Mac-Endocytic	Rnf150
Tgfbi	1.89e-38	1.59833	0.81	0.403	6.37e-34	2_Mac-Endocytic	Tgfbi
Plxnd1	1.93e-38	1.62165	0.579	0.164	6.52e-34	2_Mac-Endocytic	Plxnd1
Asah1	2.12e-38	1.68971	0.727	0.337	7.14e-34	2_Mac-Endocytic	Asah1
Wdfy3	2.23e-38	1.81502	0.74	0.331	7.53e-34	2_Mac-Endocytic	Wdfy3
Ccdc152	2.95e-38	3.21165	0.388	0.068	9.92e-34	2_Mac-Endocytic	Ccdc152
Sgpp1	3.61e-38	3.16684	0.401	0.074	1.21e-33	2_Mac-Endocytic	Sgpp1
Akr1a1	3.94e-38	1.42445	0.86	0.537	1.33e-33	2_Mac-Endocytic	Akr1a1
Zfp36l1	4.9e-38	1.46158	0.888	0.564	1.65e-33	2_Mac-Endocytic	Zfp36l1
Mpp1	5.29e-38	1.98759	0.628	0.209	1.78e-33	2_Mac-Endocytic	Mpp1
Rab3il1	8.8e-38	2.80255	0.347	0.047	2.97e-33	2_Mac-Endocytic	Rab3il1
Gimap6	9.37e-38	3.13987	0.269	0.018	3.16e-33	2_Mac-Endocytic	Gimap6
Trim30c	1.66e-37	2.63351	0.5	0.131	5.58e-33	2_Mac-Endocytic	Trim30c
Ifi202b	2.51e-37	1.61022	0.818	0.414	8.45e-33	2_Mac-Endocytic	Ifi202b
Raph1	2.75e-37	1.80205	0.798	0.459	9.25e-33	2_Mac-Endocytic	Raph1
Glp2r	3.85e-37	2.18431	0.525	0.14	1.3e-32	2_Mac-Endocytic	Glp2r
Gpr34	4.23e-37	2.85657	0.343	0.047	1.43e-32	2_Mac-Endocytic	Gpr34
Cerk	4.4e-37	2.23045	0.5	0.131	1.48e-32	2_Mac-Endocytic	Cerk
Rab31	4.72e-37	1.48947	0.707	0.286	1.59e-32	2_Mac-Endocytic	Rab31
Gramd1b	7.69e-37	2.22519	0.463	0.106	2.59e-32	2_Mac-Endocytic	Gramd1b
Snx9	1.05e-36	2.0089	0.62	0.24	3.54e-32	2_Mac-Endocytic	Snx9
Gm10134	1.22e-36	3.75732	0.302	0.033	4.12e-32	2_Mac-Endocytic	Gm10134
Mertk	2.01e-36	2.99886	0.343	0.048	6.78e-32	2_Mac-Endocytic	Mertk
Man1c1	2.16e-36	2.08476	0.554	0.169	7.26e-32	2_Mac-Endocytic	Man1c1
Nav1	2.48e-36	1.41792	0.607	0.191	8.35e-32	2_Mac-Endocytic	Nav1
Gm38875	2.62e-36	2.86473	0.368	0.059	8.82e-32	2_Mac-Endocytic	Gm38875
Mafk	3.77e-36	1.96203	0.694	0.313	1.27e-31	2_Mac-Endocytic	Mafk
Snx30	4.03e-36	3.03741	0.409	0.085	1.36e-31	2_Mac-Endocytic	Snx30
Aff3	5.26e-36	2.58391	0.393	0.074	1.77e-31	2_Mac-Endocytic	Aff3
Arfgef2	7.38e-36	2.29917	0.545	0.172	2.49e-31	2_Mac-Endocytic	Arfgef2
Atp6v0a1	1.16e-35	2.33232	0.504	0.137	3.9e-31	2_Mac-Endocytic	Atp6v0a1
Gpt2	1.78e-35	4.46554	0.252	0.018	5.98e-31	2_Mac-Endocytic	Gpt2
Dennd1a	4.1e-35	1.54485	0.826	0.493	1.38e-30	2_Mac-Endocytic	Dennd1a
Lrp6	4.62e-35	2.6675	0.483	0.138	1.56e-30	2_Mac-Endocytic	Lrp6
Lipa	5.18e-35	1.97249	0.587	0.209	1.74e-30	2_Mac-Endocytic	Lipa
Abl2	9.33e-35	1.80476	0.686	0.292	3.14e-30	2_Mac-Endocytic	Abl2
Prkn	1.12e-34	1.8062	0.574	0.188	3.78e-30	2_Mac-Endocytic	Prkn
Blvrb	1.15e-34	1.80005	0.727	0.383	3.87e-30	2_Mac-Endocytic	Blvrb
Tollip	1.19e-34	2.15586	0.483	0.133	4.02e-30	2_Mac-Endocytic	Tollip
Slc23a2	1.34e-34	1.74296	0.69	0.299	4.52e-30	2_Mac-Endocytic	Slc23a2
Crip1	1.94e-34	0.735072	0.921	0.552	6.53e-30	2_Mac-Endocytic	Crip1
Ehd4	2.09e-34	1.76827	0.694	0.344	7.04e-30	2_Mac-Endocytic	Ehd4
Bltp2	2.89e-34	2.11466	0.554	0.19	9.72e-30	2_Mac-Endocytic	Bltp2
B4galt6	3.27e-34	2.09958	0.401	0.081	1.1e-29	2_Mac-Endocytic	B4galt6
Etv3	3.28e-34	1.96954	0.653	0.28	1.11e-29	2_Mac-Endocytic	Etv3
Snx29	5.76e-34	1.84629	0.731	0.352	1.94e-29	2_Mac-Endocytic	Snx29
Clmp	9.37e-34	3.33195	0.355	0.062	3.16e-29	2_Mac-Endocytic	Clmp
Rock2	1.63e-33	1.40938	0.798	0.432	5.51e-29	2_Mac-Endocytic	Rock2
Dnajc13	1.73e-33	1.88995	0.554	0.202	5.83e-29	2_Mac-Endocytic	Dnajc13
Bcar3	2.24e-33	2.81438	0.376	0.075	7.54e-29	2_Mac-Endocytic	Bcar3
Cln8	2.37e-33	2.9295	0.421	0.105	7.98e-29	2_Mac-Endocytic	Cln8
Bank1	3.26e-33	2.2739	0.326	0.047	1.1e-28	2_Mac-Endocytic	Bank1
St6gal1	5.2e-33	2.29113	0.376	0.07	1.75e-28	2_Mac-Endocytic	St6gal1
Prcp	9.1e-33	1.55167	0.669	0.283	3.07e-28	2_Mac-Endocytic	Prcp
Ube2q2	9.6e-33	2.10362	0.587	0.219	3.23e-28	2_Mac-Endocytic	Ube2q2
Ctsa	9.87e-33	1.29928	0.855	0.539	3.32e-28	2_Mac-Endocytic	Ctsa
Tiparp	1.09e-32	1.27372	0.909	0.671	3.68e-28	2_Mac-Endocytic	Tiparp
Canx	1.53e-32	0.991096	0.913	0.68	5.17e-28	2_Mac-Endocytic	Canx
Rsad2	1.64e-32	2.83831	0.463	0.123	5.51e-28	2_Mac-Endocytic	Rsad2
Hrh1	1.65e-32	2.93937	0.293	0.038	5.56e-28	2_Mac-Endocytic	Hrh1
Slc49a4	1.68e-32	1.39406	0.818	0.496	5.68e-28	2_Mac-Endocytic	Slc49a4
Tmem37	2.11e-32	2.94501	0.293	0.037	7.1e-28	2_Mac-Endocytic	Tmem37
Mat2a1	2.16e-32	1.2805	0.897	0.688	7.29e-28	2_Mac-Endocytic	Mat2a
Trio	2.9e-32	1.7905	0.682	0.331	9.76e-28	2_Mac-Endocytic	Trio
Sbf2	3.32e-32	1.61029	0.694	0.321	1.12e-27	2_Mac-Endocytic	Sbf2
Gm56663	3.42e-32	1.21754	0.831	0.436	1.15e-27	2_Mac-Endocytic	Gm56663
C5ar1	5.49e-32	1.24695	0.872	0.567	1.85e-27	2_Mac-Endocytic	C5ar1
Gna12	7.13e-32	1.76843	0.562	0.204	2.4e-27	2_Mac-Endocytic	Gna12
Slc16a1	7.41e-32	2.93739	0.31	0.047	2.5e-27	2_Mac-Endocytic	Slc16a1
Naf1	7.47e-32	2.59217	0.364	0.074	2.52e-27	2_Mac-Endocytic	Naf1
Pi4ka	9.94e-32	2.13101	0.517	0.171	3.35e-27	2_Mac-Endocytic	Pi4ka
Nampt	1.15e-31	1.67001	0.744	0.404	3.87e-27	2_Mac-Endocytic	Nampt
Rasal2	1.47e-31	1.98613	0.5	0.154	4.95e-27	2_Mac-Endocytic	Rasal2
Gna13	1.85e-31	1.48635	0.839	0.584	6.24e-27	2_Mac-Endocytic	Gna13
P3h2	1.97e-31	2.50832	0.393	0.089	6.62e-27	2_Mac-Endocytic	P3h2
Ggt5	2.03e-31	3.2321	0.26	0.028	6.86e-27	2_Mac-Endocytic	Ggt5
Atxn1	2.06e-31	1.3306	0.715	0.282	6.95e-27	2_Mac-Endocytic	Atxn1
Agfg1	2.37e-31	1.98401	0.583	0.243	7.99e-27	2_Mac-Endocytic	Agfg1
Apba1	3.06e-31	1.95804	0.438	0.107	1.03e-26	2_Mac-Endocytic	Apba1
Armcx3	3.15e-31	2.26076	0.471	0.137	1.06e-26	2_Mac-Endocytic	Armcx3
Npc1	3.31e-31	2.08431	0.504	0.166	1.11e-26	2_Mac-Endocytic	Npc1
Ciart	3.72e-31	3.48678	0.256	0.027	1.25e-26	2_Mac-Endocytic	Ciart
Mapk6	4.99e-31	1.41322	0.773	0.457	1.68e-26	2_Mac-Endocytic	Mapk6
Rasa1	6.26e-31	1.53598	0.649	0.281	2.11e-26	2_Mac-Endocytic	Rasa1
Zfp655	7.03e-31	2.20228	0.479	0.151	2.37e-26	2_Mac-Endocytic	Zfp655
Dhrs3	1.24e-30	1.40577	0.727	0.337	4.16e-26	2_Mac-Endocytic	Dhrs3
P2ry6	1.29e-30	1.66826	0.504	0.148	4.35e-26	2_Mac-Endocytic	P2ry6
Arhgef6	1.4e-30	1.96879	0.483	0.144	4.73e-26	2_Mac-Endocytic	Arhgef6
Cpeb4	1.48e-30	1.34747	0.818	0.482	4.99e-26	2_Mac-Endocytic	Cpeb4
Atp6v1c1	2.05e-30	1.58566	0.678	0.321	6.91e-26	2_Mac-Endocytic	Atp6v1c1
B4galt5	3.03e-30	1.65683	0.81	0.55	1.02e-25	2_Mac-Endocytic	B4galt5
Atp6v1b2	3.17e-30	1.63967	0.723	0.356	1.07e-25	2_Mac-Endocytic	Atp6v1b2
Slc28a2	3.71e-30	2.40135	0.252	0.026	1.25e-25	2_Mac-Endocytic	Slc28a2
Nacc2	3.85e-30	2.73471	0.298	0.047	1.3e-25	2_Mac-Endocytic	Nacc2
Slc35f5	4.45e-30	2.06484	0.455	0.129	1.5e-25	2_Mac-Endocytic	Slc35f5
Gm15247	4.94e-30	2.12135	0.624	0.283	1.67e-25	2_Mac-Endocytic	Gm15247
Lyz21	5.04e-30	0.747327	0.983	0.777	1.7e-25	2_Mac-Endocytic	Lyz2
Prune2	7.89e-30	3.54905	0.252	0.028	2.66e-25	2_Mac-Endocytic	Prune2
Atp6v1d	9.28e-30	1.80782	0.612	0.26	3.13e-25	2_Mac-Endocytic	Atp6v1d
Slc37a2	1.21e-29	2.12579	0.459	0.137	4.09e-25	2_Mac-Endocytic	Slc37a2
Nopchap1	1.66e-29	2.82358	0.45	0.138	5.58e-25	2_Mac-Endocytic	Nopchap1
Ncoa4	1.98e-29	1.57036	0.479	0.15	6.67e-25	2_Mac-Endocytic	Ncoa4
P2rx7	2.06e-29	2.85947	0.421	0.116	6.95e-25	2_Mac-Endocytic	P2rx7
Klf9	2.46e-29	2.27012	0.45	0.137	8.27e-25	2_Mac-Endocytic	Klf9
Dok2	3.15e-29	1.66238	0.331	0.059	1.06e-24	2_Mac-Endocytic	Dok2
Ctdp1	3.91e-29	2.37513	0.417	0.113	1.32e-24	2_Mac-Endocytic	Ctdp1
Mon2	4.16e-29	1.9079	0.541	0.198	1.4e-24	2_Mac-Endocytic	Mon2
Clcn5	4.36e-29	1.66533	0.595	0.234	1.47e-24	2_Mac-Endocytic	Clcn5
Zbtb20	5.01e-29	1.17086	0.893	0.617	1.69e-24	2_Mac-Endocytic	Zbtb20
Ifih1	5.04e-29	1.57879	0.831	0.501	1.7e-24	2_Mac-Endocytic	Ifih1
Kifc3	5.15e-29	2.70475	0.285	0.043	1.73e-24	2_Mac-Endocytic	Kifc3
Aig1	9.43e-29	2.85507	0.702	0.403	3.18e-24	2_Mac-Endocytic	Aig1
Fchsd2	9.74e-29	1.44918	0.682	0.319	3.28e-24	2_Mac-Endocytic	Fchsd2
Slc43a2	1.3e-28	1.65787	0.562	0.216	4.37e-24	2_Mac-Endocytic	Slc43a2
Arhgap18	1.36e-28	1.50332	0.628	0.267	4.58e-24	2_Mac-Endocytic	Arhgap18
Adam9	1.8e-28	1.97257	0.488	0.159	6.06e-24	2_Mac-Endocytic	Adam9
Tapbp	1.89e-28	1.23828	0.814	0.5	6.37e-24	2_Mac-Endocytic	Tapbp
Optn	2.01e-28	1.32836	0.579	0.217	6.77e-24	2_Mac-Endocytic	Optn
Mbnl1	3.31e-28	1.05182	0.888	0.606	1.12e-23	2_Mac-Endocytic	Mbnl1
5031439G07Rik	5.66e-28	1.78617	0.607	0.276	1.91e-23	2_Mac-Endocytic	5031439G07Rik
Gm57020	6.11e-28	1.87945	0.384	0.09	2.06e-23	2_Mac-Endocytic	Gm57020
Dennd4c	6.65e-28	2.11593	0.5	0.174	2.24e-23	2_Mac-Endocytic	Dennd4c
Selenbp1	8.64e-28	2.46569	0.339	0.074	2.91e-23	2_Mac-Endocytic	Selenbp1
Slc29a1	1.24e-27	2.46517	0.36	0.085	4.18e-23	2_Mac-Endocytic	Slc29a1
Mob3c	2.1e-27	2.49754	0.351	0.079	7.07e-23	2_Mac-Endocytic	Mob3c
Runx1	2.26e-27	1.3286	0.926	0.746	7.63e-23	2_Mac-Endocytic	Runx1
Nktr	2.94e-27	1.27196	0.826	0.56	9.89e-23	2_Mac-Endocytic	Nktr
Eea1	3.34e-27	1.13557	0.793	0.494	1.12e-22	2_Mac-Endocytic	Eea1
Atp2b1	4.03e-27	1.10842	0.893	0.677	1.36e-22	2_Mac-Endocytic	Atp2b1
Max	4.7e-27	1.81342	0.541	0.219	1.58e-22	2_Mac-Endocytic	Max
Cped1	5.02e-27	3.13094	0.281	0.047	1.69e-22	2_Mac-Endocytic	Cped1
Dpp7	6.93e-27	2.33797	0.302	0.057	2.33e-22	2_Mac-Endocytic	Dpp7
Hnrnph1	7.14e-27	1.02858	0.847	0.557	2.41e-22	2_Mac-Endocytic	Hnrnph1
Il6st	8.01e-27	1.69319	0.55	0.216	2.7e-22	2_Mac-Endocytic	Il6st
Scpep11	1.01e-26	1.42267	0.686	0.344	3.39e-22	2_Mac-Endocytic	Scpep1
Rps6ka3	1.14e-26	1.32946	0.702	0.372	3.83e-22	2_Mac-Endocytic	Rps6ka3
Cd84	1.41e-26	1.34657	0.459	0.138	4.74e-22	2_Mac-Endocytic	Cd84
Ugcg	1.45e-26	1.29101	0.702	0.367	4.89e-22	2_Mac-Endocytic	Ugcg
Man2a2	1.63e-26	1.89632	0.376	0.097	5.48e-22	2_Mac-Endocytic	Man2a2
Snx27	1.64e-26	1.7932	0.512	0.186	5.52e-22	2_Mac-Endocytic	Snx27
Pea15a1	2.06e-26	1.29957	0.702	0.357	6.95e-22	2_Mac-Endocytic	Pea15a
Ubap2l	2.53e-26	1.3516	0.76	0.473	8.52e-22	2_Mac-Endocytic	Ubap2l
Atp6ap1	3.39e-26	1.31925	0.719	0.381	1.14e-21	2_Mac-Endocytic	Atp6ap1
Slc31a1	3.45e-26	1.62543	0.57	0.23	1.16e-21	2_Mac-Endocytic	Slc31a1
Pld3	5.32e-26	1.71369	0.471	0.158	1.79e-21	2_Mac-Endocytic	Pld3
Pi4k2a	6.01e-26	1.84078	0.492	0.175	2.03e-21	2_Mac-Endocytic	Pi4k2a
Pdxk	6.16e-26	1.58235	0.579	0.256	2.08e-21	2_Mac-Endocytic	Pdxk
Bmp2	8.84e-26	2.78534	0.318	0.069	2.98e-21	2_Mac-Endocytic	Bmp2
G530011O06Rik1	9.4e-26	1.40057	0.55	0.22	3.17e-21	2_Mac-Endocytic	G530011O06Rik
Rp2	1.13e-25	1.39356	0.512	0.18	3.8e-21	2_Mac-Endocytic	Rp2
Lmbrd2	1.24e-25	2.40601	0.397	0.116	4.19e-21	2_Mac-Endocytic	Lmbrd2
Tsc22d3	1.37e-25	1.72022	0.731	0.454	4.6e-21	2_Mac-Endocytic	Tsc22d3
Tgfbrap1	1.5e-25	2.9005	0.293	0.058	5.05e-21	2_Mac-Endocytic	Tgfbrap1
Parvb	1.52e-25	2.16423	0.372	0.095	5.14e-21	2_Mac-Endocytic	Parvb
Wdfy2	1.78e-25	1.70259	0.479	0.161	6e-21	2_Mac-Endocytic	Wdfy2
Arl8a	1.91e-25	1.61149	0.554	0.23	6.45e-21	2_Mac-Endocytic	Arl8a
Trf	2.92e-25	0.842993	0.909	0.677	9.85e-21	2_Mac-Endocytic	Trf
Daglb	3.22e-25	1.74219	0.421	0.124	1.09e-20	2_Mac-Endocytic	Daglb
Rabgef11	4.18e-25	1.23618	0.802	0.573	1.41e-20	2_Mac-Endocytic	Rabgef1
Vwa5a	4.44e-25	1.62941	0.446	0.15	1.5e-20	2_Mac-Endocytic	Vwa5a
Vsir	4.9e-25	1.41618	0.512	0.187	1.65e-20	2_Mac-Endocytic	Vsir
Epsti1	4.91e-25	1.22294	0.698	0.362	1.65e-20	2_Mac-Endocytic	Epsti1
Tns3	5.35e-25	1.24602	0.74	0.414	1.8e-20	2_Mac-Endocytic	Tns3
Dgkd	6.16e-25	1.46299	0.545	0.208	2.08e-20	2_Mac-Endocytic	Dgkd
Ndfip1	7.66e-25	1.00632	0.847	0.608	2.58e-20	2_Mac-Endocytic	Ndfip1
Caprin1	7.94e-25	1.3233	0.674	0.361	2.67e-20	2_Mac-Endocytic	Caprin1
Trim30a	8.51e-25	1.39821	0.541	0.208	2.87e-20	2_Mac-Endocytic	Trim30a
Gm13822	8.68e-25	1.29821	0.492	0.167	2.93e-20	2_Mac-Endocytic	Gm13822
Ms4a6d	1.01e-24	1.1206	0.785	0.482	3.39e-20	2_Mac-Endocytic	Ms4a6d
Rasa4	1.22e-24	1.41391	0.628	0.304	4.1e-20	2_Mac-Endocytic	Rasa4
Exoc5	1.4e-24	1.52314	0.603	0.28	4.7e-20	2_Mac-Endocytic	Exoc5
Ccr1	1.48e-24	1.9709	0.488	0.18	5e-20	2_Mac-Endocytic	Ccr1
Mt2	1.7e-24	1.60723	0.525	0.216	5.72e-20	2_Mac-Endocytic	Mt2
Gnpda1	1.86e-24	2.03527	0.409	0.122	6.27e-20	2_Mac-Endocytic	Gnpda1
Idh2	2.35e-24	1.94935	0.438	0.153	7.93e-20	2_Mac-Endocytic	Idh2
Dusp7	2.56e-24	2.95194	0.277	0.054	8.64e-20	2_Mac-Endocytic	Dusp7
P2rx4	2.63e-24	1.36834	0.669	0.342	8.86e-20	2_Mac-Endocytic	P2rx4
Kptn	2.7e-24	2.71485	0.281	0.054	9.09e-20	2_Mac-Endocytic	Kptn
Ptk2	3.04e-24	1.8977	0.413	0.132	1.02e-19	2_Mac-Endocytic	Ptk2
Ano6	3.33e-24	1.37383	0.574	0.234	1.12e-19	2_Mac-Endocytic	Ano6
Cd38	4.12e-24	2.83009	0.264	0.048	1.39e-19	2_Mac-Endocytic	Cd38
Stat3	4.73e-24	0.959289	0.888	0.669	1.59e-19	2_Mac-Endocytic	Stat3
Osbpl9	5.56e-24	1.57546	0.736	0.413	1.87e-19	2_Mac-Endocytic	Osbpl9
Mindy1	5.71e-24	1.75724	0.368	0.102	1.92e-19	2_Mac-Endocytic	Mindy1
Csrnp1	5.73e-24	1.12303	0.818	0.616	1.93e-19	2_Mac-Endocytic	Csrnp1
Ifi211	6.76e-24	1.81049	0.467	0.165	2.28e-19	2_Mac-Endocytic	Ifi211
Ctns	7.7e-24	2.06972	0.384	0.111	2.6e-19	2_Mac-Endocytic	Ctns
Il6ra	7.76e-24	1.27597	0.661	0.333	2.61e-19	2_Mac-Endocytic	Il6ra
Susd1	9.52e-24	2.54189	0.26	0.046	3.21e-19	2_Mac-Endocytic	Susd1
Rab7	1.09e-23	0.816149	0.876	0.676	3.68e-19	2_Mac-Endocytic	Rab7
Kif1b	1.5e-23	1.27114	0.736	0.438	5.07e-19	2_Mac-Endocytic	Kif1b
Nfxl1	1.54e-23	2.42753	0.293	0.062	5.18e-19	2_Mac-Endocytic	Nfxl1
Cd302	2e-23	1.37969	0.57	0.248	6.75e-19	2_Mac-Endocytic	Cd302
Jak1	2.09e-23	0.957594	0.884	0.682	7.05e-19	2_Mac-Endocytic	Jak1
Mafb1	2.19e-23	0.696409	0.818	0.484	7.39e-19	2_Mac-Endocytic	Mafb
Mef2c	2.34e-23	1.25479	0.711	0.379	7.89e-19	2_Mac-Endocytic	Mef2c
Ctla2b1	3.08e-23	1.74748	0.409	0.123	1.04e-18	2_Mac-Endocytic	Ctla2b
Niban2	3.26e-23	1.53778	0.603	0.293	1.1e-18	2_Mac-Endocytic	Niban2
Notch21	3.49e-23	0.997882	0.802	0.502	1.18e-18	2_Mac-Endocytic	Notch2
Rabep1	3.85e-23	1.2514	0.612	0.3	1.3e-18	2_Mac-Endocytic	Rabep1
Lmo2	4.23e-23	1.8408	0.434	0.15	1.42e-18	2_Mac-Endocytic	Lmo2
Plekhm2	4.51e-23	1.25359	0.628	0.307	1.52e-18	2_Mac-Endocytic	Plekhm2
Parp14	4.83e-23	1.0415	0.798	0.493	1.63e-18	2_Mac-Endocytic	Parp14
Gltp	5.05e-23	1.39507	0.661	0.358	1.7e-18	2_Mac-Endocytic	Gltp
Rap1b1	5.58e-23	0.637735	0.967	0.885	1.88e-18	2_Mac-Endocytic	Rap1b
Pde4d	5.67e-23	1.39378	0.595	0.28	1.91e-18	2_Mac-Endocytic	Pde4d
Rbm15	5.69e-23	2.26057	0.372	0.11	1.92e-18	2_Mac-Endocytic	Rbm15
Trpv4	6.46e-23	2.29676	0.343	0.092	2.18e-18	2_Mac-Endocytic	Trpv4
Ncoa1	7.23e-23	1.71802	0.562	0.252	2.44e-18	2_Mac-Endocytic	Ncoa1
Ivns1abp	7.75e-23	1.26652	0.583	0.271	2.61e-18	2_Mac-Endocytic	Ivns1abp
Ddx17	8.19e-23	0.935001	0.777	0.441	2.76e-18	2_Mac-Endocytic	Ddx17
Acox1	8.33e-23	1.94784	0.417	0.137	2.81e-18	2_Mac-Endocytic	Acox1
Cacna1a1	8.91e-23	0.968088	0.707	0.339	3e-18	2_Mac-Endocytic	Cacna1a
Gm157261	1.03e-22	1.41143	0.702	0.425	3.46e-18	2_Mac-Endocytic	Gm15726
Ankrd12	1.19e-22	1.19266	0.711	0.398	4.02e-18	2_Mac-Endocytic	Ankrd12
Qki1	1.4e-22	0.839116	0.917	0.719	4.72e-18	2_Mac-Endocytic	Qki
Tlr4	1.61e-22	1.96413	0.306	0.071	5.41e-18	2_Mac-Endocytic	Tlr4
Rnf130	1.85e-22	1.0635	0.748	0.447	6.22e-18	2_Mac-Endocytic	Rnf130
Blnk1	2.45e-22	1.32765	0.653	0.33	8.24e-18	2_Mac-Endocytic	Blnk
Stam	2.55e-22	2.13072	0.364	0.11	8.6e-18	2_Mac-Endocytic	Stam
Mroh1	2.75e-22	1.6156	0.434	0.153	9.26e-18	2_Mac-Endocytic	Mroh1
Vps13b	3.01e-22	1.01249	0.81	0.557	1.02e-17	2_Mac-Endocytic	Vps13b
Rpn1	4.06e-22	1.60104	0.5	0.209	1.37e-17	2_Mac-Endocytic	Rpn1
Evi5	4.59e-22	1.91776	0.421	0.149	1.55e-17	2_Mac-Endocytic	Evi5
Plekhm1	4.97e-22	2.33712	0.298	0.071	1.67e-17	2_Mac-Endocytic	Plekhm1
Sdc41	5.74e-22	0.897939	0.909	0.587	1.93e-17	2_Mac-Endocytic	Sdc4
Pfkfb3	6.08e-22	1.58041	0.574	0.264	2.05e-17	2_Mac-Endocytic	Pfkfb3
Gm7160	6.86e-22	2.34337	0.293	0.069	2.31e-17	2_Mac-Endocytic	Gm7160
Smcr8	7.08e-22	1.82887	0.368	0.108	2.38e-17	2_Mac-Endocytic	Smcr8
Agmo	9.68e-22	1.43973	0.541	0.236	3.26e-17	2_Mac-Endocytic	Agmo
Eepd1	1.08e-21	1.32243	0.616	0.299	3.64e-17	2_Mac-Endocytic	Eepd1
Vps18	1.08e-21	1.83308	0.364	0.107	3.65e-17	2_Mac-Endocytic	Vps18
Sec24a	1.14e-21	1.62158	0.669	0.392	3.84e-17	2_Mac-Endocytic	Sec24a
Plxnb2	1.22e-21	1.42165	0.504	0.211	4.1e-17	2_Mac-Endocytic	Plxnb2
Oxct1	1.38e-21	1.64874	0.471	0.183	4.66e-17	2_Mac-Endocytic	Oxct1
Ocrl	1.7e-21	1.94837	0.343	0.097	5.72e-17	2_Mac-Endocytic	Ocrl
Arhgap31	1.76e-21	1.91734	0.347	0.099	5.94e-17	2_Mac-Endocytic	Arhgap31
Nhlrc3	2.03e-21	2.06016	0.343	0.096	6.84e-17	2_Mac-Endocytic	Nhlrc3
Cd681	2.28e-21	0.946429	0.806	0.542	7.68e-17	2_Mac-Endocytic	Cd68
Nfia	2.36e-21	1.16937	0.624	0.296	7.95e-17	2_Mac-Endocytic	Nfia
Ifit1	2.37e-21	1.49358	0.475	0.181	7.98e-17	2_Mac-Endocytic	Ifit1
Fam219a	2.53e-21	2.08497	0.401	0.134	8.53e-17	2_Mac-Endocytic	Fam219a
Il4ra	2.61e-21	1.40592	0.554	0.255	8.79e-17	2_Mac-Endocytic	Il4ra
Snap29	2.76e-21	1.67594	0.384	0.126	9.3e-17	2_Mac-Endocytic	Snap29
Slc38a6	2.87e-21	1.89757	0.376	0.116	9.66e-17	2_Mac-Endocytic	Slc38a6
Rnf141	3.13e-21	1.97533	0.339	0.096	1.05e-16	2_Mac-Endocytic	Rnf141
Mdm2	3.44e-21	1.91371	0.636	0.36	1.16e-16	2_Mac-Endocytic	Mdm2
Fgd6	3.78e-21	2.67272	0.277	0.064	1.28e-16	2_Mac-Endocytic	Fgd6
Pnp	3.79e-21	1.41026	0.661	0.403	1.28e-16	2_Mac-Endocytic	Pnp
Sfmbt11	3.84e-21	1.37293	0.595	0.294	1.3e-16	2_Mac-Endocytic	Sfmbt1
Mindy2	4.27e-21	1.72747	0.479	0.193	1.44e-16	2_Mac-Endocytic	Mindy2
Scamp1	4.41e-21	1.97065	0.405	0.143	1.48e-16	2_Mac-Endocytic	Scamp1
Cd33	4.45e-21	1.06716	0.603	0.288	1.5e-16	2_Mac-Endocytic	Cd33
Plau1	4.66e-21	1.37752	0.545	0.225	1.57e-16	2_Mac-Endocytic	Plau
Nfatc2	5.67e-21	1.8864	0.264	0.057	1.91e-16	2_Mac-Endocytic	Nfatc2
Mfsd11	5.72e-21	1.57415	0.434	0.159	1.93e-16	2_Mac-Endocytic	Mfsd11
Ppm1a	8.16e-21	1.45317	0.517	0.239	2.75e-16	2_Mac-Endocytic	Ppm1a
Exoc6b	8.96e-21	1.20751	0.731	0.427	3.02e-16	2_Mac-Endocytic	Exoc6b
Map3k2	9.49e-21	1.41487	0.579	0.276	3.2e-16	2_Mac-Endocytic	Map3k2
Blvra	1.07e-20	2.04609	0.38	0.127	3.62e-16	2_Mac-Endocytic	Blvra
Wdr7	1.27e-20	2.02998	0.351	0.107	4.29e-16	2_Mac-Endocytic	Wdr7
Tbc1d15	1.28e-20	1.34965	0.624	0.334	4.31e-16	2_Mac-Endocytic	Tbc1d15
Tmem140	1.44e-20	1.41141	0.438	0.161	4.86e-16	2_Mac-Endocytic	Tmem140
Rbms11	1.63e-20	0.859229	0.921	0.738	5.5e-16	2_Mac-Endocytic	Rbms1
Epb41l1	1.77e-20	2.17166	0.384	0.133	5.97e-16	2_Mac-Endocytic	Epb41l1
Wdr91	1.99e-20	1.80889	0.31	0.083	6.7e-16	2_Mac-Endocytic	Wdr91
Comt	2.18e-20	1.34028	0.5	0.218	7.34e-16	2_Mac-Endocytic	Comt
Wsb11	2.51e-20	0.900975	0.868	0.648	8.47e-16	2_Mac-Endocytic	Wsb1
Deptor	2.74e-20	1.8247	0.372	0.118	9.25e-16	2_Mac-Endocytic	Deptor
Neu1	2.77e-20	1.21933	0.558	0.249	9.32e-16	2_Mac-Endocytic	Neu1
Wnk1	2.87e-20	0.784012	0.926	0.738	9.68e-16	2_Mac-Endocytic	Wnk1
Cmtm6	3.32e-20	1.50145	0.45	0.182	1.12e-15	2_Mac-Endocytic	Cmtm6
Itm2c1	3.36e-20	1.07229	0.702	0.401	1.13e-15	2_Mac-Endocytic	Itm2c
Inpp5d	3.57e-20	1.36421	0.661	0.353	1.2e-15	2_Mac-Endocytic	Inpp5d
Snx6	3.66e-20	1.9104	0.467	0.198	1.23e-15	2_Mac-Endocytic	Snx6
Exoc4	3.74e-20	0.970802	0.802	0.544	1.26e-15	2_Mac-Endocytic	Exoc4
Lin54	3.88e-20	1.66264	0.455	0.181	1.31e-15	2_Mac-Endocytic	Lin54
Cacul1	4.88e-20	1.54791	0.488	0.219	1.64e-15	2_Mac-Endocytic	Cacul1
Rab3gap2	5.24e-20	1.76889	0.376	0.129	1.77e-15	2_Mac-Endocytic	Rab3gap2
Lamtor3	5.44e-20	1.5622	0.467	0.196	1.83e-15	2_Mac-Endocytic	Lamtor3
Vps33a	5.91e-20	2.26352	0.31	0.085	1.99e-15	2_Mac-Endocytic	Vps33a
Cbl	8.21e-20	1.13539	0.579	0.275	2.77e-15	2_Mac-Endocytic	Cbl
Mtmr12	1.11e-19	1.48164	0.517	0.227	3.74e-15	2_Mac-Endocytic	Mtmr12
Tubb6	1.13e-19	1.26177	0.682	0.424	3.81e-15	2_Mac-Endocytic	Tubb6
Pld4	1.18e-19	0.867988	0.802	0.536	3.97e-15	2_Mac-Endocytic	Pld4
Necap2	1.31e-19	1.62079	0.483	0.213	4.43e-15	2_Mac-Endocytic	Necap2
Atp6ap2	1.35e-19	0.923637	0.798	0.558	4.54e-15	2_Mac-Endocytic	Atp6ap2
Mapre1	1.43e-19	1.19467	0.764	0.483	4.82e-15	2_Mac-Endocytic	Mapre1
Hapstr1	1.44e-19	1.05763	0.69	0.398	4.86e-15	2_Mac-Endocytic	Hapstr1
Rab12	1.45e-19	1.35368	0.562	0.289	4.9e-15	2_Mac-Endocytic	Rab12
Chmp4b	1.49e-19	0.897669	0.806	0.562	5.02e-15	2_Mac-Endocytic	Chmp4b
Cers61	1.59e-19	1.46394	0.793	0.522	5.36e-15	2_Mac-Endocytic	Cers6
Wdpcp	1.62e-19	2.11333	0.281	0.07	5.46e-15	2_Mac-Endocytic	Wdpcp
Tut7	1.81e-19	0.937365	0.777	0.49	6.09e-15	2_Mac-Endocytic	Tut7
BC0055371	2.28e-19	0.709353	0.917	0.739	7.69e-15	2_Mac-Endocytic	BC005537
Clcn41	2.28e-19	1.52212	0.517	0.238	7.7e-15	2_Mac-Endocytic	Clcn4
Xdh	2.44e-19	1.66109	0.372	0.119	8.23e-15	2_Mac-Endocytic	Xdh
Klf4	2.61e-19	1.32828	0.645	0.35	8.8e-15	2_Mac-Endocytic	Klf4
Gmfb	3.12e-19	1.57064	0.409	0.148	1.05e-14	2_Mac-Endocytic	Gmfb
Ptpn12	3.15e-19	1.03266	0.624	0.321	1.06e-14	2_Mac-Endocytic	Ptpn12
Tm9sf2	3.16e-19	1.31605	0.529	0.255	1.07e-14	2_Mac-Endocytic	Tm9sf2
Pdpk1	3.24e-19	1.41725	0.554	0.271	1.09e-14	2_Mac-Endocytic	Pdpk1
Cysltr1	3.31e-19	2.54791	0.252	0.055	1.12e-14	2_Mac-Endocytic	Cysltr1
Anxa6	3.32e-19	1.24859	0.483	0.203	1.12e-14	2_Mac-Endocytic	Anxa6
Plcl2	3.45e-19	1.05361	0.587	0.281	1.16e-14	2_Mac-Endocytic	Plcl2
Gm44751	3.56e-19	2.09187	0.26	0.059	1.2e-14	2_Mac-Endocytic	Gm44751
Fndc3a	3.75e-19	0.938821	0.715	0.436	1.26e-14	2_Mac-Endocytic	Fndc3a
Trak1	3.86e-19	1.49275	0.512	0.241	1.3e-14	2_Mac-Endocytic	Trak1
Zfp131	4.11e-19	1.77501	0.628	0.385	1.39e-14	2_Mac-Endocytic	Zfp131
Foxp1	4.11e-19	0.727481	0.938	0.733	1.39e-14	2_Mac-Endocytic	Foxp1
Cd37	4.15e-19	1.12981	0.463	0.182	1.4e-14	2_Mac-Endocytic	Cd37
Marchf1	4.31e-19	1.52724	0.372	0.118	1.45e-14	2_Mac-Endocytic	Marchf1
Anks1	4.9e-19	1.21286	0.455	0.18	1.65e-14	2_Mac-Endocytic	Anks1
Ppp4r1	5.3e-19	1.7077	0.401	0.15	1.79e-14	2_Mac-Endocytic	Ppp4r1
Pprc1	5.56e-19	1.90382	0.298	0.081	1.87e-14	2_Mac-Endocytic	Pprc1
Ern1	5.87e-19	1.45988	0.711	0.457	1.98e-14	2_Mac-Endocytic	Ern1
Elf2	5.95e-19	0.973226	0.727	0.426	2.01e-14	2_Mac-Endocytic	Elf2
G3bp2	6.61e-19	1.4856	0.562	0.289	2.23e-14	2_Mac-Endocytic	G3bp2
Twf1	6.83e-19	1.61541	0.36	0.122	2.3e-14	2_Mac-Endocytic	Twf1
Fkbp1a	6.99e-19	1.09743	0.558	0.27	2.36e-14	2_Mac-Endocytic	Fkbp1a
Ipo5	7.3e-19	1.60343	0.508	0.239	2.46e-14	2_Mac-Endocytic	Ipo5
Crebrf	9.28e-19	1.24607	0.669	0.409	3.13e-14	2_Mac-Endocytic	Crebrf
Serinc1	9.45e-19	1.02781	0.686	0.384	3.18e-14	2_Mac-Endocytic	Serinc1
Clec4a11	1.03e-18	0.619554	0.645	0.288	3.49e-14	2_Mac-Endocytic	Clec4a1
Pla2g151	1.06e-18	1.42634	0.393	0.134	3.56e-14	2_Mac-Endocytic	Pla2g15
Wbp2	1.09e-18	1.38897	0.475	0.208	3.68e-14	2_Mac-Endocytic	Wbp2
Marchf8	1.23e-18	1.97578	0.372	0.135	4.14e-14	2_Mac-Endocytic	Marchf8
Anxa4	1.36e-18	1.3695	0.545	0.264	4.59e-14	2_Mac-Endocytic	Anxa4
Usp8	1.44e-18	1.15761	0.554	0.271	4.84e-14	2_Mac-Endocytic	Usp8
Mef2a	1.46e-18	0.749498	0.818	0.576	4.91e-14	2_Mac-Endocytic	Mef2a
Gda1	1.46e-18	1.07331	0.665	0.372	4.93e-14	2_Mac-Endocytic	Gda
Fem1b	1.49e-18	1.69197	0.438	0.181	5.02e-14	2_Mac-Endocytic	Fem1b
Tmem87b	1.61e-18	2.20311	0.322	0.102	5.41e-14	2_Mac-Endocytic	Tmem87b
Ptpra	1.62e-18	1.3073	0.537	0.266	5.45e-14	2_Mac-Endocytic	Ptpra
Snx3	1.67e-18	0.926217	0.756	0.521	5.62e-14	2_Mac-Endocytic	Snx3
Atp13a3	1.69e-18	1.04588	0.665	0.384	5.7e-14	2_Mac-Endocytic	Atp13a3
Zfp36l2	1.81e-18	1.17063	0.624	0.349	6.09e-14	2_Mac-Endocytic	Zfp36l2
Ap3s1	2.01e-18	1.07249	0.579	0.286	6.78e-14	2_Mac-Endocytic	Ap3s1
Arl8b	2.45e-18	1.10678	0.649	0.362	8.24e-14	2_Mac-Endocytic	Arl8b
Cpne3	2.49e-18	1.242	0.471	0.197	8.4e-14	2_Mac-Endocytic	Cpne3
Arhgef12	2.61e-18	1.60966	0.471	0.2	8.78e-14	2_Mac-Endocytic	Arhgef12
Ubn1	2.84e-18	1.06188	0.711	0.454	9.58e-14	2_Mac-Endocytic	Ubn1
Fli1	2.9e-18	1.16976	0.587	0.288	9.78e-14	2_Mac-Endocytic	Fli1
Ms4a71	2.93e-18	0.4974	0.831	0.414	9.88e-14	2_Mac-Endocytic	Ms4a7
Cpt1a	2.94e-18	1.30088	0.463	0.197	9.92e-14	2_Mac-Endocytic	Cpt1a
Pola1	3.03e-18	2.39547	0.326	0.103	1.02e-13	2_Mac-Endocytic	Pola1
Gtf2h1	3.3e-18	1.41085	0.438	0.177	1.11e-13	2_Mac-Endocytic	Gtf2h1
Ppp3ca	3.35e-18	0.706556	0.864	0.601	1.13e-13	2_Mac-Endocytic	Ppp3ca
Slfn5	3.35e-18	1.83862	0.355	0.119	1.13e-13	2_Mac-Endocytic	Slfn5
Erap1	3.71e-18	1.98962	0.335	0.108	1.25e-13	2_Mac-Endocytic	Erap1
Prkx	3.86e-18	1.63752	0.463	0.201	1.3e-13	2_Mac-Endocytic	Prkx
Vapa	3.97e-18	1.17133	0.69	0.48	1.34e-13	2_Mac-Endocytic	Vapa
Sde2	4.42e-18	1.1689	0.653	0.406	1.49e-13	2_Mac-Endocytic	Sde2
Slc26a11	4.56e-18	1.98054	0.26	0.063	1.54e-13	2_Mac-Endocytic	Slc26a11
Pdia4	4.92e-18	1.54252	0.442	0.188	1.66e-13	2_Mac-Endocytic	Pdia4
Trim25	5.14e-18	0.631906	0.583	0.282	1.73e-13	2_Mac-Endocytic	Trim25
Mfsd1	5.43e-18	1.00497	0.727	0.466	1.83e-13	2_Mac-Endocytic	Mfsd1
Gnb1	6.01e-18	0.734255	0.897	0.713	2.03e-13	2_Mac-Endocytic	Gnb1
Dnajb9	6.29e-18	1.11787	0.736	0.521	2.12e-13	2_Mac-Endocytic	Dnajb9
Inpp4a	7.38e-18	1.39007	0.421	0.169	2.49e-13	2_Mac-Endocytic	Inpp4a
Insr	7.44e-18	0.838145	0.421	0.164	2.51e-13	2_Mac-Endocytic	Insr
Dip2b	7.44e-18	1.11719	0.702	0.448	2.51e-13	2_Mac-Endocytic	Dip2b
Tnfsf121	7.8e-18	1.19054	0.401	0.144	2.63e-13	2_Mac-Endocytic	Tnfsf12
Stx12	7.84e-18	1.36225	0.492	0.236	2.64e-13	2_Mac-Endocytic	Stx12
Vps35	7.85e-18	1.35866	0.558	0.288	2.65e-13	2_Mac-Endocytic	Vps35
Eif4g2	8.6e-18	0.604354	0.901	0.744	2.9e-13	2_Mac-Endocytic	Eif4g2
Fbxw7	1.01e-17	1.51184	0.525	0.259	3.39e-13	2_Mac-Endocytic	Fbxw7
Dazap2	1.05e-17	0.713918	0.835	0.585	3.55e-13	2_Mac-Endocytic	Dazap2
Usp24	1.15e-17	1.58039	0.438	0.185	3.86e-13	2_Mac-Endocytic	Usp24
Laptm4a	1.18e-17	0.665378	0.851	0.639	3.97e-13	2_Mac-Endocytic	Laptm4a
Kbtbd2	1.18e-17	1.60728	0.393	0.154	3.98e-13	2_Mac-Endocytic	Kbtbd2
Rnf144b	1.25e-17	2.17997	0.298	0.089	4.21e-13	2_Mac-Endocytic	Rnf144b
Stxbp6	1.28e-17	1.38974	0.43	0.167	4.33e-13	2_Mac-Endocytic	Stxbp6
[truncated: 2,699 more rows]
