# Supplementary material for: Single cell map of the adult female mouse urethra reveals epithelial and stromal macrophages with distinct functional identities
Source: Mucosal Immunol. Author manuscript; Available in PMC 2025 Sep 26. (PMC7618168; doi:10.1016/j.mucimm.2025.09.001)
Supplement: Table S5 [file EMS208696-supplement-Table_S5.xlsx]

## Sheet: Table S5 MacAvsMacEMarkers
	p_val	avg_log2FC	pct.1	pct.2	p_val_adj
Cd207	3.8932e-22	8.87211	0.321	0	1.31185e-17
Dcstamp	9.66076e-83	7.90397	0.9	0.025	3.25529e-78
Rgs1	1.17033e-86	7.54092	0.935	0.054	3.94354e-82
H2-M2	1.14279e-19	7.26033	0.296	0.004	3.85073e-15
Frmpd4	4.7137e-39	6.48078	0.533	0.008	1.58833e-34
Tamalin	5.36941e-26	6.42361	0.383	0.008	1.80928e-21
Cd52	2.41232e-84	6.36484	0.925	0.045	8.12855e-80
H2-Ea	5.59066e-48	6.18196	0.657	0.05	1.88383e-43
Gngt2	1.47937e-42	6.09008	0.57	0.008	4.98487e-38
Runx3	6.73366e-59	5.78536	0.732	0.021	2.26897e-54
Havcr2	1.04295e-25	5.4642	0.383	0.008	3.51434e-21
Clcf1	1.8827e-17	5.45984	0.274	0.008	6.34395e-13
Ccr7	6.45975e-18	5.44564	0.274	0.004	2.17668e-13
Tgm2	1.44693e-51	5.38831	0.688	0.054	4.87556e-47
Itgax	5.19076e-18	5.11962	0.283	0.008	1.74908e-13
Il7r	6.47936e-39	5.09135	0.539	0.012	2.18329e-34
Glipr1	2.14885e-31	5.008	0.47	0.021	7.24077e-27
Ccl22	7.17869e-21	4.90612	0.33	0.012	2.41893e-16
Il1b	2.45911e-73	4.87634	0.913	0.161	8.28621e-69
Zmynd15	7.13341e-49	4.85619	0.685	0.07	2.40367e-44
Bcl2a1a	5.89201e-67	4.74623	0.838	0.083	1.98537e-62
Chst11	1.78719e-16	4.62293	0.277	0.017	6.0221e-12
Lilra5	4.4086e-23	4.5676	0.377	0.025	1.48552e-18
2510009E07Rik	2.13155e-26	4.52534	0.424	0.029	7.18248e-22
Nav2	5.48213e-22	4.5095	0.386	0.041	1.84726e-17
Procr	6.73814e-24	4.50818	0.439	0.062	2.27048e-19
Arl5c	7.45154e-66	4.50795	0.869	0.19	2.51087e-61
Dpys	2.29302e-37	4.4876	0.57	0.05	7.72658e-33
Tafa2	1.87436e-44	4.44174	0.636	0.041	6.31585e-40
Tnfsf13b	5.63452e-15	4.32075	0.255	0.017	1.89861e-10
Apbb2	6.06067e-35	4.25852	0.555	0.058	2.0422e-30
Serpine1	2.71071e-14	4.0913	0.255	0.021	9.13402e-10
Gm17056	4.63781e-23	4.0826	0.43	0.062	1.56276e-18
Mmp14	2.33847e-16	4.05686	0.296	0.029	7.87971e-12
Col27a1	3.46541e-26	4.02243	0.458	0.054	1.16771e-21
Col14a1	6.12843e-27	4.00018	0.43	0.029	2.06504e-22
Pmepa1	4.41853e-69	3.97581	0.888	0.174	1.48887e-64
Il1a	1.32464e-59	3.93787	0.888	0.26	4.46352e-55
Gm56768	7.53235e-15	3.92948	0.262	0.021	2.5381e-10
Ccnd2	2.27006e-25	3.90985	0.436	0.045	7.6492e-21
Axl	1.94297e-40	3.88509	0.623	0.062	6.54704e-36
Gm48065	4.726e-19	3.83034	0.33	0.025	1.59247e-14
Cytip	2.66527e-29	3.81788	0.464	0.029	8.98089e-25
Gm56557	9.00941e-15	3.80476	0.255	0.017	3.03581e-10
Lmnb1	5.63195e-33	3.77718	0.561	0.079	1.89774e-28
Cadm1	2.40886e-65	3.77204	0.882	0.202	8.11689e-61
Plcl1	6.04679e-38	3.73103	0.67	0.128	2.03753e-33
Cd300c2	2.84442e-60	3.70625	0.854	0.178	9.58456e-56
Acp5	3.05013e-23	3.65847	0.483	0.095	1.02777e-18
Dhx40	4.45523e-27	3.65802	0.732	0.413	1.50124e-22
Tspan13	3.90263e-25	3.64698	0.47	0.074	1.31503e-20
Ramp1	1.1675e-13	3.63363	0.259	0.029	3.93402e-09
Vegfa	4.23062e-13	3.62341	0.268	0.037	1.42555e-08
Arhgap22	2.01083e-32	3.62166	0.576	0.087	6.77569e-28
Stard13	1.4814e-14	3.60995	0.296	0.041	4.99171e-10
Basp1	1.15402e-74	3.60593	0.95	0.289	3.8886e-70
Il1r2	5.79379e-19	3.58251	0.336	0.029	1.95228e-14
Stap1	1.98826e-27	3.55409	0.43	0.021	6.69965e-23
Rnf180	1.86514e-30	3.52816	0.614	0.165	6.28478e-26
Fmnl2	5.66623e-45	3.52629	0.754	0.153	1.90929e-40
Gadd45g	5.37152e-17	3.52296	0.399	0.095	1.80999e-12
Bcl2a1b	5.05678e-64	3.50797	0.91	0.368	1.70393e-59
Scimp	8.38671e-16	3.50369	0.312	0.041	2.82599e-11
Lpcat2	1.48172e-23	3.47565	0.445	0.066	4.99279e-19
Pdlim7	2.77407e-19	3.46166	0.34	0.029	9.3475e-15
Creb5	6.51035e-61	3.44686	0.885	0.207	2.19373e-56
Areg	7.15212e-19	3.42514	0.417	0.083	2.40998e-14
Astl	4.45082e-19	3.40461	0.414	0.087	1.49975e-14
Stat4	6.42815e-14	3.35434	0.28	0.037	2.16603e-09
Rcbtb2	2.18148e-41	3.26742	0.723	0.19	7.35073e-37
Lsmem1	2.95504e-11	3.23619	0.371	0.145	9.9573e-07
H2-Eb1	3.62264e-71	3.21955	0.972	0.43	1.22069e-66
Grk3	2.52862e-14	3.19584	0.302	0.05	8.52045e-10
Itgb5	1.08043e-28	3.18336	0.561	0.116	3.64062e-24
Bcl2a1d	2.46539e-48	3.18267	0.791	0.202	8.30738e-44
Tnfaip2	2.30789e-51	3.15676	0.863	0.364	7.77668e-47
Mthfsl	1.07769e-33	3.15165	0.648	0.169	3.63137e-29
Mthfs	1.08451e-43	3.09498	0.838	0.36	3.65435e-39
Malt1	6.89979e-45	3.08157	0.785	0.24	2.32495e-40
Gpr132	2.1333e-35	3.04587	0.645	0.128	7.18837e-31
Dlc1	7.39647e-14	3.00607	0.277	0.037	2.49232e-09
Gm13710	7.39266e-12	2.99082	0.265	0.045	2.49103e-07
Ptgs2	5.46892e-32	2.95732	0.595	0.112	1.84281e-27
Sema4d	7.69959e-11	2.93767	0.265	0.058	2.59445e-06
Smad7	6.99999e-16	2.91274	0.346	0.062	2.35872e-11
Camk2n1	8.88771e-15	2.8897	0.28	0.029	2.9948e-10
Ciita	4.59332e-13	2.87691	0.262	0.033	1.54776e-08
H2-Ab1	2.77879e-66	2.87587	0.975	0.579	9.36341e-62
Dennd2b	4.24677e-11	2.86582	0.287	0.07	1.43099e-06
Zeb1	2.53099e-18	2.8526	0.364	0.054	8.52842e-14
Gpr183	6.02686e-14	2.76041	0.445	0.169	2.03081e-09
Traf1	1.22463e-22	2.75584	0.514	0.128	4.12651e-18
Irak1bp1	4.4759e-11	2.74983	0.262	0.054	1.5082e-06
Snhg15	1.49139e-33	2.73655	0.66	0.165	5.02538e-29
Gm20513	1.83759e-12	2.71815	0.274	0.045	6.19194e-08
Nfkbie	2.49832e-22	2.71164	0.505	0.128	8.41833e-18
Snx20	1.85134e-17	2.71158	0.449	0.136	6.23828e-13
H2-Aa	1.2288e-66	2.70646	0.981	0.62	4.14058e-62
Hilpda	2.20609e-32	2.69899	0.791	0.479	7.43363e-28
Dusp2	2.78276e-47	2.66404	0.863	0.339	9.3768e-43
Cd74	6.62687e-72	2.66111	0.997	0.835	2.23299e-67
Tgfbr1	3.03852e-40	2.6312	0.829	0.355	1.02386e-35
Bhlhe40	2.41619e-15	2.62796	0.355	0.07	8.14159e-11
Pold4	2.13948e-17	2.62543	0.461	0.145	7.20918e-13
Svbp	3.94463e-11	2.61622	0.29	0.07	1.32918e-06
Amz1	2.14922e-12	2.61291	0.312	0.074	7.24203e-08
Slc15a3	1.08274e-50	2.59228	0.903	0.521	3.64839e-46
Tent5c	2.94942e-24	2.58352	0.536	0.128	9.93838e-20
Tle1	1.36026e-18	2.5779	0.408	0.079	4.58352e-14
E230029C05Rik	3.4869e-16	2.55048	0.424	0.116	1.17494e-11
Cd72	1.21658e-29	2.5411	0.576	0.112	4.09937e-25
Pvt1	1.42299e-13	2.51865	0.315	0.062	4.7949e-09
Tmcc3	1.82149e-37	2.51042	0.832	0.401	6.13769e-33
Maml3	2.16953e-26	2.50513	0.617	0.194	7.31044e-22
Slamf9	5.12411e-18	2.49736	0.452	0.116	1.72662e-13
Garin1a	3.18953e-09	2.49409	0.296	0.099	0.000107474
Xlr	2.97369e-11	2.45651	0.283	0.062	1.00201e-06
Ebi3	2.59403e-15	2.41104	0.477	0.178	8.74083e-11
Rgs2	3.09584e-24	2.39613	0.583	0.169	1.04317e-19
Disc1	5.43048e-17	2.3857	0.458	0.132	1.82985e-12
Gpr65	1.83761e-17	2.38435	0.396	0.074	6.19201e-13
Smim3	2.67078e-17	2.35541	0.433	0.107	8.99946e-13
Tspan33	4.18257e-13	2.32799	0.352	0.087	1.40936e-08
Vcam1	4.398e-24	2.30953	0.583	0.157	1.48195e-19
Niban1	1.05726e-25	2.28871	0.692	0.306	3.56254e-21
1700016P03Rik	6.73141e-24	2.28614	0.629	0.244	2.26822e-19
Snhg6	5.94667e-11	2.28113	0.299	0.079	2.00379e-06
Pxdc1	4.66609e-19	2.25804	0.523	0.178	1.57229e-14
Itga9	1.80559e-22	2.25541	0.639	0.264	6.0841e-18
Dock4	6.84619e-35	2.24478	0.826	0.368	2.30689e-30
Cxcl16	2.29128e-58	2.23615	0.953	0.632	7.7207e-54
Src	1.71121e-10	2.23345	0.33	0.112	5.76611e-06
Osgin2	1.75669e-23	2.19929	0.595	0.182	5.91933e-19
Tjp1	2.90572e-10	2.17957	0.274	0.066	9.79111e-06
Rtcb	2.24229e-22	2.17946	0.555	0.174	7.55562e-18
Ddit3	9.69931e-22	2.1565	0.651	0.306	3.26828e-17
Fxyd5	1.63553e-43	2.15603	0.863	0.355	5.51108e-39
AU020206	2.35471e-15	2.1529	0.417	0.112	7.93444e-11
Ccrl2	1.71199e-36	2.13787	0.903	0.731	5.76871e-32
Slc2a1	2.99835e-08	2.12485	0.271	0.091	0.00101033
Myc	7.10598e-12	2.12417	0.336	0.095	2.39443e-07
Pik3r1	8.38994e-31	2.11473	0.813	0.5	2.82707e-26
Mvb12b	8.33531e-11	2.11252	0.271	0.058	2.80867e-06
Foxp4	3.95838e-13	2.09782	0.34	0.087	1.33381e-08
Bcl2l1	1.05496e-14	2.09402	0.495	0.202	3.55479e-10
Ank2	2.83142e-13	2.09134	0.467	0.169	9.54076e-09
Srgn	1.44283e-49	2.09133	0.941	0.822	4.86176e-45
Bcl2	5.7087e-07	2.08643	0.29	0.12	0.0192361
Lat2	3.39448e-16	2.07728	0.411	0.099	1.1438e-11
Ece1	9.79799e-10	2.0675	0.305	0.095	3.30153e-05
Snhg12	6.75983e-19	2.06726	0.533	0.178	2.27779e-14
Abr	2.12108e-19	2.05833	0.648	0.298	7.1472e-15
Milr1	3.47696e-12	2.04908	0.411	0.153	1.1716e-07
Cd14	2.10077e-38	2.0483	0.941	0.855	7.07875e-34
Nbn	3.41094e-13	2.02439	0.43	0.161	1.14935e-08
Xylt1	4.04875e-17	2.02011	0.52	0.182	1.36427e-12
F11r	1.19848e-08	2.0184	0.277	0.087	0.000403838
Cd82	2.798e-17	2.01834	0.526	0.198	9.42815e-13
Ccl5	9.15612e-08	2.01108	0.436	0.236	0.00308525
Trim35	1.34449e-06	2.00854	0.262	0.107	0.0453039
St3gal6	5.90226e-15	2.00853	0.417	0.116	1.98883e-10
Atox1	3.19041e-46	2.00229	0.922	0.607	1.07504e-41
Gde1	7.28455e-14	2.00116	0.436	0.149	2.4546e-09
Nuak2	7.76131e-10	1.99477	0.324	0.107	2.61525e-05
Ktn1	1.79803e-18	1.98136	0.648	0.339	6.05864e-14
Lst1	3.78887e-34	1.97974	0.869	0.421	1.2767e-29
Ptk2b	7.74028e-13	1.97461	0.433	0.161	2.60816e-08
Akna	6.09575e-12	1.96864	0.364	0.112	2.05402e-07
2410006H16Rik	4.11774e-25	1.96393	0.804	0.508	1.38751e-20
Gm35154	1.14958e-09	1.94384	0.268	0.066	3.87363e-05
Gtf2b	1.11744e-14	1.94015	0.542	0.269	3.76533e-10
Dynlt2b	8.62226e-11	1.93919	0.374	0.132	2.90536e-06
Itgav	8.83193e-23	1.9334	0.639	0.219	2.97601e-18
Icosl	2.03185e-15	1.92677	0.405	0.103	6.84652e-11
Rftn1	6.4903e-21	1.92414	0.67	0.31	2.18697e-16
Antxr2	3.09468e-15	1.92109	0.685	0.459	1.04278e-10
Gas5	3.3301e-34	1.91444	0.863	0.612	1.12211e-29
Rilpl2	4.76357e-30	1.88693	0.798	0.364	1.60513e-25
Slc25a33	1.01301e-13	1.87145	0.495	0.211	3.41343e-09
Abtb2	1.08401e-20	1.84714	0.657	0.285	3.65267e-16
Fancc	4.35762e-10	1.8399	0.393	0.161	1.46834e-05
H2-Q6	5.25415e-10	1.82724	0.355	0.128	1.77044e-05
Ccl3	2.30519e-18	1.80972	0.766	0.45	7.76756e-14
Emd	7.58433e-12	1.80306	0.436	0.186	2.55562e-07
Cst3	4.39611e-56	1.79329	0.994	0.975	1.48131e-51
Lsp1	4.1678e-10	1.793	0.383	0.14	1.40438e-05
Pus10	3.95137e-07	1.7925	0.336	0.161	0.0133146
Apold1	2.58779e-07	1.7913	0.259	0.087	0.0087198
Myo1g	5.49598e-09	1.75827	0.324	0.12	0.000185193
Gm40528	1.93527e-07	1.75262	0.346	0.174	0.00652107
Rpl32	1.05117e-57	1.74788	0.972	0.876	3.54202e-53
Aif1	6.84349e-32	1.73096	0.875	0.492	2.30598e-27
Mxi1	2.1976e-14	1.71645	0.607	0.331	7.40502e-10
Tpst2	5.95441e-15	1.6874	0.573	0.293	2.0064e-10
Flvcr1	8.39485e-09	1.67916	0.377	0.165	0.000282873
Rpl39	2.78862e-59	1.67179	0.988	0.921	9.39653e-55
Socs1	4.84355e-07	1.67153	0.29	0.12	0.0163208
Inpp4b	1.48452e-15	1.6631	0.632	0.302	5.00223e-11
Dapp1	2.21951e-09	1.6628	0.405	0.186	7.47887e-05
Sorl1	1.71863e-10	1.65868	0.333	0.103	5.7911e-06
Ggta1	2.87592e-09	1.65731	0.33	0.116	9.69069e-05
H2-DMb1	7.73107e-19	1.64821	0.598	0.211	2.60506e-14
Mpeg1	3.54775e-19	1.64186	0.676	0.31	1.19545e-14
Uba52	9.13891e-27	1.62355	0.804	0.479	3.07945e-22
Rapgef2	2.47723e-15	1.61632	0.769	0.574	8.34727e-11
Dusp5	2.44344e-16	1.61461	0.607	0.281	8.23343e-12
Stmn1	2.90273e-07	1.60881	0.302	0.12	0.00978103
Dst	9.8163e-26	1.60252	0.785	0.401	3.3077e-21
Hivep3	3.24784e-17	1.5943	0.604	0.256	1.09439e-12
E330020D12Rik	1.22354e-06	1.59418	0.355	0.178	0.0412285
Smox	1.30981e-19	1.58984	0.673	0.302	4.41355e-15
Rps13	3.18738e-58	1.58725	0.978	0.868	1.07402e-53
Mpp7	2.07286e-12	1.58193	0.704	0.5	6.9847e-08
Mir155hg	2.35391e-22	1.57281	0.751	0.368	7.93175e-18
Rpl21	6.10134e-52	1.57034	0.981	0.839	2.05591e-47
Rnf121	2.20448e-12	1.56693	0.439	0.165	7.42823e-08
Rpl15	2.32383e-50	1.53817	0.978	0.818	7.83037e-46
Tnfsf9	1.78323e-09	1.53448	0.595	0.421	6.00878e-05
Atp8b4	3.15875e-13	1.53196	0.47	0.182	1.06437e-08
Rps7	1.01172e-49	1.52871	0.984	0.851	3.40909e-45
Dot1l	2.78666e-11	1.52675	0.467	0.215	9.38993e-07
Apbb1ip	2.42808e-08	1.52592	0.393	0.182	0.000818166
Dock10	2.294e-27	1.52403	0.916	0.579	7.72986e-23
Arg2	3.88161e-24	1.51596	0.794	0.434	1.30795e-19
Rpl6	1.0905e-50	1.51341	0.975	0.897	3.67456e-46
Nr4a3	7.43238e-16	1.51318	0.688	0.413	2.50441e-11
Rps20	8.28162e-56	1.51212	0.984	0.901	2.79057e-51
Nop56	5.37433e-09	1.50484	0.43	0.211	0.000181093
Ak2	1.18325e-06	1.48363	0.283	0.116	0.0398708
Cd40	7.32677e-15	1.48204	0.741	0.525	2.46883e-10
Cyba	1.80936e-34	1.47902	0.947	0.777	6.09681e-30
Snx24	3.32546e-14	1.47809	0.598	0.277	1.12055e-09
Rps15a	1.07872e-50	1.47768	0.984	0.905	3.63486e-46
Syngr2	3.22455e-13	1.46664	0.576	0.281	1.08655e-08
Samsn1	6.70441e-08	1.4666	0.327	0.132	0.00225912
Supt4a	7.21563e-08	1.45883	0.389	0.186	0.00243138
Rpl36a	2.06226e-42	1.44707	0.96	0.802	6.94898e-38
Rpl12	7.59025e-51	1.44383	0.969	0.843	2.55761e-46
Rpl34	1.07127e-53	1.43933	0.984	0.897	3.60976e-49
Rps19	1.83587e-48	1.43646	0.981	0.901	6.18616e-44
Rplp0	2.76592e-51	1.42982	0.981	0.942	9.32004e-47
Hmgb2	3.78741e-16	1.42245	0.713	0.455	1.27621e-11
Flnb	2.43947e-16	1.41249	0.614	0.285	8.22005e-12
Rps24	2.10312e-56	1.41248	0.991	0.946	7.08668e-52
Myo1e	2.05315e-17	1.41093	0.72	0.426	6.91829e-13
Ifnar1	1.64129e-10	1.40559	0.526	0.281	5.53048e-06
Rps18	3.31534e-46	1.40528	0.975	0.897	1.11714e-41
Rpl18a	5.91809e-49	1.40524	0.981	0.905	1.99416e-44
Gm11613	4.42384e-12	1.40102	0.452	0.182	1.49066e-07
Rpl27a	1.87553e-55	1.40062	0.994	0.975	6.31977e-51
Rpl17	4.50898e-46	1.39787	0.978	0.893	1.51935e-41
Rpl26	4.01542e-43	1.39407	0.966	0.826	1.35303e-38
Bach2	1.83233e-14	1.3863	0.551	0.24	6.1742e-10
H2-DMa	2.33909e-14	1.38624	0.676	0.388	7.88181e-10
Rpl11	5.62684e-50	1.3831	0.981	0.901	1.89602e-45
Ripk2	1.82791e-13	1.37961	0.651	0.364	6.15933e-09
Plxna4	1.28624e-06	1.37472	0.386	0.211	0.0433412
Rps3	9.42984e-47	1.37366	0.981	0.888	3.17748e-42
Lrrfip1	1.41579e-14	1.3673	0.667	0.38	4.77066e-10
Ssr4	1.42327e-18	1.36513	0.763	0.483	4.79587e-14
Rhoc	7.6935e-07	1.36447	0.302	0.128	0.025924
Rps27	1.72513e-50	1.35658	0.988	0.938	5.813e-46
Rps27a	3.00402e-53	1.35101	1	0.938	1.01224e-48
Rpl37	1.98234e-50	1.34941	0.988	0.926	6.67969e-46
Gm11808	4.02407e-07	1.34611	0.343	0.165	0.0135595
Pag1	3.00101e-10	1.34532	0.442	0.198	1.01122e-05
Dnajb2	1.919e-08	1.34459	0.343	0.136	0.000646627
Crem	5.24663e-12	1.34109	0.648	0.426	1.7679e-07
Rpl27	4.96438e-43	1.33843	0.969	0.851	1.6728e-38
Ubb	4.21139e-34	1.33612	0.96	0.74	1.41907e-29
St7	6.48502e-09	1.33389	0.374	0.149	0.000218519
Rpl10a	3.32536e-42	1.33332	0.972	0.913	1.12051e-37
Cd83	1.82989e-29	1.33287	0.953	0.897	6.166e-25
Il21r	7.46073e-07	1.33158	0.287	0.112	0.0251397
Maml2	8.00102e-18	1.32957	0.819	0.562	2.69602e-13
H2-K2	8.71976e-08	1.32688	0.296	0.112	0.00293821
Ifi30	7.35961e-13	1.3259	0.841	0.678	2.4799e-08
Rpl18	1.32165e-46	1.32234	0.975	0.893	4.45343e-42
Rps5	6.99162e-43	1.31742	0.972	0.917	2.3559e-38
Cks2	1.64163e-08	1.31154	0.523	0.298	0.000553163
Rpl35	1.63584e-27	1.3084	0.913	0.682	5.51214e-23
Rps21	1.82002e-52	1.30623	0.991	0.95	6.13273e-48
Rpl29	6.07603e-15	1.30221	0.623	0.322	2.04738e-10
Aebp2	1.15305e-06	1.30217	0.502	0.343	0.0388531
H2-Q7	1.92703e-17	1.29877	0.72	0.384	6.49332e-13
Coro1a	5.88725e-16	1.29811	0.685	0.351	1.98377e-11
Snx18	8.40952e-11	1.2906	0.576	0.331	2.83367e-06
Hebp1	2.08891e-07	1.28974	0.477	0.277	0.00703881
Tyrobp	2.54562e-30	1.28835	0.975	0.831	8.57774e-26
Hat1	2.37031e-08	1.28663	0.393	0.182	0.000798701
Csf2ra	1.51757e-10	1.28009	0.586	0.351	5.11361e-06
Vasp	2.88192e-09	1.27716	0.477	0.24	9.7109e-05
Snrpg	6.38712e-18	1.27583	0.763	0.512	2.1522e-13
Afdn	7.84482e-07	1.27556	0.283	0.107	0.0264339
Hspe1	8.16872e-17	1.27538	0.72	0.413	2.75253e-12
Cd63	1.93919e-21	1.26592	0.919	0.769	6.5343e-17
Rpl9	1.52028e-42	1.26441	0.981	0.868	5.12274e-38
Rpl10	6.39067e-37	1.25926	0.956	0.802	2.1534e-32
Rps2	8.57507e-34	1.25483	0.956	0.793	2.88946e-29
Snrpf	1.75384e-10	1.2533	0.548	0.314	5.90973e-06
Mgat4a	1.07792e-10	1.24987	0.526	0.269	3.63217e-06
Srsf7	1.22776e-20	1.24286	0.879	0.723	4.13706e-16
Snhg1	2.43803e-09	1.23875	0.536	0.318	8.21519e-05
Slc11a1	1.94834e-09	1.23867	0.632	0.426	6.56512e-05
Rpl36	3.96633e-44	1.22915	0.988	0.93	1.33649e-39
Eef1b2	4.22688e-31	1.22675	0.925	0.731	1.42429e-26
Bcl2l11	2.03389e-15	1.22636	0.782	0.529	6.8534e-11
Cx3cr1	2.45918e-15	1.22634	0.598	0.244	8.28646e-11
Ldlrad4	3.59766e-10	1.22592	0.757	0.583	1.21227e-05
Fau	1.85971e-52	1.22331	0.988	0.975	6.26648e-48
Cd274	1.8349e-07	1.21722	0.492	0.302	0.00618287
Nedd4l	7.8713e-07	1.20765	0.445	0.252	0.0265231
Plbd1	1.08227e-13	1.2047	0.508	0.194	3.64681e-09
Rps4x	5.47026e-43	1.19756	0.984	0.959	1.84326e-38
Traf3	1.82537e-11	1.19374	0.692	0.43	6.15078e-07
Otulinl	1.49895e-10	1.19371	0.626	0.388	5.05085e-06
Rps27rt	4.76966e-16	1.18514	0.704	0.426	1.60719e-11
Taldo1	2.927e-11	1.18265	0.607	0.331	9.86282e-07
Rpl22	2.5278e-33	1.1793	0.96	0.839	8.51768e-29
Hexb	3.11375e-26	1.17076	0.931	0.69	1.04921e-21
Ppfibp1	2.3831e-08	1.1707	0.564	0.368	0.000803008
Epb41	2.58739e-08	1.169	0.558	0.36	0.000871846
Rpl30	1.63668e-40	1.16861	0.978	0.921	5.51497e-36
Tubb4b	3.49889e-08	1.16204	0.595	0.409	0.00117898
Foxn3	4.56912e-15	1.16105	0.829	0.599	1.53961e-10
Fth1	3.80945e-38	1.15853	0.988	0.988	1.28363e-33
Rpl19	9.43604e-46	1.15567	0.984	0.942	3.17957e-41
Rpl28	5.55188e-39	1.14886	0.981	0.934	1.87076e-34
Rps11	1.13012e-39	1.14501	0.981	0.917	3.80804e-35
Rps10	3.80544e-40	1.13834	0.991	0.959	1.28228e-35
Ctss	5.51955e-30	1.13735	0.984	0.913	1.85987e-25
Rps16	2.24704e-41	1.13684	0.981	0.955	7.57161e-37
Tnf	6.0001e-12	1.13585	0.891	0.789	2.02179e-07
Snrpe	6.05104e-10	1.12343	0.611	0.376	2.03896e-05
Tmsb4x	1.78228e-37	1.1206	1	0.983	6.00556e-33
Socs3	3.84003e-12	1.11928	0.692	0.43	1.29394e-07
Sgk1	6.39033e-08	1.1157	0.542	0.314	0.00215328
Rps26	7.22887e-40	1.11328	0.994	0.926	2.43584e-35
Gapdh	5.36811e-15	1.1106	0.81	0.579	1.80884e-10
Rps25	2.85496e-40	1.10768	0.984	0.88	9.62008e-36
Nsa2	3.30218e-14	1.10578	0.763	0.537	1.1127e-09
Ezr	1.58961e-12	1.09976	0.642	0.326	5.35636e-08
Rpl23	2.73018e-44	1.09802	0.984	0.975	9.19961e-40
Rpl13	6.76523e-40	1.09568	0.984	0.975	2.27961e-35
Id2	1.68356e-16	1.09261	0.745	0.421	5.67291e-12
Ier2	6.11475e-09	1.09077	0.648	0.463	0.000206043
Gm2000	5.85151e-13	1.08895	0.66	0.393	1.97172e-08
Psmb6	6.89303e-07	1.08547	0.498	0.302	0.0232268
Gm8797	2.968e-19	1.08305	0.875	0.612	1.0001e-14
Hacd2	8.20259e-09	1.0826	0.421	0.186	0.000276394
Tnip1	2.44132e-10	1.08218	0.561	0.277	8.22629e-06
Rps23	8.38599e-38	1.08135	0.988	0.897	2.82574e-33
Eif3k	1.25542e-11	1.08033	0.66	0.442	4.23026e-07
Cd81	5.15555e-18	1.07957	0.894	0.674	1.73721e-13
Gadd45b	1.26617e-22	1.07802	0.928	0.826	4.2665e-18
Tnfrsf12a	4.20475e-09	1.07524	0.48	0.24	0.000141683
Dach1	4.0099e-07	1.05763	0.315	0.132	0.0135118
Gm10076	1.78416e-07	1.04838	0.492	0.269	0.00601192
Rps6	2.2374e-30	1.04832	0.956	0.872	7.53914e-26
Ptms	6.80154e-15	1.04259	0.779	0.545	2.29185e-10
Atp8a1	2.83523e-08	1.04173	0.592	0.384	0.000955358
Gm20186	2.12065e-09	1.03584	0.629	0.421	7.14573e-05
Rpl3	3.51994e-33	1.03304	0.969	0.897	1.18608e-28
Rpl7a	1.23015e-30	1.02766	0.944	0.839	4.14512e-26
Gm56555	2.60236e-07	1.02505	0.508	0.314	0.00876893
Large1	2.92196e-08	1.01949	0.604	0.372	0.000984582
Rps27l	1.30644e-07	1.01004	0.617	0.455	0.00440217
Cdk6	1.43333e-07	1.01003	0.417	0.211	0.00482976
Arpp19	1.02791e-08	1.00853	0.551	0.326	0.000346364
Rpl22l1	1.78138e-17	1.00386	0.897	0.694	6.00254e-13
Lyn	7.81872e-16	1.00258	0.928	0.798	2.63459e-11
Smim14	8.77463e-10	1.00083	0.723	0.517	2.9567e-05
Slc3a2	1.33771e-17	0.998216	0.888	0.756	4.50755e-13
Eef1a1	1.02255e-42	0.991714	0.994	0.963	3.44558e-38
Sqstm1	1.0999e-17	0.989556	0.919	0.855	3.70622e-13
Mrpl52	1.63892e-13	0.988461	0.685	0.405	5.52251e-09
H2az1	2.13383e-17	0.981743	0.953	0.806	7.19015e-13
Rps9	1.51758e-40	0.980273	0.991	0.983	5.11364e-36
Rps8	1.25207e-33	0.978099	0.984	0.967	4.21899e-29
Rpl35a	2.59968e-37	0.975499	0.975	0.959	8.75987e-33
Eif3f	1.38037e-14	0.973773	0.841	0.669	4.6513e-10
Dynll1	3.18944e-09	0.965211	0.81	0.669	0.000107471
Tma7	1.43304e-06	0.960862	0.561	0.393	0.0482879
Tnfaip8	1.48445e-11	0.959538	0.813	0.657	5.00201e-07
Prdx5	1.77229e-10	0.954604	0.723	0.525	5.9719e-06
Dtx4	9.46014e-07	0.95091	0.399	0.207	0.0318769
D8Ertd738e	1.33033e-06	0.948158	0.607	0.438	0.0448269
Rpl31	3.00975e-21	0.945144	0.919	0.764	1.01417e-16
Ppia	6.26984e-30	0.942743	0.972	0.909	2.11269e-25
Etv6	8.35339e-11	0.942203	0.841	0.711	2.81476e-06
Rpl38	3.41624e-36	0.936964	0.994	0.959	1.15114e-31
Herpud1	5.25136e-07	0.93567	0.701	0.566	0.017695
Rplp2	3.4088e-37	0.935167	0.978	0.946	1.14863e-32
Cyria	1.07712e-09	0.9329	0.679	0.438	3.62947e-05
Nhp2	7.30313e-07	0.922504	0.489	0.281	0.0246086
Rps28	8.39318e-38	0.918578	0.994	0.971	2.82817e-33
Rpl23a	9.50486e-23	0.909953	0.956	0.826	3.20276e-18
Rpl41	8.99411e-34	0.903851	0.997	0.971	3.03066e-29
Rpsa	6.50105e-29	0.903179	0.991	0.975	2.1906e-24
Rps14	2.12336e-33	0.90294	0.988	0.979	7.15486e-29
Rpl14	2.2586e-20	0.899221	0.953	0.893	7.61056e-16
Rpl24	9.63795e-29	0.888789	0.978	0.921	3.2476e-24
Plaur	2.4889e-13	0.888326	0.872	0.657	8.38661e-09
Sowahc	6.65865e-09	0.887078	0.564	0.306	0.00022437
Atp5e	1.28047e-17	0.88559	0.879	0.698	4.31466e-13
Nfkbia	1.42435e-16	0.885159	0.953	0.963	4.7995e-12
Nfkbib	7.43628e-12	0.884473	0.798	0.64	2.50573e-07
Fyb	3.10243e-08	0.879698	0.748	0.583	0.00104539
Cox17	1.18852e-06	0.872084	0.632	0.475	0.0400483
Rps12	8.09866e-33	0.867706	0.984	0.971	2.72892e-28
Rpl37a	1.04842e-33	0.866558	0.997	0.996	3.53277e-29
Tnip3	9.30319e-08	0.865713	0.265	0.083	0.0031348
Ncf4	7.75406e-09	0.857857	0.692	0.475	0.000261281
Ifngr2	3.24988e-08	0.855265	0.542	0.318	0.00109508
Rpl7	1.75095e-23	0.849467	0.972	0.913	5.90001e-19
Pfdn5	4.61777e-14	0.845512	0.897	0.777	1.556e-09
Rps29	4.35156e-36	0.835491	0.994	0.988	1.4663e-31
Skil	2.26264e-12	0.833379	0.866	0.674	7.62419e-08
Rps17	1.40611e-18	0.830028	0.95	0.798	4.73802e-14
Uqcrh	1.1727e-15	0.826626	0.882	0.715	3.95153e-11
Tcf7l2	4.87268e-07	0.822943	0.539	0.326	0.016419
Rnaset2a	2.23394e-10	0.81722	0.785	0.574	7.52749e-06
Snhg8	2.90922e-08	0.815186	0.763	0.574	0.000980291
Ndufa6	1.93884e-07	0.810825	0.66	0.492	0.00653313
Rgs10	5.40937e-11	0.809801	0.841	0.636	1.82274e-06
Rps3a1	2.55316e-27	0.791012	0.988	0.955	8.60313e-23
Tomm7	4.33949e-08	0.786433	0.707	0.529	0.00146223
Dennd4a	9.82978e-13	0.77734	0.816	0.537	3.31224e-08
Naca	7.51246e-14	0.772689	0.903	0.769	2.5314e-09
Ms4a7	1.51528e-10	0.77191	0.91	0.831	5.1059e-06
Nlrp3	7.56829e-12	0.768118	0.866	0.678	2.55021e-07
Nr4a1	3.17952e-12	0.750658	0.654	0.355	1.07137e-07
Hpgds	7.41886e-08	0.734202	0.807	0.616	0.00249986
Lcp1	4.28459e-07	0.730646	0.847	0.822	0.0144373
Atp5d	3.55443e-07	0.728362	0.676	0.475	0.011977
Eef1d	1.18822e-08	0.720813	0.769	0.616	0.000400381
Cxcl2	6.1863e-09	0.716385	0.925	0.905	0.000208454
Rpl8	1.76832e-23	0.715976	0.988	0.971	5.95853e-19
Rpl4	4.70776e-11	0.702572	0.885	0.752	1.58633e-06
Ptma	2.19451e-16	0.702042	0.984	0.946	7.39462e-12
Atp6v1f	5.10004e-08	0.695877	0.776	0.665	0.00171851
Lrrc8d	1.18943e-06	0.691057	0.735	0.583	0.040079
Rsrc2	4.61965e-07	0.686746	0.673	0.512	0.0155664
Cox8a	1.52971e-10	0.664722	0.888	0.76	5.15451e-06
Rpl5	3.08087e-13	0.658703	0.938	0.88	1.03813e-08
mt-Cytb	2.86202e-21	0.647428	0.981	0.988	9.64385e-17
Calm1	4.16183e-10	0.644803	0.95	0.913	1.40237e-05
Atp5g2	6.43259e-08	0.643309	0.804	0.665	0.00216753
Rel	1.34961e-06	0.638595	0.891	0.872	0.0454765
Rpl13a	4.66616e-16	0.633261	0.969	0.934	1.57231e-11
Rab20	1.52921e-07	0.622937	0.798	0.661	0.00515281
Cox4i1	1.39425e-13	0.618055	0.941	0.868	4.69807e-09
Rpl36al	4.41636e-09	0.617314	0.888	0.74	0.000148814
mt-Nd3	4.68546e-13	0.61488	0.938	0.893	1.57881e-08
Ctsz	9.77377e-11	0.542781	0.963	0.905	3.29337e-06
Rack1	3.74058e-11	0.534561	0.944	0.955	1.26043e-06
Atp5l	4.02101e-08	0.516194	0.86	0.682	0.00135492
H3f3b	4.39225e-07	0.502408	0.981	0.975	0.0148001
Rps15	5.67498e-12	0.491145	0.972	0.979	1.91224e-07
Btg1	9.23505e-08	0.487174	0.931	0.872	0.00311184
Rplp1	6.08077e-13	0.47743	0.991	0.996	2.04898e-08
Cox7c	8.23207e-08	0.45331	0.866	0.711	0.00277388
mt-Atp6	2.05169e-12	0.410472	0.994	0.992	6.91338e-08
mt-Co2	2.85128e-13	0.388296	0.988	0.988	9.60766e-09
mt-Nd1	9.74677e-10	0.366716	0.988	0.983	3.28427e-05
Slc7a11	3.48117e-09	0.320336	0.274	0.07	0.000117302
mt-Co3	4.44276e-12	0.302417	1	0.988	1.49703e-07
Il1rn	8.35545e-07	0.286684	0.667	0.393	0.0281545
Laptm5	1.30021e-06	-0.3738	0.928	0.95	0.0438119
Calm2	3.6585e-07	-0.388693	0.85	0.893	0.0123277
C1qc	2.00649e-09	-0.409226	0.96	0.955	6.76106e-05
Psap	3.82872e-08	-0.415315	0.978	0.988	0.00129013
Hsp90aa1	7.75193e-10	-0.421508	0.872	0.921	2.61209e-05
Mt1	5.94315e-15	-0.436348	0.931	0.959	2.0026e-10
Ddx5	1.50112e-11	-0.475669	0.953	0.963	5.05818e-07
Srrm2	4.87081e-07	-0.481064	0.748	0.851	0.0164127
Iqgap1	2.89636e-07	-0.488307	0.869	0.901	0.00975957
Vim	6.65902e-08	-0.505656	0.523	0.744	0.00224382
Arhgap15	8.11818e-07	-0.574728	0.782	0.864	0.027355
Zfand5	3.20925e-08	-0.588342	0.776	0.868	0.00108139
Actr3	6.44742e-07	-0.595363	0.773	0.839	0.0217252
Gabarap	2.01572e-11	-0.616826	0.866	0.938	6.79218e-07
Hspa1b	2.022e-07	-0.622172	0.436	0.64	0.00681334
Ninj1	1.7698e-11	-0.625457	0.813	0.921	5.96353e-07
Ywhae	1.0079e-08	-0.626363	0.745	0.822	0.000339623
Cltc	2.34696e-26	-0.627617	0.729	0.967	7.90832e-22
Jund	6.88629e-09	-0.629605	0.826	0.884	0.00023204
Hnrnpk	1.21238e-07	-0.64152	0.735	0.822	0.00408524
Arih1	5.9696e-08	-0.644438	0.698	0.802	0.00201152
Rabgef1	1.20355e-06	-0.664664	0.779	0.802	0.0405549
Ptprc	2.29991e-09	-0.67191	0.72	0.822	7.74977e-05
Laptm4a	5.80994e-14	-0.673491	0.692	0.851	1.95772e-09
B2m	1.62158e-22	-0.673539	0.981	0.992	5.46406e-18
Clic4	2.25631e-07	-0.682062	0.894	0.864	0.00760286
Cdc42	2.92993e-19	-0.689561	0.885	0.95	9.8727e-15
Larp4b	6.73386e-07	-0.695509	0.48	0.653	0.0226904
Ppp4r2	1.62041e-08	-0.696939	0.583	0.756	0.000546015
Emb	5.51166e-08	-0.697483	0.131	0.322	0.00185721
Itm2b	9.63679e-22	-0.70157	0.975	0.983	3.24721e-17
Nfia	3.8247e-07	-0.707404	0.424	0.624	0.0128877
Rhoa	6.28305e-11	-0.727759	0.769	0.876	2.11714e-06
Eif5	3.47652e-12	-0.731535	0.857	0.913	1.17145e-07
Anxa2	2.28691e-07	-0.734088	0.336	0.566	0.00770597
Ext1	4.03814e-07	-0.744044	0.751	0.831	0.0136069
Pan3	6.7996e-07	-0.746213	0.523	0.694	0.0229119
Jmjd1c	1.38965e-07	-0.749103	0.62	0.76	0.00468256
Metrnl	9.18596e-07	-0.751152	0.545	0.698	0.030953
Ddx6	1.43413e-06	-0.751709	0.679	0.764	0.0483245
Nptn	1.13245e-06	-0.751796	0.623	0.748	0.0381591
Morf4l1	3.40567e-08	-0.7546	0.573	0.711	0.00114757
Hnrnpa2b1	7.5919e-14	-0.754628	0.794	0.905	2.55817e-09
Jarid2	5.26848e-07	-0.756061	0.523	0.694	0.0177527
Arhgdib	3.95847e-10	-0.758668	0.539	0.731	1.33384e-05
Itprid2	4.6115e-07	-0.765124	0.442	0.636	0.0155389
Sec62	6.77441e-07	-0.766539	0.52	0.682	0.0228271
Arhgdia	1.79364e-10	-0.771905	0.632	0.793	6.04387e-06
Pcbp1	2.46694e-10	-0.784243	0.542	0.748	8.31262e-06
Cmss1	1.14734e-07	-0.784876	0.676	0.785	0.00386608
Rtn4	6.05444e-13	-0.79097	0.766	0.864	2.0401e-08
Pals1	1.14348e-06	-0.79303	0.464	0.653	0.0385307
Snx3	3.43035e-09	-0.796554	0.636	0.756	0.000115589
Srsf6	3.21154e-07	-0.798224	0.492	0.657	0.0108216
Hnrnpc	3.18894e-10	-0.808049	0.695	0.864	1.07455e-05
Rybp	8.02068e-07	-0.808599	0.505	0.682	0.0270265
Usp34	1.54734e-08	-0.810679	0.371	0.599	0.000521393
Csnk1a1	2.01308e-09	-0.812062	0.601	0.74	6.78329e-05
Usp25	1.08306e-06	-0.814795	0.411	0.603	0.0364948
Tpr	2.04079e-07	-0.816608	0.477	0.653	0.00687664
Ptges3	3.55314e-08	-0.817079	0.498	0.694	0.00119726
Gpbp1	1.0953e-06	-0.817909	0.539	0.686	0.0369071
Ctsa	3.38692e-12	-0.820174	0.707	0.855	1.14126e-07
Ash1l	2.32834e-09	-0.825782	0.361	0.599	7.84558e-05
Elf1	2.8307e-07	-0.828034	0.464	0.636	0.00953832
Mcl1	4.5441e-19	-0.830961	0.913	0.95	1.53118e-14
Cast	1.61033e-07	-0.8333	0.324	0.529	0.00542618
Hnrnpa3	2.209e-12	-0.833659	0.66	0.818	7.44345e-08
Xiap	4.28785e-07	-0.835094	0.38	0.57	0.0144483
Ctnna1	2.52423e-08	-0.835465	0.486	0.686	0.000850566
Fkbp1a	1.18105e-08	-0.838265	0.336	0.558	0.000397968
Lnpep	3.89049e-09	-0.838549	0.364	0.587	0.000131094
Mef2a	1.84205e-16	-0.840056	0.601	0.818	6.20697e-12
Gm13822	2.38937e-10	-0.842649	0.234	0.492	8.05122e-06
Pld4	1.94953e-12	-0.843038	0.614	0.802	6.56912e-08
Cnot4	7.46868e-07	-0.844903	0.477	0.636	0.0251665
Usp9x	1.12417e-07	-0.847135	0.483	0.632	0.00378799
Ogt	4.99514e-07	-0.84725	0.467	0.628	0.0168316
Bzw1	2.09689e-07	-0.848913	0.533	0.649	0.00706567
Lpp	3.84015e-11	-0.849306	0.514	0.748	1.29398e-06
Papola	1.035e-06	-0.849415	0.452	0.607	0.0348752
Tgfb1	8.16864e-13	-0.852012	0.651	0.802	2.7525e-08
Msn	6.45113e-08	-0.857669	0.555	0.731	0.00217377
Comt	2.02558e-10	-0.868274	0.265	0.5	6.8254e-06
Stag2	4.92451e-08	-0.870496	0.318	0.512	0.00165936
Atp1b3	3.77987e-11	-0.870938	0.648	0.814	1.27367e-06
Kif5b	5.55495e-07	-0.87157	0.393	0.579	0.0187179
Mef2c	7.03274e-08	-0.873325	0.536	0.711	0.00236975
Tubb6	9.80529e-07	-0.873486	0.57	0.682	0.0330399
Gns	1.65989e-13	-0.874369	0.595	0.802	5.59315e-09
Nup98	7.89251e-10	-0.874591	0.629	0.781	2.65946e-05
Csrnp1	1.0379e-10	-0.876732	0.751	0.818	3.4973e-06
Tln1	7.83961e-08	-0.885788	0.517	0.653	0.00264164
Cd2ap	1.14579e-08	-0.885831	0.274	0.492	0.000386085
Gpx1	2.91313e-12	-0.887287	0.726	0.855	9.81608e-08
Marcksl1	1.1931e-11	-0.888055	0.903	0.921	4.02028e-07
Elk3	3.58432e-07	-0.889305	0.227	0.417	0.0120777
Akr1b3	1.09498e-08	-0.889741	0.246	0.455	0.000368966
Zfand6	1.02227e-07	-0.892936	0.399	0.599	0.00344464
Ywhaz	7.57085e-12	-0.896118	0.636	0.822	2.55107e-07
Dnajc3	2.0899e-07	-0.897373	0.383	0.554	0.00704214
Spag9	6.1179e-17	-0.901005	0.813	0.934	2.06149e-12
Tnpo1	1.08375e-07	-0.902997	0.408	0.607	0.00365182
Marcks	1.55686e-14	-0.903142	0.807	0.934	5.24599e-10
Tent2	2.48234e-07	-0.903359	0.389	0.574	0.0083645
Slc38a2	2.07622e-13	-0.907857	0.776	0.901	6.99601e-09
Atp6v1c1	4.96399e-09	-0.909049	0.508	0.678	0.000167267
Hfe	1.67868e-10	-0.911533	0.15	0.388	5.65649e-06
Plek	2.28132e-14	-0.911543	0.888	0.934	7.68714e-10
Ube2d3	1.93489e-16	-0.915385	0.763	0.884	6.51982e-12
Gnb1	3.14207e-16	-0.916786	0.773	0.897	1.05875e-11
Ptp4a2	3.44534e-14	-0.917625	0.648	0.822	1.16094e-09
Lgals8	4.33104e-11	-0.918918	0.156	0.384	1.45939e-06
Fermt3	4.30934e-10	-0.920317	0.38	0.616	1.45208e-05
Vps37b	7.01148e-11	-0.920809	0.29	0.545	2.36259e-06
Ptprj	3.44524e-13	-0.924585	0.888	0.959	1.16091e-08
Fto	1.56798e-07	-0.926772	0.312	0.521	0.00528346
Lncpint	8.84148e-08	-0.929199	0.645	0.744	0.00297923
Atp6v1e1	1.05803e-06	-0.932355	0.489	0.607	0.0356513
Casp4	1.49033e-11	-0.934985	0.679	0.802	5.02183e-07
Tpm3	9.81318e-16	-0.937891	0.685	0.851	3.30665e-11
Wls	1.91889e-08	-0.938767	0.318	0.525	0.000646588
Eif3a	8.11873e-12	-0.940659	0.579	0.744	2.73569e-07
Plekho2	7.74978e-10	-0.942128	0.589	0.756	2.61137e-05
Mtpn	1.35503e-06	-0.942663	0.368	0.541	0.0456592
Zfand3	5.63648e-10	-0.942736	0.592	0.748	1.89927e-05
Sfpq	2.25998e-13	-0.943774	0.704	0.814	7.61523e-09
Cul3	1.69632e-08	-0.946609	0.377	0.579	0.000571593
Reep3	1.80205e-09	-0.950488	0.396	0.616	6.07219e-05
Ist1	5.1867e-07	-0.955017	0.424	0.583	0.0174771
Dram2	7.27734e-07	-0.959271	0.255	0.434	0.0245217
Sf1	2.63858e-07	-0.960366	0.489	0.636	0.00889094
Mt2	7.91308e-08	-0.962427	0.336	0.525	0.00266639
Hnrnpf	7.46412e-19	-0.968432	0.779	0.901	2.51511e-14
Neu1	8.21014e-08	-0.97274	0.349	0.558	0.00276649
Ppm1h	5.17603e-09	-0.972751	0.533	0.711	0.000174412
Nek7	8.13008e-07	-0.97445	0.268	0.455	0.0273951
Eif4g3	5.64339e-07	-0.975379	0.34	0.521	0.019016
Gls	2.97877e-18	-0.975985	0.657	0.897	1.00373e-13
Rab12	1.84176e-07	-0.976596	0.386	0.562	0.00620598
Smg7	1.45045e-06	-0.976931	0.249	0.426	0.0488744
Pcna	9.28727e-11	-0.977957	0.611	0.748	3.12944e-06
Gmfg	1.54388e-08	-0.978219	0.464	0.669	0.000520226
Celf2	6.41011e-13	-0.979645	0.632	0.802	2.15995e-08
Utrn	4.49572e-11	-0.983234	0.252	0.525	1.51488e-06
Picalm	1.16156e-20	-0.989336	0.819	0.934	3.91398e-16
Herc6	3.45754e-07	-0.990506	0.405	0.574	0.0116505
Stk3	1.20971e-07	-0.992278	0.265	0.463	0.00407622
Ppp2r2a	8.93678e-07	-0.992908	0.33	0.508	0.0301134
Tm6sf1	6.79172e-10	-0.994418	0.433	0.64	2.28854e-05
Tmbim6	2.41751e-14	-0.995362	0.679	0.847	8.14604e-10
P2ry6	1.23684e-10	-0.996125	0.234	0.504	4.16764e-06
Hexa	1.54322e-19	-0.997957	0.741	0.888	5.20005e-15
Arhgap30	2.4639e-07	-0.997981	0.171	0.36	0.00830235
Nr3c1	5.28213e-14	-0.999796	0.268	0.562	1.77987e-09
Dip2b	3.70472e-09	-1.00008	0.536	0.702	0.000124834
Skap2	1.2232e-12	-1.0004	0.67	0.81	4.12168e-08
Nupr1	3.25531e-11	-1.00058	0.262	0.517	1.09691e-06
Man2a1	3.1462e-11	-1.00384	0.645	0.814	1.06014e-06
Rab5c	1.53452e-09	-1.00425	0.393	0.599	5.17071e-05
Spop	4.51865e-09	-1.00607	0.47	0.669	0.000152261
Kpna4	3.1879e-12	-1.00731	0.62	0.773	1.07419e-07
Rsrp1	7.83898e-16	-1.00946	0.763	0.897	2.64142e-11
Lgmn	1.61564e-24	-1.01005	0.91	0.975	5.44407e-20
Rc3h1	1.52715e-07	-1.01283	0.318	0.517	0.00514589
P4hb	4.17587e-08	-1.01364	0.47	0.64	0.0014071
Gna13	4.49093e-12	-1.01384	0.751	0.839	1.51326e-07
Ywhab	4.48498e-10	-1.01488	0.498	0.678	1.51126e-05
Akr1a1	1.2007e-17	-1.01637	0.682	0.86	4.04589e-13
Ctnnb1	5.76689e-15	-1.01671	0.536	0.798	1.94321e-10
S100a13	1.8864e-08	-1.01817	0.318	0.533	0.000635643
Snx29	4.74389e-08	-1.02528	0.595	0.731	0.0015985
Trf	1.33495e-21	-1.02544	0.763	0.909	4.49826e-17
Chmp4b	1.26531e-15	-1.02565	0.601	0.806	4.2636e-11
Prkcsh	9.2979e-08	-1.02678	0.178	0.355	0.00313302
Impact	2.04693e-16	-1.0296	0.623	0.835	6.89732e-12
Atrnl1	6.40472e-10	-1.0304	0.467	0.669	2.15813e-05
Bcl3	1.32926e-06	-1.03078	0.333	0.5	0.0447909
Sirt2	2.17017e-08	-1.03283	0.399	0.579	0.000731261
Srgap2	3.36879e-08	-1.0339	0.505	0.657	0.00113515
Zeb2	5.85028e-18	-1.0345	0.813	0.959	1.97131e-13
Csde1	4.4725e-14	-1.03787	0.589	0.802	1.50705e-09
Wac	5.21574e-10	-1.04179	0.452	0.661	1.7575e-05
Tet3	5.77143e-08	-1.0419	0.48	0.632	0.00194474
Tns3	7.26802e-10	-1.04197	0.558	0.74	2.44903e-05
Hsp90b1	2.04223e-17	-1.04232	0.841	0.938	6.88148e-13
Alox5ap	1.33853e-09	-1.04337	0.498	0.686	4.51032e-05
Plekhm2	2.91565e-11	-1.04843	0.386	0.628	9.82459e-07
Gna12	2.89306e-11	-1.04961	0.324	0.562	9.74847e-07
Ywhaq	5.26082e-10	-1.04988	0.47	0.64	1.77269e-05
Nab1	9.27295e-07	-1.05054	0.389	0.558	0.0312461
Gatad2b	5.43573e-07	-1.05064	0.268	0.45	0.0183162
Asxl1	5.50279e-07	-1.05258	0.193	0.368	0.0185422
Ppp3ca	3.34024e-19	-1.05274	0.604	0.864	1.12553e-14
Ppp1r2	5.9999e-09	-1.05408	0.417	0.624	0.000202173
Epsti1	3.04174e-10	-1.05428	0.489	0.698	1.02495e-05
Ankrd12	7.38154e-11	-1.05839	0.495	0.711	2.48728e-06
Ms4a6c	6.50823e-14	-1.06037	0.561	0.76	2.19301e-09
Purb	1.51014e-08	-1.06317	0.358	0.587	0.000508858
Fem1c	2.79865e-10	-1.06441	0.533	0.698	9.43032e-06
Ano6	3.24184e-11	-1.06449	0.293	0.574	1.09237e-06
Cers2	1.05807e-06	-1.06716	0.199	0.38	0.0356527
Nckap1l	3.86339e-07	-1.06731	0.308	0.488	0.0130181
Arhgap17	6.13291e-08	-1.06901	0.399	0.579	0.00206655
Srek1	1.86335e-07	-1.06907	0.277	0.463	0.00627874
Hnrnpu	3.44399e-15	-1.06959	0.539	0.781	1.16049e-10
Baz2b	2.45088e-11	-1.07039	0.679	0.851	8.25849e-07
Hnrnpm	1.14385e-12	-1.07235	0.601	0.752	3.8543e-08
Actn4	3.59627e-08	-1.07395	0.477	0.653	0.0012118
Trpm7	1.99672e-09	-1.07546	0.48	0.661	6.72815e-05
Etnk1	1.16291e-06	-1.07686	0.265	0.442	0.0391855
Atp2a2	2.3566e-11	-1.078	0.514	0.711	7.94081e-07
Mgst1	2.13502e-09	-1.08051	0.125	0.331	7.19415e-05
Copa	1.77682e-07	-1.08167	0.28	0.471	0.00598716
Exoc4	3.62986e-14	-1.08287	0.604	0.802	1.22312e-09
Ubr5	7.33585e-07	-1.08289	0.402	0.566	0.0247189
Kif1b	4.26363e-12	-1.08459	0.533	0.736	1.43667e-07
Serp1	3.26038e-09	-1.08697	0.445	0.645	0.000109862
Smg1	3.0944e-10	-1.08728	0.436	0.649	1.04269e-05
Pdxk	1.93703e-09	-1.08745	0.374	0.579	6.52703e-05
Pias1	4.7729e-08	-1.08794	0.411	0.595	0.00160828
Foxn2	2.51477e-07	-1.08901	0.268	0.467	0.00847378
Snx5	1.08885e-15	-1.08967	0.67	0.818	3.66898e-11
Snx10	1.15088e-08	-1.08986	0.315	0.525	0.0003878
Zfp91	1.67513e-08	-1.08991	0.299	0.508	0.000564453
Bptf	3.56348e-08	-1.09162	0.268	0.483	0.00120075
Degs1	3.11254e-11	-1.09469	0.302	0.545	1.0488e-06
Pld3	3.59595e-08	-1.09483	0.271	0.471	0.00121169
Unc93b1	2.50618e-28	-1.09544	0.832	0.926	8.44481e-24
Gtsf2	1.4365e-07	-1.09632	0.321	0.525	0.00484042
Arpc5	1.97896e-12	-1.09695	0.53	0.731	6.66832e-08
Glyr1	3.14223e-07	-1.10163	0.293	0.479	0.0105881
Hprt	6.39281e-08	-1.10251	0.327	0.525	0.00215412
Sh3kbp1	3.38201e-11	-1.10276	0.467	0.69	1.1396e-06
Wapl	5.6734e-08	-1.10453	0.371	0.558	0.00191171
Kmt2e	1.81507e-07	-1.10664	0.33	0.525	0.00611607
Shisa5	1.14765e-08	-1.10823	0.287	0.5	0.000386713
Erbin	3.41007e-19	-1.10913	0.729	0.901	1.14906e-14
Scarb2	6.16336e-10	-1.11012	0.43	0.64	2.07681e-05
Syncrip	7.00507e-08	-1.11179	0.377	0.545	0.00236043
Sppl2a	1.53065e-14	-1.11218	0.424	0.686	5.15767e-10
Ap2b1	2.33241e-09	-1.11404	0.377	0.579	7.85928e-05
Oasl2	2.42418e-07	-1.11554	0.128	0.306	0.0081685
Med13	2.9193e-08	-1.1158	0.523	0.678	0.000983687
Flcn	3.06107e-07	-1.11608	0.302	0.5	0.0103146
Lars2	1.03027e-10	-1.11644	0.268	0.521	3.47161e-06
Ppard	2.46852e-07	-1.11714	0.417	0.554	0.00831794
Exoc6b	4.78128e-12	-1.11736	0.492	0.731	1.6111e-07
Ubn1	1.77082e-09	-1.12058	0.558	0.711	5.96694e-05
Daglb	1.39991e-08	-1.12085	0.202	0.421	0.000471713
Adgre1	2.25902e-25	-1.12185	0.738	0.909	7.61199e-21
Abl2	1.08852e-11	-1.12302	0.442	0.686	3.66788e-07
Rb1cc1	4.73895e-07	-1.12376	0.302	0.471	0.0159684
Dennd1a	5.47332e-14	-1.12396	0.648	0.826	1.84429e-09
Wnk1	4.05508e-21	-1.12591	0.776	0.926	1.3664e-16
Smchd1	5.87198e-08	-1.12647	0.262	0.45	0.00197862
Golph3	2.502e-09	-1.12823	0.343	0.558	8.43075e-05
Tcf12	1.67095e-08	-1.13108	0.355	0.562	0.000563045
Dnajc5	3.02472e-07	-1.13109	0.305	0.479	0.0101921
Tcf4	2.56857e-16	-1.1331	0.601	0.839	8.65505e-12
Sbno1	5.23787e-08	-1.13326	0.414	0.583	0.00176495
Ctsc	4.78231e-28	-1.13347	0.692	0.913	1.61145e-23
Atp6v1d	1.15844e-09	-1.13495	0.396	0.612	3.90349e-05
Tsc22d2	1.31494e-08	-1.13506	0.377	0.562	0.000443081
Gm57020	1.03339e-07	-1.13729	0.178	0.384	0.00348211
Atp13a3	7.6545e-12	-1.13805	0.417	0.665	2.57926e-07
Hectd1	4.11178e-10	-1.13884	0.386	0.595	1.3855e-05
Capza2	7.0964e-19	-1.14002	0.576	0.831	2.3912e-14
Grina	8.9425e-12	-1.14096	0.34	0.603	3.01327e-07
Il4ra	3.81388e-08	-1.14182	0.374	0.554	0.00128513
Dhx15	2.08251e-08	-1.14244	0.358	0.545	0.000701723
Mcfd2	7.56925e-08	-1.1426	0.131	0.314	0.00255053
Cflar	9.60051e-19	-1.14273	0.782	0.884	3.23499e-14
Rab7	2.36915e-22	-1.14601	0.732	0.876	7.9831e-18
Ino80d	6.24505e-07	-1.1489	0.377	0.529	0.0210433
Tulp4	5.47581e-07	-1.14951	0.474	0.603	0.0184513
Ankrd17	1.89816e-10	-1.15141	0.393	0.632	6.39606e-06
Agpat3	1.43309e-06	-1.15371	0.153	0.326	0.0482893
Ptafr	1.48374e-21	-1.15523	0.688	0.921	4.99961e-17
Atp6ap2	6.88736e-18	-1.15634	0.583	0.798	2.32076e-13
Qrich1	1.32618e-09	-1.16201	0.28	0.512	4.4687e-05
Ncoa3	1.43653e-06	-1.16285	0.33	0.508	0.0484053
Actr2	6.17585e-15	-1.16339	0.564	0.802	2.08101e-10
Mier1	8.23567e-09	-1.16443	0.312	0.537	0.000277509
Dip2c	6.55015e-07	-1.16779	0.227	0.409	0.0220714
Ube2f	2.63886e-09	-1.16825	0.408	0.595	8.89191e-05
Kctd12	2.55597e-14	-1.16957	0.829	0.93	8.61258e-10
Psme4	1.98152e-10	-1.17127	0.417	0.616	6.67693e-06
Ptpro	3.17262e-07	-1.17326	0.19	0.384	0.0106904
Cd84	4.02711e-11	-1.17742	0.202	0.459	1.35698e-06
Pdpk1	4.27712e-12	-1.17788	0.277	0.554	1.44122e-07
Tardbp	3.34278e-09	-1.17802	0.38	0.591	0.000112638
Ndfip1	2.51296e-20	-1.17907	0.645	0.847	8.46766e-16
Foxp1	4.21445e-25	-1.18012	0.741	0.938	1.4201e-20
Rtp4	5.58296e-11	-1.18076	0.181	0.434	1.88123e-06
Fam91a1	1.6613e-07	-1.18102	0.146	0.322	0.00559791
Ctns	5.69529e-07	-1.18103	0.202	0.384	0.0191908
Zfp706	4.91245e-07	-1.18269	0.234	0.405	0.016553
Rlim	5.34627e-07	-1.1862	0.302	0.475	0.0180148
Rreb1	5.38581e-17	-1.1871	0.399	0.711	1.8148e-12
Ptbp3	5.35107e-19	-1.18734	0.576	0.839	1.8031e-14
Tbc1d15	2.0272e-10	-1.18734	0.405	0.624	6.83085e-06
Rnf130	7.17145e-18	-1.1889	0.477	0.748	2.41649e-13
Ivns1abp	1.1193e-10	-1.19144	0.358	0.583	3.7716e-06
Srsf5	5.01767e-16	-1.1919	0.642	0.839	1.69075e-11
Wsb2	1.70757e-08	-1.19259	0.202	0.405	0.000575383
Suco	1.07431e-06	-1.19323	0.271	0.438	0.0361999
Peli1	6.42633e-19	-1.19372	0.779	0.864	2.16542e-14
Vsir	8.74659e-10	-1.19454	0.28	0.512	2.94725e-05
Clint1	2.79004e-09	-1.19524	0.364	0.566	9.40133e-05
Atp1a1	7.11104e-15	-1.19551	0.573	0.781	2.39614e-10
Ppp1cb	2.52223e-12	-1.19599	0.386	0.653	8.49889e-08
Dock11	1.48038e-09	-1.19719	0.271	0.504	4.98827e-05
Aff4	5.0826e-16	-1.19789	0.495	0.756	1.71263e-11
Immp2l	1.53245e-13	-1.19792	0.601	0.793	5.16376e-09
Vapa	4.80598e-12	-1.19797	0.542	0.69	1.61942e-07
Slc39a1	1.16361e-09	-1.20074	0.28	0.512	3.9209e-05
Rab1b	1.21782e-06	-1.20555	0.159	0.331	0.0410358
Myo9a	1.18167e-08	-1.20629	0.162	0.364	0.000398176
Zbtb20	1.55485e-21	-1.20914	0.676	0.893	5.23923e-17
Capza1	1.276e-11	-1.21283	0.38	0.62	4.2996e-07
Pnp	3.44313e-11	-1.21455	0.495	0.661	1.1602e-06
Marchf7	2.8147e-11	-1.21763	0.411	0.645	9.4844e-07
Luc7l3	2.25128e-12	-1.21791	0.383	0.632	7.58592e-08
Rabep1	9.10558e-14	-1.21862	0.349	0.612	3.06822e-09
Cab39	8.49069e-08	-1.21971	0.293	0.492	0.00286102
Tspan14	9.79003e-07	-1.22106	0.218	0.393	0.0329885
Tgoln1	4.96015e-11	-1.22168	0.573	0.723	1.67137e-06
Eea1	1.06342e-17	-1.22289	0.576	0.793	3.58329e-13
Pdia4	6.33867e-09	-1.22334	0.231	0.442	0.000213588
Galnt1	1.31847e-12	-1.22928	0.249	0.517	4.44272e-08
Eif4g2	1.06079e-28	-1.23241	0.735	0.901	3.57444e-24
Tm9sf3	4.75876e-15	-1.23292	0.358	0.653	1.60351e-10
Fam117b	9.44674e-08	-1.23414	0.277	0.471	0.00318317
Atp11c	8.97643e-14	-1.23501	0.299	0.612	3.0247e-09
Rmnd5a	3.14722e-09	-1.23573	0.28	0.504	0.000106049
Washc2	6.97775e-08	-1.23605	0.293	0.479	0.00235122
ENSMUSG00000121501	7.0455e-07	-1.23746	0.181	0.364	0.0237405
Tceal8	1.06179e-06	-1.23827	0.121	0.285	0.0357782
Eif2s3x	1.338e-06	-1.2396	0.234	0.401	0.0450854
Cept1	7.1632e-08	-1.24067	0.271	0.467	0.00241371
Rock1	2.3508e-10	-1.24116	0.38	0.587	7.92124e-06
Hnrnph1	1.50196e-21	-1.24244	0.595	0.847	5.06101e-17
Dmxl1	1.45252e-11	-1.24298	0.333	0.595	4.89441e-07
Gng12	7.02058e-14	-1.24382	0.327	0.607	2.36565e-09
Acap2	1.58964e-09	-1.24409	0.461	0.636	5.35646e-05
Fchsd2	2.27827e-10	-1.24438	0.458	0.682	7.67687e-06
Gapvd1	3.24632e-09	-1.24475	0.324	0.533	0.000109388
Slc16a10	5.09215e-11	-1.24588	0.349	0.583	1.71585e-06
Pid1	2.02596e-09	-1.24629	0.595	0.769	6.82667e-05
Sec24b	6.19341e-07	-1.2466	0.302	0.467	0.0208693
Birc3	2.75953e-17	-1.24788	0.611	0.822	9.29851e-13
Lin54	3.4262e-08	-1.24812	0.255	0.455	0.00115449
Selenot	4.96817e-08	-1.24848	0.218	0.426	0.00167407
Wbp2	4.25498e-09	-1.2494	0.268	0.475	0.000143376
Ilrun	2.06096e-08	-1.25103	0.243	0.45	0.000694461
Mapre1	3.59325e-13	-1.25113	0.555	0.764	1.21078e-08
Atp5g3	3.38538e-10	-1.2524	0.361	0.587	1.14074e-05
Ctsl	4.57364e-23	-1.25376	0.807	0.921	1.54113e-18
Pafah1b1	3.86661e-15	-1.25426	0.595	0.781	1.30289e-10
Dek	1.08039e-09	-1.25445	0.252	0.479	3.64048e-05
Itgb1	2.62144e-19	-1.256	0.467	0.744	8.83321e-15
Rasa4	2.41835e-11	-1.25646	0.408	0.628	8.14888e-07
Slc38a1	3.78493e-08	-1.25715	0.324	0.525	0.00127537
Rabgap1l	4.13264e-10	-1.25784	0.224	0.467	1.39254e-05
Zdhhc14	2.56659e-10	-1.25885	0.421	0.661	8.64839e-06
Fgd4	5.50767e-09	-1.26122	0.202	0.417	0.000185586
Rb1	8.11455e-07	-1.26144	0.252	0.426	0.0273428
Lamtor3	1.68572e-08	-1.26159	0.268	0.467	0.00056802
Septin11	3.26988e-14	-1.26199	0.474	0.715	1.10182e-09
Anks1	2.68665e-12	-1.26216	0.193	0.455	9.05293e-08
Sec24a	7.00785e-09	-1.26297	0.514	0.669	0.000236136
Inpp5k	2.56084e-07	-1.26516	0.162	0.339	0.00862901
Csf1r	8.3287e-37	-1.26657	0.885	0.938	2.80644e-32
Xpr1	2.19743e-09	-1.2668	0.196	0.434	7.40447e-05
Nop58	5.27116e-07	-1.26723	0.333	0.492	0.0177617
Otud4	8.50395e-07	-1.26739	0.171	0.339	0.0286549
Osbpl8	5.57186e-14	-1.26926	0.539	0.748	1.87749e-09
Nisch	5.64566e-09	-1.27048	0.287	0.496	0.000190236
Wdr26	4.02687e-14	-1.27175	0.486	0.711	1.35689e-09
Ms4a6b	7.65077e-12	-1.27461	0.305	0.57	2.578e-07
Ifit1	6.71751e-12	-1.27588	0.209	0.475	2.26353e-07
Pitpna	4.23379e-22	-1.28057	0.586	0.818	1.42662e-17
Dstn	1.16601e-20	-1.28063	0.477	0.781	3.92898e-16
Cd47	1.33516e-16	-1.28133	0.442	0.731	4.49896e-12
Slc6a6	2.58373e-27	-1.28436	0.654	0.876	8.70613e-23
Rad21	2.71874e-07	-1.28826	0.202	0.384	0.00916108
Usp8	3.51e-12	-1.28855	0.296	0.554	1.18273e-07
Atp6ap1	1.03355e-14	-1.2889	0.474	0.719	3.48266e-10
Sp1	6.2761e-07	-1.28936	0.131	0.293	0.021148
Cd37	1.29372e-10	-1.29321	0.221	0.463	4.3593e-06
Rela	1.63528e-10	-1.29431	0.396	0.607	5.51023e-06
Kif13b	5.99922e-08	-1.29631	0.193	0.384	0.0020215
Washc4	1.57114e-10	-1.29824	0.336	0.566	5.29411e-06
Esr1	1.54874e-08	-1.29857	0.153	0.351	0.000521862
Gm15247	3.15142e-07	-1.29906	0.502	0.624	0.010619
Etf1	6.14897e-16	-1.29981	0.545	0.773	2.07196e-11
Rapgef6	8.29282e-10	-1.30179	0.576	0.715	2.79435e-05
Ccdc50	2.15456e-11	-1.30473	0.396	0.595	7.26e-07
Cnot6	1.02929e-07	-1.30889	0.168	0.351	0.00346829
Aff1	3.24797e-20	-1.30893	0.511	0.802	1.09444e-15
Dnm2	3.5887e-13	-1.30945	0.396	0.64	1.20925e-08
Atf6	3.25148e-11	-1.31182	0.452	0.657	1.09562e-06
Ttyh3	4.41726e-07	-1.31184	0.165	0.343	0.0148844
Ascc3	1.97232e-11	-1.3136	0.505	0.698	6.64593e-07
Slc26a11	1.27161e-06	-1.31423	0.103	0.26	0.0428482
Herpud2	1.09475e-08	-1.31436	0.199	0.405	0.000368888
Ubap2l	4.81544e-16	-1.31846	0.542	0.76	1.62261e-11
Sdcbp	1.23068e-37	-1.32044	0.86	0.959	4.14691e-33
Nsd3	6.04079e-15	-1.3217	0.458	0.702	2.03551e-10
Tom1l2	7.29924e-07	-1.3224	0.218	0.388	0.0245955
Ip6k1	4.24213e-09	-1.32282	0.302	0.512	0.000142943
Gltp	1.04321e-13	-1.32293	0.417	0.661	3.51521e-09
Nucks1	4.12202e-09	-1.3236	0.308	0.508	0.000138896
Ppp6r3	6.59842e-11	-1.32442	0.321	0.545	2.2234e-06
Zfp326	1.12025e-06	-1.32578	0.237	0.405	0.037748
Trip12	1.74281e-15	-1.32591	0.424	0.694	5.87256e-11
Mga	5.63056e-09	-1.32635	0.283	0.483	0.000189727
Rap1b	4.3805e-44	-1.32765	0.897	0.967	1.47605e-39
Pip4p1	5.23019e-07	-1.32793	0.224	0.409	0.0176237
Trio	9.79123e-14	-1.3299	0.452	0.682	3.29925e-09
Rhoq	2.45117e-09	-1.33002	0.305	0.525	8.25946e-05
Cenpb	1.25438e-07	-1.33097	0.243	0.43	0.00422676
Elf2	8.32417e-17	-1.33128	0.421	0.727	2.80491e-12
Lrrc58	6.27449e-10	-1.33339	0.249	0.475	2.11425e-05
Ptpra	1.21342e-10	-1.33376	0.302	0.537	4.08876e-06
Ecpas	3.64043e-10	-1.3346	0.29	0.517	1.22668e-05
Mroh1	1.0027e-10	-1.33628	0.19	0.434	3.37871e-06
Pfkfb3	4.325e-10	-1.33634	0.349	0.574	1.45735e-05
Dock7	2.5002e-10	-1.33718	0.221	0.463	8.42468e-06
Tgfbr2	2.92405e-17	-1.33722	0.508	0.727	9.85288e-13
Arl8b	6.56267e-14	-1.3378	0.377	0.649	2.21136e-09
Kdm7a	3.07838e-14	-1.34093	0.505	0.727	1.03729e-09
Cpeb4	4.20957e-19	-1.34183	0.551	0.818	1.41846e-14
Snap23	4.58559e-12	-1.34197	0.477	0.661	1.54516e-07
Plekhb2	1.80495e-08	-1.34262	0.249	0.45	0.000608194
Capn2	3.52925e-08	-1.3436	0.202	0.397	0.00118922
Fcho2	6.78446e-14	-1.35035	0.414	0.682	2.28609e-09
Ralbp1	4.27712e-12	-1.35085	0.283	0.545	1.44122e-07
Dhrs3	1.16494e-16	-1.35267	0.43	0.727	3.92537e-12
Jup	3.37684e-10	-1.35466	0.318	0.533	1.13786e-05
Cnot1	2.86841e-08	-1.35539	0.277	0.471	0.00096654
Zfp106	1.55076e-10	-1.35598	0.296	0.521	5.22543e-06
Abcc1	3.23347e-09	-1.35637	0.231	0.459	0.000108955
Taok1	1.73821e-10	-1.35707	0.34	0.57	5.85707e-06
Insr	6.41729e-15	-1.35797	0.14	0.421	2.16237e-10
Itsn2	1.30929e-11	-1.35819	0.315	0.558	4.41179e-07
Atp2b1	1.12708e-25	-1.36014	0.729	0.893	3.79781e-21
Rhbdf2	3.8999e-11	-1.36189	0.333	0.57	1.31411e-06
Acadl	5.72434e-07	-1.36324	0.171	0.347	0.0192887
Alyref	4.17947e-07	-1.36352	0.352	0.521	0.0140831
P2rx4	2.11302e-14	-1.3656	0.402	0.669	7.12003e-10
Cert1	1.12317e-11	-1.36702	0.237	0.496	3.78464e-07
Asah1	5.83072e-20	-1.36779	0.433	0.727	1.96472e-15
Arhgap18	8.64236e-15	-1.3682	0.34	0.628	2.91213e-10
Samd8	3.49773e-07	-1.36882	0.168	0.343	0.011786
Aftph	9.83127e-11	-1.36885	0.389	0.599	3.31275e-06
Jak1	8.0381e-28	-1.36981	0.679	0.884	2.70852e-23
Med13l	7.98468e-11	-1.37028	0.414	0.628	2.69052e-06
Idh2	6.09575e-09	-1.37105	0.24	0.438	0.000205402
Eeig2	1.81327e-07	-1.37414	0.171	0.351	0.00611
Slc38a6	1.46605e-08	-1.37585	0.171	0.376	0.000494
Uhrf1bp1l	8.20138e-08	-1.3769	0.178	0.372	0.00276354
Sbf2	4.87337e-15	-1.3774	0.427	0.694	1.64213e-10
App	1.99255e-38	-1.37769	0.776	0.942	6.71409e-34
Pura	2.11114e-13	-1.38074	0.259	0.55	7.11369e-09
Map3k2	6.09139e-11	-1.38249	0.333	0.579	2.05256e-06
Gsap	2.28555e-08	-1.3844	0.277	0.471	0.000770138
Cnot6l	1.67491e-12	-1.38691	0.324	0.591	5.64377e-08
Dync1h1	5.29929e-11	-1.38952	0.343	0.587	1.78565e-06
Stx3	4.99568e-07	-1.39105	0.221	0.405	0.0168334
Ndfip2	1.029e-08	-1.39298	0.393	0.554	0.000346732
Gtf2h1	5.02921e-10	-1.39394	0.209	0.438	1.69464e-05
Mtmr12	1.25966e-11	-1.39485	0.255	0.517	4.24455e-07
Diaph2	5.03769e-22	-1.39814	0.66	0.86	1.6975e-17
Ahcyl2	5.93878e-08	-1.40049	0.477	0.624	0.00200113
Anxa4	1.19194e-11	-1.40131	0.296	0.545	4.01635e-07
Sypl	2.87104e-08	-1.4039	0.24	0.43	0.000967424
Smagp	2.83079e-07	-1.40464	0.165	0.343	0.00953862
Hbp1	1.39857e-07	-1.40579	0.246	0.421	0.00471262
Mfsd1	1.72619e-16	-1.40602	0.498	0.727	5.81655e-12
Canx	1.60986e-36	-1.40625	0.72	0.913	5.42459e-32
Pbrm1	1.20079e-12	-1.40799	0.28	0.554	4.04618e-08
Hif1a	5.54244e-14	-1.40848	0.296	0.583	1.86758e-09
Blvrb	1.28625e-15	-1.41297	0.53	0.727	4.33413e-11
Cep170	4.94671e-07	-1.41656	0.181	0.364	0.0166684
Anxa7	5.58827e-08	-1.41759	0.221	0.417	0.00188303
Gab1	1.04915e-06	-1.4205	0.249	0.421	0.0353522
Il17ra	7.27246e-10	-1.4211	0.28	0.508	2.45053e-05
Lman1	5.25859e-08	-1.42594	0.14	0.322	0.00177194
Snx13	3.06266e-09	-1.42628	0.174	0.388	0.000103199
Riok3	4.59e-09	-1.42631	0.308	0.504	0.000154665
Stat2	4.11659e-07	-1.42708	0.153	0.326	0.0138713
Sde2	4.66642e-14	-1.42717	0.433	0.653	1.5724e-09
Msl2	3.74207e-07	-1.42765	0.237	0.417	0.0126093
Ifih1	3.76479e-21	-1.42933	0.508	0.831	1.26858e-16
Mfsd14a	4.64144e-07	-1.43077	0.19	0.368	0.0156398
Tasor	2.79604e-08	-1.4313	0.209	0.405	0.000942155
Tab2	2.59245e-09	-1.43272	0.377	0.587	8.73553e-05
Txnip	9.78225e-08	-1.43333	0.364	0.537	0.00329623
Fkbp15	7.8887e-07	-1.43602	0.193	0.368	0.0265818
Rp2	3.10724e-17	-1.43617	0.174	0.512	1.04702e-12
Tbc1d9	7.8015e-13	-1.43632	0.508	0.702	2.62879e-08
Amfr	2.24363e-09	-1.43797	0.246	0.463	7.56014e-05
Zc3hav1	2.3599e-21	-1.43851	0.579	0.793	7.95191e-17
Zranb2	5.85847e-07	-1.43854	0.259	0.421	0.0197407
Cltb	2.29723e-08	-1.44187	0.231	0.426	0.000774074
Dab2	1.08934e-26	-1.44238	0.66	0.884	3.67062e-22
Ptpre	8.10466e-07	-1.4453	0.249	0.413	0.0273095
Plcl2	3.50153e-14	-1.44611	0.293	0.587	1.17987e-09
Vps35	1.01687e-11	-1.44651	0.318	0.558	3.42643e-07
Hycc1	1.63101e-10	-1.44699	0.249	0.488	5.49584e-06
Ppp1r9b	5.15562e-07	-1.44865	0.209	0.376	0.0173724
Usp32	2.49371e-12	-1.44906	0.299	0.562	8.40282e-08
Trak1	4.86324e-11	-1.44953	0.28	0.512	1.63872e-06
Tmx3	1.74002e-09	-1.45072	0.153	0.364	5.86317e-05
Oip5os1	2.05505e-08	-1.45188	0.206	0.397	0.00069247
Ethe1	2.29135e-08	-1.45361	0.14	0.339	0.000772093
Bach1	1.34977e-25	-1.45645	0.601	0.855	4.5482e-21
Parp14	4.45275e-22	-1.45767	0.498	0.798	1.5004e-17
Rad23b	1.4545e-09	-1.45816	0.252	0.467	4.90109e-05
Tdrd7	2.24682e-07	-1.46046	0.14	0.314	0.00757087
Klf6	1.78039e-21	-1.46079	0.704	0.847	5.99922e-17
Slc49a4	5.91384e-22	-1.46132	0.576	0.818	1.99273e-17
Celf1	2.15573e-17	-1.4632	0.408	0.694	7.26394e-13
Arhgef3	1.40207e-11	-1.46497	0.536	0.715	4.72442e-07
Efr3a	1.78079e-12	-1.46643	0.24	0.5	6.00054e-08
Scamp2	4.36497e-11	-1.46944	0.346	0.579	1.47082e-06
Cemip2	9.59151e-09	-1.47025	0.218	0.426	0.000323196
Fam3c	5.82276e-07	-1.47101	0.131	0.298	0.0196204
Nus1	8.95555e-08	-1.47139	0.193	0.376	0.00301766
Arl8a	7.90232e-14	-1.4715	0.274	0.554	2.66277e-09
Diaph1	6.81037e-12	-1.47244	0.336	0.566	2.29482e-07
Aplp2	1.02104e-37	-1.47804	0.651	0.917	3.44051e-33
Mapk6	2.62425e-22	-1.47812	0.517	0.773	8.84266e-18
Ap1s2	5.8522e-14	-1.48003	0.277	0.558	1.97196e-09
Tor1aip1	5.18904e-15	-1.48012	0.368	0.645	1.7485e-10
Arid5a	7.53888e-12	-1.48199	0.252	0.512	2.5403e-07
Lrp1	9.46516e-10	-1.48312	0.212	0.43	3.18938e-05
C1galt1	1.86118e-07	-1.48523	0.106	0.273	0.00627144
Trpv4	6.98009e-07	-1.48742	0.174	0.343	0.0235201
Ern1	4.85793e-12	-1.48864	0.517	0.711	1.63693e-07
Serinc1	1.16936e-19	-1.48962	0.336	0.686	3.94027e-15
C5ar1	1.92986e-28	-1.4916	0.601	0.872	6.50286e-24
Dcaf12	4.06204e-07	-1.49248	0.162	0.335	0.0136874
P3h2	8.58577e-10	-1.49291	0.174	0.393	2.89306e-05
BC005537	9.91241e-34	-1.49318	0.717	0.917	3.34008e-29
Rab18	3.58602e-08	-1.49696	0.221	0.417	0.00120834
Parvb	5.82727e-08	-1.49746	0.174	0.372	0.00196356
Dnajb9	2.38726e-17	-1.49979	0.495	0.736	8.04412e-13
Pacsin2	9.66476e-14	-1.50141	0.274	0.558	3.25664e-09
Hipk1	2.39535e-13	-1.50292	0.227	0.5	8.07139e-09
Mob1a	6.48646e-23	-1.50389	0.408	0.731	2.18568e-18
Tpp1	3.54559e-21	-1.50499	0.393	0.707	1.19472e-16
Mapk1ip1l	1.96025e-07	-1.50524	0.181	0.351	0.00660527
Bnip2	2.74894e-09	-1.5055	0.255	0.471	9.26284e-05
Slc11a2	5.51837e-14	-1.50576	0.361	0.612	1.85947e-09
Furin	1.87578e-11	-1.50769	0.364	0.599	6.32063e-07
Trim30a	2.00026e-16	-1.50914	0.221	0.541	6.74009e-12
Vps13b	1.62064e-23	-1.51178	0.542	0.81	5.4609e-19
Calu	4.95946e-07	-1.51253	0.174	0.347	0.0167114
Hook3	2.69421e-08	-1.51379	0.187	0.376	0.000907842
Ms4a6d	7.75719e-23	-1.51452	0.523	0.785	2.61386e-18
Pi4k2a	5.9089e-12	-1.51674	0.231	0.492	1.99106e-07
Spcs3	2.85556e-08	-1.51728	0.112	0.298	0.000962211
Nras	2.44178e-12	-1.51729	0.252	0.521	8.22783e-08
Tbc1d14	9.8501e-07	-1.51731	0.125	0.285	0.0331909
Zfp36l2	6.18397e-16	-1.51845	0.333	0.624	2.08375e-11
Rnf38	9.8149e-08	-1.51924	0.181	0.368	0.00330723
Tug1	1.67054e-10	-1.52523	0.237	0.463	5.62906e-06
Pdcd6ip	3.71476e-17	-1.52662	0.411	0.682	1.25172e-12
Atp6v1a	1.14039e-38	-1.52756	0.782	0.934	3.84264e-34
Ubap1	4.64543e-07	-1.53118	0.19	0.36	0.0156533
Slc37a2	6.8351e-10	-1.53126	0.237	0.459	2.30316e-05
Phip	6.23225e-12	-1.53344	0.246	0.508	2.10002e-07
Ranbp2	8.86474e-11	-1.53652	0.33	0.554	2.98706e-06
Nktr	1.02276e-23	-1.53704	0.576	0.826	3.44628e-19
Arid5b	7.62257e-15	-1.54082	0.321	0.603	2.5685e-10
Rab3il1	3.7846e-12	-1.5423	0.106	0.347	1.27526e-07
Rev1	2.72245e-09	-1.54412	0.097	0.289	9.17356e-05
Gas2l3	2.36057e-16	-1.54584	0.502	0.715	7.95419e-12
Eepd1	3.59664e-14	-1.54708	0.333	0.616	1.21192e-09
Anxa6	2.25895e-11	-1.54806	0.234	0.483	7.61176e-07
Susd6	4.7449e-22	-1.54824	0.489	0.781	1.59884e-17
Rnf185	1.38062e-10	-1.54879	0.171	0.401	4.65213e-06
Lmo2	1.9867e-10	-1.55237	0.209	0.434	6.69438e-06
Tm9sf2	7.59534e-13	-1.55313	0.277	0.529	2.55933e-08
Tmem140	8.9889e-11	-1.55438	0.209	0.438	3.0289e-06
Nhlrc3	9.06967e-09	-1.55474	0.14	0.343	0.000305612
Dgkd	5.28458e-13	-1.55567	0.262	0.545	1.78069e-08
Nipa2	4.837e-09	-1.55763	0.187	0.388	0.000162988
Mbnl1	9.59006e-31	-1.55878	0.573	0.888	3.23147e-26
Kitl	2.13237e-15	-1.55949	0.274	0.566	7.18523e-11
Fli1	2.21256e-14	-1.56098	0.29	0.587	7.45544e-10
Emc1	2.14143e-10	-1.56477	0.072	0.269	7.21575e-06
Cd53	2.02122e-34	-1.56673	0.595	0.884	6.81071e-30
Notch1	2.06986e-13	-1.56683	0.321	0.57	6.97461e-09
Gm6377	6.82984e-08	-1.56693	0.255	0.45	0.00230138
Rnd3	1.24303e-10	-1.5678	0.178	0.417	4.1885e-06
Gnpda1	1.37189e-08	-1.57036	0.199	0.409	0.000462271
Vps4b	2.62876e-14	-1.5711	0.34	0.616	8.85786e-10
Sh3bp2	2.0708e-09	-1.57253	0.153	0.368	6.97778e-05
Egfr	2.83335e-11	-1.5749	0.174	0.413	9.54725e-07
Zfp652	2.92502e-11	-1.5755	0.125	0.355	9.85614e-07
Rfk	8.65323e-07	-1.57873	0.131	0.289	0.0291579
Cpne3	1.31313e-12	-1.579	0.206	0.471	4.42471e-08
Septin7	1.27075e-15	-1.58071	0.33	0.607	4.28193e-11
B3gnt2	1.27011e-07	-1.58426	0.243	0.426	0.00427976
Acly	1.20633e-11	-1.5843	0.231	0.475	4.06484e-07
Neat1	2.43607e-22	-1.58506	0.745	0.888	8.20858e-18
Slc38a10	4.22686e-07	-1.58606	0.115	0.277	0.0142428
Tapbp	3.05563e-25	-1.58742	0.508	0.814	1.02963e-20
Trib1	1.44295e-10	-1.59033	0.296	0.521	4.86217e-06
Egln2	4.14529e-07	-1.59254	0.165	0.331	0.013968
Gm56663	4.88791e-27	-1.59275	0.452	0.831	1.64703e-22
Ubash3b	2.06351e-13	-1.59418	0.352	0.612	6.9532e-09
Slc23a2	1.63772e-18	-1.59423	0.374	0.69	5.51845e-14
Man1c1	5.66189e-15	-1.59462	0.268	0.554	1.90783e-10
Ppp1r15b	1.1749e-06	-1.59831	0.134	0.293	0.0395894
Amdhd2	1.52499e-07	-1.59893	0.1	0.264	0.00513861
Ssr3	1.27023e-19	-1.60107	0.343	0.682	4.28016e-15
Dtnbp1	2.28741e-28	-1.60185	0.467	0.822	7.70767e-24
Isoc1	3.59348e-07	-1.60385	0.131	0.289	0.0121086
Sptbn1	6.54957e-15	-1.60742	0.234	0.517	2.20694e-10
Arhgef6	5.05361e-14	-1.60826	0.199	0.483	1.70287e-09
Rab11a	6.97561e-13	-1.60936	0.268	0.541	2.3505e-08
Ifitm3	2.72634e-38	-1.61329	0.545	0.901	9.18668e-34
Lamp1	1.50385e-58	-1.61532	0.875	0.988	5.06738e-54
Itpripl2	1.584e-09	-1.6169	0.165	0.372	5.33744e-05
Pde4d	1.87609e-16	-1.61814	0.293	0.595	6.32169e-12
Map3k20	8.89219e-09	-1.61916	0.181	0.38	0.000299631
Pmp22	5.21583e-32	-1.622	0.555	0.884	1.75753e-27
Dennd6a	3.82206e-12	-1.62226	0.121	0.364	1.28788e-07
Tiparp	4.27437e-31	-1.62502	0.741	0.909	1.44029e-26
Ube3a	1.7066e-14	-1.62532	0.318	0.574	5.75058e-10
Rps6ka3	2.01893e-21	-1.62588	0.374	0.702	6.80298e-17
Ccnl1	1.05315e-21	-1.62597	0.685	0.876	3.54871e-17
Tent5a	4.42202e-09	-1.63026	0.24	0.446	0.000149004
Wdfy2	3.92415e-14	-1.63068	0.19	0.479	1.32228e-09
Optn	2.05656e-17	-1.63114	0.252	0.579	6.9298e-13
Smcr8	4.22567e-10	-1.63304	0.146	0.368	1.42388e-05
Lamp2	1.46567e-52	-1.6334	0.794	0.971	4.93872e-48
Stk17b	4.4226e-20	-1.63362	0.411	0.723	1.49024e-15
Tmem37	7.52672e-10	-1.63502	0.09	0.293	2.53621e-05
Ddx17	7.40128e-26	-1.63659	0.399	0.777	2.49394e-21
Ipo5	2.60885e-12	-1.63801	0.255	0.508	8.79079e-08
Gpr34	1.9066e-11	-1.63925	0.112	0.343	6.42448e-07
Larp4	5.65366e-11	-1.63952	0.224	0.463	1.90506e-06
Itsn1	2.21695e-26	-1.64282	0.477	0.814	7.47022e-22
Vamp3	9.44319e-09	-1.64422	0.128	0.322	0.000318198
Frmd4b	1.90909e-16	-1.64535	0.586	0.81	6.43285e-12
Usp24	1.78474e-11	-1.64593	0.196	0.438	6.01388e-07
Arhgef12	2.16409e-11	-1.64872	0.218	0.471	7.29212e-07
Ifitm2	9.09143e-34	-1.64881	0.617	0.88	3.06345e-29
Slc41a2	6.86777e-14	-1.65017	0.259	0.541	2.31417e-09
Tmed7	3.48857e-14	-1.65062	0.252	0.533	1.17551e-09
Stat3	6.47297e-32	-1.65106	0.645	0.888	2.18113e-27
Caprin1	1.27771e-20	-1.65109	0.349	0.674	4.30537e-16
Wdpcp	4.2246e-08	-1.65218	0.103	0.281	0.00142352
Dazap2	5.34254e-29	-1.65318	0.514	0.835	1.80022e-24
Pum2	2.94192e-23	-1.65397	0.417	0.748	9.91311e-19
Idh1	1.71291e-11	-1.65447	0.193	0.438	5.77182e-07
Mfsd11	1.42108e-11	-1.65477	0.187	0.434	4.78848e-07
Tiam1	1.32874e-06	-1.65609	0.121	0.277	0.0447732
G3bp2	5.80164e-14	-1.65961	0.296	0.562	1.95492e-09
Hp1bp3	1.09209e-11	-1.66057	0.259	0.488	3.67989e-07
Zfp36	2.95632e-29	-1.6622	0.879	0.955	9.96163e-25
Sft2d2	9.61661e-11	-1.66257	0.181	0.405	3.24041e-06
Serinc3	4.56704e-67	-1.66277	0.931	0.996	1.53891e-62
Man1a	2.52165e-31	-1.66518	0.688	0.926	8.49695e-27
Dusp3	1.22098e-15	-1.66632	0.287	0.574	4.11421e-11
Atg2a	3.66384e-09	-1.66721	0.218	0.421	0.000123457
Clec4a3	2.27153e-16	-1.67178	0.305	0.612	7.65414e-12
Pttg1ip	9.91207e-15	-1.67249	0.262	0.529	3.33997e-10
Armcx3	6.15699e-13	-1.67313	0.202	0.471	2.07466e-08
Il6st	9.48604e-17	-1.6733	0.231	0.55	3.19641e-12
Sqor	6.80628e-07	-1.67417	0.134	0.289	0.0229345
Tnfrsf1a	1.82377e-12	-1.67487	0.193	0.442	6.14539e-08
Ptpa	3.55041e-08	-1.67536	0.199	0.388	0.00119634
Lrrc8a	1.9856e-07	-1.68764	0.118	0.285	0.00669067
Sidt2	3.31268e-08	-1.69021	0.174	0.355	0.00111624
Tmcc1	3.75802e-14	-1.69025	0.34	0.612	1.2663e-09
Stam2	1.58507e-08	-1.69066	0.265	0.446	0.000534105
Pnpla8	1.90616e-08	-1.69813	0.193	0.384	0.000642298
Pstpip2	5.78262e-09	-1.70281	0.174	0.388	0.000194851
Plagl2	1.04101e-06	-1.70419	0.15	0.302	0.035078
Slc43a2	4.07013e-16	-1.71033	0.271	0.562	1.37147e-11
Pepd	1.65335e-25	-1.7117	0.43	0.773	5.57114e-21
Marchf8	7.34954e-09	-1.71185	0.178	0.372	0.00024765
Pprc1	5.64962e-09	-1.71331	0.106	0.298	0.000190369
Wsb1	1.15035e-29	-1.71395	0.62	0.868	3.87624e-25
Map3k8	4.88717e-09	-1.71591	0.162	0.364	0.000164678
Necap2	1.29546e-11	-1.71677	0.246	0.483	4.36517e-07
Ankfy1	1.25899e-11	-1.71783	0.193	0.434	4.24229e-07
Npc1	4.56961e-14	-1.71832	0.234	0.504	1.53977e-09
Qki	1.42015e-38	-1.72074	0.664	0.917	4.78535e-34
Fbxl5	5.89317e-08	-1.72123	0.159	0.339	0.00198576
Slc29a1	2.24958e-09	-1.72127	0.156	0.36	7.58017e-05
Bmp2	4.93044e-09	-1.72562	0.121	0.318	0.000166136
Ccr1	1.92397e-11	-1.72582	0.24	0.488	6.483e-07
Exoc5	9.11506e-18	-1.72643	0.29	0.603	3.07141e-13
Fut8	7.0124e-07	-1.72781	0.121	0.281	0.023629
Raph1	2.44316e-23	-1.72793	0.536	0.798	8.23246e-19
Mgat1	1.42873e-07	-1.72903	0.121	0.289	0.00481424
Mospd2	1.77344e-12	-1.73146	0.156	0.409	5.97577e-08
Pank3	2.22648e-07	-1.73799	0.125	0.289	0.00750233
Pxk	8.02673e-09	-1.73946	0.121	0.314	0.000270469
Ankrd13a	6.221e-11	-1.7409	0.199	0.426	2.09623e-06
Cacul1	9.36204e-12	-1.75328	0.255	0.488	3.15463e-07
Fbxw7	5.33358e-11	-1.76311	0.293	0.525	1.7972e-06
Uhmk1	2.38555e-09	-1.77143	0.087	0.273	8.03836e-05
Ugcg	1.24556e-23	-1.77402	0.346	0.702	4.19705e-19
Lbr	6.09988e-10	-1.77419	0.165	0.38	2.05542e-05
Sgpl1	6.62212e-33	-1.78068	0.632	0.88	2.23139e-28
Gm20732	2.06647e-07	-1.78287	0.143	0.314	0.00696317
Herc1	5.60166e-13	-1.78293	0.29	0.558	1.88754e-08
Zyx	1.36118e-11	-1.78732	0.187	0.426	4.58664e-07
Ap2s1	4.72631e-14	-1.78786	0.265	0.525	1.59258e-09
Msr1	2.00061e-10	-1.78827	0.243	0.467	6.74126e-06
Mindy2	7.59044e-15	-1.79394	0.184	0.479	2.55767e-10
Ophn1	2.01513e-17	-1.79442	0.355	0.653	6.79018e-13
Ctso	1.03391e-07	-1.79515	0.1	0.26	0.00348387
Rasa1	4.3172e-22	-1.79579	0.287	0.649	1.45472e-17
Osbpl11	3.53477e-09	-1.79893	0.109	0.302	0.000119108
Kat2b	5.00137e-10	-1.80007	0.159	0.376	1.68526e-05
Vps50	2.04834e-07	-1.80058	0.159	0.326	0.00690208
Lcp2	7.19085e-19	-1.80906	0.349	0.645	2.42303e-14
Lfng	8.23799e-10	-1.81123	0.118	0.331	2.77587e-05
Rab3gap2	2.30118e-10	-1.81698	0.162	0.376	7.75407e-06
Ctsb	1.69448e-69	-1.81904	0.975	0.996	5.70971e-65
Tom1	3.14944e-21	-1.82159	0.255	0.612	1.06123e-16
Mat2a	3.01697e-35	-1.82404	0.72	0.897	1.0166e-30
Fnip1	7.0228e-47	-1.82467	0.692	0.921	2.3664e-42
Kbtbd2	4.80505e-11	-1.82608	0.168	0.393	1.61911e-06
Fer	8.05022e-07	-1.8304	0.115	0.269	0.027126
Arrb1	1.09447e-09	-1.83459	0.115	0.314	3.68794e-05
Akt2	2.42143e-10	-1.83481	0.14	0.351	8.15924e-06
Insig1	1.79341e-13	-1.83526	0.324	0.574	6.04308e-09
Eif4e	3.94257e-19	-1.84144	0.502	0.731	1.32849e-14
Mafk	2.93474e-19	-1.84194	0.424	0.694	9.88889e-15
Hipk3	4.30884e-18	-1.84437	0.221	0.55	1.45191e-13
Tgfbi	1.81923e-28	-1.84572	0.48	0.81	6.13007e-24
Hapstr1	9.72242e-23	-1.84785	0.333	0.69	3.27607e-18
Crk	5.01307e-21	-1.85358	0.33	0.649	1.6892e-16
Plxnb2	2.45775e-19	-1.85427	0.174	0.504	8.28164e-15
Bmp2k	9.5122e-22	-1.85428	0.277	0.636	3.20523e-17
Rad51b	2.95383e-08	-1.85554	0.146	0.339	0.000995322
Clcn5	1.37094e-20	-1.85981	0.231	0.595	4.61953e-16
Glul	2.89726e-36	-1.8608	0.539	0.905	9.76261e-32
Erlin1	1.11066e-09	-1.86099	0.1	0.298	3.74248e-05
Fcgr3	4.055e-29	-1.86278	0.364	0.764	1.36637e-24
Gcnt1	2.32295e-11	-1.86318	0.065	0.273	7.8274e-07
Ctnnd1	1.1672e-24	-1.86411	0.34	0.694	3.93299e-20
Marchf6	1.79561e-09	-1.86495	0.168	0.364	6.0505e-05
Eif1a	3.42025e-26	-1.86605	0.34	0.719	1.15249e-21
Lipa	1.04544e-19	-1.86743	0.255	0.587	3.52273e-15
Snx9	6.30683e-19	-1.87051	0.318	0.62	2.12515e-14
Ncoa4	3.9233e-21	-1.87191	0.134	0.479	1.322e-16
Blvra	3.97796e-12	-1.87316	0.137	0.38	1.34041e-07
Mob3b	4.49167e-12	-1.87567	0.159	0.409	1.51351e-07
Rbms1	2.45527e-41	-1.87902	0.648	0.921	8.27326e-37
Septin9	4.92231e-09	-1.88037	0.097	0.277	0.000165862
Brox	3.15222e-10	-1.88096	0.162	0.372	1.06217e-05
Stk40	1.86182e-20	-1.88521	0.361	0.674	6.27361e-16
Ier3	5.04021e-37	-1.88712	0.726	0.926	1.69835e-32
Rpn1	4.24343e-16	-1.88767	0.202	0.5	1.42987e-11
Rnf44	4.0789e-11	-1.88767	0.156	0.384	1.37443e-06
Gmfb	2.12615e-12	-1.89448	0.153	0.409	7.16428e-08
Tut7	4.23572e-29	-1.89901	0.399	0.777	1.42727e-24
Norad	2.7711e-16	-1.90272	0.215	0.508	9.33749e-12
Wdfy4	5.49765e-10	-1.90354	0.115	0.326	1.85249e-05
9530068E07Rik	2.79798e-12	-1.90369	0.174	0.421	9.42806e-08
Mir22hg	7.11472e-21	-1.90391	0.421	0.686	2.39738e-16
Stx12	3.60612e-14	-1.90401	0.231	0.492	1.21512e-09
Trim25	3.65256e-18	-1.90858	0.255	0.583	1.23077e-13
Dpp7	4.24467e-12	-1.91053	0.084	0.302	1.43029e-07
Fndc3a	1.71692e-25	-1.91096	0.355	0.715	5.78532e-21
Fnip2	2.74654e-19	-1.91175	0.701	0.793	9.25475e-15
Maz	4.45692e-08	-1.91305	0.118	0.293	0.00150181
Tsc22d3	1.21537e-19	-1.91386	0.477	0.731	4.09532e-15
Sh3gl1	8.41083e-09	-1.91852	0.109	0.289	0.000283411
Dtx3l	9.82953e-10	-1.9204	0.069	0.252	3.31216e-05
Arrdc4	7.71214e-08	-1.92351	0.106	0.273	0.00259868
Rragc	3.38858e-27	-1.92538	0.352	0.707	1.14181e-22
Wdfy3	5.4367e-25	-1.92893	0.377	0.74	1.83195e-20
Pola1	1.31275e-07	-1.92971	0.146	0.326	0.00442343
Sgk3	1.5267e-14	-1.93384	0.137	0.413	5.14437e-10
Ighm	2.41789e-21	-1.9352	0.246	0.607	8.14733e-17
Sash1	6.25434e-25	-1.93522	0.377	0.736	2.10746e-20
Arfgef2	8.11122e-16	-1.9361	0.255	0.545	2.73316e-11
Ube2q2	4.15073e-19	-1.93955	0.255	0.587	1.39863e-14
Cerk	1.99966e-15	-1.93958	0.199	0.5	6.73806e-11
Tnfsf13	2.59773e-12	-1.94048	0.103	0.339	8.7533e-08
Wdr7	4.90739e-10	-1.94635	0.14	0.351	1.65359e-05
Ap3s1	3.86465e-20	-1.94853	0.234	0.579	1.30223e-15
Mertk	3.87612e-13	-1.95111	0.093	0.343	1.3061e-08
Prkn	1.4773e-20	-1.95446	0.221	0.574	4.97791e-16
S100a4	2.50366e-07	-1.96688	0.097	0.252	0.00843634
Klf4	1.85523e-21	-1.96787	0.287	0.645	6.25139e-17
B4galt5	3.51856e-25	-1.98179	0.598	0.81	1.18561e-20
Wdr91	5.43936e-09	-1.98598	0.118	0.31	0.000183285
Cd302	2.0164e-20	-1.98775	0.218	0.57	6.79446e-16
Naa50	2.66716e-23	-1.99274	0.315	0.665	8.98726e-19
Abca1	1.26943e-52	-1.99601	0.745	0.959	4.27747e-48
Dnajc13	1.71075e-20	-1.99623	0.231	0.554	5.76454e-16
Prcp	8.22611e-23	-1.99893	0.302	0.669	2.77187e-18
Atxn1	3.93929e-29	-2.00323	0.243	0.715	1.32738e-24
Rbm15	5.33707e-11	-2.00368	0.146	0.372	1.79838e-06
St6gal1	1.13174e-13	-2.00845	0.112	0.376	3.81351e-09
Ppm1a	8.92769e-18	-2.00934	0.215	0.517	3.00827e-13
Acox1	5.06699e-13	-2.01413	0.159	0.417	1.70737e-08
Trappc10	1.07431e-10	-2.01458	0.159	0.376	3.62001e-06
Rock2	5.36799e-34	-2.02199	0.383	0.798	1.8088e-29
Zdhhc18	1.61992e-11	-2.02394	0.131	0.36	5.45848e-07
Nampt	1.28978e-24	-2.02398	0.427	0.744	4.34606e-20
Itgam	1.63234e-26	-2.02649	0.184	0.587	5.50032e-22
Max	1.2826e-18	-2.02677	0.221	0.541	4.32185e-14
Sord	1.66575e-08	-2.02702	0.087	0.256	0.000561291
Snx4	2.58743e-12	-2.02735	0.156	0.397	8.7186e-08
C3ar1	1.04798e-36	-2.02895	0.483	0.831	3.53128e-32
Cd164	3.40411e-32	-2.02938	0.312	0.752	1.14705e-27
Tle3	1.02718e-10	-2.02943	0.171	0.388	3.46117e-06
Tmem87b	1.8891e-10	-2.03001	0.115	0.322	6.36551e-06
Gm38875	3.18998e-14	-2.03023	0.103	0.368	1.0749e-09
Slfn5	9.72288e-11	-2.03228	0.134	0.355	3.27622e-06
Atp13a2	8.78839e-23	-2.03433	0.193	0.57	2.96134e-18
Hk1	1.50377e-11	-2.03603	0.118	0.343	5.0671e-07
Cysltr1	1.65862e-09	-2.03897	0.069	0.252	5.5889e-05
Runx1	2.42259e-35	-2.04313	0.735	0.926	8.16315e-31
Gba	3.26744e-11	-2.04608	0.103	0.326	1.101e-06
Zfp36l1	2.29825e-37	-2.04846	0.586	0.888	7.74419e-33
Adgrg6	7.76124e-13	-2.05253	0.118	0.364	2.61523e-08
Ehd4	1.69196e-27	-2.05525	0.321	0.694	5.70124e-23
Adnp2	4.74879e-12	-2.06095	0.153	0.393	1.60015e-07
Nopchap1	9.79354e-11	-2.06588	0.227	0.45	3.30003e-06
Tmem30a	9.72881e-16	-2.06773	0.196	0.483	3.27822e-11
Prkag2	3.37831e-12	-2.06879	0.153	0.393	1.13836e-07
Pacs2	1.1489e-12	-2.06893	0.131	0.368	3.87132e-08
Atp6v1b2	3.39967e-25	-2.07288	0.355	0.723	1.14555e-20
Crebrf	3.40814e-22	-2.07936	0.336	0.669	1.14841e-17
Vwa5a	1.71873e-15	-2.08898	0.165	0.446	5.79143e-11
Lyz2	1.56495e-54	-2.09614	0.804	0.983	5.27327e-50
Twf1	4.31808e-13	-2.10046	0.115	0.36	1.45502e-08
Ctdp1	3.75826e-14	-2.10166	0.15	0.417	1.26638e-09
Ncoa1	2.15554e-18	-2.10645	0.227	0.562	7.26329e-14
Arf3	2.73387e-14	-2.11011	0.165	0.43	9.21206e-10
B4galt6	3.81041e-16	-2.11827	0.112	0.401	1.28396e-11
Cbl	1.11628e-22	-2.11995	0.206	0.579	3.76143e-18
Osbpl9	4.39905e-25	-2.12147	0.352	0.736	1.48231e-20
Vps33a	3.2186e-10	-2.12449	0.106	0.31	1.08454e-05
Slco2b1	1.4866e-17	-2.13008	0.156	0.471	5.00924e-13
Ctsd	4.40609e-60	-2.1378	0.698	0.988	1.48468e-55
Tcn2	6.2295e-33	-2.13786	0.393	0.777	2.09909e-28
Lgals1	1.26213e-30	-2.14425	0.405	0.777	4.25286e-26
Rasal2	1.09239e-18	-2.15444	0.171	0.5	3.68091e-14
Zfp655	5.99572e-18	-2.15507	0.171	0.479	2.02032e-13
Snx8	7.29382e-35	-2.16091	0.411	0.781	2.45772e-30
Rab1a	1.36228e-39	-2.16366	0.408	0.835	4.59036e-35
Ifi203	4.08484e-29	-2.16469	0.312	0.719	1.37643e-24
Rab31	8.27023e-31	-2.17018	0.271	0.707	2.78674e-26
Tspan3	5.6327e-11	-2.1719	0.128	0.339	1.898e-06
Gnai3	1.87582e-27	-2.17216	0.302	0.682	6.32076e-23
Fam219a	2.34135e-11	-2.1746	0.165	0.401	7.88941e-07
Snap29	7.17971e-16	-2.1755	0.109	0.384	2.41928e-11
Cd38	1.08116e-11	-2.1773	0.062	0.264	3.64309e-07
Mon2	5.08815e-20	-2.18117	0.196	0.541	1.7145e-15
Tmem267	3.41539e-10	-2.18136	0.439	0.599	1.15085e-05
Oxct1	2.70683e-18	-2.1828	0.153	0.471	9.12095e-14
Zdhhc20	1.39327e-28	-2.18343	0.24	0.669	4.69475e-24
Clmp	1.0688e-09	-2.1876	0.143	0.355	3.60143e-05
Mtr	1.29882e-06	-2.18977	0.121	0.273	0.043765
Klhl9	2.95035e-10	-2.19025	0.121	0.326	9.94151e-06
Deptor	1.51809e-13	-2.19353	0.115	0.372	5.11536e-09
S100a10	3.66174e-29	-2.19467	0.333	0.715	1.23386e-24
Man2a2	3.82554e-16	-2.19503	0.1	0.376	1.28906e-11
Fam111a	9.55603e-16	-2.19593	0.134	0.421	3.22e-11
Erap1	1.39165e-11	-2.19915	0.112	0.335	4.68929e-07
Cmtm6	4.38713e-17	-2.1992	0.153	0.45	1.47829e-12
Sfxn3	1.74083e-07	-2.20229	0.118	0.273	0.0058659
Adam9	3.24949e-18	-2.20301	0.165	0.488	1.09495e-13
Hrh1	1.20935e-11	-2.20303	0.081	0.293	4.07502e-07
Agfg1	6.52303e-22	-2.20522	0.249	0.583	2.198e-17
Il6ra	5.23188e-26	-2.2088	0.277	0.661	1.76294e-21
Ocrl	2.45884e-13	-2.21252	0.1	0.343	8.28531e-09
Ppp3r1	8.3208e-10	-2.22593	0.106	0.302	2.80378e-05
Ifi202b	1.77847e-37	-2.23556	0.361	0.818	5.99273e-33
Snx2	4.43417e-27	-2.23667	0.327	0.686	1.49414e-22
Prkx	4.21023e-17	-2.24456	0.162	0.463	1.41868e-12
Camkk2	3.24777e-14	-2.24478	0.125	0.388	1.09437e-09
Mfsd14b	5.64284e-10	-2.24568	0.115	0.314	1.90141e-05
Timp2	1.59788e-55	-2.24814	0.598	0.938	5.3842e-51
Slc20a1	1.29142e-11	-2.24843	0.181	0.409	4.35157e-07
Myo5a	2.07636e-42	-2.25401	0.386	0.843	6.9965e-38
5031439G07Rik	2.50688e-22	-2.25555	0.265	0.607	8.44719e-18
Fam234a	4.46275e-13	-2.26075	0.137	0.384	1.50377e-08
Rsad2	4.91221e-19	-2.27181	0.128	0.463	1.65522e-14
Snx6	3.71071e-15	-2.27246	0.187	0.467	1.25036e-10
Ccdc152	7.08158e-13	-2.27887	0.143	0.388	2.38621e-08
Nrp2	3.05257e-51	-2.28159	0.57	0.926	1.02859e-46
Hip1	2.61018e-17	-2.28386	0.075	0.364	8.79525e-13
Lmbrd2	1.71628e-14	-2.28859	0.131	0.397	5.78318e-10
Zfp131	2.15027e-17	-2.29034	0.377	0.628	7.24556e-13
Prune2	3.04034e-10	-2.29304	0.065	0.252	1.02447e-05
Ddx3x	4.24439e-49	-2.29372	0.589	0.926	1.43019e-44
Aig1	2.77242e-11	-2.29802	0.558	0.702	9.34196e-07
Nfam1	5.48998e-17	-2.30191	0.093	0.388	1.8499e-12
Hmox1	4.21751e-48	-2.30459	0.47	0.921	1.42113e-43
Pi4ka	5.60478e-20	-2.30623	0.184	0.517	1.88859e-15
Prxl2b	2.17258e-16	-2.3123	0.128	0.417	7.32071e-12
Plxnd1	7.19542e-25	-2.31306	0.178	0.579	2.42457e-20
Glp2r	1.25034e-20	-2.31657	0.171	0.525	4.21314e-16
Wfdc17	3.31108e-37	-2.32047	0.53	0.872	1.1157e-32
Slc9a9	1.57408e-55	-2.3228	0.682	0.959	5.30402e-51
Sbno2	1.43211e-32	-2.32475	0.296	0.711	4.82564e-28
Kptn	3.38492e-11	-2.33164	0.075	0.281	1.14058e-06
Stam	8.64721e-13	-2.33606	0.125	0.364	2.91377e-08
Nedd9	1.56437e-14	-2.344	0.118	0.388	5.27131e-10
Dclre1c	6.20324e-08	-2.35204	0.243	0.409	0.00209024
Slc31a1	1.45139e-23	-2.35711	0.193	0.57	4.8906e-19
Ly6e	1.92283e-47	-2.3607	0.688	0.913	6.47917e-43
Atp6v0a1	6.37089e-20	-2.36395	0.165	0.504	2.14674e-15
Hk3	8.89264e-26	-2.38802	0.196	0.599	2.99646e-21
Ppp4r1	3.9982e-15	-2.38821	0.131	0.401	1.34723e-10
Lrp6	1.71812e-18	-2.38993	0.171	0.483	5.78938e-14
Atp6v1h	3.61049e-35	-2.39538	0.514	0.818	1.21659e-30
Scamp1	2.46764e-13	-2.39831	0.156	0.405	8.31494e-09
Pirb	1.43723e-18	-2.40251	0.106	0.417	4.84288e-14
Snx27	8.51666e-21	-2.41013	0.165	0.512	2.86977e-16
Eps15	5.04404e-39	-2.41073	0.277	0.769	1.69964e-34
Itgb2	5.22118e-26	-2.42051	0.184	0.587	1.75933e-21
Ifi207	1.28065e-52	-2.42264	0.651	0.926	4.31529e-48
Pikfyve	1.80263e-26	-2.42825	0.215	0.62	6.07415e-22
Ids	2.90849e-14	-2.42979	0.1	0.351	9.80043e-10
Slc35f5	1.62866e-19	-2.42981	0.125	0.455	5.48794e-15
Notch2	1.01152e-39	-2.42987	0.34	0.802	3.40843e-35
Trim41	3.89579e-12	-2.43197	0.078	0.293	1.31272e-07
St6galnac4	6.75284e-09	-2.4336	0.084	0.26	0.000227544
Ap2m1	2.21235e-32	-2.43425	0.305	0.707	7.45472e-28
Sh3bgrl	1.64215e-47	-2.43772	0.374	0.843	5.53339e-43
Aldh2	2.1161e-47	-2.4379	0.377	0.826	7.1304e-43
Cpt1a	8.69056e-20	-2.4396	0.137	0.463	2.92837e-15
Cd93	2.65013e-09	-2.4497	0.1	0.281	8.92988e-05
Evi5	5.78495e-17	-2.45516	0.128	0.421	1.9493e-12
Naf1	8.77854e-14	-2.4586	0.112	0.364	2.95802e-09
Ripk1	1.45008e-26	-2.4675	0.196	0.599	4.88619e-22
Cbr2	1.19231e-58	-2.47305	0.299	0.901	4.0176e-54
Tbxas1	2.30823e-27	-2.47479	0.178	0.595	7.77781e-23
P2rx7	2.66928e-12	-2.48151	0.174	0.421	8.99441e-08
Rnf144b	3.83261e-12	-2.49053	0.081	0.298	1.29144e-07
Ctdsp2	1.84935e-15	-2.49671	0.137	0.409	6.23156e-11
Samhd1	4.92122e-32	-2.5005	0.29	0.715	1.65825e-27
Fam43a	3.64521e-11	-2.50954	0.078	0.281	1.22829e-06
Serpinb8	1.68625e-31	-2.5162	0.234	0.682	5.68199e-27
Nfatc2	5.0419e-12	-2.51717	0.059	0.264	1.69892e-07
Mfsd6	3.48432e-10	-2.53211	0.09	0.277	1.17408e-05
Cped1	1.46694e-11	-2.53401	0.072	0.281	4.94299e-07
Dennd4c	2.56938e-21	-2.54195	0.146	0.5	8.6578e-17
Fgd6	9.43122e-11	-2.54303	0.081	0.277	3.17795e-06
Etv3	4.58164e-23	-2.55183	0.324	0.653	1.54383e-18
Bltp2	7.1532e-24	-2.55542	0.193	0.554	2.41034e-19
Eps8	1.30536e-40	-2.56203	0.271	0.798	4.39855e-36
Sult1a1	1.18875e-17	-2.56747	0.087	0.376	4.00562e-13
Tgfbrap1	5.02878e-12	-2.56985	0.081	0.293	1.6945e-07
Thrb	3.58856e-14	-2.57014	0.09	0.335	1.2092e-09
Abca9	8.11592e-34	-2.57055	0.143	0.624	2.73474e-29
Cln8	1.39275e-16	-2.57226	0.14	0.421	4.69303e-12
Arap1	3.63245e-43	-2.57457	0.299	0.802	1.22399e-38
Rassf2	5.81569e-33	-2.57611	0.137	0.607	1.95965e-28
Mob3c	9.48242e-16	-2.57901	0.084	0.351	3.19519e-11
Gm7160	3.08268e-13	-2.60172	0.069	0.293	1.03874e-08
Prkacb	3.11049e-26	-2.60438	0.125	0.529	1.04811e-21
Marchf1	2.42587e-18	-2.61026	0.072	0.372	8.17421e-14
Nacc2	1.04173e-13	-2.61245	0.069	0.298	3.5102e-09
Epb41l1	2.50388e-14	-2.61692	0.128	0.384	8.43707e-10
Ptk2	1.81475e-17	-2.61897	0.125	0.413	6.11499e-13
Gm10134	1.64786e-13	-2.63183	0.072	0.302	5.55262e-09
Sdc3	3.77911e-34	-2.63274	0.202	0.669	1.27341e-29
Slc25a37	5.37217e-19	-2.63288	0.109	0.417	1.81021e-14
Ciart	1.02053e-11	-2.63868	0.056	0.256	3.43876e-07
Gm14636	3.1775e-24	-2.63952	0.156	0.541	1.07069e-19
Inpp4a	5.73372e-21	-2.64436	0.09	0.421	1.93203e-16
Ifi204	1.4727e-31	-2.64775	0.199	0.649	4.96242e-27
Ifi211	9.27493e-22	-2.64829	0.121	0.467	3.12528e-17
Ggt5	5.63941e-14	-2.66099	0.044	0.26	1.90025e-09
Mtss1	3.07167e-37	-2.66286	0.287	0.748	1.03503e-32
Oasl1	1.15522e-42	-2.67089	0.305	0.835	3.89264e-38
Ralgds	6.42086e-30	-2.67349	0.259	0.661	2.16357e-25
Plekhm1	7.49111e-13	-2.69155	0.075	0.298	2.52421e-08
Rnase4	2.36013e-43	-2.69527	0.374	0.814	7.95268e-39
Gimap6	2.51669e-16	-2.70224	0.031	0.269	8.48026e-12
Mndal	2.97466e-46	-2.71055	0.377	0.86	1.00234e-41
Zcchc2	6.95726e-13	-2.71589	0.09	0.322	2.34432e-08
Gm44751	1.54752e-13	-2.71686	0.044	0.26	5.21453e-09
Arhgap10	2.02559e-37	-2.71696	0.305	0.748	6.82544e-33
Pcyt1a	5.16652e-29	-2.7227	0.212	0.62	1.74091e-24
Susd1	5.10302e-13	-2.73664	0.047	0.26	1.71951e-08
Pf4	2.38333e-55	-2.75959	0.308	0.88	8.03087e-51
Tlr4	1.99098e-16	-2.76826	0.053	0.306	6.70879e-12
Lpl	1.16515e-13	-2.76912	0.044	0.26	3.9261e-09
Rgl1	1.0514e-52	-2.77489	0.265	0.847	3.5428e-48
Fbxo30	2.46379e-30	-2.78089	0.178	0.612	8.302e-26
Fcgr2b	4.3922e-32	-2.78906	0.159	0.603	1.48e-27
Mdm2	5.59053e-23	-2.78981	0.299	0.636	1.88378e-18
Vat1	9.11959e-44	-2.80366	0.221	0.756	3.07294e-39
Lifr	2.93851e-36	-2.81665	0.19	0.694	9.9016e-32
Ptpn12	7.97384e-29	-2.8189	0.212	0.624	2.68687e-24
Klf9	1.38517e-24	-2.81993	0.09	0.45	4.66746e-20
Dse	5.21936e-29	-2.82361	0.109	0.533	1.75872e-24
Nrp1	3.8993e-39	-2.82654	0.112	0.636	1.31391e-34
Rnf141	5.4647e-16	-2.85212	0.078	0.339	1.84139e-11
Gas7	1.76571e-29	-2.85544	0.143	0.574	5.94972e-25
Selenbp1	3.27583e-17	-2.91012	0.069	0.339	1.10382e-12
Cndp2	8.73309e-41	-2.91207	0.212	0.711	2.9427e-36
Arhgap31	2.09539e-16	-2.9149	0.078	0.347	7.06063e-12
Kifc3	1.36245e-15	-2.91784	0.047	0.285	4.5909e-11
Ap1b1	1.86972e-24	-2.91906	0.156	0.517	6.3002e-20
Nfxl1	2.35703e-15	-2.93064	0.05	0.293	7.94223e-11
Crip1	7.57453e-56	-2.93124	0.48	0.921	2.55231e-51
Clec12a	2.5255e-27	-2.93651	0.053	0.434	8.50993e-23
Snx30	7.51251e-18	-2.93831	0.112	0.409	2.53142e-13
Cmah	2.15292e-24	-2.94871	0.047	0.393	7.25448e-20
Rbpj	8.25599e-64	-2.96289	0.592	0.95	2.78194e-59
Mpp1	2.73053e-35	-2.9723	0.146	0.628	9.20079e-31
Naaa	3.18606e-17	-2.98384	0.081	0.355	1.07358e-12
Maf	9.32845e-49	-2.98393	0.442	0.868	3.14331e-44
Dusp7	3.94437e-14	-2.99518	0.053	0.277	1.3291e-09
Irak3	8.25131e-14	-3.01079	0.044	0.26	2.78036e-09
Rnf150	8.04525e-20	-3.01107	0.059	0.36	2.71093e-15
Gbp7	4.27502e-25	-3.02115	0.162	0.545	1.44051e-20
Mctp2	7.56111e-12	-3.04226	0.075	0.281	2.54779e-07
Npl	2.41736e-15	-3.04631	0.065	0.31	8.14555e-11
Rell1	5.82208e-32	-3.05467	0.112	0.558	1.96181e-27
Cers6	5.63318e-38	-3.06026	0.343	0.793	1.89816e-33
Hdac9	6.64597e-41	-3.06114	0.143	0.682	2.23943e-36
Fcrls	1.35084e-46	-3.06943	0.15	0.715	4.55177e-42
Grn	2.6284e-76	-3.07293	0.595	0.983	8.85665e-72
Niban2	6.76473e-29	-3.08113	0.196	0.603	2.27944e-24
Hbegf	3.85134e-28	-3.10984	0.202	0.595	1.29775e-23
Slc16a1	3.46762e-17	-3.12338	0.05	0.31	1.16845e-12
Sgms1	6.87343e-39	-3.14168	0.137	0.649	2.31607e-34
Apba1	5.55322e-24	-3.14973	0.078	0.438	1.87121e-19
Reps2	2.63166e-43	-3.15862	0.165	0.707	8.86763e-39
Tollip	1.93073e-24	-3.18899	0.121	0.483	6.50579e-20
Bcar3	1.21429e-18	-3.1936	0.084	0.376	4.09168e-14
Emilin2	1.30648e-27	-3.22014	0.084	0.475	4.4023e-23
Ahnak	2.04329e-70	-3.23187	0.327	0.93	6.88507e-66
Gm20559	1.25206e-16	-3.23853	0.059	0.318	4.21896e-12
Psd3	5.98308e-56	-3.27788	0.259	0.843	2.01606e-51
Tmem106a	2.52094e-33	-3.29305	0.112	0.566	8.49458e-29
Wwp1	1.63971e-59	-3.30073	0.227	0.847	5.52517e-55
Cd36	1.16254e-59	-3.30303	0.171	0.826	3.91729e-55
Ccl2	3.24498e-39	-3.3107	0.38	0.802	1.09343e-34
Rnasel	5.72552e-46	-3.32194	0.153	0.702	1.92927e-41
Ptprm	1.01615e-19	-3.33635	0.044	0.331	3.42403e-15
Mindy1	1.58311e-19	-3.34496	0.075	0.368	5.33444e-15
Rasgrp4	5.71106e-18	-3.36739	0.028	0.281	1.9244e-13
Gm56862	1.98224e-40	-3.38324	0.1	0.616	6.67935e-36
Ccl7	6.19183e-52	-3.38508	0.106	0.727	2.0864e-47
Samd9l	8.70613e-25	-3.38971	0.053	0.397	2.93362e-20
Trim30c	4.54264e-27	-3.40105	0.109	0.5	1.53069e-22
Ddx60	3.26208e-52	-3.4267	0.137	0.752	1.09919e-47
Plin2	2.28881e-51	-3.42961	0.234	0.789	7.71239e-47
Colec12	2.8365e-30	-3.44038	0.15	0.562	9.55789e-26
Ltc4s	2.59601e-54	-3.44922	0.159	0.781	8.74752e-50
Xdh	4.63886e-24	-3.45795	0.04	0.372	1.56311e-19
Tns1	7.53625e-36	-3.46195	0.184	0.64	2.53942e-31
Ccl9	4.99512e-66	-3.48198	0.212	0.888	1.68316e-61
Fcgrt	1.80557e-68	-3.48372	0.302	0.901	6.08405e-64
Aoah	7.43598e-34	-3.49276	0.097	0.562	2.50563e-29
Adam15	1.15017e-54	-3.52319	0.212	0.789	3.87562e-50
Serpinb6a	5.27849e-57	-3.55048	0.184	0.789	1.77864e-52
Bank1	2.108e-22	-3.56495	0.025	0.326	7.10311e-18
Stxbp6	3.57643e-26	-3.56756	0.062	0.43	1.20511e-21
Dok2	5.47286e-23	-3.57126	0.025	0.331	1.84413e-18
Ap2a2	9.41756e-49	-3.57337	0.187	0.736	3.17334e-44
Tfrc	2.71735e-38	-3.57954	0.106	0.595	9.15637e-34
Lpin1	6.92045e-27	-3.60342	0.069	0.442	2.33191e-22
Gramd1b	2.31759e-29	-3.60372	0.062	0.463	7.80936e-25
Sema4a	9.99921e-51	-3.63403	0.15	0.727	3.36933e-46
Mctp1	1.56135e-62	-3.6496	0.078	0.773	5.26111e-58
Hacd4	1.8268e-43	-3.65108	0.112	0.645	6.1556e-39
Nav1	4.44461e-46	-3.68996	0.053	0.607	1.49766e-41
Pde2a	5.96347e-45	-3.69929	0.1	0.653	2.00945e-40
Iqgap2	1.77339e-50	-3.71847	0.137	0.731	5.97562e-46
Sgpp1	1.64033e-24	-3.73013	0.059	0.401	5.52726e-20
Selenop	6.9532e-83	-3.75166	0.857	0.992	2.34295e-78
Zcchc24	6.321e-28	-3.75473	0.05	0.43	2.12992e-23
Smpdl3a	4.89028e-34	-3.79844	0.078	0.521	1.64783e-29
Ankrd33b	1.19507e-23	-3.80142	0.065	0.405	4.02691e-19
Pltp	1.11884e-74	-3.80386	0.402	0.934	3.77003e-70
Sulf2	5.58155e-44	-3.8048	0.106	0.64	1.88076e-39
Samd4	5.94273e-20	-3.854	0.04	0.322	2.00246e-15
Rab11fip5	5.06466e-36	-3.89627	0.075	0.537	1.70659e-31
Mtmr10	1.384e-28	-3.92522	0.065	0.45	4.66352e-24
Gpt2	2.47497e-16	-3.92736	0.025	0.252	8.33967e-12
Mgl2	2.88014e-60	-3.93138	0.093	0.752	9.70491e-56
Timd4	8.13224e-41	-3.96813	0.078	0.591	2.74024e-36
Maoa	1.99393e-18	-3.98172	0.037	0.298	6.71875e-14
Tox2	9.53761e-19	-4.00539	0.028	0.289	3.21379e-14
Stard8	1.52008e-38	-4.0746	0.1	0.583	5.12206e-34
Cfh	5.98265e-72	-4.13318	0.212	0.876	2.01591e-67
Ldlrad3	1.29906e-22	-4.15116	0.044	0.355	4.37733e-18
Cp	1.3161e-49	-4.24741	0.059	0.64	4.43474e-45
Fxyd2	2.40244e-46	-4.26854	0.062	0.616	8.09528e-42
Igfbp4	8.08794e-78	-4.3001	0.168	0.913	2.72531e-73
Clec4a1	3.28761e-51	-4.37612	0.053	0.645	1.10779e-46
Siglec1	2.8615e-20	-4.41572	0.012	0.273	9.64212e-16
Gpx3	1.86502e-21	-4.41841	0.034	0.326	6.28436e-17
Stab1	1.62583e-65	-4.43247	0.187	0.847	5.4784e-61
Ecm1	8.96879e-27	-4.48024	0.037	0.388	3.02212e-22
Nxpe5	1.69157e-30	-4.49486	0.006	0.372	5.69992e-26
Emp1	1.14555e-69	-4.5825	0.143	0.843	3.86006e-65
Gm13266	6.58418e-24	-4.66196	0.028	0.343	2.21861e-19
Igf1	1.60559e-68	-4.75228	0.078	0.789	5.41018e-64
Pdgfc	1.57631e-39	-4.82493	0.05	0.529	5.31155e-35
Etv1	2.9661e-27	-4.84957	0.016	0.355	9.99457e-23
Pros1	3.02251e-65	-4.86283	0.103	0.781	1.01847e-60
Gda	4.53346e-52	-4.90661	0.081	0.665	1.52759e-47
Aff3	5.84212e-29	-4.92646	0.028	0.393	1.96856e-24
Gm21188	5.56347e-19	-4.93139	0.012	0.256	1.87467e-14
Slc39a12	3.51847e-44	-4.96181	0.053	0.579	1.18558e-39
Ccl6	7.69113e-79	-5.09866	0.259	0.926	2.5916e-74
Calml4	3.38449e-22	-5.2437	0.009	0.285	1.14044e-17
Mrc1	1.0075e-97	-5.38107	0.199	0.988	3.39486e-93
Gas6	3.13082e-90	-5.45493	0.109	0.926	1.05496e-85
Gm15987	7.21371e-23	-5.52485	0.016	0.306	2.43073e-18
Fgfr1	2.37307e-53	-5.54184	0.034	0.624	7.99629e-49
Plekhg5	6.07543e-58	-5.60356	0.044	0.674	2.04718e-53
Cfp	5.44069e-80	-5.73045	0.059	0.839	1.83329e-75
Slc28a2	1.31256e-20	-5.74764	0.003	0.252	4.42281e-16
Rcn3	1.02449e-34	-6.00447	0.009	0.417	3.45212e-30
Dnm1	8.78535e-26	-6.37302	0.003	0.31	2.96031e-21
Ms4a8a	1.49265e-31	-6.41713	0.003	0.372	5.02963e-27
Mcoln2	2.79433e-41	-6.54497	0.009	0.479	9.41578e-37
Ccl24	3.70794e-76	-6.69153	0.012	0.777	1.24943e-71
Ednrb	9.65858e-96	-6.99495	0.025	0.917	3.25455e-91
Clec10a	1.5908e-97	-7.05568	0.047	0.938	5.36036e-93
Cd163	1.13835e-67	-7.26984	0.016	0.711	3.83577e-63
Hpse	5.74926e-37	-7.30065	0.006	0.43	1.93727e-32
Folr2	1.14629e-92	-7.36262	0.031	0.897	3.86254e-88
Pla2g2d	8.68571e-28	-7.42574	0.003	0.331	2.92674e-23
Tslp	3.03133e-49	-7.58448	0.006	0.545	1.02144e-44
F13a1	4.53458e-106	-7.83657	0.022	0.975	1.52797e-101
Cfb	3.18926e-46	-7.90252	0.003	0.512	1.07465e-41
Ccl8	3.03569e-85	-7.954	0.031	0.851	1.02291e-80
Gfra2	1.26575e-35	-8.1856	0	0.405	4.26506e-31
Hal	4.75649e-78	-8.27708	0.025	0.793	1.60275e-73
C6	7.3752e-29	-8.34037	0	0.335	2.48515e-24
C4b	2.3246e-75	-8.39517	0.009	0.76	7.83298e-71
Enpep	1.36037e-33	-8.60545	0	0.384	4.58389e-29
Mmp9	1.36037e-33	-9.04505	0	0.384	4.58389e-29
Retnla	3.28371e-78	-9.11959	0.093	0.843	1.10648e-73
Cd209b	5.41443e-32	-9.1845	0	0.368	1.82445e-27
Cd209d	6.99296e-46	-9.62047	0	0.504	2.35635e-41
Lyve1	3.35449e-68	-9.81385	0.003	0.698	1.13033e-63
Cd209f	2.36817e-69	-9.87473	0.006	0.711	7.9798e-65
Fcna	3.92674e-79	-10.1327	0.003	0.781	1.32316e-74
Cd209g	1.76036e-59	-10.2206	0	0.624	5.93169e-55
Pcbp2	1.50753e-06	-0.550439	0.813	0.843	0.0507976
Pam	1.51057e-06	-0.639458	0.187	0.368	0.0509001
Ehmt2	1.53505e-06	-1.16371	0.174	0.339	0.051725
Sirt1	1.55443e-06	-1.29149	0.333	0.5	0.0523782
Rnf13	1.56384e-06	-0.812534	0.393	0.574	0.0526953
Ganab	1.56741e-06	-1.87449	0.118	0.264	0.0528153
Bcl10	1.5751e-06	-1.02977	0.358	0.517	0.0530745
Sec61g	1.57651e-06	0.501481	0.813	0.628	0.0531222
Lin52	1.60252e-06	-1.7652	0.14	0.293	0.0539986
Pcmtd1	1.62461e-06	-0.989858	0.358	0.533	0.0547429
Gm13391	1.65782e-06	1.2316	0.287	0.12	0.0558619
Pak1	1.66775e-06	1.02621	0.427	0.231	0.0561964
Arsb	1.66851e-06	-0.861707	0.274	0.455	0.056222
Clta	1.66979e-06	-0.518844	0.85	0.872	0.0562651
Stxbp5	1.67473e-06	-1.61971	0.171	0.331	0.0564318
Cpeb2	1.78401e-06	-0.82347	0.308	0.496	0.0601142
Vcpip1	1.8295e-06	-0.89558	0.227	0.405	0.0616467
Fam107b	1.84568e-06	0.891831	0.461	0.273	0.0621919
Rnf169	1.90744e-06	-1.39401	0.206	0.364	0.0642729
Myl12b	1.94638e-06	0.585304	0.636	0.45	0.0655853
Map7	1.99903e-06	-1.97703	0.174	0.326	0.0673592
Gm46224	2.02793e-06	-1.1081	0.237	0.409	0.0683332
Kif2a	2.0339e-06	-1.75516	0.128	0.273	0.0685343
Frmd4a	2.06723e-06	1.54788	0.399	0.223	0.0696575
Id3	2.07815e-06	1.22858	0.464	0.285	0.0700253
Dtx2	2.07935e-06	-1.53552	0.118	0.264	0.0700659
Gdpd1	2.08411e-06	-1.92878	0.109	0.252	0.0702261
Tpt1	2.14304e-06	0.224695	0.991	0.988	0.0722118
Nfic	2.14709e-06	-1.26463	0.156	0.322	0.0723482
Cmtm3	2.2117e-06	-0.986082	0.178	0.343	0.0745256
Micos13	2.26324e-06	1.05412	0.458	0.293	0.076262
Mafg	2.26637e-06	-0.920178	0.352	0.529	0.0763675
Bdp1	2.31583e-06	-1.10936	0.199	0.364	0.0780341
Sp100	2.33295e-06	-1.37025	0.231	0.401	0.0786112
Myd88	2.34162e-06	-1.29847	0.168	0.331	0.0789033
Atxn2	2.34884e-06	-1.00103	0.274	0.442	0.0791464
Nfatc1	2.40802e-06	1.22891	0.34	0.165	0.0811407
Cd33	2.45053e-06	-0.823415	0.464	0.603	0.082573
Sh2b3	2.48621e-06	-1.23304	0.178	0.343	0.0837753
Prkd3	2.50621e-06	-1.60548	0.112	0.256	0.0844494
Vps13a	2.51131e-06	-1.53779	0.153	0.306	0.0846212
Wdr1	2.54453e-06	-0.776483	0.424	0.587	0.0857405
Slk	2.59714e-06	-0.961863	0.265	0.434	0.0875131
Rasa3	2.59801e-06	-1.394	0.162	0.318	0.0875425
Ythdf3	2.60316e-06	-0.910585	0.371	0.541	0.087716
Soat1	2.65458e-06	-0.853718	0.402	0.558	0.0894488
Pcyox1	2.66167e-06	-1.15253	0.106	0.252	0.0896877
Atp5c1	2.68824e-06	0.689496	0.648	0.479	0.0905828
4931406C07Rik	2.75519e-06	-1.6974	0.131	0.273	0.092839
Stim2	2.83436e-06	-1.51682	0.209	0.368	0.0955066
BC004004	2.84126e-06	1.05681	0.442	0.273	0.0957392
Cldnd1	2.87707e-06	-1.40492	0.143	0.298	0.0969456
Cpsf7	2.89921e-06	-1.17324	0.184	0.347	0.0976919
Anxa3	2.9196e-06	1.08616	0.411	0.236	0.0983788
Nup210l	2.94101e-06	-1.75766	0.159	0.31	0.0991001
Fnbp1	2.95546e-06	0.590953	0.763	0.661	0.0995872
Nek9	3.12195e-06	-0.913938	0.15	0.302	0.105197
Sppl3	3.12872e-06	-0.899414	0.343	0.525	0.105425
Cry1	3.2217e-06	-1.20663	0.181	0.339	0.108558
Ncoa2	3.2957e-06	-0.901647	0.352	0.529	0.111052
Azi2	3.41344e-06	-0.997145	0.159	0.318	0.115019
Actb	3.42708e-06	-0.22575	1	1	0.115479
Pik3cd	3.47565e-06	-1.53593	0.125	0.273	0.117116
Galc	3.55425e-06	-1.48295	0.121	0.269	0.119764
Hnrnpa1	3.62036e-06	0.626587	0.698	0.595	0.121992
Capg	3.65288e-06	-1.10321	0.252	0.413	0.123088
Samd4b	3.69206e-06	-1.14946	0.249	0.417	0.124408
Tbc1d22a	3.73129e-06	-1.01257	0.283	0.455	0.12573
Myo9b	3.75953e-06	-0.958036	0.283	0.463	0.126681
Serf2	3.84503e-06	0.465931	0.928	0.831	0.129562
Adam10	3.85331e-06	-0.851537	0.333	0.5	0.129841
Capns1	3.8785e-06	-0.920021	0.508	0.636	0.13069
Pfkp	3.96113e-06	-1.50798	0.131	0.281	0.133474
St8sia4	4.02505e-06	1.95887	0.393	0.244	0.135628
Prrc2a	4.11685e-06	-1.21167	0.28	0.438	0.138722
Rc3h2	4.1791e-06	-1.30287	0.178	0.331	0.140819
Vps18	4.24831e-06	-1.14317	0.196	0.364	0.143151
Add1	4.25721e-06	-1.33171	0.193	0.347	0.143451
Klf3	4.29362e-06	-1.11733	0.277	0.45	0.144678
Peli2	4.33308e-06	-1.31425	0.224	0.397	0.146008
Selenof	4.39094e-06	-0.67104	0.505	0.649	0.147957
Uhrf2	4.45428e-06	-1.24157	0.346	0.5	0.150091
Cdk17	4.45632e-06	-1.07843	0.199	0.368	0.15016
Bmpr2	4.46914e-06	-1.07232	0.202	0.372	0.150592
Lta4h	4.54304e-06	-1.04363	0.112	0.256	0.153082
Sp3	4.5534e-06	-1.11619	0.174	0.326	0.153431
Clock	4.57788e-06	-1.3783	0.243	0.393	0.154256
Hnrnph2	4.65266e-06	-0.779152	0.427	0.591	0.156776
Clec4a2	4.72616e-06	-0.81264	0.368	0.55	0.159253
Lbh	4.7835e-06	-1.22695	0.28	0.455	0.161185
Pts	4.80344e-06	-1.16806	0.131	0.285	0.161857
Lima1	4.80643e-06	-0.917366	0.259	0.438	0.161957
Hmbox1	4.88987e-06	-1.93633	0.131	0.273	0.164769
Gm40645	4.89045e-06	-1.45424	0.118	0.264	0.164789
Bola2	4.96406e-06	0.840227	0.47	0.314	0.167269
Zfp704	4.99874e-06	1.06004	0.417	0.24	0.168438
Pias2	5.06663e-06	-1.89831	0.143	0.285	0.170725
Hsd17b12	5.10005e-06	-0.633618	0.502	0.669	0.171851
Zfp207	5.12848e-06	-0.844439	0.305	0.479	0.172809
Relb	5.15579e-06	0.586919	0.679	0.504	0.17373
Vps13c	5.17061e-06	-1.7926	0.121	0.26	0.174229
Lrrfip2	5.20052e-06	-0.927807	0.343	0.512	0.175237
Ubp1	5.24841e-06	-1.41273	0.181	0.331	0.176851
Tmem219	5.26118e-06	1.2249	0.312	0.149	0.177281
Agmo	5.38488e-06	-0.811001	0.383	0.541	0.181449
Cdipt	5.58516e-06	-1.31532	0.125	0.273	0.188198
Card19	5.59539e-06	-0.907144	0.355	0.517	0.188542
Birc2	5.67269e-06	1.03302	0.355	0.182	0.191147
Cttnbp2nl	5.74054e-06	-1.15835	0.196	0.355	0.193433
Il2rg	5.85997e-06	1.13243	0.349	0.186	0.197458
Ttc3	5.86899e-06	-1.17103	0.237	0.401	0.197762
mt-Nd2	5.90231e-06	0.252407	0.978	0.983	0.198884
Manf	5.90909e-06	0.709387	0.688	0.545	0.199113
Rcc2	6.05274e-06	-1.14171	0.262	0.417	0.203953
Cmklr1	6.06148e-06	-1.46922	0.118	0.264	0.204248
St13	6.25417e-06	-0.725297	0.555	0.678	0.210741
Adcy7	6.46292e-06	-1.49299	0.153	0.302	0.217775
Asap1	6.48813e-06	-0.768939	0.377	0.541	0.218624
Tpp2	6.8049e-06	-0.944978	0.396	0.521	0.229298
Ino80	6.8174e-06	-1.02066	0.246	0.405	0.229719
Aamp	6.84779e-06	-0.999492	0.371	0.529	0.230743
Rps18-ps6	6.91494e-06	1.12658	0.321	0.161	0.233006
Stt3a	6.99899e-06	-1.02848	0.224	0.376	0.235838
Ppp1r21	7.04799e-06	-1.16752	0.193	0.36	0.237489
B4galt1	7.11747e-06	-0.770921	0.393	0.566	0.23983
Klhl21	7.13601e-06	-1.74362	0.156	0.298	0.240455
Anxa1	7.22367e-06	-0.75514	0.277	0.446	0.243409
Nr1d2	7.37565e-06	-1.10743	0.206	0.368	0.24853
Tpcn1	7.38346e-06	-1.29686	0.171	0.322	0.248793
Chtop	7.38379e-06	-1.1954	0.277	0.421	0.248804
Scpep1	7.41637e-06	-0.663002	0.551	0.686	0.249902
Pak2	7.53298e-06	-0.722795	0.583	0.694	0.253831
Mrtfa	7.81582e-06	1.08045	0.523	0.36	0.263362
Bcas3	7.83107e-06	-0.683547	0.424	0.587	0.263876
Gadd45a	7.95543e-06	1.50831	0.29	0.14	0.268066
Ptov1	8.32706e-06	-1.37668	0.193	0.343	0.280588
Nt5c3	8.4744e-06	-1.56319	0.146	0.289	0.285553
Xpot	8.61089e-06	-1.23043	0.121	0.264	0.290152
Myadm	8.77648e-06	-1.15222	0.206	0.368	0.295732
Arl5b	8.8906e-06	-1.12778	0.315	0.463	0.299578
Cd9	9.02789e-06	1.31324	0.38	0.227	0.304204
Pigt	9.0739e-06	-1.39105	0.115	0.256	0.305754
Patl1	9.09404e-06	-1.01128	0.283	0.446	0.306433
Stt3b	9.13515e-06	-1.01364	0.249	0.401	0.307818
Cap1	9.17974e-06	-0.683862	0.486	0.632	0.309321
Secisbp2l	9.86712e-06	-1.31951	0.202	0.36	0.332482
Nsf	9.87817e-06	-1.21946	0.162	0.318	0.332855
Wdfy1	9.94209e-06	-1.17014	0.181	0.335	0.335009
Gabarapl1	9.95037e-06	-1.14521	0.265	0.417	0.335288
Stat5b	1.00219e-05	-1.28068	0.181	0.335	0.337698
Jak2	1.00634e-05	0.753726	0.586	0.409	0.339095
Herc4	1.02545e-05	-0.788943	0.262	0.43	0.345536
Togaram1	1.0396e-05	-1.50572	0.171	0.31	0.350304
Dennd1b	1.06139e-05	-0.894848	0.246	0.421	0.357648
Rab6a	1.06866e-05	-1.2809	0.196	0.343	0.360094
Prdx1	1.07971e-05	-0.544586	0.816	0.897	0.36382
Rhog	1.08104e-05	0.654097	0.604	0.43	0.364267
Klhl24	1.08297e-05	-1.03014	0.449	0.554	0.364919
Ints6l	1.09224e-05	-1.1064	0.168	0.322	0.36804
Jdp2	1.10823e-05	0.697018	0.819	0.707	0.373429
Prkab2	1.14078e-05	-1.44236	0.137	0.277	0.384397
Ilf3	1.14772e-05	-1.269	0.265	0.413	0.386736
Uvrag	1.17021e-05	-0.84317	0.502	0.628	0.394314
Adipor1	1.17842e-05	-0.852511	0.38	0.533	0.397082
Manba	1.17977e-05	-1.38467	0.115	0.252	0.397534
Lpgat1	1.21554e-05	-1.19872	0.206	0.36	0.409587
Atxn7l1	1.22048e-05	-0.700039	0.389	0.554	0.411252
Enox2	1.2419e-05	-1.0312	0.243	0.405	0.41847
Ugp2	1.26399e-05	-1.76264	0.159	0.298	0.425912
Ptbp2	1.26651e-05	-1.39143	0.187	0.331	0.426762
Fbxl17	1.27783e-05	-0.469734	0.57	0.715	0.430579
Smarcc2	1.2818e-05	-1.18598	0.187	0.339	0.431917
Apobec1	1.28687e-05	0.846927	0.551	0.355	0.433623
Itga6	1.29529e-05	1.11453	0.277	0.12	0.436461
Ubr3	1.36078e-05	-0.899879	0.202	0.36	0.458527
Tbc1d8	1.36696e-05	1.3959	0.299	0.145	0.460612
Leng8	1.37067e-05	-0.963756	0.224	0.384	0.461862
Fbxo11	1.37877e-05	-0.685393	0.682	0.752	0.46459
Strn3	1.38422e-05	-0.718512	0.318	0.475	0.466427
Ssh2	1.39233e-05	-0.44278	0.411	0.595	0.469158
Ppp1r12c	1.39491e-05	-0.871812	0.255	0.421	0.470028
Sacm1l	1.41789e-05	-2.58864	0.171	0.31	0.477773
Zzz3	1.4574e-05	-1.30799	0.237	0.38	0.491087
Gxylt1	1.47538e-05	-1.4482	0.128	0.264	0.497144
Ndel1	1.48872e-05	-0.673278	0.617	0.752	0.50164
Aimp1	1.49805e-05	1.02495	0.371	0.207	0.504782
Sav1	1.50378e-05	-1.33273	0.125	0.264	0.506713
Slamf8	1.50643e-05	1.34275	0.255	0.112	0.507608
Phlpp1	1.50874e-05	1.21302	0.399	0.227	0.508386
Ptpn18	1.51349e-05	-0.711046	0.692	0.756	0.509984
Hsbp1	1.52525e-05	-0.873199	0.408	0.541	0.513949
Pik3cb	1.53087e-05	1.7608	0.255	0.116	0.515842
Nlrc5	1.53588e-05	-0.964801	0.19	0.347	0.517529
Atf4	1.53889e-05	-0.793333	0.782	0.835	0.518546
Got1	1.56233e-05	1.04113	0.389	0.219	0.526442
Ypel5	1.59374e-05	-1.33444	0.168	0.31	0.537027
Clec7a	1.63382e-05	0.999631	0.296	0.136	0.550532
Depdc7	1.69928e-05	0.913872	0.405	0.236	0.572589
Dnase1l3	1.71863e-05	2.05434	0.283	0.136	0.579109
Pdlim5	1.77988e-05	-0.400082	0.667	0.76	0.599747
Grk2	1.78428e-05	-0.783814	0.455	0.607	0.601231
Mib1	1.84618e-05	-0.97056	0.386	0.525	0.622089
Irf2bp2	1.86927e-05	-0.864086	0.486	0.599	0.629869
Thoc2	1.91517e-05	-0.691937	0.449	0.591	0.645337
Rab22a	1.9538e-05	-0.912102	0.28	0.45	0.658351
Mbd5	2.02113e-05	-1.11269	0.29	0.434	0.681039
Rap1a	2.04744e-05	-0.659792	0.67	0.773	0.689906
Magt1	2.05996e-05	-0.876109	0.318	0.455	0.694124
Hadhb	2.09212e-05	-1.36638	0.181	0.318	0.70496
Glmp	2.10943e-05	-0.753989	0.336	0.5	0.710795
Plbd2	2.11058e-05	-0.864693	0.262	0.417	0.711181
Zfc3h1	2.11241e-05	-0.872406	0.343	0.496	0.711796
Aprt	2.1543e-05	1.11806	0.414	0.248	0.725912
Rab14	2.16626e-05	-0.668478	0.464	0.595	0.729942
Lrmda	2.18675e-05	-0.653378	0.688	0.773	0.736848
Rnf115	2.2027e-05	-0.868512	0.355	0.496	0.742222
Glud1	2.28797e-05	-0.535974	0.517	0.653	0.770953
Cd86	2.28962e-05	0.355781	0.935	0.893	0.771512
Memo1	2.32616e-05	-0.949011	0.283	0.438	0.783822
Fam120a	2.32754e-05	-1.08164	0.318	0.467	0.784287
Abi1	2.36552e-05	-0.554028	0.713	0.802	0.797086
Kpnb1	2.36652e-05	-1.34846	0.162	0.31	0.797423
Ets1	2.38662e-05	0.886623	0.28	0.132	0.804197
Pea15a	2.55912e-05	-0.591045	0.573	0.702	0.862321
Crebbp	2.5687e-05	-0.683774	0.511	0.653	0.865549
Litaf	2.58825e-05	-0.410083	0.916	0.926	0.872138
Chic2	2.59269e-05	-0.934385	0.358	0.504	0.873634
Nufip2	2.64868e-05	-0.361195	0.607	0.752	0.8925
Suz12	2.65419e-05	-1.12386	0.231	0.38	0.894357
Oxr1	2.65584e-05	-0.893389	0.268	0.426	0.894913
Pdcd5	2.67247e-05	1.14816	0.346	0.19	0.900516
Fam172a	2.70599e-05	-0.54113	0.573	0.702	0.91181
Ap1g1	2.71158e-05	-1.17049	0.171	0.314	0.913695
Pip5k1c	2.73977e-05	-0.928123	0.368	0.521	0.923193
Kif16b	2.76148e-05	-1.21114	0.174	0.322	0.930508
Por	2.77911e-05	-0.763164	0.654	0.731	0.936448
Gm47283	2.79477e-05	-0.713617	0.922	0.909	0.941724
Atxn2l	2.81383e-05	-1.23374	0.243	0.38	0.948149
F630028O10Rik	2.83982e-05	-0.599029	0.118	0.256	0.956906
Npepps	2.86067e-05	-1.03074	0.305	0.45	0.963932
Zc3h7a	2.86959e-05	-0.861074	0.271	0.43	0.966937
Itpr2	2.88267e-05	0.819885	0.486	0.318	0.971346
Cox6c	2.88312e-05	0.469685	0.832	0.731	0.971498
Urgcp	2.91926e-05	-1.32609	0.128	0.26	0.983675
Fcer1g	2.95895e-05	0.487459	0.956	0.888	0.997046
Usp7	2.96961e-05	-0.820343	0.262	0.413	1
Fry	2.9753e-05	-1.20271	0.121	0.256	1
Ypel3	2.97602e-05	-0.931604	0.277	0.43	1
Top1	2.98077e-05	-0.418179	0.866	0.893	1
Tbc1d1	2.98912e-05	1.32221	0.364	0.211	1
Dennd5a	2.99757e-05	-0.565294	0.464	0.636	1
Cyth3	3.01706e-05	-0.954709	0.196	0.351	1
Slc7a1	3.03809e-05	0.908873	0.386	0.223	1
Tram1	3.06946e-05	-0.902329	0.246	0.393	1
Batf	3.12047e-05	-0.688528	0.47	0.595	1
Smim15	3.16849e-05	-1.62968	0.165	0.298	1
Rora	3.17491e-05	-0.683685	0.312	0.475	1
Bex3	3.18852e-05	1.64066	0.283	0.14	1
Smim10l1	3.27735e-05	-0.775243	0.125	0.256	1
Tuba1b	3.28859e-05	-0.456582	0.726	0.826	1
G530011O06Rik	3.3598e-05	-0.690928	0.408	0.55	1
Zhx2	3.39599e-05	0.662788	0.726	0.612	1
Dgat1	3.40391e-05	0.979501	0.312	0.161	1
Ppp1r9a	3.42729e-05	-1.15046	0.255	0.401	1
Arf2	3.42763e-05	-1.27482	0.165	0.298	1
Stard9	3.44775e-05	-1.01696	0.187	0.331	1
Slc26a2	3.4713e-05	-1.08273	0.184	0.331	1
Dnajb4	3.50374e-05	-1.30201	0.234	0.38	1
Luc7l2	3.55549e-05	-0.726492	0.555	0.698	1
Atxn7	3.60203e-05	-1.16198	0.215	0.347	1
Ssr1	3.63806e-05	-0.854789	0.287	0.426	1
Gm57204	3.69913e-05	1.07106	0.411	0.252	1
Tmem50a	3.72041e-05	-0.606193	0.498	0.632	1
Tmsb10	3.7245e-05	1.36888	0.38	0.223	1
Pebp1	3.7417e-05	0.782204	0.517	0.372	1
Nup153	3.79719e-05	-1.50731	0.187	0.318	1
Ndufb1	3.8969e-05	0.620987	0.66	0.521	1
Map7d1	3.90459e-05	-0.737851	0.374	0.508	1
Nxf1	3.95307e-05	-1.2614	0.224	0.355	1
Tpk1	3.95486e-05	-1.42931	0.184	0.322	1
Oga	3.98845e-05	-0.697648	0.312	0.475	1
Slc66a2	3.98958e-05	-1.26884	0.171	0.306	1
Myl12a	4.01155e-05	0.607265	0.66	0.55	1
Slc12a6	4.01756e-05	-1.00307	0.274	0.43	1
Pik3ca	4.11032e-05	-1.02222	0.184	0.326	1
Tut4	4.13891e-05	-0.889182	0.231	0.388	1
Elk4	4.15604e-05	-1.32203	0.19	0.322	1
Xpo7	4.19815e-05	-1.1861	0.137	0.269	1
Stx7	4.19842e-05	-0.757296	0.433	0.558	1
Rnf145	4.225e-05	-1.35672	0.121	0.252	1
Smc1a	4.29439e-05	-0.974702	0.224	0.364	1
Casp8	4.3387e-05	-0.787155	0.199	0.351	1
Tacc1	4.37509e-05	-0.722036	0.389	0.545	1
Psmb1	4.38485e-05	0.68901	0.589	0.45	1
Ube2z	4.48787e-05	-1.04979	0.218	0.364	1
Npc2	4.59302e-05	0.343107	0.95	0.934	1
Btbd7	4.62123e-05	-0.920465	0.333	0.488	1
Adrb2	4.69528e-05	-1.02293	0.187	0.331	1
Psme1	4.71838e-05	0.591531	0.648	0.517	1
Scaf11	4.72555e-05	-1.07724	0.296	0.421	1
Fxyd3	4.72644e-05	1.64626	0.324	0.182	1
Seh1l	4.73354e-05	-1.19718	0.159	0.293	1
Shtn1	4.78166e-05	-1.1547	0.221	0.368	1
Edf1	4.80363e-05	0.740461	0.542	0.409	1
Atp6v0c	4.81626e-05	0.368666	0.95	0.942	1
Sipa1l1	4.85108e-05	0.982548	0.455	0.306	1
Hk2	4.86089e-05	0.485151	0.72	0.545	1
Ell2	4.99612e-05	0.450165	0.71	0.512	1
Epb41l4aos	5.07334e-05	1.11108	0.33	0.186	1
Rpn2	5.10349e-05	-0.569131	0.393	0.537	1
Stxbp3	5.19796e-05	-0.97341	0.308	0.446	1
Psmc1	5.20592e-05	-0.800639	0.14	0.273	1
Pds5a	5.23531e-05	-1.03165	0.259	0.397	1
Mia2	5.25973e-05	-0.920661	0.312	0.475	1
Ppib	5.32958e-05	0.583401	0.72	0.587	1
Yme1l1	5.34747e-05	-0.826865	0.212	0.364	1
Mapk14	5.47614e-05	-1.12069	0.246	0.393	1
Coro1c	5.57164e-05	-0.837079	0.287	0.446	1
Gphn	5.59244e-05	-0.663148	0.517	0.661	1
Pde7b	5.63149e-05	-0.611718	0.464	0.628	1
Nucb1	5.66555e-05	-0.731969	0.361	0.517	1
Gm17749	5.67494e-05	-1.04827	0.324	0.467	1
Vac14	5.68387e-05	-1.5103	0.15	0.277	1
Nipsnap3b	5.69538e-05	-0.977343	0.14	0.273	1
Elob	5.76309e-05	0.684822	0.639	0.5	1
Klf13	5.76716e-05	-0.74333	0.324	0.488	1
Fam168b	5.78171e-05	-0.67854	0.327	0.483	1
Fem1b	5.85369e-05	-0.910793	0.293	0.438	1
Nipbl	5.88175e-05	-0.624154	0.555	0.682	1
Isy1	5.91014e-05	1.50223	0.308	0.178	1
Lmo4	5.99723e-05	0.785729	0.502	0.364	1
Fmr1	6.00517e-05	-0.797977	0.234	0.376	1
Apc	6.02842e-05	-0.784214	0.277	0.426	1
Atp5md	6.11708e-05	0.696498	0.611	0.455	1
Mdfic	6.28463e-05	-0.663667	0.561	0.686	1
Ttc7	6.324e-05	-0.865144	0.199	0.343	1
Lats2	6.3664e-05	-0.944852	0.218	0.36	1
Rnf213	6.39749e-05	-0.789763	0.358	0.5	1
Lacc1	6.48543e-05	0.600562	0.564	0.384	1
Fh1	6.48707e-05	-1.37206	0.143	0.273	1
Plxnc1	6.5012e-05	-0.855941	0.249	0.393	1
Pdgfa	6.51444e-05	0.293345	0.315	0.165	1
Nfkbiz	6.52417e-05	-0.549749	0.872	0.888	1
Dctn1	6.56903e-05	-1.19472	0.178	0.31	1
Scamp3	6.59586e-05	-1.17601	0.125	0.256	1
Kmt2c	6.71939e-05	-0.906287	0.386	0.541	1
Mapk1	6.9262e-05	-0.686543	0.458	0.607	1
Sla	6.95608e-05	0.966473	0.308	0.161	1
Rsbn1	7.00836e-05	-1.53876	0.137	0.26	1
Gng5	7.01347e-05	0.343086	0.835	0.682	1
Gdi2	7.08783e-05	-0.439118	0.723	0.798	1
Ptpn2	7.10349e-05	-0.964447	0.408	0.517	1
Creb1	7.20628e-05	0.6635	0.555	0.397	1
Reps1	7.22821e-05	-1.64621	0.277	0.397	1
Rap1gds1	7.22872e-05	-0.69912	0.371	0.521	1
Chchd7	7.24544e-05	1.38142	0.255	0.124	1
Ddi2	7.25302e-05	-1.01713	0.249	0.388	1
Mknk1	7.50234e-05	-0.980167	0.165	0.302	1
Ifrd1	7.52788e-05	0.446957	0.941	0.921	1
Stk35	7.61475e-05	-0.726815	0.128	0.26	1
Itpr1	7.65861e-05	1.1034	0.321	0.178	1
Pfn1	7.72483e-05	0.375578	0.916	0.835	1
Tmem33	7.78211e-05	-0.959014	0.237	0.384	1
Smad3	7.91623e-05	0.735015	0.427	0.264	1
Tnks	8.04207e-05	-1.46357	0.165	0.285	1
Eaf1	8.09774e-05	-1.1746	0.137	0.269	1
Npm1	8.18449e-05	0.397681	0.875	0.789	1
Gm14221	8.3071e-05	0.887876	0.464	0.314	1
Dynlrb1	8.30773e-05	0.647466	0.414	0.248	1
Psen1	8.32762e-05	-1.24749	0.237	0.355	1
Gch1	8.48937e-05	-0.732416	0.573	0.674	1
Wasl	8.4926e-05	-0.896355	0.184	0.322	1
Sphk1	8.56925e-05	-1.08943	0.146	0.277	1
[truncated: 1,692 more rows]
