# Supplementary material for: Single cell map of the adult female mouse urethra reveals epithelial and stromal macrophages with distinct functional identities
Source: Mucosal Immunol. Author manuscript; Available in PMC 2025 Sep 26. (PMC7618168; doi:10.1016/j.mucimm.2025.09.001)
Supplement: Table S6 [file EMS208696-supplement-Table_S6.xlsx]

## Sheet: Table S6 Mac-A KEGG
geneSet	description	size	overlap	expect	enrichmentRatio	pValue	FDR
mmu03010	Ribosome	143	83	4.64977	17.8503	4.01752e-89	1.40212e-86
mmu05171	Coronavirus disease	249	91	8.09645	11.2395	1.66468e-74	2.90487e-72
mmu04064	NF-kappa B signaling pathway	105	20	3.41417	5.85794	1.19991e-10	1.3959e-08
mmu05140	Leishmaniasis	70	16	2.27611	7.02953	5.30799e-10	4.63122e-08
mmu05323	Rheumatoid arthritis	87	16	2.82888	5.65595	1.53762e-08	1.07326e-06
mmu05169	Epstein-Barr virus infection	228	26	7.41362	3.50706	2.14857e-08	1.24975e-06
mmu05152	Tuberculosis	180	22	5.85286	3.75885	7.91888e-08	3.94813e-06
mmu05332	Graft-versus-host disease	60	12	1.95095	6.15084	3.86954e-07	1.68809e-05
mmu05321	Inflammatory bowel disease	62	12	2.01598	5.95243	5.63526e-07	2.1516e-05
mmu04612	Antigen processing and presentation	87	14	2.82888	4.94895	6.93976e-07	2.1516e-05
mmu05310	Asthma	25	8	0.812897	9.84135	7.59487e-07	2.1516e-05
mmu05164	Influenza A	173	20	5.62525	3.5554	7.76313e-07	2.1516e-05
mmu04658	Th1 and Th2 cell differentiation	88	14	2.8614	4.89272	8.01455e-07	2.1516e-05
mmu04940	Type I diabetes mellitus	67	12	2.17856	5.50822	1.35249e-06	3.37157e-05
mmu05145	Toxoplasmosis	109	15	3.54423	4.23223	2.17534e-06	5.06129e-05
mmu05330	Allograft rejection	60	11	1.95095	5.63827	2.95477e-06	6.44509e-05
mmu04659	Th17 cell differentiation	105	14	3.41417	4.10056	6.95205e-06	0.000140371
mmu04380	Osteoclast differentiation	135	16	4.38964	3.64494	7.30918e-06	0.000140371
mmu04672	Intestinal immune network for IgA production	43	9	1.39818	6.43693	7.66725e-06	0.000140371
mmu04210	Apoptosis	136	16	4.42216	3.61814	8.04417e-06	0.000140371
mmu05222	Small cell lung cancer	93	13	3.02398	4.29898	8.76829e-06	0.000145721
mmu04640	Hematopoietic cell lineage	94	13	3.05649	4.25324	9.88316e-06	0.000156783
mmu04145	Phagosome	179	18	5.82034	3.0926	1.99357e-05	0.000302502
mmu05417	Lipid and atherosclerosis	216	20	7.02343	2.84761	2.34442e-05	0.000340918
mmu04060	Cytokine-cytokine receptor interaction	294	24	9.55967	2.51055	2.97425e-05	0.000415206
mmu05167	Kaposi sarcoma-associated herpesvirus infection	221	20	7.18601	2.78319	3.26634e-05	0.000438443
mmu05202	Transcriptional misregulation in cancer	224	20	7.28356	2.74591	3.96396e-05	0.000512379
mmu04514	Cell adhesion molecules	180	17	5.85286	2.90456	7.53365e-05	0.000939016
mmu04668	TNF signaling pathway	115	13	3.73933	3.47656	8.69739e-05	0.00104669
mmu05166	Human T-cell leukemia virus 1 infection	247	20	8.03142	2.49022	0.000154682	0.00179946
mmu05320	Autoimmune thyroid disease	76	10	2.47121	4.04661	0.000161977	0.00182355
mmu04662	B cell receptor signaling pathway	83	10	2.69882	3.70533	0.000337791	0.00368404
mmu05163	Human cytomegalovirus infection	253	19	8.22652	2.3096	0.000582127	0.00615644
mmu05416	Viral myocarditis	92	10	2.99146	3.34285	0.000774314	0.0079481
mmu04218	Cellular senescence	181	15	5.88537	2.54869	0.00080619	0.00803886
mmu05418	Fluid shear stress and atherosclerosis	146	13	4.74732	2.73839	0.000918703	0.00890631
mmu04625	C-type lectin receptor signaling pathway	112	11	3.64178	3.0205	0.00101003	0.00952701
mmu04630	JAK-STAT signaling pathway	171	14	5.56021	2.51789	0.00134414	0.0123448
mmu04062	Chemokine signaling pathway	192	15	6.24305	2.40267	0.00146869	0.0131429
mmu04620	Toll-like receptor signaling pathway	104	10	3.38165	2.95714	0.00199115	0.0173728
mmu05210	Colorectal cancer	88	9	2.8614	3.14532	0.00216218	0.0184049
mmu04148	Efferocytosis	161	13	5.23506	2.48326	0.00223801	0.0185968
mmu04115	p53 signaling pathway	73	8	2.37366	3.37032	0.00243921	0.0197973
mmu05162	Measles	145	12	4.7148	2.54518	0.00266623	0.021148
mmu05220	Chronic myeloid leukemia	76	8	2.47121	3.23729	0.00314668	0.0244042
mmu01521	EGFR tyrosine kinase inhibitor resistance	79	8	2.56875	3.11435	0.00400432	0.0303806
mmu04932	Non-alcoholic fatty liver disease	157	12	5.10499	2.35064	0.00508932	0.0377909
mmu04933	AGE-RAGE signaling pathway in diabetic complications	101	9	3.2841	2.74047	0.00548048	0.0398477
mmu05142	Chagas disease	103	9	3.34914	2.68726	0.00622667	0.0443492
mmu05206	MicroRNAs in cancer	162	12	5.26757	2.27809	0.00651297	0.0454605
mmu05161	Hepatitis B	163	12	5.30009	2.26411	0.00683222	0.0467538
mmu05221	Acute myeloid leukemia	70	7	2.27611	3.07542	0.00744691	0.0499802
