# Supplementary material for: Single cell map of the adult female mouse urethra reveals epithelial and stromal macrophages with distinct functional identities
Source: Mucosal Immunol. Author manuscript; Available in PMC 2025 Sep 26. (PMC7618168; doi:10.1016/j.mucimm.2025.09.001)
Supplement: Table S7 [file EMS208696-supplement-Table_S7.xlsx]

## Sheet: Table S7 Mac-E KEGG
geneSet	description	size	overlap	expect	enrichmentRatio	pValue	FDR
mmu04144	Endocytosis	268	58	18.4554	3.1427	1.56409e-15	5.45867e-13
mmu04142	Lysosome	135	34	9.29658	3.65726	1.67642e-11	2.92535e-09
mmu04145	Phagosome	179	35	12.3266	2.83939	1.30246e-08	1.5152e-06
mmu05100	Bacterial invasion of epithelial cells	76	20	5.23363	3.82144	1.19586e-07	1.04339e-05
mmu04148	Efferocytosis	161	30	11.087	2.70586	4.32661e-07	3.01997e-05
mmu05200	Pathways in cancer	542	66	37.3241	1.7683	2.88139e-06	0.000167601
mmu05152	Tuberculosis	180	30	12.3954	2.42024	4.85929e-06	0.00024227
mmu05205	Proteoglycans in cancer	202	32	13.9104	2.30043	7.12882e-06	0.000310995
mmu05132	Salmonella infection	253	37	17.4225	2.12369	9.37517e-06	0.000363548
mmu04961	Endocrine and other factor-regulated calcium reabsorption	61	15	4.20068	3.57085	1.131e-05	0.000394719
mmu00600	Sphingolipid metabolism	55	14	3.7875	3.69637	1.44464e-05	0.000458345
mmu04810	Regulation of actin cytoskeleton	231	33	15.9075	2.07449	4.60303e-05	0.00133872
mmu04721	Synaptic vesicle cycle	77	16	5.3025	3.01745	5.53632e-05	0.00144943
mmu04919	Thyroid hormone signaling pathway	120	21	8.26363	2.54126	6.1498e-05	0.00144943
mmu04140	Autophagy	166	26	11.4314	2.27445	6.22962e-05	0.00144943
mmu04010	MAPK signaling pathway	301	39	20.7279	1.88152	8.90726e-05	0.0019429
mmu04141	Protein processing in endoplasmic reticulum	171	26	11.7757	2.20794	0.000103496	0.00212471
mmu05163	Human cytomegalovirus infection	253	34	17.4225	1.9515	0.000122836	0.00233819
mmu04071	Sphingolipid signaling pathway	126	21	8.67681	2.42024	0.000127294	0.00233819
mmu04520	Adherens junction	92	17	6.33545	2.68331	0.000153217	0.00267363
mmu04150	mTOR signaling pathway	157	24	10.8116	2.21984	0.00017394	0.00289071
mmu05135	Yersinia infection	135	21	9.29658	2.25889	0.000341696	0.00542054
mmu04062	Chemokine signaling pathway	192	26	13.2218	1.96645	0.000669545	0.0101596
mmu04014	Ras signaling pathway	235	30	16.1829	1.8538	0.000729661	0.0106105
mmu04978	Mineral absorption	54	11	3.71863	2.95808	0.000948892	0.0132465
mmu01522	Endocrine resistance	93	15	6.40431	2.34217	0.0016041	0.0208091
mmu04625	C-type lectin receptor signaling pathway	112	17	7.71272	2.20415	0.00160987	0.0208091
mmu04022	cGMP-PKG signaling pathway	173	23	11.9134	1.9306	0.00171804	0.0214141
mmu05417	Lipid and atherosclerosis	216	27	14.8745	1.81518	0.00180578	0.0217316
mmu04066	HIF-1 signaling pathway	114	17	7.85045	2.16548	0.00195864	0.0227855
mmu05323	Rheumatoid arthritis	87	14	5.99113	2.33679	0.00231902	0.0261077
mmu04015	Rap1 signaling pathway	214	26	14.7368	1.76429	0.00323537	0.0343393
mmu03260	Virion	10	4	0.688636	5.80859	0.00334538	0.0343393
mmu03264	Virion	10	4	0.688636	5.80859	0.00334538	0.0343393
mmu05160	Hepatitis C	166	21	11.4314	1.83705	0.00484736	0.0483351
mmu04380	Osteoclast differentiation	135	18	9.29658	1.9362	0.00507035	0.049077
mmu04611	Platelet activation	125	17	8.60795	1.97492	0.005203	0.049077
mmu05212	Pancreatic cancer	76	12	5.23363	2.29286	0.00543217	0.0498902
