# Supplementary material for: Single cell map of the adult female mouse urethra reveals epithelial and stromal macrophages with distinct functional identities
Source: Mucosal Immunol. Author manuscript; Available in PMC 2025 Sep 26. (PMC7618168; doi:10.1016/j.mucimm.2025.09.001)
Supplement: Table S8 [file EMS208696-supplement-Table_S8.xlsx]

## Sheet: Table S8 MaleImmuneRes0.4
	p_val	avg_log2FC	pct.1	pct.2	p_val_adj	cluster	gene
Nkg7	2.02e-151	9.68772	0.768	0.005	3.96e-147	0_T cells	Nkg7
Ccl5	5.19e-126	6.8589	0.803	0.064	1.02e-121	0_T cells	Ccl5
Cd3g	4.08e-110	8.94544	0.581	0.004	7.99e-106	0_T cells	Cd3g
Cd7	7.51e-98	6.00652	0.596	0.024	1.47e-93	0_T cells	Cd7
Gimap4	1.19e-97	5.52795	0.611	0.029	2.34e-93	0_T cells	Gimap4
Gzmb	1.34e-96	11.4409	0.507	0.001	2.63e-92	0_T cells	Gzmb
Trbc2	1.12e-95	8.03781	0.537	0.01	2.19e-91	0_T cells	Trbc2
AW112010	1.44e-91	4.33359	0.867	0.25	2.83e-87	0_T cells	AW112010
Xcl1	2.84e-79	10.3881	0.429	0.003	5.56e-75	0_T cells	Xcl1
Gimap3	6.62e-74	5.11724	0.493	0.027	1.3e-69	0_T cells	Gimap3
Cxcr6	2.45e-69	9.28782	0.379	0.003	4.8e-65	0_T cells	Cxcr6
Cd3d	2.3e-64	8.93415	0.36	0.004	4.51e-60	0_T cells	Cd3d
Lck	3.2e-64	7.91957	0.365	0.005	6.26e-60	0_T cells	Lck
Gimap1	6.13e-64	3.55687	0.527	0.055	1.2e-59	0_T cells	Gimap1
Trbc1	2.19e-60	8.21651	0.34	0.004	4.29e-56	0_T cells	Trbc1
Il2rb	1.64e-59	7.98909	0.33	0.003	3.22e-55	0_T cells	Il2rb
Ctsw	6.5e-57	10.0495	0.31	0.001	1.27e-52	0_T cells	Ctsw
Klrd1	1.15e-56	4.69811	0.478	0.058	2.24e-52	0_T cells	Klrd1
Txk	1.14e-54	7.996	0.31	0.004	2.22e-50	0_T cells	Txk
Cd3e	2.74e-50	9.57688	0.276	0.001	5.36e-46	0_T cells	Cd3e
Tmsb10	1.55e-47	1.74241	0.961	0.635	3.04e-43	0_T cells	Tmsb10
Lat	1.95e-45	9.0263	0.256	0.003	3.81e-41	0_T cells	Lat
Gimap7	3.25e-44	5.23819	0.31	0.018	6.36e-40	0_T cells	Gimap7
Gimap6	5.31e-44	3.38464	0.414	0.053	1.04e-39	0_T cells	Gimap6
Hcst	9.6e-44	3.7688	0.522	0.124	1.88e-39	0_T cells	Hcst
Ptprcap	2.17e-43	3.6758	0.384	0.044	4.25e-39	0_T cells	Ptprcap
Klrb1c	2.23e-43	7.80875	0.251	0.004	4.36e-39	0_T cells	Klrb1c
2001-09-01	5.18e-42	3.6984	0.419	0.064	1.01e-37	0_T cells	2001-09-01
Ltb	1.56e-36	2.94718	0.478	0.11	3.06e-32	0_T cells	Ltb
Bcl2	6.06e-35	3.14107	0.532	0.169	1.19e-30	0_T cells	Bcl2
Rps15a	2.65e-34	0.912694	0.98	0.938	5.2e-30	0_T cells	Rps15a
Ms4a4b	4.92e-31	4.83789	0.286	0.036	9.62e-27	0_T cells	Ms4a4b
H2-Q7	1.48e-30	3.29157	0.448	0.129	2.9e-26	0_T cells	H2-Q7
Id2	3.76e-30	2.32172	0.586	0.242	7.37e-26	0_T cells	Id2
Rps27	3.14e-28	0.781741	1	0.987	6.15e-24	0_T cells	Rps27
Itga1	2.55e-27	4.83229	0.251	0.031	4.99e-23	0_T cells	Itga1
Shisa5	1.67e-22	1.86207	0.631	0.39	3.27e-18	0_T cells	Shisa5
Klrk1	1.75e-22	3.85583	0.291	0.063	3.43e-18	0_T cells	Klrk1
Rpl22l1	1.83e-20	1.00632	0.877	0.726	3.58e-16	0_T cells	Rpl22l1
Ptpn22	6.11e-19	3.09417	0.3	0.082	1.2e-14	0_T cells	Ptpn22
Rps18	4.56e-17	0.564057	0.99	0.974	8.93e-13	0_T cells	Rps18
Ccnd2	5.74e-17	2.05889	0.458	0.222	1.12e-12	0_T cells	Ccnd2
Rpl13	3.72e-16	0.427765	1	0.991	7.28e-12	0_T cells	Rpl13
Rac2	1.44e-15	1.49322	0.591	0.403	2.82e-11	0_T cells	Rac2
Rps23	1.8e-15	0.511361	0.995	0.974	3.53e-11	0_T cells	Rps23
Pfn1	4.49e-15	0.766367	0.916	0.85	8.79e-11	0_T cells	Pfn1
Rpl37a	1.28e-14	0.506454	0.995	0.991	2.51e-10	0_T cells	Rpl37a
Rpl38	1.58e-14	0.453363	0.975	0.96	3.1e-10	0_T cells	Rpl38
Rpl36	2.24e-14	0.50986	0.975	0.954	4.39e-10	0_T cells	Rpl36
Rpl27	2.62e-14	0.830358	0.867	0.774	5.12e-10	0_T cells	Rpl27
Rpl14	2.09e-13	0.496012	0.966	0.951	4.09e-09	0_T cells	Rpl14
Uba52	2.54e-13	0.934865	0.793	0.678	4.97e-09	0_T cells	Uba52
Rpl39	4.29e-13	0.457092	0.985	0.96	8.4e-09	0_T cells	Rpl39
Rpl18a	7.63e-13	0.413338	0.98	0.99	1.49e-08	0_T cells	Rpl18a
Rpl23a	7.75e-11	0.480139	0.941	0.914	1.52e-06	0_T cells	Rpl23a
Rps16	9.26e-11	0.40703	0.985	0.962	1.81e-06	0_T cells	Rps16
Rpl41	2.81e-10	0.423634	1	0.999	5.51e-06	0_T cells	Rpl41
Eif1	5.45e-10	0.472042	0.941	0.935	1.07e-05	0_T cells	Eif1
Mbnl1	5.98e-10	1.17092	0.64	0.545	1.17e-05	0_T cells	Mbnl1
Fgl2	6.44e-10	1.83353	0.36	0.191	1.26e-05	0_T cells	Fgl2
Rpl13a	1.58e-09	0.968036	0.68	0.56	3.08e-05	0_T cells	Rpl13a
Rplp1	2.32e-09	0.30717	0.98	0.985	4.54e-05	0_T cells	Rplp1
Prol1	2.59e-09	0.339816	1	0.996	5.08e-05	0_T cells	Prol1
H2-K1	3.14e-09	0.893692	0.749	0.694	6.14e-05	0_T cells	H2-K1
Saraf	6.62e-09	1.76193	0.35	0.188	0.000129595	0_T cells	Saraf
Rpl9	9.83e-09	0.372295	0.951	0.942	0.000192503	0_T cells	Rpl9
Cox6c	1.05e-08	0.701224	0.764	0.679	0.000205533	0_T cells	Cox6c
Ppia	1.22e-08	0.525971	0.882	0.849	0.000239305	0_T cells	Ppia
Svs2	1.82e-08	0.992611	0.719	0.547	0.000357081	0_T cells	Svs2
Rpl17	4.12e-08	0.390504	0.961	0.958	0.000806742	0_T cells	Rpl17
Rps5	5.47e-08	0.330465	0.995	0.974	0.00106995	0_T cells	Rps5
Pate4	6.57e-08	0.520439	0.951	0.949	0.00128563	0_T cells	Pate4
Runx3	6.83e-08	1.96838	0.281	0.14	0.00133752	0_T cells	Runx3
Cd244	8.33e-08	2.17117	0.271	0.133	0.00163017	0_T cells	Cd244
Rps14	1.2e-07	0.278177	0.98	0.986	0.00235637	0_T cells	Rps14
Gm11808	1.38e-07	1.0568	0.557	0.427	0.00269582	0_T cells	Gm11808
Rpl27a	1.47e-07	0.262464	0.966	0.977	0.00287247	0_T cells	Rpl27a
Rpl31	2.37e-07	0.437533	0.911	0.847	0.00463633	0_T cells	Rpl31
Snrpg	2.64e-07	0.873156	0.606	0.486	0.00516469	0_T cells	Snrpg
Rpl36a	4.21e-07	0.427526	0.872	0.877	0.00824652	0_T cells	Rpl36a
Rplp2	4.76e-07	0.353463	0.931	0.915	0.00931012	0_T cells	Rplp2
Ptma	5.68e-07	0.447898	0.877	0.873	0.011125	0_T cells	Ptma
Rps3	7.36e-07	0.306088	0.936	0.942	0.0144043	0_T cells	Rps3
Rpl4	8.01e-07	0.526011	0.823	0.818	0.0156773	0_T cells	Rpl4
Cox17	8.14e-07	1.15649	0.483	0.351	0.0159307	0_T cells	Cox17
Rps2	8.62e-07	0.39245	0.897	0.892	0.0168802	0_T cells	Rps2
Rpl34	1.04e-06	0.307552	0.961	0.946	0.0204036	0_T cells	Rpl34
Rps15	1.05e-06	0.373522	0.897	0.899	0.0204725	0_T cells	Rps15
Rps6	1.07e-06	0.373054	0.951	0.951	0.0208722	0_T cells	Rps6
Rpl37	1.31e-06	0.321741	0.985	0.987	0.0257369	0_T cells	Rpl37
Rpl12	1.43e-06	0.468912	0.852	0.826	0.027948	0_T cells	Rpl12
Evl	1.79e-06	1.72547	0.281	0.156	0.0350319	0_T cells	Evl
Rps24	2.13e-06	0.283408	0.985	0.965	0.0416313	0_T cells	Rps24
Selplg	3.31e-06	1.36702	0.419	0.31	0.0648775	0_T cells	Selplg
Cox8a	3.45e-06	0.477586	0.833	0.819	0.0676165	0_T cells	Cox8a
Rps19	3.49e-06	0.287944	0.995	0.992	0.068278	0_T cells	Rps19
Rpl19	3.7e-06	0.274244	0.951	0.953	0.0724375	0_T cells	Rpl19
Rpl3	5.76e-06	0.360613	0.946	0.933	0.112661	0_T cells	Rpl3
Rpl32	1.08e-05	0.251185	0.995	0.987	0.212181	0_T cells	Rpl32
Pdcd4	1.27e-05	1.36147	0.369	0.259	0.2492	0_T cells	Pdcd4
Pabpc1	1.7e-05	0.834412	0.64	0.61	0.332982	0_T cells	Pabpc1
S100a10	1.71e-05	0.734534	0.522	0.394	0.335489	0_T cells	S100a10
Btg1	2.37e-05	0.82968	0.576	0.503	0.46326	0_T cells	Btg1
B2m	2.82e-05	0.391968	0.926	0.936	0.551533	0_T cells	B2m
Atp5e	4.06e-05	0.470232	0.768	0.791	0.795065	0_T cells	Atp5e
S100a6	4.09e-05	0.414887	0.867	0.824	0.800236	0_T cells	S100a6
Limd2	5.76e-05	1.18437	0.414	0.313	1	0_T cells	Limd2
Rpl35	7.82e-05	0.282616	0.985	0.968	1	0_T cells	Rpl35
Sh3bgrl3	0.000223063	0.37373	0.887	0.86	1	0_T cells	Sh3bgrl3
Rps13	0.000244447	0.281716	0.946	0.923	1	0_T cells	Rps13
Ndufa3	0.000454697	0.651564	0.586	0.523	1	0_T cells	Ndufa3
Oaz1	0.000482564	0.281972	0.828	0.855	1	0_T cells	Oaz1
Ndufa13	0.000492762	0.511287	0.655	0.646	1	0_T cells	Ndufa13
Cirbp	0.000499888	1.27485	0.266	0.172	1	0_T cells	Cirbp
Grcc10	0.00101273	1.21948	0.256	0.172	1	0_T cells	Grcc10
Ccnd3	0.00127137	1.43935	0.305	0.233	1	0_T cells	Ccnd3
Pfdn5	0.00143906	0.374794	0.813	0.835	1	0_T cells	Pfdn5
Cox7c	0.00155523	0.380345	0.749	0.753	1	0_T cells	Cox7c
Myl6	0.00157581	0.318136	0.773	0.783	1	0_T cells	Myl6
Cd52	0.00205809	0.277734	0.906	0.908	1	0_T cells	Cd52
Npm3	0.00215455	1.62422	0.256	0.183	1	0_T cells	Npm3
Dnajc15	0.00242015	1.02475	0.31	0.236	1	0_T cells	Dnajc15
Rnaseh2c	0.00244434	1.16514	0.281	0.204	1	0_T cells	Rnaseh2c
Hypk	0.0033772	1.42297	0.3	0.238	1	0_T cells	Hypk
Elob	0.00357678	0.526819	0.66	0.674	1	0_T cells	Elob
Rpl15	0.00360446	0.275928	0.906	0.891	1	0_T cells	Rpl15
Ubb	0.0036427	0.292705	0.823	0.86	1	0_T cells	Ubb
Hmgb1	0.00366315	0.675529	0.576	0.585	1	0_T cells	Hmgb1
Ndufa1	0.00468788	0.61857	0.468	0.412	1	0_T cells	Ndufa1
Erh	0.00584221	1.17296	0.286	0.218	1	0_T cells	Erh
Nop10	0.00594422	0.529886	0.552	0.523	1	0_T cells	Nop10
Atp5j	0.00686304	0.396937	0.601	0.606	1	0_T cells	Atp5j
Cox5a	0.00744409	0.691862	0.517	0.512	1	0_T cells	Cox5a
Rps27rt	0.0079069	0.814463	0.369	0.305	1	0_T cells	Rps27rt
Pip	0.00838105	0.431657	0.606	0.564	1	0_T cells	Pip
Uqcr10	0.00857697	0.47633	0.601	0.609	1	0_T cells	Uqcr10
Uqcrh	0.00916198	0.349514	0.719	0.731	1	0_T cells	Uqcrh
Tma7	0.00979981	0.503032	0.601	0.606	1	0_T cells	Tma7
Higd1a	0.00980227	1.20413	0.286	0.228	1	0_T cells	Higd1a
Ptpn18	0.00984529	0.551714	0.567	0.563	1	0_T cells	Ptpn18
S100a11	0.00988543	0.262853	0.65	0.65	1	0_T cells	S100a11
C1qc	9.75e-94	2.71353	0.974	0.258	1.91e-89	1_Mac-Activated	C1qc
C1qb	2.61e-86	2.66297	0.959	0.258	5.12e-82	1_Mac-Activated	C1qb
Ms4a7	9.24e-79	3.34561	0.72	0.105	1.81e-74	1_Mac-Activated	Ms4a7
C1qa	4.26e-77	2.74782	0.902	0.253	8.34e-73	1_Mac-Activated	C1qa
Zmynd15	9.79e-74	4.72217	0.503	0.029	1.92e-69	1_Mac-Activated	Zmynd15
Pmepa1	5.49e-71	4.38829	0.591	0.073	1.08e-66	1_Mac-Activated	Pmepa1
Hexb	3.35e-66	3.74821	0.72	0.192	6.55e-62	1_Mac-Activated	Hexb
Cd74	2.97e-65	1.91679	0.984	0.647	5.81e-61	1_Mac-Activated	Cd74
Ctss	1.34e-63	2.21728	0.948	0.534	2.62e-59	1_Mac-Activated	Ctss
Cxcl16	9.88e-62	2.84524	0.699	0.148	1.93e-57	1_Mac-Activated	Cxcl16
Tmem119	1.86e-55	5.14931	0.342	0.01	3.65e-51	1_Mac-Activated	Tmem119
Lilra5	3.34e-54	3.8224	0.461	0.048	6.53e-50	1_Mac-Activated	Lilra5
H2-Aa	6.46e-54	1.69727	0.969	0.549	1.26e-49	1_Mac-Activated	H2-Aa
H2-Eb1	8.25e-54	1.89869	0.933	0.505	1.62e-49	1_Mac-Activated	H2-Eb1
Cst3	9.77e-53	1.53206	0.984	0.782	1.91e-48	1_Mac-Activated	Cst3
Cd72	1.32e-52	3.80206	0.492	0.068	2.57e-48	1_Mac-Activated	Cd72
Tgfbr1	1.03e-50	2.90511	0.653	0.168	2.02e-46	1_Mac-Activated	Tgfbr1
Fth1	2.05e-49	1.22795	0.99	0.991	4.01e-45	1_Mac-Activated	Fth1
Cx3cr1	1.52e-48	2.59004	0.684	0.204	2.97e-44	1_Mac-Activated	Cx3cr1
Basp1	8.8e-48	3.33708	0.508	0.087	1.72e-43	1_Mac-Activated	Basp1
Gatm	4.51e-46	3.57792	0.415	0.048	8.84e-42	1_Mac-Activated	Gatm
Scimp	3.45e-45	3.52622	0.43	0.057	6.75e-41	1_Mac-Activated	Scimp
H2-Ab1	4.57e-45	1.86037	0.927	0.508	8.95e-41	1_Mac-Activated	H2-Ab1
Cd81	8.3e-45	2.06399	0.772	0.319	1.62e-40	1_Mac-Activated	Cd81
Col14a1	1.01e-42	5.70068	0.269	0.009	1.99e-38	1_Mac-Activated	Col14a1
Ly86	1.94e-42	2.16931	0.741	0.313	3.8e-38	1_Mac-Activated	Ly86
Hpgds	4.82e-42	2.85177	0.425	0.058	9.44e-38	1_Mac-Activated	Hpgds
Slamf9	1.13e-41	2.99077	0.534	0.122	2.21e-37	1_Mac-Activated	Slamf9
Apoe	5.53e-39	1.98129	0.933	0.561	1.08e-34	1_Mac-Activated	Apoe
Itgb5	1e-37	2.87831	0.472	0.099	1.97e-33	1_Mac-Activated	Itgb5
Gpr65	2.92e-37	2.93574	0.508	0.125	5.72e-33	1_Mac-Activated	Gpr65
Mmp12	5.15e-36	4.51849	0.254	0.014	1.01e-31	1_Mac-Activated	Mmp12
Slco2b1	8.03e-36	3.65109	0.269	0.018	1.57e-31	1_Mac-Activated	Slco2b1
Aif1	4.28e-34	1.85933	0.663	0.251	8.38e-30	1_Mac-Activated	Aif1
Cadm1	5.92e-33	3.13991	0.368	0.061	1.16e-28	1_Mac-Activated	Cadm1
Selenop	2.31e-32	1.14391	0.85	0.411	4.53e-28	1_Mac-Activated	Selenop
Cd14	1.74e-30	2.46306	0.425	0.096	3.4e-26	1_Mac-Activated	Cd14
C3ar1	2.3e-30	2.52186	0.378	0.071	4.5e-26	1_Mac-Activated	C3ar1
Lgmn	8.06e-30	2.18012	0.549	0.187	1.58e-25	1_Mac-Activated	Lgmn
Cd63	3.99e-29	1.73533	0.679	0.297	7.8e-25	1_Mac-Activated	Cd63
Ctsz	1.63e-28	1.97325	0.736	0.415	3.19e-24	1_Mac-Activated	Ctsz
Ctsh	4.32e-28	1.63275	0.731	0.446	8.45e-24	1_Mac-Activated	Ctsh
Apobec1	5.41e-28	2.47161	0.456	0.13	1.06e-23	1_Mac-Activated	Apobec1
Mafb	1.03e-27	2.18205	0.508	0.165	2.02e-23	1_Mac-Activated	Mafb
Ctsc	2.46e-27	1.7271	0.674	0.335	4.82e-23	1_Mac-Activated	Ctsc
Fcgr4	2.56e-27	2.56961	0.358	0.072	5.01e-23	1_Mac-Activated	Fcgr4
Tmcc3	2.95e-27	2.80823	0.394	0.094	5.78e-23	1_Mac-Activated	Tmcc3
Mef2c	3.01e-27	1.69361	0.627	0.258	5.89e-23	1_Mac-Activated	Mef2c
Rgs10	6.37e-26	1.90492	0.606	0.267	1.25e-21	1_Mac-Activated	Rgs10
Adap2	3.22e-25	2.53477	0.347	0.073	6.3e-21	1_Mac-Activated	Adap2
Bcl2a1b	7.45e-25	1.63497	0.549	0.195	1.46e-20	1_Mac-Activated	Bcl2a1b
Cd68	8.93e-25	1.80287	0.611	0.259	1.75e-20	1_Mac-Activated	Cd68
Axl	2.25e-24	2.31981	0.373	0.09	4.4e-20	1_Mac-Activated	Axl
H2-DMb1	5.26e-24	1.37001	0.699	0.337	1.03e-19	1_Mac-Activated	H2-DMb1
Cttnbp2nl	6.03e-24	2.64696	0.269	0.042	1.18e-19	1_Mac-Activated	Cttnbp2nl
P2ry6	8.26e-24	2.1751	0.487	0.175	1.62e-19	1_Mac-Activated	P2ry6
Csf1r	1.68e-23	1.40406	0.637	0.284	3.29e-19	1_Mac-Activated	Csf1r
Lacc1	1.99e-23	3.04216	0.337	0.08	3.9e-19	1_Mac-Activated	Lacc1
Lair1	2.66e-23	2.12465	0.446	0.139	5.21e-19	1_Mac-Activated	Lair1
Ctsb	5.62e-23	1.3431	0.782	0.458	1.1e-18	1_Mac-Activated	Ctsb
F11r	7.4e-23	2.26422	0.378	0.1	1.45e-18	1_Mac-Activated	F11r
Tanc2	3.82e-22	2.40718	0.28	0.052	7.49e-18	1_Mac-Activated	Tanc2
Epb41l2	5e-22	2.44874	0.347	0.09	9.79e-18	1_Mac-Activated	Epb41l2
Npc2	1.17e-21	1.20975	0.803	0.53	2.29e-17	1_Mac-Activated	Npc2
Man2b1	5.26e-21	1.84716	0.591	0.322	1.03e-16	1_Mac-Activated	Man2b1
Ntpcr	6.02e-21	2.26356	0.347	0.092	1.18e-16	1_Mac-Activated	Ntpcr
Wfdc17	1.09e-19	1.32499	0.756	0.424	2.14e-15	1_Mac-Activated	Wfdc17
Pea15a	1.3e-19	2.00107	0.378	0.114	2.55e-15	1_Mac-Activated	Pea15a
Arrb2	2.44e-19	2.02356	0.435	0.158	4.78e-15	1_Mac-Activated	Arrb2
Fyb	2.99e-19	1.43147	0.622	0.324	5.84e-15	1_Mac-Activated	Fyb
Tmem86a	9.66e-19	2.778	0.259	0.056	1.89e-14	1_Mac-Activated	Tmem86a
Cd300c2	1.06e-18	1.7584	0.487	0.201	2.07e-14	1_Mac-Activated	Cd300c2
St3gal6	1.35e-18	1.90684	0.321	0.082	2.63e-14	1_Mac-Activated	St3gal6
Itm2b	2.69e-18	0.716233	0.917	0.837	5.27e-14	1_Mac-Activated	Itm2b
Fcgr3	4.07e-18	1.4302	0.57	0.277	7.96e-14	1_Mac-Activated	Fcgr3
Slc29a3	4.29e-18	2.59609	0.311	0.086	8.4e-14	1_Mac-Activated	Slc29a3
Adgre1	2.25e-17	1.67739	0.404	0.142	4.41e-13	1_Mac-Activated	Adgre1
Unc93b1	1.11e-15	1.37999	0.56	0.308	2.17e-11	1_Mac-Activated	Unc93b1
Ppfia4	2.68e-15	1.89413	0.389	0.151	5.25e-11	1_Mac-Activated	Ppfia4
Pkib	4.53e-15	1.98734	0.301	0.091	8.87e-11	1_Mac-Activated	Pkib
Csf2ra	5.71e-15	1.44833	0.528	0.276	1.12e-10	1_Mac-Activated	Csf2ra
Mpeg1	6.41e-15	1.39891	0.565	0.299	1.26e-10	1_Mac-Activated	Mpeg1
Malat1	8.15e-15	0.445243	1	1	1.6e-10	1_Mac-Activated	Malat1
Ccr5	8.79e-15	1.7732	0.321	0.105	1.72e-10	1_Mac-Activated	Ccr5
Tmem176b	1.13e-14	1.08697	0.658	0.435	2.22e-10	1_Mac-Activated	Tmem176b
Cybb	4.45e-14	1.00992	0.627	0.344	8.72e-10	1_Mac-Activated	Cybb
Cyth4	7.6e-14	1.47159	0.523	0.299	1.49e-09	1_Mac-Activated	Cyth4
Camk1	1.53e-13	1.77737	0.378	0.158	2.99e-09	1_Mac-Activated	Camk1
Fcgr1	4.46e-13	1.66346	0.301	0.1	8.72e-09	1_Mac-Activated	Fcgr1
Acvrl1	9.37e-13	2.12014	0.264	0.084	1.83e-08	1_Mac-Activated	Acvrl1
Stab1	1.09e-12	1.09309	0.269	0.078	2.14e-08	1_Mac-Activated	Stab1
Blnk	1.39e-12	1.80391	0.269	0.087	2.73e-08	1_Mac-Activated	Blnk
Slamf7	2.04e-12	1.43649	0.326	0.12	4e-08	1_Mac-Activated	Slamf7
Wnk1	2.73e-12	1.24372	0.549	0.327	5.34e-08	1_Mac-Activated	Wnk1
Psap	3.42e-12	0.726442	0.839	0.642	6.69e-08	1_Mac-Activated	Psap
Fam105a	6.52e-12	1.51397	0.404	0.189	1.28e-07	1_Mac-Activated	Fam105a
Tle1	9.64e-12	1.8024	0.269	0.09	1.89e-07	1_Mac-Activated	Tle1
Jun	1.01e-11	1.70626	0.306	0.114	1.97e-07	1_Mac-Activated	Jun
Asph	1.46e-11	2.45068	0.259	0.092	2.86e-07	1_Mac-Activated	Asph
Lpcat2	4.19e-11	1.75927	0.301	0.118	8.2e-07	1_Mac-Activated	Lpcat2
Lpl	7.19e-11	1.38366	0.254	0.085	1.41e-06	1_Mac-Activated	Lpl
Tyrobp	1.3e-10	0.50121	0.959	0.771	2.54e-06	1_Mac-Activated	Tyrobp
Glipr1	1.56e-10	1.83151	0.321	0.139	3.05e-06	1_Mac-Activated	Glipr1
Ckb	1.98e-10	1.20757	0.404	0.191	3.87e-06	1_Mac-Activated	Ckb
Mt1	2.39e-10	0.720141	0.741	0.524	4.67e-06	1_Mac-Activated	Mt1
Cyfip1	2.46e-10	1.58823	0.368	0.18	4.81e-06	1_Mac-Activated	Cyfip1
Fcer1g	2.48e-10	0.558057	0.886	0.706	4.86e-06	1_Mac-Activated	Fcer1g
Anxa3	2.75e-10	1.09339	0.425	0.215	5.39e-06	1_Mac-Activated	Anxa3
Tmem176a	5.7e-10	0.961102	0.606	0.43	1.12e-05	1_Mac-Activated	Tmem176a
Rrbp1	7.11e-10	1.14318	0.528	0.363	1.39e-05	1_Mac-Activated	Rrbp1
Lst1	1.28e-09	0.700043	0.611	0.341	2.51e-05	1_Mac-Activated	Lst1
Pou2f2	2.28e-09	0.769499	0.43	0.21	4.47e-05	1_Mac-Activated	Pou2f2
Frmd4b	3.16e-09	1.37296	0.285	0.119	6.19e-05	1_Mac-Activated	Frmd4b
Acsl1	3.96e-09	1.47969	0.285	0.122	7.75e-05	1_Mac-Activated	Acsl1
Bst2	4.29e-09	1.32107	0.43	0.246	8.39e-05	1_Mac-Activated	Bst2
Snx5	7.34e-09	0.933715	0.456	0.256	0.000143618	1_Mac-Activated	Snx5
H2-DMa	7.56e-09	0.716358	0.627	0.414	0.000148032	1_Mac-Activated	H2-DMa
Ftl1	8.29e-09	0.475226	0.984	0.981	0.000162229	1_Mac-Activated	Ftl1
Itm2c	9.37e-09	1.4111	0.378	0.208	0.00018338	1_Mac-Activated	Itm2c
Phf11b	9.39e-09	1.99301	0.264	0.111	0.000183715	1_Mac-Activated	Phf11b
Zfhx3	9.92e-09	1.16095	0.352	0.176	0.000194192	1_Mac-Activated	Zfhx3
Hexa	1.03e-08	1.30155	0.466	0.295	0.000201517	1_Mac-Activated	Hexa
Cited2	1.36e-08	1.4222	0.295	0.132	0.000265929	1_Mac-Activated	Cited2
Gusb	1.5e-08	1.51453	0.358	0.191	0.000294418	1_Mac-Activated	Gusb
Laptm5	1.94e-08	0.758323	0.694	0.538	0.000379378	1_Mac-Activated	Laptm5
Nfe2l2	2.72e-08	1.13803	0.368	0.192	0.000532186	1_Mac-Activated	Nfe2l2
Irf8	3.28e-08	0.778249	0.43	0.243	0.000641482	1_Mac-Activated	Irf8
Lpar6	5.41e-08	1.49926	0.28	0.124	0.00105808	1_Mac-Activated	Lpar6
Rtn4	5.97e-08	1.13688	0.472	0.31	0.00116889	1_Mac-Activated	Rtn4
Il10rb	7.41e-08	1.75445	0.326	0.17	0.00145015	1_Mac-Activated	Il10rb
Pld4	1.1e-07	1.1038	0.472	0.292	0.00214897	1_Mac-Activated	Pld4
Atp6v0b	1.95e-07	0.779711	0.637	0.486	0.00381893	1_Mac-Activated	Atp6v0b
Serinc3	1.99e-07	0.725921	0.611	0.467	0.00389482	1_Mac-Activated	Serinc3
Bmyc	2.31e-07	1.20387	0.373	0.211	0.0045295	1_Mac-Activated	Bmyc
Ifnar2	3.18e-07	1.39248	0.321	0.171	0.00623409	1_Mac-Activated	Ifnar2
Creg1	3.24e-07	1.44803	0.425	0.263	0.0063349	1_Mac-Activated	Creg1
Abhd12	3.71e-07	1.40509	0.326	0.178	0.00726024	1_Mac-Activated	Abhd12
Lipa	4.31e-07	1.52933	0.269	0.132	0.00843197	1_Mac-Activated	Lipa
Inpp5d	6.74e-07	1.10933	0.326	0.18	0.013193	1_Mac-Activated	Inpp5d
BC028528	8.61e-07	1.93697	0.28	0.147	0.0168542	1_Mac-Activated	BC028528
Il10ra	1.14e-06	1.25896	0.301	0.158	0.0223754	1_Mac-Activated	Il10ra
Ehd4	1.3e-06	1.46757	0.347	0.204	0.025377	1_Mac-Activated	Ehd4
Gns	1.85e-06	1.40637	0.316	0.18	0.036166	1_Mac-Activated	Gns
Anxa5	1.87e-06	0.891824	0.466	0.316	0.0365496	1_Mac-Activated	Anxa5
Plekho1	2.69e-06	1.26526	0.306	0.17	0.0525761	1_Mac-Activated	Plekho1
Fgd2	3.39e-06	1.29587	0.254	0.128	0.0663306	1_Mac-Activated	Fgd2
Hpgd	4.85e-06	0.894782	0.389	0.227	0.0948617	1_Mac-Activated	Hpgd
Eid1	5.19e-06	0.882636	0.316	0.172	0.10159	1_Mac-Activated	Eid1
Tgfbr2	5.33e-06	1.17128	0.269	0.141	0.104261	1_Mac-Activated	Tgfbr2
Lrrc25	7.19e-06	1.22106	0.295	0.159	0.140682	1_Mac-Activated	Lrrc25
Lat2	1.12e-05	0.995804	0.332	0.194	0.218776	1_Mac-Activated	Lat2
Slc6a6	1.72e-05	1.16475	0.352	0.219	0.336135	1_Mac-Activated	Slc6a6
Marcks	2.83e-05	0.713964	0.508	0.375	0.553721	1_Mac-Activated	Marcks
Ubc	3.22e-05	0.676465	0.539	0.437	0.629977	1_Mac-Activated	Ubc
Rnf13	3.26e-05	1.00871	0.269	0.148	0.638294	1_Mac-Activated	Rnf13
Ppt1	3.32e-05	1.23021	0.321	0.197	0.650684	1_Mac-Activated	Ppt1
Timp2	3.37e-05	0.953858	0.368	0.23	0.659815	1_Mac-Activated	Timp2
Ptms	3.48e-05	0.802072	0.461	0.329	0.681142	1_Mac-Activated	Ptms
Cd84	4.86e-05	1.0392	0.29	0.167	0.951178	1_Mac-Activated	Cd84
Neurl3	5.08e-05	0.81384	0.301	0.176	0.995249	1_Mac-Activated	Neurl3
Lamp1	5.41e-05	0.623296	0.627	0.461	1	1_Mac-Activated	Lamp1
Cyp4f18	5.97e-05	1.07958	0.264	0.147	1	1_Mac-Activated	Cyp4f18
Mbnl2	9.9e-05	0.974789	0.332	0.21	1	1_Mac-Activated	Mbnl2
Ifi207	0.000101608	1.26962	0.254	0.144	1	1_Mac-Activated	Ifi207
Ctsa	0.000130676	0.921478	0.373	0.246	1	1_Mac-Activated	Ctsa
Ifngr2	0.000133177	1.0085	0.295	0.18	1	1_Mac-Activated	Ifngr2
Rgs2	0.000139173	0.596716	0.358	0.224	1	1_Mac-Activated	Rgs2
Fnbp1	0.000142513	0.706199	0.311	0.187	1	1_Mac-Activated	Fnbp1
Lmo2	0.000148953	0.983134	0.259	0.149	1	1_Mac-Activated	Lmo2
Nmt1	0.000156563	1.03709	0.332	0.214	1	1_Mac-Activated	Nmt1
Dock10	0.000159968	0.839699	0.352	0.228	1	1_Mac-Activated	Dock10
Svs4	0.000199044	0.459297	0.907	0.9	1	1_Mac-Activated	Svs4
Svbp	0.000246908	0.845126	0.285	0.171	1	1_Mac-Activated	Svbp
Pold4	0.000313369	0.676228	0.337	0.219	1	1_Mac-Activated	Pold4
Actr3	0.000314606	0.580478	0.58	0.481	1	1_Mac-Activated	Actr3
Atp6ap2	0.000426613	0.957906	0.295	0.195	1	1_Mac-Activated	Atp6ap2
Cyba	0.000430549	0.423494	0.746	0.651	1	1_Mac-Activated	Cyba
Ywhah	0.000461904	0.734159	0.451	0.344	1	1_Mac-Activated	Ywhah
Hck	0.000497965	0.691031	0.269	0.165	1	1_Mac-Activated	Hck
Vdac2	0.000581974	0.519128	0.461	0.344	1	1_Mac-Activated	Vdac2
Smim14	0.000629204	0.517659	0.528	0.405	1	1_Mac-Activated	Smim14
Ccdc12	0.000741147	0.565101	0.575	0.47	1	1_Mac-Activated	Ccdc12
Runx1	0.000799257	0.906225	0.306	0.201	1	1_Mac-Activated	Runx1
Clec4a2	0.000836285	0.996519	0.275	0.176	1	1_Mac-Activated	Clec4a2
Sat1	0.0012249	0.283692	0.694	0.594	1	1_Mac-Activated	Sat1
Ccni	0.00123296	0.736531	0.306	0.204	1	1_Mac-Activated	Ccni
Rtcb	0.00126476	0.498387	0.316	0.215	1	1_Mac-Activated	Rtcb
Vsir	0.00138589	0.772985	0.358	0.258	1	1_Mac-Activated	Vsir
Scarb2	0.00146982	0.796717	0.28	0.178	1	1_Mac-Activated	Scarb2
Jund	0.00150035	0.497255	0.456	0.335	1	1_Mac-Activated	Jund
Gng2	0.00175421	0.716036	0.254	0.161	1	1_Mac-Activated	Gng2
Trf	0.00187475	0.364919	0.415	0.285	1	1_Mac-Activated	Trf
Rsrp1	0.00196721	0.48486	0.772	0.7	1	1_Mac-Activated	Rsrp1
Tmed9	0.00207325	0.803091	0.425	0.329	1	1_Mac-Activated	Tmed9
Pnisr	0.00240434	0.63921	0.435	0.337	1	1_Mac-Activated	Pnisr
Asah1	0.00250707	0.974805	0.321	0.234	1	1_Mac-Activated	Asah1
Snap23	0.00266795	0.895066	0.254	0.167	1	1_Mac-Activated	Snap23
Evi2a	0.00296866	0.826138	0.337	0.247	1	1_Mac-Activated	Evi2a
Tm6sf1	0.00306283	0.654344	0.332	0.237	1	1_Mac-Activated	Tm6sf1
Erp29	0.00310064	0.585509	0.487	0.401	1	1_Mac-Activated	Erp29
Nucb2	0.0036067	0.579477	0.301	0.208	1	1_Mac-Activated	Nucb2
Nisch	0.00364345	0.682476	0.295	0.206	1	1_Mac-Activated	Nisch
Stx16	0.00388039	0.769559	0.28	0.195	1	1_Mac-Activated	Stx16
Fus	0.00422788	0.575019	0.394	0.306	1	1_Mac-Activated	Fus
Crlf3	0.00476072	0.718221	0.259	0.177	1	1_Mac-Activated	Crlf3
Picalm	0.00496855	0.602304	0.29	0.2	1	1_Mac-Activated	Picalm
AY036118	0.00552621	0.354981	0.321	0.229	1	1_Mac-Activated	AY036118
Herpud1	0.005933	0.663167	0.332	0.243	1	1_Mac-Activated	Herpud1
Hcls1	0.00656287	0.576515	0.316	0.229	1	1_Mac-Activated	Hcls1
Taok3	0.00665164	0.849965	0.306	0.225	1	1_Mac-Activated	Taok3
Arl6ip1	0.00738599	0.486318	0.456	0.37	1	1_Mac-Activated	Arl6ip1
Lcp1	0.00744023	0.385373	0.56	0.478	1	1_Mac-Activated	Lcp1
Skap2	0.00760487	0.73839	0.29	0.211	1	1_Mac-Activated	Skap2
Kcnq1ot1	0.00789677	0.905253	0.275	0.201	1	1_Mac-Activated	Kcnq1ot1
Fuca1	0.00790539	0.872667	0.337	0.261	1	1_Mac-Activated	Fuca1
Nenf	0.00901836	0.665981	0.301	0.219	1	1_Mac-Activated	Nenf
Tpd52	0.00921501	0.484239	0.466	0.372	1	1_Mac-Activated	Tpd52
Epn1	0.00924073	0.712464	0.301	0.218	1	1_Mac-Activated	Epn1
Lyn	0.00995778	0.511123	0.358	0.267	1	1_Mac-Activated	Lyn
Cebpb	9.85e-93	3.80868	0.87	0.147	1.93e-88	2_Patrolling monocytes	Cebpb
Plac8	2.97e-80	3.53798	0.896	0.217	5.81e-76	2_Patrolling monocytes	Plac8
Ifitm3	6.55e-76	2.8703	0.974	0.438	1.28e-71	2_Patrolling monocytes	Ifitm3
Ifitm6	4.63e-71	3.69303	0.682	0.098	9.07e-67	2_Patrolling monocytes	Ifitm6
Sirpb1c	1.2e-69	4.76665	0.442	0.016	2.35e-65	2_Patrolling monocytes	Sirpb1c
Ace	9.07e-64	5.72649	0.403	0.014	1.78e-59	2_Patrolling monocytes	Ace
Gngt2	1.28e-61	3.02553	0.838	0.233	2.51e-57	2_Patrolling monocytes	Gngt2
Gpr141	2.72e-61	3.9408	0.474	0.035	5.33e-57	2_Patrolling monocytes	Gpr141
Gm21188	3.35e-60	3.66553	0.481	0.037	6.55e-56	2_Patrolling monocytes	Gm21188
Lyz2	7.44e-59	2.29653	0.981	0.449	1.46e-54	2_Patrolling monocytes	Lyz2
Gsr	5.09e-58	2.94038	0.649	0.107	9.96e-54	2_Patrolling monocytes	Gsr
Lst11	2.39e-57	2.16524	0.929	0.294	4.68e-53	2_Patrolling monocytes	Lst1
Nr4a1	4.94e-56	4.88535	0.351	0.011	9.67e-52	2_Patrolling monocytes	Nr4a1
Clec4a1	1.54e-54	3.28858	0.532	0.066	3.01e-50	2_Patrolling monocytes	Clec4a1
Hp	1.66e-54	3.42656	0.409	0.025	3.25e-50	2_Patrolling monocytes	Hp
Msrb1	1.19e-53	1.96341	0.773	0.2	2.33e-49	2_Patrolling monocytes	Msrb1
Treml4	1.64e-51	5.99176	0.318	0.01	3.22e-47	2_Patrolling monocytes	Treml4
Tnfrsf1b	2.86e-51	3.67572	0.494	0.06	5.59e-47	2_Patrolling monocytes	Tnfrsf1b
Ms4a6c	1.18e-50	2.37093	0.805	0.259	2.31e-46	2_Patrolling monocytes	Ms4a6c
Ifitm2	4.67e-49	1.94062	0.896	0.338	9.15e-45	2_Patrolling monocytes	Ifitm2
Nxpe4	2.08e-47	5.61562	0.266	0.004	4.07e-43	2_Patrolling monocytes	Nxpe4
Klf4	3.75e-46	3.33094	0.494	0.071	7.33e-42	2_Patrolling monocytes	Klf4
Gpx1	9.77e-46	1.60032	0.974	0.604	1.91e-41	2_Patrolling monocytes	Gpx1
Itgal	1.55e-43	2.76598	0.526	0.09	3.03e-39	2_Patrolling monocytes	Itgal
Rasgrp2	3.54e-42	2.7216	0.442	0.055	6.93e-38	2_Patrolling monocytes	Rasgrp2
Cytip	3.65e-42	2.5073	0.623	0.148	7.14e-38	2_Patrolling monocytes	Cytip
Slfn1	8.37e-42	2.85051	0.344	0.027	1.64e-37	2_Patrolling monocytes	Slfn1
Il17ra	8.07e-41	3.1769	0.448	0.066	1.58e-36	2_Patrolling monocytes	Il17ra
Ldlrad3	6.4e-40	4.17846	0.253	0.008	1.25e-35	2_Patrolling monocytes	Ldlrad3
Clec4a3	1.42e-39	2.57473	0.591	0.14	2.79e-35	2_Patrolling monocytes	Clec4a3
Ly6c2	3.54e-39	3.26049	0.344	0.031	6.94e-35	2_Patrolling monocytes	Ly6c2
Fam49a	3.77e-39	2.99921	0.455	0.072	7.38e-35	2_Patrolling monocytes	Fam49a
Cdk2ap2	6.11e-38	2.11001	0.838	0.346	1.2e-33	2_Patrolling monocytes	Cdk2ap2
Klra2	1.17e-37	2.46274	0.448	0.07	2.3e-33	2_Patrolling monocytes	Klra2
Emilin2	1.82e-37	2.43058	0.422	0.059	3.57e-33	2_Patrolling monocytes	Emilin2
Adgre4	2.69e-37	3.64995	0.325	0.03	5.27e-33	2_Patrolling monocytes	Adgre4
Fgr	3.08e-37	2.7208	0.455	0.076	6.04e-33	2_Patrolling monocytes	Fgr
Adssl1	2.33e-36	3.07909	0.422	0.066	4.55e-32	2_Patrolling monocytes	Adssl1
Spi1	2.18e-35	1.90983	0.779	0.324	4.27e-31	2_Patrolling monocytes	Spi1
Samsn1	2.33e-35	2.60354	0.468	0.087	4.55e-31	2_Patrolling monocytes	Samsn1
Smpdl3a	3.94e-34	2.17008	0.591	0.159	7.71e-30	2_Patrolling monocytes	Smpdl3a
Flna	3.04e-33	2.22269	0.617	0.189	5.96e-29	2_Patrolling monocytes	Flna
Ear2	1.02e-32	2.62146	0.39	0.06	1.99e-28	2_Patrolling monocytes	Ear2
Krt80	3.49e-32	3.56907	0.331	0.042	6.83e-28	2_Patrolling monocytes	Krt80
Ms4a4c	4.67e-32	2.66073	0.435	0.084	9.13e-28	2_Patrolling monocytes	Ms4a4c
Ncf2	4.87e-32	1.89949	0.63	0.193	9.53e-28	2_Patrolling monocytes	Ncf2
Tpd521	4.91e-32	1.4905	0.792	0.316	9.62e-28	2_Patrolling monocytes	Tpd52
Klf2	7.77e-32	1.72876	0.669	0.2	1.52e-27	2_Patrolling monocytes	Klf2
Zfyve9	1.19e-31	3.58006	0.279	0.027	2.34e-27	2_Patrolling monocytes	Zfyve9
Sat11	1.49e-31	1.57068	0.955	0.55	2.92e-27	2_Patrolling monocytes	Sat1
Cybb1	2.86e-31	1.70689	0.766	0.332	5.6e-27	2_Patrolling monocytes	Cybb
Alox5ap	3.25e-31	1.62581	0.76	0.294	6.36e-27	2_Patrolling monocytes	Alox5ap
Klf13	3.56e-31	1.79708	0.695	0.24	6.96e-27	2_Patrolling monocytes	Klf13
Rap1a	5.29e-31	1.7766	0.773	0.331	1.03e-26	2_Patrolling monocytes	Rap1a
Napsa	1.58e-30	2.0512	0.565	0.156	3.09e-26	2_Patrolling monocytes	Napsa
Cd300a	5e-30	2.26493	0.513	0.138	9.79e-26	2_Patrolling monocytes	Cd300a
Arpc1b	5.17e-30	1.19034	0.968	0.674	1.01e-25	2_Patrolling monocytes	Arpc1b
1110008F13Rik	5.4e-30	1.75966	0.675	0.239	1.06e-25	2_Patrolling monocytes	1110008F13Rik
Tyrobp1	1.58e-29	0.910927	1	0.772	3.09e-25	2_Patrolling monocytes	Tyrobp
C3	1.79e-29	2.40837	0.273	0.027	3.5e-25	2_Patrolling monocytes	C3
S100a4	2.12e-29	2.00651	0.591	0.181	4.15e-25	2_Patrolling monocytes	S100a4
Tgfb1	3.38e-29	1.78079	0.688	0.264	6.61e-25	2_Patrolling monocytes	Tgfb1
Rras	4.86e-29	2.96575	0.403	0.081	9.51e-25	2_Patrolling monocytes	Rras
Ifi27l2a	4.95e-29	2.29579	0.727	0.351	9.68e-25	2_Patrolling monocytes	Ifi27l2a
Coro1a	5.95e-29	1.62622	0.812	0.449	1.16e-24	2_Patrolling monocytes	Coro1a
Itga4	5.98e-29	2.16643	0.552	0.165	1.17e-24	2_Patrolling monocytes	Itga4
Nadk	9.66e-29	1.85404	0.532	0.141	1.89e-24	2_Patrolling monocytes	Nadk
F13a1	1.03e-28	2.42312	0.351	0.054	2.02e-24	2_Patrolling monocytes	F13a1
Myo1g	4.5e-28	2.29144	0.455	0.106	8.81e-24	2_Patrolling monocytes	Myo1g
Ccr2	1.08e-27	1.68855	0.604	0.185	2.11e-23	2_Patrolling monocytes	Ccr2
Rap1b	1.43e-27	1.65871	0.792	0.397	2.8e-23	2_Patrolling monocytes	Rap1b
Ptpn1	1.71e-27	1.95644	0.565	0.172	3.35e-23	2_Patrolling monocytes	Ptpn1
Ap1s2	1.94e-27	2.03875	0.468	0.113	3.8e-23	2_Patrolling monocytes	Ap1s2
Adgre5	4.43e-27	1.9305	0.571	0.181	8.68e-23	2_Patrolling monocytes	Adgre5
Camkk2	1.28e-26	2.49125	0.39	0.08	2.51e-22	2_Patrolling monocytes	Camkk2
Fcer1g1	2.63e-26	0.951156	0.994	0.695	5.15e-22	2_Patrolling monocytes	Fcer1g
Rara	3.28e-26	2.24905	0.351	0.063	6.42e-22	2_Patrolling monocytes	Rara
Lgals3	3.29e-26	1.43938	0.831	0.468	6.45e-22	2_Patrolling monocytes	Lgals3
Kdm7a	1.46e-25	1.67435	0.519	0.153	2.86e-21	2_Patrolling monocytes	Kdm7a
Ccl6	2.35e-25	1.17453	0.74	0.303	4.61e-21	2_Patrolling monocytes	Ccl6
Ppp2r5a	2.83e-25	1.94257	0.487	0.138	5.53e-21	2_Patrolling monocytes	Ppp2r5a
Prdx5	3.31e-25	1.40666	0.825	0.522	6.48e-21	2_Patrolling monocytes	Prdx5
Nabp1	1.58e-24	2.62354	0.318	0.055	3.1e-20	2_Patrolling monocytes	Nabp1
Mcemp1	2.05e-24	1.6929	0.338	0.06	4.01e-20	2_Patrolling monocytes	Mcemp1
H3f3a	2.25e-24	1.05526	0.929	0.713	4.4e-20	2_Patrolling monocytes	H3f3a
Stk10	2.9e-24	2.53197	0.409	0.101	5.68e-20	2_Patrolling monocytes	Stk10
Wsb1	5.73e-24	1.76736	0.383	0.082	1.12e-19	2_Patrolling monocytes	Wsb1
Ms4a6b	7.06e-24	1.57593	0.571	0.193	1.38e-19	2_Patrolling monocytes	Ms4a6b
Arpc2	2.96e-23	1.07967	0.903	0.568	5.8e-19	2_Patrolling monocytes	Arpc2
AB124611	3.84e-23	2.00894	0.383	0.088	7.51e-19	2_Patrolling monocytes	AB124611
Msn	6.81e-23	1.44689	0.714	0.339	1.33e-18	2_Patrolling monocytes	Msn
Cd300ld	7.2e-23	2.62965	0.351	0.077	1.41e-18	2_Patrolling monocytes	Cd300ld
Samhd1	8.9e-23	1.87483	0.604	0.269	1.74e-18	2_Patrolling monocytes	Samhd1
Eno1	1.3e-22	1.36784	0.669	0.274	2.54e-18	2_Patrolling monocytes	Eno1
Ifi204	3.54e-22	1.95292	0.396	0.098	6.92e-18	2_Patrolling monocytes	Ifi204
Pou2f21	4.71e-22	2.05495	0.545	0.199	9.23e-18	2_Patrolling monocytes	Pou2f2
Irf7	8.43e-22	1.81893	0.39	0.09	1.65e-17	2_Patrolling monocytes	Irf7
Spn	1.54e-21	2.42196	0.364	0.088	3.01e-17	2_Patrolling monocytes	Spn
Hck1	1.67e-21	1.98555	0.455	0.135	3.27e-17	2_Patrolling monocytes	Hck
Tifab	2.6e-21	1.78217	0.455	0.133	5.08e-17	2_Patrolling monocytes	Tifab
Ifi211	3.31e-21	2.7544	0.26	0.041	6.48e-17	2_Patrolling monocytes	Ifi211
Gm26532	7.22e-21	1.94107	0.331	0.071	1.41e-16	2_Patrolling monocytes	Gm26532
Il6ra	7.84e-21	1.97401	0.403	0.11	1.54e-16	2_Patrolling monocytes	Il6ra
Prkcd	9.45e-21	1.69107	0.545	0.203	1.85e-16	2_Patrolling monocytes	Prkcd
Tmem51	2.59e-20	2.16908	0.325	0.071	5.07e-16	2_Patrolling monocytes	Tmem51
Arl5c	2.96e-20	2.7597	0.279	0.053	5.8e-16	2_Patrolling monocytes	Arl5c
Ceacam1	5.18e-20	1.84742	0.474	0.156	1.01e-15	2_Patrolling monocytes	Ceacam1
Tmpo	6.44e-20	1.51463	0.455	0.138	1.26e-15	2_Patrolling monocytes	Tmpo
Metrnl	8.44e-20	1.65298	0.455	0.142	1.65e-15	2_Patrolling monocytes	Metrnl
Taldo1	8.59e-20	1.27426	0.701	0.372	1.68e-15	2_Patrolling monocytes	Taldo1
Rbpms	8.61e-20	1.66525	0.377	0.098	1.68e-15	2_Patrolling monocytes	Rbpms
Itgb2	1.47e-19	1.6265	0.526	0.203	2.87e-15	2_Patrolling monocytes	Itgb2
Zbp1	3.96e-19	2.14054	0.292	0.06	7.75e-15	2_Patrolling monocytes	Zbp1
Tkt	6.61e-19	1.35533	0.617	0.286	1.29e-14	2_Patrolling monocytes	Tkt
Igsf6	9.09e-19	1.59711	0.442	0.136	1.78e-14	2_Patrolling monocytes	Igsf6
D1Ertd622e	1.09e-18	1.7757	0.357	0.092	2.14e-14	2_Patrolling monocytes	D1Ertd622e
Fam49b	1.44e-18	1.31079	0.656	0.305	2.82e-14	2_Patrolling monocytes	Fam49b
Nfam1	2.43e-18	1.83244	0.448	0.158	4.75e-14	2_Patrolling monocytes	Nfam1
Lsp1	3.99e-18	1.03278	0.74	0.375	7.81e-14	2_Patrolling monocytes	Lsp1
Bin2	4.27e-18	1.35489	0.481	0.164	8.35e-14	2_Patrolling monocytes	Bin2
Mgst1	6.07e-18	1.38558	0.461	0.156	1.19e-13	2_Patrolling monocytes	Mgst1
Ftl11	9.72e-18	0.715718	1	0.978	1.9e-13	2_Patrolling monocytes	Ftl1
Gm15987	1.45e-17	2.10584	0.273	0.057	2.84e-13	2_Patrolling monocytes	Gm15987
Pygl	1.55e-17	1.63017	0.253	0.047	3.04e-13	2_Patrolling monocytes	Pygl
Filip1l	1.56e-17	1.24212	0.5	0.177	3.05e-13	2_Patrolling monocytes	Filip1l
Xdh	1.73e-17	1.89152	0.253	0.049	3.38e-13	2_Patrolling monocytes	Xdh
Gda	1.75e-17	1.38004	0.37	0.101	3.43e-13	2_Patrolling monocytes	Gda
Lrp1	2.61e-17	1.63696	0.429	0.141	5.11e-13	2_Patrolling monocytes	Lrp1
Calm1	4.72e-17	0.933361	0.922	0.659	9.25e-13	2_Patrolling monocytes	Calm1
Slfn5	5.74e-17	2.18198	0.331	0.092	1.12e-12	2_Patrolling monocytes	Slfn5
Myl12b	6.87e-17	1.00817	0.766	0.394	1.34e-12	2_Patrolling monocytes	Myl12b
Lyn1	9.53e-17	1.45827	0.539	0.238	1.86e-12	2_Patrolling monocytes	Lyn
Pla2g7	1.04e-16	1.3475	0.331	0.086	2.03e-12	2_Patrolling monocytes	Pla2g7
Ier2	1.05e-16	1.44118	0.461	0.165	2.06e-12	2_Patrolling monocytes	Ier2
Cyba1	1.15e-16	0.850065	0.89	0.628	2.24e-12	2_Patrolling monocytes	Cyba
Mrpl33	1.51e-16	0.928606	0.76	0.375	2.95e-12	2_Patrolling monocytes	Mrpl33
Ifi2071	1.8e-16	1.40158	0.396	0.123	3.51e-12	2_Patrolling monocytes	Ifi207
Ly6e	2.1e-16	0.777557	0.896	0.706	4.1e-12	2_Patrolling monocytes	Ly6e
Cd44	2.21e-16	1.49611	0.487	0.192	4.33e-12	2_Patrolling monocytes	Cd44
Ifngr1	3.11e-16	1.24722	0.662	0.339	6.08e-12	2_Patrolling monocytes	Ifngr1
Tln1	3.24e-16	1.40848	0.591	0.287	6.34e-12	2_Patrolling monocytes	Tln1
Ccdc88c	4.96e-16	1.57799	0.266	0.058	9.7e-12	2_Patrolling monocytes	Ccdc88c
Plod3	5.35e-16	2.054	0.286	0.071	1.05e-11	2_Patrolling monocytes	Plod3
Sem1	1.12e-15	0.966124	0.929	0.642	2.2e-11	2_Patrolling monocytes	Sem1
Pglyrp1	1.13e-15	1.61528	0.364	0.112	2.22e-11	2_Patrolling monocytes	Pglyrp1
Nfkbia	1.44e-15	1.15725	0.565	0.235	2.82e-11	2_Patrolling monocytes	Nfkbia
Fam96a	1.77e-15	1.23638	0.539	0.223	3.46e-11	2_Patrolling monocytes	Fam96a
Ptprc	2.08e-15	0.979412	0.76	0.514	4.07e-11	2_Patrolling monocytes	Ptprc
Sema4d	2.41e-15	1.20461	0.364	0.109	4.71e-11	2_Patrolling monocytes	Sema4d
Arhgdib	2.8e-15	1.01158	0.747	0.431	5.49e-11	2_Patrolling monocytes	Arhgdib
Emb	2.88e-15	1.44102	0.409	0.144	5.64e-11	2_Patrolling monocytes	Emb
Grk3	3.18e-15	1.79642	0.351	0.11	6.22e-11	2_Patrolling monocytes	Grk3
Sh3bgrl	3.53e-15	1.1771	0.513	0.21	6.91e-11	2_Patrolling monocytes	Sh3bgrl
Kras	3.75e-15	1.67767	0.377	0.123	7.33e-11	2_Patrolling monocytes	Kras
Pilrb2	4.36e-15	2.12768	0.273	0.069	8.54e-11	2_Patrolling monocytes	Pilrb2
Mtpn	4.77e-15	1.15676	0.539	0.23	9.33e-11	2_Patrolling monocytes	Mtpn
Ptpn6	5.23e-15	1.25053	0.545	0.246	1.02e-10	2_Patrolling monocytes	Ptpn6
Crk	6.14e-15	1.66066	0.338	0.103	1.2e-10	2_Patrolling monocytes	Crk
Hip1	6.16e-15	1.99186	0.286	0.076	1.21e-10	2_Patrolling monocytes	Hip1
Slfn2	7.65e-15	1.33194	0.545	0.253	1.5e-10	2_Patrolling monocytes	Slfn2
Ptpro	8.26e-15	1.71788	0.299	0.081	1.62e-10	2_Patrolling monocytes	Ptpro
Rnf149	8.52e-15	1.26405	0.474	0.189	1.67e-10	2_Patrolling monocytes	Rnf149
Cyp4f181	9.17e-15	1.52689	0.39	0.129	1.79e-10	2_Patrolling monocytes	Cyp4f18
Cd300c21	1.2e-14	0.979006	0.526	0.207	2.35e-10	2_Patrolling monocytes	Cd300c2
Rac1	1.22e-14	0.970084	0.708	0.382	2.4e-10	2_Patrolling monocytes	Rac1
Fyb1	1.46e-14	1.13289	0.649	0.333	2.86e-10	2_Patrolling monocytes	Fyb
Gm2a	1.64e-14	0.862682	0.734	0.368	3.21e-10	2_Patrolling monocytes	Gm2a
Asap1	1.65e-14	1.50788	0.383	0.131	3.24e-10	2_Patrolling monocytes	Asap1
Rassf4	1.69e-14	1.30226	0.474	0.192	3.31e-10	2_Patrolling monocytes	Rassf4
Pirb	1.92e-14	1.30547	0.461	0.189	3.76e-10	2_Patrolling monocytes	Pirb
Emp3	2.33e-14	1.37596	0.662	0.364	4.56e-10	2_Patrolling monocytes	Emp3
2009-09-01	2.55e-14	1.05867	0.383	0.128	4.99e-10	2_Patrolling monocytes	2009-09-01
Arpc3	2.95e-14	0.885767	0.76	0.473	5.78e-10	2_Patrolling monocytes	Arpc3
Plek	3.78e-14	1.47241	0.396	0.144	7.41e-10	2_Patrolling monocytes	Plek
Plbd1	4.07e-14	1.09849	0.513	0.217	7.96e-10	2_Patrolling monocytes	Plbd1
Arpc5	4.85e-14	0.828353	0.792	0.446	9.5e-10	2_Patrolling monocytes	Arpc5
Fau	5.46e-14	0.401785	1	0.986	1.07e-09	2_Patrolling monocytes	Fau
Ikbkb	6.13e-14	1.13109	0.487	0.201	1.2e-09	2_Patrolling monocytes	Ikbkb
Gmfg	6.37e-14	0.942491	0.656	0.34	1.25e-09	2_Patrolling monocytes	Gmfg
Fmnl1	6.41e-14	1.60257	0.331	0.104	1.26e-09	2_Patrolling monocytes	Fmnl1
Ncf4	6.49e-14	1.5527	0.416	0.157	1.27e-09	2_Patrolling monocytes	Ncf4
Svil	6.63e-14	1.37433	0.266	0.068	1.3e-09	2_Patrolling monocytes	Svil
Vim	6.72e-14	1.40384	0.623	0.323	1.32e-09	2_Patrolling monocytes	Vim
Psap1	8.09e-14	0.753002	0.883	0.643	1.58e-09	2_Patrolling monocytes	Psap
Fam111a	1.02e-13	1.2989	0.435	0.169	2e-09	2_Patrolling monocytes	Fam111a
Stat3	1.1e-13	1.19016	0.364	0.122	2.16e-09	2_Patrolling monocytes	Stat3
Tmcc1	1.12e-13	1.17866	0.487	0.2	2.19e-09	2_Patrolling monocytes	Tmcc1
Rasa3	1.4e-13	2.03185	0.266	0.071	2.75e-09	2_Patrolling monocytes	Rasa3
Pilra	1.43e-13	1.89952	0.305	0.094	2.79e-09	2_Patrolling monocytes	Pilra
Irf5	1.44e-13	1.17343	0.461	0.187	2.83e-09	2_Patrolling monocytes	Irf5
Ywhab	1.65e-13	1.10856	0.584	0.283	3.23e-09	2_Patrolling monocytes	Ywhab
Stk24	1.83e-13	1.60155	0.422	0.168	3.58e-09	2_Patrolling monocytes	Stk24
Mbp	2.35e-13	2.0981	0.318	0.104	4.59e-09	2_Patrolling monocytes	Mbp
Cmtm7	2.46e-13	1.0931	0.597	0.298	4.81e-09	2_Patrolling monocytes	Cmtm7
Znhit1	2.52e-13	1.21917	0.409	0.151	4.93e-09	2_Patrolling monocytes	Znhit1
Tmem14c	2.74e-13	0.894865	0.565	0.268	5.36e-09	2_Patrolling monocytes	Tmem14c
Degs1	3.18e-13	1.04779	0.442	0.175	6.22e-09	2_Patrolling monocytes	Degs1
Dusp6	3.39e-13	1.33474	0.351	0.117	6.63e-09	2_Patrolling monocytes	Dusp6
Cebpd	3.92e-13	1.29117	0.299	0.089	7.67e-09	2_Patrolling monocytes	Cebpd
Mpp1	4.24e-13	1.56716	0.279	0.077	8.3e-09	2_Patrolling monocytes	Mpp1
Capza2	4.62e-13	0.857841	0.766	0.444	9.03e-09	2_Patrolling monocytes	Capza2
Plin2	5.23e-13	1.56759	0.364	0.131	1.02e-08	2_Patrolling monocytes	Plin2
Nab1	5.32e-13	1.67974	0.299	0.09	1.04e-08	2_Patrolling monocytes	Nab1
Aprt	6.37e-13	1.64853	0.383	0.151	1.25e-08	2_Patrolling monocytes	Aprt
Tmsb101	6.37e-13	0.441094	0.981	0.65	1.25e-08	2_Patrolling monocytes	Tmsb10
Pip4k2a	7.93e-13	1.15249	0.416	0.156	1.55e-08	2_Patrolling monocytes	Pip4k2a
Apbb1ip	8.09e-13	1.26013	0.526	0.256	1.58e-08	2_Patrolling monocytes	Apbb1ip
Lrrc251	8.45e-13	1.10014	0.396	0.147	1.65e-08	2_Patrolling monocytes	Lrrc25
Atp6v1b2	8.48e-13	1.51037	0.331	0.111	1.66e-08	2_Patrolling monocytes	Atp6v1b2
Rhoa	9.25e-13	0.882588	0.734	0.476	1.81e-08	2_Patrolling monocytes	Rhoa
Sirpa	1.07e-12	0.76773	0.5	0.207	2.1e-08	2_Patrolling monocytes	Sirpa
Ywhaz	1.33e-12	1.30313	0.545	0.273	2.6e-08	2_Patrolling monocytes	Ywhaz
Soat1	1.41e-12	1.68494	0.292	0.089	2.76e-08	2_Patrolling monocytes	Soat1
Myo1f	1.55e-12	1.11324	0.435	0.18	3.04e-08	2_Patrolling monocytes	Myo1f
Ube2a	1.65e-12	1.25763	0.357	0.129	3.24e-08	2_Patrolling monocytes	Ube2a
Magt1	1.67e-12	1.32001	0.422	0.174	3.26e-08	2_Patrolling monocytes	Magt1
Chmp4b	2.1e-12	1.00259	0.5	0.227	4.11e-08	2_Patrolling monocytes	Chmp4b
Dbi	2.1e-12	0.788737	0.721	0.425	4.12e-08	2_Patrolling monocytes	Dbi
Cmpk1	2.14e-12	1.04253	0.526	0.232	4.19e-08	2_Patrolling monocytes	Cmpk1
Gnb2	2.2e-12	0.863579	0.708	0.431	4.31e-08	2_Patrolling monocytes	Gnb2
Scand1	2.95e-12	0.910506	0.675	0.387	5.77e-08	2_Patrolling monocytes	Scand1
Plekho2	3.03e-12	1.80977	0.325	0.112	5.93e-08	2_Patrolling monocytes	Plekho2
Tgfbi	3.82e-12	1.15373	0.487	0.226	7.47e-08	2_Patrolling monocytes	Tgfbi
Ptpre	4.24e-12	1.07745	0.539	0.264	8.3e-08	2_Patrolling monocytes	Ptpre
Dok3	4.99e-12	1.08062	0.312	0.098	9.77e-08	2_Patrolling monocytes	Dok3
Ethe1	5.37e-12	1.35443	0.273	0.081	1.05e-07	2_Patrolling monocytes	Ethe1
F630028O10Rik	5.69e-12	0.987156	0.429	0.171	1.11e-07	2_Patrolling monocytes	F630028O10Rik
Fxyd5	6.28e-12	0.753185	0.734	0.451	1.23e-07	2_Patrolling monocytes	Fxyd5
Actg1	6.34e-12	0.680906	0.916	0.702	1.24e-07	2_Patrolling monocytes	Actg1
Pitpna	8.56e-12	1.09339	0.578	0.317	1.67e-07	2_Patrolling monocytes	Pitpna
Snrpb	9.13e-12	0.807124	0.617	0.331	1.79e-07	2_Patrolling monocytes	Snrpb
Zfp36l2	1.01e-11	0.899341	0.597	0.3	1.98e-07	2_Patrolling monocytes	Zfp36l2
Arhgap30	1.07e-11	0.93685	0.565	0.28	2.09e-07	2_Patrolling monocytes	Arhgap30
Lcp2	1.07e-11	0.940922	0.325	0.109	2.09e-07	2_Patrolling monocytes	Lcp2
Lyl1	1.34e-11	1.14422	0.318	0.109	2.63e-07	2_Patrolling monocytes	Lyl1
Pld41	1.38e-11	0.961342	0.565	0.283	2.71e-07	2_Patrolling monocytes	Pld4
Rhog	1.45e-11	0.883421	0.455	0.197	2.85e-07	2_Patrolling monocytes	Rhog
Rps27a	1.58e-11	0.392416	1	0.958	3.08e-07	2_Patrolling monocytes	Rps27a
Cdc42ep3	1.82e-11	1.20333	0.253	0.072	3.57e-07	2_Patrolling monocytes	Cdc42ep3
Sgk3	1.91e-11	1.73265	0.279	0.09	3.74e-07	2_Patrolling monocytes	Sgk3
Xbp1	2.21e-11	0.885102	0.545	0.267	4.32e-07	2_Patrolling monocytes	Xbp1
Pomp	2.44e-11	0.815608	0.753	0.47	4.78e-07	2_Patrolling monocytes	Pomp
Ccl9	3.01e-11	1.00881	0.442	0.187	5.89e-07	2_Patrolling monocytes	Ccl9
Fgd4	3.07e-11	1.50717	0.266	0.082	6.01e-07	2_Patrolling monocytes	Fgd4
Hfe	3.16e-11	1.57035	0.364	0.146	6.19e-07	2_Patrolling monocytes	Hfe
Clec12a	3.28e-11	1.24222	0.305	0.103	6.43e-07	2_Patrolling monocytes	Clec12a
2005-03-01	3.51e-11	1.39726	0.331	0.121	6.87e-07	2_Patrolling monocytes	2005-03-01
Capzb	3.82e-11	0.784966	0.721	0.415	7.48e-07	2_Patrolling monocytes	Capzb
Tor1aip1	3.85e-11	1.03207	0.403	0.169	7.53e-07	2_Patrolling monocytes	Tor1aip1
Cdc42se1	4.15e-11	1.12044	0.422	0.181	8.13e-07	2_Patrolling monocytes	Cdc42se1
Zyx	4.6e-11	0.92506	0.481	0.22	9e-07	2_Patrolling monocytes	Zyx
Neat1	4.63e-11	0.844586	0.662	0.378	9.05e-07	2_Patrolling monocytes	Neat1
Atp5f1	4.95e-11	0.819763	0.669	0.384	9.68e-07	2_Patrolling monocytes	Atp5f1
Bola2	5.45e-11	0.841973	0.591	0.302	1.07e-06	2_Patrolling monocytes	Bola2
Bri3	5.66e-11	0.698895	0.779	0.452	1.11e-06	2_Patrolling monocytes	Bri3
Ap2s1	5.76e-11	0.83296	0.5	0.233	1.13e-06	2_Patrolling monocytes	Ap2s1
Zeb2	7.09e-11	0.851029	0.578	0.304	1.39e-06	2_Patrolling monocytes	Zeb2
Ifi209	9.74e-11	1.39049	0.312	0.112	1.91e-06	2_Patrolling monocytes	Ifi209
Actb	1.11e-10	0.554836	0.987	0.928	2.18e-06	2_Patrolling monocytes	Actb
Hpgd1	1.17e-10	1.09133	0.468	0.22	2.29e-06	2_Patrolling monocytes	Hpgd
Cript	1.72e-10	0.853673	0.461	0.209	3.37e-06	2_Patrolling monocytes	Cript
Mapkapk2	1.82e-10	1.26404	0.377	0.16	3.57e-06	2_Patrolling monocytes	Mapkapk2
Actr31	2.04e-10	0.704803	0.74	0.456	4e-06	2_Patrolling monocytes	Actr3
Parl	2.32e-10	1.28479	0.312	0.116	4.53e-06	2_Patrolling monocytes	Parl
Tpm4	2.44e-10	0.954834	0.494	0.241	4.78e-06	2_Patrolling monocytes	Tpm4
Jarid2	2.45e-10	1.57204	0.279	0.097	4.8e-06	2_Patrolling monocytes	Jarid2
Atp1b3	2.69e-10	0.851058	0.448	0.199	5.27e-06	2_Patrolling monocytes	Atp1b3
Atp6v0b1	2.7e-10	0.631432	0.779	0.467	5.29e-06	2_Patrolling monocytes	Atp6v0b
Fis1	2.9e-10	0.71264	0.675	0.374	5.68e-06	2_Patrolling monocytes	Fis1
Ostf1	2.93e-10	0.703077	0.662	0.376	5.74e-06	2_Patrolling monocytes	Ostf1
Ssh2	3.01e-10	0.968439	0.448	0.207	5.9e-06	2_Patrolling monocytes	Ssh2
Ifngr21	3.35e-10	1.07061	0.39	0.168	6.56e-06	2_Patrolling monocytes	Ifngr2
Abi3	3.39e-10	1.25476	0.338	0.133	6.64e-06	2_Patrolling monocytes	Abi3
Was	3.64e-10	1.36102	0.305	0.113	7.12e-06	2_Patrolling monocytes	Was
Sbno2	3.88e-10	1.66748	0.266	0.092	7.6e-06	2_Patrolling monocytes	Sbno2
Psma7	4.07e-10	0.758387	0.721	0.472	7.98e-06	2_Patrolling monocytes	Psma7
Stat1	4.54e-10	1.32318	0.318	0.122	8.89e-06	2_Patrolling monocytes	Stat1
Cnn2	4.7e-10	0.599452	0.513	0.235	9.2e-06	2_Patrolling monocytes	Cnn2
Lamp11	5.32e-10	0.681563	0.734	0.449	1.04e-05	2_Patrolling monocytes	Lamp1
Mrpl4	5.38e-10	1.36229	0.279	0.098	1.05e-05	2_Patrolling monocytes	Mrpl4
Hpcal1	5.8e-10	1.06899	0.312	0.118	1.13e-05	2_Patrolling monocytes	Hpcal1
Pkm	6.33e-10	0.9252	0.565	0.312	1.24e-05	2_Patrolling monocytes	Pkm
Glud1	6.47e-10	1.08487	0.448	0.214	1.27e-05	2_Patrolling monocytes	Glud1
Tmed7	6.62e-10	1.0859	0.299	0.107	1.29e-05	2_Patrolling monocytes	Tmed7
Ccnd31	7.49e-10	0.721711	0.455	0.21	1.47e-05	2_Patrolling monocytes	Ccnd3
Rab1a	7.51e-10	0.969915	0.403	0.175	1.47e-05	2_Patrolling monocytes	Rab1a
Idh1	7.65e-10	0.887891	0.325	0.123	1.5e-05	2_Patrolling monocytes	Idh1
Crip1	7.78e-10	0.513404	0.916	0.684	1.52e-05	2_Patrolling monocytes	Crip1
Anxa2	8.13e-10	0.77462	0.669	0.408	1.59e-05	2_Patrolling monocytes	Anxa2
Cd2441	8.3e-10	0.872895	0.331	0.13	1.62e-05	2_Patrolling monocytes	Cd244
Pts	8.37e-10	0.936052	0.364	0.147	1.64e-05	2_Patrolling monocytes	Pts
Smchd1	8.4e-10	0.94944	0.422	0.193	1.64e-05	2_Patrolling monocytes	Smchd1
Add3	8.75e-10	0.994645	0.377	0.16	1.71e-05	2_Patrolling monocytes	Add3
Calhm2	9.71e-10	1.42659	0.273	0.097	1.9e-05	2_Patrolling monocytes	Calhm2
Prpf40a	1.01e-09	1.07895	0.416	0.194	1.99e-05	2_Patrolling monocytes	Prpf40a
Cotl1	1.11e-09	0.737861	0.623	0.341	2.17e-05	2_Patrolling monocytes	Cotl1
H2-D1	1.16e-09	0.524046	0.89	0.713	2.28e-05	2_Patrolling monocytes	H2-D1
Iscu	1.17e-09	0.885642	0.558	0.286	2.29e-05	2_Patrolling monocytes	Iscu
Bax	1.32e-09	0.903145	0.558	0.296	2.59e-05	2_Patrolling monocytes	Bax
Rnase6	1.32e-09	0.786784	0.435	0.198	2.59e-05	2_Patrolling monocytes	Rnase6
Bach1	1.39e-09	1.45494	0.266	0.094	2.72e-05	2_Patrolling monocytes	Bach1
Ptprj	1.77e-09	1.2429	0.325	0.13	3.47e-05	2_Patrolling monocytes	Ptprj
Pbxip1	1.79e-09	1.00928	0.383	0.166	3.5e-05	2_Patrolling monocytes	Pbxip1
Slc25a5	1.82e-09	0.747429	0.636	0.398	3.56e-05	2_Patrolling monocytes	Slc25a5
Itgam	1.9e-09	0.93123	0.351	0.144	3.71e-05	2_Patrolling monocytes	Itgam
Usp8	2.05e-09	1.20161	0.331	0.134	4.01e-05	2_Patrolling monocytes	Usp8
Limd1	2.16e-09	1.16418	0.357	0.151	4.22e-05	2_Patrolling monocytes	Limd1
Gnai2	2.23e-09	0.740593	0.727	0.492	4.37e-05	2_Patrolling monocytes	Gnai2
Epsti1	2.33e-09	0.874212	0.435	0.203	4.55e-05	2_Patrolling monocytes	Epsti1
Tnfrsf1a	2.38e-09	1.16208	0.357	0.157	4.65e-05	2_Patrolling monocytes	Tnfrsf1a
Mia2	2.38e-09	0.872403	0.409	0.191	4.65e-05	2_Patrolling monocytes	Mia2
Rtp4	2.61e-09	1.77017	0.266	0.099	5.1e-05	2_Patrolling monocytes	Rtp4
Ccdc88a	2.84e-09	0.871395	0.37	0.156	5.56e-05	2_Patrolling monocytes	Ccdc88a
Serp1	3.12e-09	0.522543	0.708	0.405	6.1e-05	2_Patrolling monocytes	Serp1
Iqgap1	3.47e-09	0.684334	0.656	0.398	6.8e-05	2_Patrolling monocytes	Iqgap1
Rbms1	3.68e-09	0.979256	0.442	0.214	7.21e-05	2_Patrolling monocytes	Rbms1
Il10ra1	3.69e-09	0.968322	0.357	0.154	7.23e-05	2_Patrolling monocytes	Il10ra
Zfp36	3.82e-09	1.27202	0.26	0.09	7.48e-05	2_Patrolling monocytes	Zfp36
Stap1	4.15e-09	1.04938	0.338	0.141	8.12e-05	2_Patrolling monocytes	Stap1
Fam105a1	4.67e-09	0.79666	0.429	0.194	9.13e-05	2_Patrolling monocytes	Fam105a
Birc6	4.74e-09	0.861887	0.403	0.186	9.28e-05	2_Patrolling monocytes	Birc6
Rgs21	4.97e-09	1.20199	0.429	0.217	9.73e-05	2_Patrolling monocytes	Rgs2
Diaph1	5.37e-09	1.03684	0.383	0.179	0.000105194	2_Patrolling monocytes	Diaph1
Psmd8	5.56e-09	0.85036	0.435	0.215	0.000108886	2_Patrolling monocytes	Psmd8
Selenot	5.64e-09	0.599708	0.403	0.179	0.000110364	2_Patrolling monocytes	Selenot
Arf5	5.94e-09	0.676461	0.773	0.496	0.000116333	2_Patrolling monocytes	Arf5
Ubl3	6.17e-09	0.631254	0.468	0.22	0.000120785	2_Patrolling monocytes	Ubl3
Fam107b	6.5e-09	1.04465	0.305	0.118	0.000127162	2_Patrolling monocytes	Fam107b
Prr13	6.75e-09	0.615816	0.714	0.432	0.000132129	2_Patrolling monocytes	Prr13
Cd47	6.75e-09	0.686545	0.623	0.375	0.000132199	2_Patrolling monocytes	Cd47
Grk2	7.09e-09	0.817942	0.435	0.207	0.000138712	2_Patrolling monocytes	Grk2
Pnp	7.13e-09	1.46336	0.344	0.152	0.000139537	2_Patrolling monocytes	Pnp
Cdc42	7.8e-09	0.607238	0.792	0.551	0.000152771	2_Patrolling monocytes	Cdc42
Ppp4r3b	8.98e-09	0.902857	0.344	0.151	0.000175768	2_Patrolling monocytes	Ppp4r3b
Rnf130	9.38e-09	1.03558	0.383	0.175	0.00018353	2_Patrolling monocytes	Rnf130
Plcg2	9.94e-09	1.2311	0.286	0.112	0.000194488	2_Patrolling monocytes	Plcg2
Spg21	1.03e-08	1.16796	0.344	0.153	0.000202547	2_Patrolling monocytes	Spg21
Siva1	1.25e-08	0.798947	0.364	0.158	0.000244546	2_Patrolling monocytes	Siva1
Sh3kbp1	1.31e-08	1.05711	0.299	0.119	0.000256888	2_Patrolling monocytes	Sh3kbp1
Wdr1	1.31e-08	0.941641	0.396	0.187	0.00025717	2_Patrolling monocytes	Wdr1
H2afj	1.4e-08	0.518661	0.805	0.539	0.000273632	2_Patrolling monocytes	H2afj
Srgn	1.44e-08	0.66408	0.649	0.396	0.000281307	2_Patrolling monocytes	Srgn
Ccdc121	1.56e-08	0.675826	0.714	0.449	0.000305497	2_Patrolling monocytes	Ccdc12
Atp2b1	1.8e-08	0.644589	0.617	0.357	0.000352856	2_Patrolling monocytes	Atp2b1
Tnfrsf21	2.06e-08	1.14712	0.286	0.112	0.000402762	2_Patrolling monocytes	Tnfrsf21
Cycs	2.18e-08	0.722584	0.539	0.294	0.000427371	2_Patrolling monocytes	Cycs
Wdr26	2.19e-08	0.891092	0.429	0.212	0.000428405	2_Patrolling monocytes	Wdr26
Snx20	2.21e-08	1.11568	0.377	0.177	0.000433087	2_Patrolling monocytes	Snx20
Csf1r1	2.59e-08	0.496611	0.597	0.308	0.000506501	2_Patrolling monocytes	Csf1r
Zfp706	2.63e-08	0.644032	0.714	0.448	0.000513953	2_Patrolling monocytes	Zfp706
Mcub	2.69e-08	1.33243	0.292	0.121	0.000526766	2_Patrolling monocytes	Mcub
Mcl1	3.02e-08	0.830769	0.584	0.347	0.00059195	2_Patrolling monocytes	Mcl1
Atox1	3.05e-08	0.57167	0.948	0.642	0.000596382	2_Patrolling monocytes	Atox1
Ctsa1	3.17e-08	0.434434	0.468	0.234	0.000620741	2_Patrolling monocytes	Ctsa
Ppp1r12a	3.2e-08	0.704892	0.435	0.218	0.000625624	2_Patrolling monocytes	Ppp1r12a
Aldh2	3.51e-08	0.674795	0.494	0.265	0.000687967	2_Patrolling monocytes	Aldh2
Derl1	3.52e-08	1.0088	0.351	0.16	0.000689577	2_Patrolling monocytes	Derl1
Rnpep	3.61e-08	0.755814	0.37	0.171	0.000706636	2_Patrolling monocytes	Rnpep
Med8	3.69e-08	0.766634	0.305	0.123	0.000722886	2_Patrolling monocytes	Med8
Atp1a1	3.83e-08	0.59803	0.649	0.392	0.000749579	2_Patrolling monocytes	Atp1a1
Vps36	3.88e-08	1.00994	0.305	0.127	0.000759724	2_Patrolling monocytes	Vps36
Cisd2	4.04e-08	0.699025	0.383	0.174	0.00079137	2_Patrolling monocytes	Cisd2
Nrros	4.22e-08	0.60509	0.318	0.131	0.000826119	2_Patrolling monocytes	Nrros
Vapa	4.65e-08	0.886152	0.494	0.269	0.000910327	2_Patrolling monocytes	Vapa
Sh3glb1	4.71e-08	0.636617	0.61	0.356	0.000921347	2_Patrolling monocytes	Sh3glb1
Fes	4.72e-08	1.4797	0.299	0.133	0.00092335	2_Patrolling monocytes	Fes
Ppp1r2	4.75e-08	0.597751	0.403	0.186	0.000930376	2_Patrolling monocytes	Ppp1r2
Fam129a	4.77e-08	0.782082	0.338	0.144	0.000933469	2_Patrolling monocytes	Fam129a
Atp5o.1	5.7e-08	0.569619	0.623	0.364	0.00111599	2_Patrolling monocytes	Atp5o.1
Tmsb4x	6.85e-08	0.258081	0.994	0.996	0.00134162	2_Patrolling monocytes	Tmsb4x
Lims1	6.89e-08	0.709046	0.383	0.181	0.00134871	2_Patrolling monocytes	Lims1
Arf1	7.4e-08	0.657506	0.597	0.366	0.00144895	2_Patrolling monocytes	Arf1
Ube2k	7.45e-08	0.982591	0.377	0.182	0.00145824	2_Patrolling monocytes	Ube2k
Sf3b1	7.61e-08	0.624299	0.558	0.321	0.00148913	2_Patrolling monocytes	Sf3b1
Sf3b6	8.01e-08	0.66109	0.539	0.297	0.00156769	2_Patrolling monocytes	Sf3b6
AI413582	8.38e-08	0.832891	0.383	0.185	0.00164112	2_Patrolling monocytes	AI413582
Capn2	8.67e-08	1.1277	0.253	0.097	0.00169624	2_Patrolling monocytes	Capn2
Ggh	8.82e-08	1.39439	0.26	0.105	0.00172676	2_Patrolling monocytes	Ggh
Tpr	8.93e-08	0.729847	0.539	0.31	0.00174705	2_Patrolling monocytes	Tpr
Capg	9.29e-08	0.944278	0.383	0.189	0.0018192	2_Patrolling monocytes	Capg
Cd53	9.35e-08	0.528455	0.578	0.322	0.00182957	2_Patrolling monocytes	Cd53
Unc119	9.5e-08	0.971419	0.299	0.125	0.00185882	2_Patrolling monocytes	Unc119
Ndufb7	9.61e-08	0.569811	0.643	0.381	0.00188196	2_Patrolling monocytes	Ndufb7
BC005537	9.92e-08	0.700838	0.461	0.244	0.00194099	2_Patrolling monocytes	BC005537
Plxnb2	9.97e-08	0.578417	0.312	0.131	0.00195231	2_Patrolling monocytes	Plxnb2
Trps1	1.03e-07	0.959167	0.338	0.154	0.00202278	2_Patrolling monocytes	Trps1
Nedd8	1.05e-07	0.412109	0.727	0.455	0.0020483	2_Patrolling monocytes	Nedd8
Arpc4	1.09e-07	0.594227	0.558	0.329	0.0021364	2_Patrolling monocytes	Arpc4
Csf2rb	1.11e-07	1.14471	0.266	0.109	0.00216428	2_Patrolling monocytes	Csf2rb
Sorl1	1.26e-07	0.770729	0.325	0.141	0.00247141	2_Patrolling monocytes	Sorl1
Skap21	1.38e-07	1.00721	0.39	0.197	0.0026925	2_Patrolling monocytes	Skap2
Abi1	1.47e-07	0.757453	0.357	0.166	0.00288542	2_Patrolling monocytes	Abi1
Tmem167	1.57e-07	0.587083	0.532	0.291	0.00308234	2_Patrolling monocytes	Tmem167
Ppp4c	1.61e-07	0.812324	0.37	0.18	0.00314902	2_Patrolling monocytes	Ppp4c
Foxn3	1.77e-07	0.924576	0.39	0.198	0.00346199	2_Patrolling monocytes	Foxn3
Trim30a	1.87e-07	1.04225	0.299	0.13	0.00366325	2_Patrolling monocytes	Trim30a
Eif4g3	1.99e-07	0.928519	0.312	0.14	0.00388651	2_Patrolling monocytes	Eif4g3
Cap1	1.99e-07	1.09158	0.318	0.146	0.00389422	2_Patrolling monocytes	Cap1
Rpl18	1.99e-07	0.41581	0.942	0.819	0.00389816	2_Patrolling monocytes	Rpl18
Stk38	2.02e-07	0.796465	0.403	0.201	0.00394433	2_Patrolling monocytes	Stk38
Ybx3	2.15e-07	1.01035	0.318	0.142	0.0042073	2_Patrolling monocytes	Ybx3
Gabarap	2.24e-07	0.396056	0.812	0.528	0.0043817	2_Patrolling monocytes	Gabarap
Rab10	2.24e-07	0.789905	0.429	0.226	0.00438563	2_Patrolling monocytes	Rab10
Abracl	2.43e-07	0.396664	0.558	0.305	0.00475668	2_Patrolling monocytes	Abracl
Snx1	2.46e-07	0.926298	0.26	0.103	0.0048208	2_Patrolling monocytes	Snx1
Zmiz1	2.56e-07	0.611301	0.37	0.179	0.00501946	2_Patrolling monocytes	Zmiz1
Baz2a	2.69e-07	1.02797	0.266	0.111	0.00526416	2_Patrolling monocytes	Baz2a
Ucp2	2.73e-07	0.56798	0.669	0.443	0.00534868	2_Patrolling monocytes	Ucp2
Pid1	2.86e-07	0.397515	0.545	0.296	0.00559014	2_Patrolling monocytes	Pid1
Slk	2.9e-07	0.836853	0.364	0.181	0.00567258	2_Patrolling monocytes	Slk
Glrx2	2.98e-07	0.635612	0.312	0.139	0.00583684	2_Patrolling monocytes	Glrx2
Mrpl20	3.1e-07	0.731407	0.429	0.227	0.00606317	2_Patrolling monocytes	Mrpl20
Vamp4	3.49e-07	0.938797	0.305	0.139	0.00682465	2_Patrolling monocytes	Vamp4
Slc44a2	3.49e-07	0.894634	0.266	0.113	0.00683834	2_Patrolling monocytes	Slc44a2
Mrpl36	3.53e-07	0.808249	0.357	0.171	0.00690851	2_Patrolling monocytes	Mrpl36
Rps9	3.71e-07	0.291829	0.987	0.932	0.00726591	2_Patrolling monocytes	Rps9
Tspo	3.73e-07	0.711422	0.636	0.407	0.00729535	2_Patrolling monocytes	Tspo
Acer3	3.75e-07	1.02967	0.273	0.117	0.00733899	2_Patrolling monocytes	Acer3
Chmp2a	3.87e-07	0.408904	0.597	0.343	0.00757955	2_Patrolling monocytes	Chmp2a
Rel	4.18e-07	1.01405	0.266	0.112	0.00818942	2_Patrolling monocytes	Rel
Taf10	4.31e-07	0.922532	0.416	0.226	0.00842911	2_Patrolling monocytes	Taf10
Camk2d	4.35e-07	0.974394	0.325	0.154	0.00850521	2_Patrolling monocytes	Camk2d
Kif5b	4.52e-07	0.570533	0.545	0.328	0.00885193	2_Patrolling monocytes	Kif5b
Bnip3l	4.66e-07	0.454502	0.468	0.247	0.00911196	2_Patrolling monocytes	Bnip3l
Stk4	4.88e-07	0.803331	0.299	0.134	0.00955878	2_Patrolling monocytes	Stk4
Ccdc124	4.96e-07	1.0736	0.325	0.156	0.00970216	2_Patrolling monocytes	Ccdc124
Morc3	5.09e-07	0.565538	0.279	0.118	0.00996577	2_Patrolling monocytes	Morc3
Rab5c	5.18e-07	0.80493	0.409	0.216	0.0101352	2_Patrolling monocytes	Rab5c
Sap30	5.2e-07	1.30111	0.286	0.131	0.0101852	2_Patrolling monocytes	Sap30
Vmp1	5.3e-07	0.47242	0.409	0.207	0.0103816	2_Patrolling monocytes	Vmp1
Zbtb7a	5.36e-07	0.955383	0.435	0.244	0.010496	2_Patrolling monocytes	Zbtb7a
Fkbp1a	5.43e-07	0.450748	0.506	0.275	0.0106208	2_Patrolling monocytes	Fkbp1a
Pgam1	5.75e-07	0.788672	0.377	0.189	0.0112498	2_Patrolling monocytes	Pgam1
Ptbp3	5.91e-07	0.549874	0.526	0.302	0.0115741	2_Patrolling monocytes	Ptbp3
Sod2	6.37e-07	0.412161	0.422	0.215	0.0124608	2_Patrolling monocytes	Sod2
Lrrfip1	6.37e-07	0.749136	0.416	0.217	0.0124703	2_Patrolling monocytes	Lrrfip1
Tmem50a	6.52e-07	0.548302	0.584	0.359	0.0127639	2_Patrolling monocytes	Tmem50a
Ikzf1	6.99e-07	0.893885	0.357	0.176	0.0136906	2_Patrolling monocytes	Ikzf1
Surf4	7e-07	0.997557	0.299	0.138	0.0136983	2_Patrolling monocytes	Surf4
Rplp0	7.2e-07	0.269335	0.994	0.953	0.0141012	2_Patrolling monocytes	Rplp0
Tab2	7.81e-07	0.811949	0.344	0.168	0.0152817	2_Patrolling monocytes	Tab2
Lsm12	7.81e-07	0.861908	0.286	0.128	0.0152962	2_Patrolling monocytes	Lsm12
Themis2	8.4e-07	0.908353	0.253	0.105	0.0164394	2_Patrolling monocytes	Themis2
Cdk11b	8.42e-07	0.919178	0.292	0.131	0.016481	2_Patrolling monocytes	Cdk11b
Snf8	8.44e-07	0.787322	0.351	0.172	0.0165159	2_Patrolling monocytes	Snf8
Coro1b	8.45e-07	0.869139	0.39	0.205	0.0165342	2_Patrolling monocytes	Coro1b
Pgd	8.73e-07	0.82559	0.351	0.175	0.0170934	2_Patrolling monocytes	Pgd
Trappc2l	8.8e-07	0.684655	0.364	0.179	0.0172194	2_Patrolling monocytes	Trappc2l
Ahnak	9e-07	0.486051	0.63	0.397	0.0176211	2_Patrolling monocytes	Ahnak
Hnrnpd	9.14e-07	0.745258	0.39	0.201	0.0178926	2_Patrolling monocytes	Hnrnpd
Mkln1	9.14e-07	0.725122	0.318	0.148	0.0178942	2_Patrolling monocytes	Mkln1
2002-03-01	1.06e-06	0.675959	0.331	0.159	0.0206553	2_Patrolling monocytes	2002-03-01
Junb	1.09e-06	0.570121	0.481	0.274	0.0213885	2_Patrolling monocytes	Junb
Pdha1	1.17e-06	0.890753	0.266	0.117	0.022888	2_Patrolling monocytes	Pdha1
Ssb	1.19e-06	0.575307	0.435	0.236	0.0233068	2_Patrolling monocytes	Ssb
Ndufs8	1.22e-06	0.716847	0.377	0.2	0.0237828	2_Patrolling monocytes	Ndufs8
9930111J21Rik2	1.4e-06	0.863883	0.377	0.201	0.0274232	2_Patrolling monocytes	9930111J21Rik2
Rpl36al	1.48e-06	0.490213	0.916	0.669	0.0290151	2_Patrolling monocytes	Rpl36al
Ube2q1	1.52e-06	0.940764	0.299	0.139	0.0297885	2_Patrolling monocytes	Ube2q1
Lamtor5	1.58e-06	0.596635	0.474	0.265	0.0309105	2_Patrolling monocytes	Lamtor5
Arhgap9	1.59e-06	0.712154	0.318	0.152	0.0310552	2_Patrolling monocytes	Arhgap9
Mrpl30	1.63e-06	0.518483	0.532	0.308	0.0318374	2_Patrolling monocytes	Mrpl30
Phb2	1.71e-06	0.583796	0.429	0.232	0.0333935	2_Patrolling monocytes	Phb2
Cd681	1.74e-06	0.278306	0.532	0.291	0.0340234	2_Patrolling monocytes	Cd68
Ap3s1	1.87e-06	0.838487	0.279	0.125	0.0366663	2_Patrolling monocytes	Ap3s1
Mettl9	1.91e-06	0.682321	0.299	0.14	0.0373263	2_Patrolling monocytes	Mettl9
Cfl1	1.98e-06	0.477786	0.864	0.613	0.0387818	2_Patrolling monocytes	Cfl1
Rab7	2.01e-06	0.572529	0.468	0.262	0.039333	2_Patrolling monocytes	Rab7
Tsc22d3	2.22e-06	0.283125	0.448	0.238	0.0435082	2_Patrolling monocytes	Tsc22d3
Mrps18a	2.27e-06	0.79776	0.292	0.136	0.0444789	2_Patrolling monocytes	Mrps18a
Ppp2r5c	2.35e-06	0.937359	0.312	0.153	0.0459933	2_Patrolling monocytes	Ppp2r5c
Lamtor4	2.37e-06	0.473326	0.545	0.322	0.0464069	2_Patrolling monocytes	Lamtor4
D8Ertd738e	2.4e-06	0.438519	0.792	0.531	0.0470533	2_Patrolling monocytes	D8Ertd738e
Nptn	2.61e-06	0.480165	0.403	0.206	0.0510453	2_Patrolling monocytes	Nptn
Mob1a	2.65e-06	0.587096	0.416	0.228	0.0518992	2_Patrolling monocytes	Mob1a
N4bp1	2.83e-06	0.67208	0.266	0.118	0.0554488	2_Patrolling monocytes	N4bp1
Pfdn6	2.84e-06	0.297758	0.344	0.165	0.055552	2_Patrolling monocytes	Pfdn6
Card19	2.89e-06	0.624477	0.351	0.171	0.0566653	2_Patrolling monocytes	Card19
Dock2	2.91e-06	0.813684	0.377	0.197	0.0569418	2_Patrolling monocytes	Dock2
Eif4e2	2.92e-06	0.755314	0.292	0.139	0.0571169	2_Patrolling monocytes	Eif4e2
Gapdh	2.97e-06	0.521669	0.688	0.492	0.0581912	2_Patrolling monocytes	Gapdh
Gpi1	3.33e-06	0.591163	0.5	0.302	0.0652458	2_Patrolling monocytes	Gpi1
Nsa2	3.36e-06	0.514036	0.63	0.393	0.0658246	2_Patrolling monocytes	Nsa2
Map4k4	3.37e-06	1.00458	0.253	0.113	0.0660002	2_Patrolling monocytes	Map4k4
Sp100	3.44e-06	0.739202	0.351	0.18	0.0673964	2_Patrolling monocytes	Sp100
Evi2a1	3.57e-06	0.450889	0.435	0.233	0.0698459	2_Patrolling monocytes	Evi2a
Adipor1	3.62e-06	0.495679	0.383	0.201	0.0708521	2_Patrolling monocytes	Adipor1
Mpeg11	3.63e-06	0.381733	0.532	0.317	0.071134	2_Patrolling monocytes	Mpeg1
Psmb5	3.77e-06	0.489517	0.487	0.281	0.0737274	2_Patrolling monocytes	Psmb5
Bzw1	3.82e-06	0.692199	0.409	0.222	0.0747138	2_Patrolling monocytes	Bzw1
Zc3hav1	3.96e-06	0.607066	0.331	0.162	0.0775014	2_Patrolling monocytes	Zc3hav1
Anp32a	4e-06	0.562055	0.519	0.314	0.0782679	2_Patrolling monocytes	Anp32a
Rexo2	4.14e-06	0.641563	0.357	0.187	0.0810327	2_Patrolling monocytes	Rexo2
Raly	4.22e-06	0.472521	0.435	0.234	0.0825046	2_Patrolling monocytes	Raly
Ninj1	4.52e-06	0.359019	0.273	0.122	0.0884788	2_Patrolling monocytes	Ninj1
Rnh1	4.97e-06	0.608309	0.429	0.238	0.0972079	2_Patrolling monocytes	Rnh1
Mrpl57	5.12e-06	0.722343	0.409	0.228	0.1002	2_Patrolling monocytes	Mrpl57
Dock8	5.12e-06	0.758055	0.26	0.118	0.100307	2_Patrolling monocytes	Dock8
Tspan13	5.15e-06	0.933204	0.377	0.21	0.100891	2_Patrolling monocytes	Tspan13
Ube2r2	5.32e-06	0.489276	0.325	0.16	0.10405	2_Patrolling monocytes	Ube2r2
Mob4	5.41e-06	0.627631	0.292	0.139	0.105948	2_Patrolling monocytes	Mob4
Ppp1ca	5.55e-06	0.444924	0.669	0.444	0.10872	2_Patrolling monocytes	Ppp1ca
Atg3	5.91e-06	0.69289	0.331	0.166	0.115682	2_Patrolling monocytes	Atg3
Cib1	6.17e-06	0.64393	0.325	0.163	0.120838	2_Patrolling monocytes	Cib1
Hnrnpf	6.2e-06	0.323962	0.714	0.47	0.121378	2_Patrolling monocytes	Hnrnpf
Syk	6.22e-06	0.641284	0.299	0.144	0.121779	2_Patrolling monocytes	Syk
Neurl31	6.73e-06	0.666042	0.344	0.174	0.131695	2_Patrolling monocytes	Neurl3
Magoh	6.88e-06	0.621562	0.286	0.136	0.134593	2_Patrolling monocytes	Magoh
Pkn1	6.94e-06	0.824129	0.312	0.157	0.135857	2_Patrolling monocytes	Pkn1
Mrps17	7.14e-06	0.524485	0.338	0.171	0.139663	2_Patrolling monocytes	Mrps17
Clta	7.22e-06	0.369841	0.747	0.495	0.141398	2_Patrolling monocytes	Clta
Tmed5	7.32e-06	0.767758	0.325	0.17	0.143354	2_Patrolling monocytes	Tmed5
Ppp4r2	7.61e-06	0.800606	0.266	0.124	0.148936	2_Patrolling monocytes	Ppp4r2
Cdc5l	7.87e-06	0.977133	0.273	0.131	0.153957	2_Patrolling monocytes	Cdc5l
Itgb1	7.95e-06	0.603693	0.468	0.268	0.155687	2_Patrolling monocytes	Itgb1
Baz1a	8.37e-06	0.857672	0.279	0.135	0.163794	2_Patrolling monocytes	Baz1a
Ier3ip1	8.43e-06	0.414704	0.487	0.287	0.164971	2_Patrolling monocytes	Ier3ip1
Rab6a	8.52e-06	0.894254	0.266	0.127	0.166807	2_Patrolling monocytes	Rab6a
Nsmce4a	8.62e-06	0.699029	0.292	0.142	0.16875	2_Patrolling monocytes	Nsmce4a
Anxa51	8.82e-06	0.607154	0.506	0.316	0.172613	2_Patrolling monocytes	Anxa5
Aurkaip1	8.93e-06	0.373851	0.448	0.251	0.174874	2_Patrolling monocytes	Aurkaip1
Rab14	8.98e-06	0.292127	0.61	0.381	0.175703	2_Patrolling monocytes	Rab14
Sdcbp	9.07e-06	0.461415	0.584	0.372	0.177463	2_Patrolling monocytes	Sdcbp
Psma6	9.41e-06	0.583242	0.39	0.217	0.18415	2_Patrolling monocytes	Psma6
Tnfaip8l2	1.04e-05	0.68558	0.364	0.197	0.204054	2_Patrolling monocytes	Tnfaip8l2
Purb	1.1e-05	0.555465	0.461	0.273	0.215363	2_Patrolling monocytes	Purb
Lman2	1.11e-05	0.443302	0.409	0.227	0.21766	2_Patrolling monocytes	Lman2
Srp9	1.13e-05	0.353818	0.662	0.42	0.22108	2_Patrolling monocytes	Srp9
Mrpl43	1.15e-05	0.262064	0.383	0.204	0.224593	2_Patrolling monocytes	Mrpl43
Stag2	1.18e-05	0.53223	0.318	0.162	0.230042	2_Patrolling monocytes	Stag2
Cyb5r4	1.23e-05	0.902009	0.26	0.121	0.240068	2_Patrolling monocytes	Cyb5r4
Ddx17	1.25e-05	0.332335	0.416	0.224	0.244527	2_Patrolling monocytes	Ddx17
Srsf9	1.25e-05	0.624384	0.37	0.207	0.244907	2_Patrolling monocytes	Srsf9
Bnip2	1.25e-05	0.582546	0.331	0.17	0.24563	2_Patrolling monocytes	Bnip2
Golga7	1.26e-05	0.747353	0.26	0.124	0.247525	2_Patrolling monocytes	Golga7
Ddx3x	1.3e-05	0.473304	0.435	0.246	0.254496	2_Patrolling monocytes	Ddx3x
Kdm2a	1.35e-05	0.473609	0.286	0.136	0.264818	2_Patrolling monocytes	Kdm2a
Mef2a	1.37e-05	0.411344	0.422	0.24	0.268266	2_Patrolling monocytes	Mef2a
Aup1	1.41e-05	0.35614	0.331	0.17	0.275059	2_Patrolling monocytes	Aup1
Ldha	1.43e-05	0.52206	0.513	0.312	0.28051	2_Patrolling monocytes	Ldha
Trappc6b	1.47e-05	0.858485	0.344	0.187	0.287864	2_Patrolling monocytes	Trappc6b
Psmd13	1.47e-05	0.554663	0.318	0.16	0.288605	2_Patrolling monocytes	Psmd13
Usp15	1.51e-05	0.724419	0.26	0.122	0.295987	2_Patrolling monocytes	Usp15
Smc6	1.53e-05	0.844471	0.364	0.199	0.298716	2_Patrolling monocytes	Smc6
Cox5a1	1.55e-05	0.344469	0.701	0.478	0.303143	2_Patrolling monocytes	Cox5a
Grb2	1.57e-05	0.537587	0.429	0.242	0.307102	2_Patrolling monocytes	Grb2
Dnaja1	1.57e-05	0.438571	0.519	0.316	0.307775	2_Patrolling monocytes	Dnaja1
Dram2	1.59e-05	0.454632	0.266	0.124	0.31157	2_Patrolling monocytes	Dram2
C1d	1.59e-05	0.3462	0.383	0.209	0.31169	2_Patrolling monocytes	C1d
Wac	1.66e-05	0.370567	0.292	0.141	0.325813	2_Patrolling monocytes	Wac
Snu13	1.67e-05	0.552048	0.513	0.309	0.32737	2_Patrolling monocytes	Snu13
Ube2f	1.68e-05	0.804746	0.299	0.153	0.329434	2_Patrolling monocytes	Ube2f
Dynll1	1.69e-05	0.457027	0.792	0.603	0.33091	2_Patrolling monocytes	Dynll1
Mier1	1.73e-05	0.356806	0.383	0.205	0.337729	2_Patrolling monocytes	Mier1
Eif3k	1.81e-05	0.383617	0.799	0.567	0.354538	2_Patrolling monocytes	Eif3k
Qk	1.87e-05	0.356207	0.357	0.188	0.36566	2_Patrolling monocytes	Qk
Supt4a	1.88e-05	0.471394	0.513	0.316	0.368264	2_Patrolling monocytes	Supt4a
Eif4a1	1.89e-05	0.427501	0.623	0.405	0.37011	2_Patrolling monocytes	Eif4a1
Mpc2	1.9e-05	0.467163	0.442	0.263	0.371786	2_Patrolling monocytes	Mpc2
Vdac3	1.93e-05	0.476793	0.39	0.217	0.378714	2_Patrolling monocytes	Vdac3
H2afy	1.97e-05	0.407335	0.481	0.281	0.385132	2_Patrolling monocytes	H2afy
Tpi1	2.07e-05	0.344271	0.37	0.195	0.406124	2_Patrolling monocytes	Tpi1
Erp291	2.19e-05	0.439243	0.597	0.385	0.429575	2_Patrolling monocytes	Erp29
Cacybp	2.2e-05	0.692702	0.312	0.164	0.430617	2_Patrolling monocytes	Cacybp
H13	2.25e-05	0.554442	0.338	0.18	0.441354	2_Patrolling monocytes	H13
Selenos	2.27e-05	0.530318	0.448	0.268	0.443875	2_Patrolling monocytes	Selenos
Dnajc5	2.27e-05	0.948685	0.292	0.148	0.444703	2_Patrolling monocytes	Dnajc5
Aldoa	2.27e-05	0.30934	0.649	0.423	0.444747	2_Patrolling monocytes	Aldoa
Akap13	2.34e-05	0.44846	0.552	0.351	0.45746	2_Patrolling monocytes	Akap13
Itch	2.35e-05	0.630999	0.351	0.193	0.4601	2_Patrolling monocytes	Itch
Nfkb1	2.37e-05	0.433975	0.39	0.218	0.46385	2_Patrolling monocytes	Nfkb1
Myl12a	2.37e-05	0.367765	0.662	0.427	0.464815	2_Patrolling monocytes	Myl12a
Hspa8	2.56e-05	0.531546	0.786	0.729	0.501143	2_Patrolling monocytes	Hspa8
Emc7	2.6e-05	0.619687	0.318	0.168	0.508986	2_Patrolling monocytes	Emc7
Ndufb9	2.64e-05	0.275402	0.649	0.426	0.515811	2_Patrolling monocytes	Ndufb9
Clec4a21	2.71e-05	0.514446	0.325	0.171	0.530971	2_Patrolling monocytes	Clec4a2
Msl1	2.76e-05	0.306696	0.266	0.128	0.539489	2_Patrolling monocytes	Msl1
Bcap31	2.9e-05	0.339028	0.403	0.224	0.568544	2_Patrolling monocytes	Bcap31
Pgk1	2.91e-05	0.516679	0.357	0.194	0.569103	2_Patrolling monocytes	Pgk1
Cox14	2.95e-05	0.304111	0.552	0.341	0.578155	2_Patrolling monocytes	Cox14
Naa50	3.05e-05	0.765081	0.299	0.156	0.596527	2_Patrolling monocytes	Naa50
Fam174a	3.17e-05	0.505979	0.37	0.204	0.62133	2_Patrolling monocytes	Fam174a
Commd1	3.18e-05	0.82163	0.266	0.131	0.621688	2_Patrolling monocytes	Commd1
Cox5b	3.18e-05	0.376305	0.773	0.521	0.621971	2_Patrolling monocytes	Cox5b
Mrps18c	3.2e-05	0.284475	0.338	0.176	0.625783	2_Patrolling monocytes	Mrps18c
Ehbp1l1	3.23e-05	0.502148	0.279	0.14	0.632723	2_Patrolling monocytes	Ehbp1l1
Ppp3ca	3.3e-05	0.459649	0.403	0.226	0.64667	2_Patrolling monocytes	Ppp3ca
Smc1a	3.35e-05	0.627283	0.299	0.154	0.656477	2_Patrolling monocytes	Smc1a
Ube2d2a	3.65e-05	0.49822	0.461	0.285	0.713903	2_Patrolling monocytes	Ube2d2a
Chmp2b	3.69e-05	0.617153	0.266	0.13	0.721442	2_Patrolling monocytes	Chmp2b
Rbm8a	3.78e-05	0.544331	0.37	0.211	0.740455	2_Patrolling monocytes	Rbm8a
Mkrn1	3.85e-05	0.57647	0.351	0.193	0.753556	2_Patrolling monocytes	Mkrn1
2010107E04Rik	3.85e-05	0.433219	0.636	0.433	0.75439	2_Patrolling monocytes	2010107E04Rik
Lrpap1	3.89e-05	0.747999	0.279	0.141	0.76144	2_Patrolling monocytes	Lrpap1
Rsu1	3.94e-05	0.284304	0.312	0.159	0.770457	2_Patrolling monocytes	Rsu1
Prdx2	4e-05	0.307463	0.545	0.345	0.782013	2_Patrolling monocytes	Prdx2
Mycbp2	4.02e-05	0.386971	0.494	0.304	0.787393	2_Patrolling monocytes	Mycbp2
Atp6ap1	4.1e-05	0.355835	0.292	0.147	0.802007	2_Patrolling monocytes	Atp6ap1
Slc25a11	4.11e-05	0.456958	0.279	0.136	0.804236	2_Patrolling monocytes	Slc25a11
Fam104a	4.18e-05	0.454486	0.39	0.218	0.81751	2_Patrolling monocytes	Fam104a
5031439G07Rik	4.39e-05	0.654127	0.253	0.124	0.859224	2_Patrolling monocytes	5031439G07Rik
Mtdh	4.41e-05	0.429688	0.506	0.317	0.863674	2_Patrolling monocytes	Mtdh
Hacd4	4.57e-05	0.583359	0.325	0.175	0.894485	2_Patrolling monocytes	Hacd4
Cbfa2t3	4.58e-05	0.788287	0.299	0.158	0.89688	2_Patrolling monocytes	Cbfa2t3
Nap1l1	4.67e-05	0.442318	0.494	0.297	0.914713	2_Patrolling monocytes	Nap1l1
Dnajc10	4.68e-05	0.507166	0.299	0.152	0.915594	2_Patrolling monocytes	Dnajc10
Ssr2	4.83e-05	0.532548	0.331	0.18	0.946252	2_Patrolling monocytes	Ssr2
Mbd2	5.09e-05	0.622774	0.344	0.193	0.996314	2_Patrolling monocytes	Mbd2
H1f0	5.11e-05	0.653619	0.26	0.129	1	2_Patrolling monocytes	H1f0
Psmb8	5.14e-05	0.376892	0.656	0.457	1	2_Patrolling monocytes	Psmb8
Bub3	5.33e-05	0.581611	0.312	0.164	1	2_Patrolling monocytes	Bub3
Ctcf	5.46e-05	0.494013	0.305	0.157	1	2_Patrolling monocytes	Ctcf
Nfix	5.46e-05	0.577926	0.279	0.141	1	2_Patrolling monocytes	Nfix
Atp5c1	5.49e-05	0.339882	0.688	0.46	1	2_Patrolling monocytes	Atp5c1
Ube2l3	5.54e-05	0.716801	0.416	0.255	1	2_Patrolling monocytes	Ube2l3
Susd3	5.9e-05	0.660687	0.253	0.123	1	2_Patrolling monocytes	Susd3
Dnajb11	6.05e-05	0.654276	0.325	0.182	1	2_Patrolling monocytes	Dnajb11
Psmb3	6.3e-05	0.470215	0.513	0.331	1	2_Patrolling monocytes	Psmb3
Dbnl	6.38e-05	0.506849	0.318	0.171	1	2_Patrolling monocytes	Dbnl
Mat2a	6.51e-05	0.548588	0.403	0.239	1	2_Patrolling monocytes	Mat2a
Eif3c	6.56e-05	0.493651	0.442	0.262	1	2_Patrolling monocytes	Eif3c
Cct4	6.91e-05	0.583104	0.435	0.269	1	2_Patrolling monocytes	Cct4
Rab2a	6.94e-05	0.623026	0.435	0.271	1	2_Patrolling monocytes	Rab2a
Tmed2	6.95e-05	0.351689	0.656	0.435	1	2_Patrolling monocytes	Tmed2
Ptp4a2	7.02e-05	0.452507	0.649	0.44	1	2_Patrolling monocytes	Ptp4a2
Psma4	7.45e-05	0.494396	0.429	0.259	1	2_Patrolling monocytes	Psma4
Ube2d3	7.49e-05	0.383013	0.701	0.513	1	2_Patrolling monocytes	Ube2d3
Vps35	7.56e-05	0.515981	0.299	0.159	1	2_Patrolling monocytes	Vps35
Psmb10	7.61e-05	0.421938	0.403	0.24	1	2_Patrolling monocytes	Psmb10
Psme2	7.69e-05	0.466681	0.487	0.309	1	2_Patrolling monocytes	Psme2
Tmbim4	7.84e-05	0.604165	0.357	0.209	1	2_Patrolling monocytes	Tmbim4
Stx7	7.89e-05	0.344779	0.429	0.253	1	2_Patrolling monocytes	Stx7
Uqcrc2	7.92e-05	0.397876	0.331	0.185	1	2_Patrolling monocytes	Uqcrc2
Copb1	7.99e-05	0.671145	0.26	0.134	1	2_Patrolling monocytes	Copb1
Atp6v1a	8.53e-05	0.532151	0.266	0.135	1	2_Patrolling monocytes	Atp6v1a
Hsp90ab1	8.64e-05	0.372388	0.864	0.717	1	2_Patrolling monocytes	Hsp90ab1
Zcrb1	8.83e-05	0.330966	0.377	0.212	1	2_Patrolling monocytes	Zcrb1
Mff	8.9e-05	0.616475	0.292	0.153	1	2_Patrolling monocytes	Mff
Zfand5	9.36e-05	0.578678	0.383	0.229	1	2_Patrolling monocytes	Zfand5
Atp6v1e1	9.38e-05	0.399153	0.377	0.218	1	2_Patrolling monocytes	Atp6v1e1
Csf2ra1	0.000103113	0.271474	0.487	0.296	1	2_Patrolling monocytes	Csf2ra
Taf6l	0.000103614	0.463965	0.351	0.197	1	2_Patrolling monocytes	Taf6l
Clec2d	0.000105746	0.374614	0.481	0.296	1	2_Patrolling monocytes	Clec2d
Sf3b5	0.000106998	0.46839	0.435	0.271	1	2_Patrolling monocytes	Sf3b5
Rala	0.000108734	0.469783	0.312	0.166	1	2_Patrolling monocytes	Rala
Macf1	0.000111267	0.327402	0.416	0.244	1	2_Patrolling monocytes	Macf1
Uqcrq	0.000111287	0.373674	0.721	0.496	1	2_Patrolling monocytes	Uqcrq
Eif3g	0.000113983	0.532663	0.331	0.186	1	2_Patrolling monocytes	Eif3g
Nipbl	0.000119849	0.272975	0.396	0.232	1	2_Patrolling monocytes	Nipbl
Ptp4a1	0.000124173	0.413577	0.253	0.124	1	2_Patrolling monocytes	Ptp4a1
Cope	0.000124844	0.384475	0.429	0.265	1	2_Patrolling monocytes	Cope
Ifi35	0.000136952	0.592451	0.286	0.156	1	2_Patrolling monocytes	Ifi35
Tep1	0.000137699	0.763376	0.292	0.162	1	2_Patrolling monocytes	Tep1
Pdap1	0.00013913	0.432647	0.351	0.204	1	2_Patrolling monocytes	Pdap1
Ppp1cb	0.000140561	0.542458	0.351	0.206	1	2_Patrolling monocytes	Ppp1cb
Sppl2a	0.000144496	0.555465	0.331	0.191	1	2_Patrolling monocytes	Sppl2a
Clint1	0.000148135	0.511205	0.338	0.195	1	2_Patrolling monocytes	Clint1
Jpt1	0.000157885	0.338587	0.545	0.357	1	2_Patrolling monocytes	Jpt1
Fndc3a	0.00016247	0.701219	0.253	0.131	1	2_Patrolling monocytes	Fndc3a
Mknk2	0.000165283	0.635552	0.273	0.148	1	2_Patrolling monocytes	Mknk2
Chd4	0.000166697	0.382128	0.416	0.246	1	2_Patrolling monocytes	Chd4
Parp14	0.000169812	0.550499	0.26	0.135	1	2_Patrolling monocytes	Parp14
Mtch2	0.000170316	0.510342	0.279	0.15	1	2_Patrolling monocytes	Mtch2
Tmem258	0.000172358	0.261355	0.584	0.375	1	2_Patrolling monocytes	Tmem258
Chchd1	0.000180994	0.433513	0.383	0.226	1	2_Patrolling monocytes	Chchd1
Ddx3y	0.000187007	0.50275	0.273	0.145	1	2_Patrolling monocytes	Ddx3y
Scd2	0.000188336	0.477445	0.26	0.136	1	2_Patrolling monocytes	Scd2
Ccdc50	0.000188608	0.495813	0.312	0.172	1	2_Patrolling monocytes	Ccdc50
Ywhag	0.00019741	0.519474	0.279	0.152	1	2_Patrolling monocytes	Ywhag
Irf2	0.000200881	0.437243	0.37	0.22	1	2_Patrolling monocytes	Irf2
Anp32b	0.000200955	0.341006	0.539	0.352	1	2_Patrolling monocytes	Anp32b
Uqcc2	0.000201349	0.3495	0.487	0.304	1	2_Patrolling monocytes	Uqcc2
Capza1	0.000201971	0.579358	0.338	0.199	1	2_Patrolling monocytes	Capza1
Litaf	0.000203763	0.380349	0.266	0.14	1	2_Patrolling monocytes	Litaf
Cbl	0.000204948	0.372717	0.344	0.194	1	2_Patrolling monocytes	Cbl
Bcl2a1d	0.000205251	1.04604	0.279	0.156	1	2_Patrolling monocytes	Bcl2a1d
Eif3e	0.00020547	0.296413	0.675	0.455	1	2_Patrolling monocytes	Eif3e
Otulin	0.000205673	0.531959	0.253	0.129	1	2_Patrolling monocytes	Otulin
Cdk9	0.000206082	0.569456	0.273	0.146	1	2_Patrolling monocytes	Cdk9
Tmed10	0.000212788	0.276582	0.578	0.39	1	2_Patrolling monocytes	Tmed10
Lmo4	0.000216798	0.288691	0.519	0.339	1	2_Patrolling monocytes	Lmo4
Atp5l	0.000217977	0.28716	0.89	0.702	1	2_Patrolling monocytes	Atp5l
Csk	0.000223483	0.746914	0.37	0.232	1	2_Patrolling monocytes	Csk
Laptm51	0.000224259	0.404407	0.701	0.544	1	2_Patrolling monocytes	Laptm5
Camk1d	0.000226461	0.801806	0.26	0.14	1	2_Patrolling monocytes	Camk1d
Gnb1	0.000226474	0.330874	0.61	0.404	1	2_Patrolling monocytes	Gnb1
Tm6sf11	0.000235838	0.393224	0.383	0.232	1	2_Patrolling monocytes	Tm6sf1
Pum2	0.000236161	0.779239	0.286	0.162	1	2_Patrolling monocytes	Pum2
Necap2	0.000238877	0.772937	0.253	0.134	1	2_Patrolling monocytes	Necap2
Sypl	0.000241914	0.280702	0.344	0.194	1	2_Patrolling monocytes	Sypl
Gemin7	0.000243155	0.593316	0.305	0.174	1	2_Patrolling monocytes	Gemin7
Sec11a	0.000244091	0.46612	0.37	0.223	1	2_Patrolling monocytes	Sec11a
Nckap1l	0.000251818	0.809734	0.279	0.157	1	2_Patrolling monocytes	Nckap1l
Tsn	0.000251837	0.405955	0.351	0.206	1	2_Patrolling monocytes	Tsn
Polr2k	0.000252341	0.355588	0.396	0.234	1	2_Patrolling monocytes	Polr2k
Lnpep	0.000257258	0.582489	0.292	0.166	1	2_Patrolling monocytes	Lnpep
Sec61g	0.000259205	0.333033	0.896	0.708	1	2_Patrolling monocytes	Sec61g
Hcls11	0.00027835	0.621998	0.364	0.224	1	2_Patrolling monocytes	Hcls1
Pbrm1	0.000281455	0.484429	0.37	0.223	1	2_Patrolling monocytes	Pbrm1
Ubtf	0.000285589	0.442667	0.273	0.148	1	2_Patrolling monocytes	Ubtf
Psma2	0.00028684	0.354479	0.481	0.317	1	2_Patrolling monocytes	Psma2
Far1	0.000289212	0.321886	0.318	0.181	1	2_Patrolling monocytes	Far1
Eif3f	0.000296721	0.265973	0.805	0.621	1	2_Patrolling monocytes	Eif3f
Rbm6	0.000306549	0.383081	0.26	0.139	1	2_Patrolling monocytes	Rbm6
Ywhae	0.000309183	0.253028	0.617	0.411	1	2_Patrolling monocytes	Ywhae
Ssu72	0.000312862	0.32951	0.396	0.248	1	2_Patrolling monocytes	Ssu72
Rbm3	0.000312908	0.252452	0.519	0.332	1	2_Patrolling monocytes	Rbm3
Cul3	0.000320944	0.929607	0.273	0.156	1	2_Patrolling monocytes	Cul3
Atxn7l3b	0.000328034	0.360562	0.429	0.268	1	2_Patrolling monocytes	Atxn7l3b
Ggnbp2	0.000330637	0.264795	0.331	0.192	1	2_Patrolling monocytes	Ggnbp2
Bcl10	0.000330758	0.496554	0.292	0.163	1	2_Patrolling monocytes	Bcl10
Pcbp1	0.000334564	0.393001	0.532	0.351	1	2_Patrolling monocytes	Pcbp1
Sptbn1	0.00034382	0.653599	0.305	0.175	1	2_Patrolling monocytes	Sptbn1
BC031181	0.000363662	0.40074	0.364	0.221	1	2_Patrolling monocytes	BC031181
Snx3	0.000375101	0.419141	0.506	0.332	1	2_Patrolling monocytes	Snx3
Klf3	0.000380187	0.288325	0.39	0.241	1	2_Patrolling monocytes	Klf3
Ezr	0.000383722	0.311197	0.448	0.287	1	2_Patrolling monocytes	Ezr
Xiap	0.000384266	0.421131	0.299	0.168	1	2_Patrolling monocytes	Xiap
Phf5a	0.000396597	0.544892	0.299	0.169	1	2_Patrolling monocytes	Phf5a
Pon2	0.000402924	0.409275	0.292	0.168	1	2_Patrolling monocytes	Pon2
Reep5	0.000403231	0.285165	0.552	0.378	1	2_Patrolling monocytes	Reep5
Ndufs4	0.000417204	0.480982	0.338	0.201	1	2_Patrolling monocytes	Ndufs4
Sec61a1	0.000422574	0.396561	0.286	0.16	1	2_Patrolling monocytes	Sec61a1
Esd	0.000448836	0.309621	0.474	0.3	1	2_Patrolling monocytes	Esd
Eif4ebp1	0.0004624	0.555028	0.383	0.239	1	2_Patrolling monocytes	Eif4ebp1
Pfn11	0.000476996	0.382455	0.981	0.842	1	2_Patrolling monocytes	Pfn1
Ndufb3	0.000494906	0.252131	0.448	0.277	1	2_Patrolling monocytes	Ndufb3
Baz2b	0.000501445	0.39719	0.253	0.139	1	2_Patrolling monocytes	Baz2b
Nfe2l21	0.000506672	0.52676	0.338	0.206	1	2_Patrolling monocytes	Nfe2l2
Zc3h15	0.000509475	0.301251	0.312	0.182	1	2_Patrolling monocytes	Zc3h15
Pdcd6	0.00052903	0.468275	0.312	0.183	1	2_Patrolling monocytes	Pdcd6
Papola	0.000555875	0.565342	0.357	0.218	1	2_Patrolling monocytes	Papola
Nme1	0.000567281	0.404036	0.487	0.317	1	2_Patrolling monocytes	Nme1
Brk1	0.000567958	0.262957	0.519	0.361	1	2_Patrolling monocytes	Brk1
Srsf10	0.000573766	0.371768	0.318	0.187	1	2_Patrolling monocytes	Srsf10
Zfp638	0.000581637	0.591985	0.26	0.144	1	2_Patrolling monocytes	Zfp638
Hectd1	0.00058365	0.459595	0.37	0.233	1	2_Patrolling monocytes	Hectd1
Tprgl	0.000587807	0.450395	0.318	0.188	1	2_Patrolling monocytes	Tprgl
Snrpc	0.000591495	0.454186	0.279	0.157	1	2_Patrolling monocytes	Snrpc
Btf3	0.000603568	0.263822	0.844	0.653	1	2_Patrolling monocytes	Btf3
Atp2a2	0.000610338	0.361685	0.279	0.158	1	2_Patrolling monocytes	Atp2a2
Btg2	0.000626556	0.250271	0.448	0.283	1	2_Patrolling monocytes	Btg2
Atrx	0.000645656	0.302011	0.435	0.285	1	2_Patrolling monocytes	Atrx
Csnk2b	0.000658834	0.478209	0.305	0.179	1	2_Patrolling monocytes	Csnk2b
Mcts1	0.000672564	0.330575	0.273	0.152	1	2_Patrolling monocytes	Mcts1
Cmtm6	0.000674422	0.380361	0.253	0.142	1	2_Patrolling monocytes	Cmtm6
Lcp11	0.000674925	0.385357	0.636	0.468	1	2_Patrolling monocytes	Lcp1
Erbin	0.000699712	0.401114	0.273	0.157	1	2_Patrolling monocytes	Erbin
Sin3b	0.00071529	0.28573	0.299	0.172	1	2_Patrolling monocytes	Sin3b
Adcy7	0.000716874	0.450561	0.286	0.165	1	2_Patrolling monocytes	Adcy7
Mapk1	0.000722056	0.361271	0.279	0.16	1	2_Patrolling monocytes	Mapk1
Gfpt1	0.00073866	0.565569	0.253	0.142	1	2_Patrolling monocytes	Gfpt1
Capns1	0.000755528	0.267907	0.513	0.351	1	2_Patrolling monocytes	Capns1
Trappc1	0.000786223	0.462669	0.253	0.139	1	2_Patrolling monocytes	Trappc1
Mvb12a	0.000828596	0.700218	0.266	0.156	1	2_Patrolling monocytes	Mvb12a
Cklf	0.000848654	0.708422	0.26	0.146	1	2_Patrolling monocytes	Cklf
Cct2	0.00085478	0.431679	0.351	0.221	1	2_Patrolling monocytes	Cct2
Mrps24	0.000858737	0.316915	0.487	0.331	1	2_Patrolling monocytes	Mrps24
Psme1	0.000877117	0.260626	0.584	0.399	1	2_Patrolling monocytes	Psme1
Dek	0.000897076	0.33872	0.416	0.265	1	2_Patrolling monocytes	Dek
Plec	0.000920686	0.441414	0.253	0.14	1	2_Patrolling monocytes	Plec
Srp19	0.000931625	0.763934	0.286	0.175	1	2_Patrolling monocytes	Srp19
Tcp1	0.000961489	0.434851	0.312	0.188	1	2_Patrolling monocytes	Tcp1
Smdt1	0.00100485	0.312585	0.734	0.54	1	2_Patrolling monocytes	Smdt1
Chic2	0.00100799	0.418441	0.305	0.185	1	2_Patrolling monocytes	Chic2
Eif5a	0.00104737	0.38319	0.675	0.509	1	2_Patrolling monocytes	Eif5a
Map3k1	0.00105225	0.433174	0.292	0.171	1	2_Patrolling monocytes	Map3k1
Eloc	0.00105388	0.474638	0.383	0.251	1	2_Patrolling monocytes	Eloc
Pura	0.00105862	0.531101	0.377	0.24	1	2_Patrolling monocytes	Pura
Ormdl2	0.00109551	0.267855	0.266	0.151	1	2_Patrolling monocytes	Ormdl2
Mrpl12	0.00112894	0.451818	0.292	0.174	1	2_Patrolling monocytes	Mrpl12
Ubxn1	0.0011608	0.274747	0.461	0.297	1	2_Patrolling monocytes	Ubxn1
Arpc1a	0.00117994	0.261402	0.39	0.247	1	2_Patrolling monocytes	Arpc1a
Arid4a	0.00118078	0.751021	0.279	0.168	1	2_Patrolling monocytes	Arid4a
Aimp1	0.00119626	0.547862	0.312	0.193	1	2_Patrolling monocytes	Aimp1
Bud31	0.00121852	0.300869	0.253	0.142	1	2_Patrolling monocytes	Bud31
Dctn3	0.00123746	0.348523	0.37	0.244	1	2_Patrolling monocytes	Dctn3
Ppp2ca	0.0012377	0.312619	0.364	0.23	1	2_Patrolling monocytes	Ppp2ca
Twf2	0.00125647	0.498311	0.253	0.145	1	2_Patrolling monocytes	Twf2
Sar1a	0.00128031	0.661633	0.26	0.153	1	2_Patrolling monocytes	Sar1a
Rab8a	0.00129095	0.253262	0.292	0.169	1	2_Patrolling monocytes	Rab8a
Rps27l	0.00132066	0.327027	0.76	0.555	1	2_Patrolling monocytes	Rps27l
Scamp2	0.00135505	0.547656	0.26	0.153	1	2_Patrolling monocytes	Scamp2
Cd2ap	0.00136563	0.325728	0.377	0.241	1	2_Patrolling monocytes	Cd2ap
Oaz11	0.0014276	0.264377	0.961	0.829	1	2_Patrolling monocytes	Oaz1
B230219D22Rik	0.00144308	0.337213	0.338	0.204	1	2_Patrolling monocytes	B230219D22Rik
Khdrbs1	0.0014899	0.278296	0.338	0.211	1	2_Patrolling monocytes	Khdrbs1
Pdia6	0.00149999	0.409092	0.468	0.324	1	2_Patrolling monocytes	Pdia6
Rab11b	0.00150046	0.519299	0.305	0.192	1	2_Patrolling monocytes	Rab11b
Wapl	0.00150049	0.278574	0.273	0.162	1	2_Patrolling monocytes	Wapl
Cox6a1	0.0015356	0.353947	0.636	0.45	1	2_Patrolling monocytes	Cox6a1
Banf1	0.00158836	0.302785	0.279	0.163	1	2_Patrolling monocytes	Banf1
Nfic	0.00159082	0.289779	0.26	0.15	1	2_Patrolling monocytes	Nfic
Dcun1d5	0.00161053	0.379398	0.351	0.218	1	2_Patrolling monocytes	Dcun1d5
Psmd2	0.00162305	0.27135	0.253	0.146	1	2_Patrolling monocytes	Psmd2
Rwdd1	0.00162824	0.288876	0.357	0.227	1	2_Patrolling monocytes	Rwdd1
Slc25a3	0.00172237	0.301352	0.571	0.419	1	2_Patrolling monocytes	Slc25a3
Tomm22	0.00178059	0.333346	0.442	0.309	1	2_Patrolling monocytes	Tomm22
Cggbp1	0.00180439	0.258414	0.338	0.209	1	2_Patrolling monocytes	Cggbp1
Cstb	0.0019674	0.516262	0.435	0.306	1	2_Patrolling monocytes	Cstb
Ube2b	0.0019712	0.280314	0.416	0.269	1	2_Patrolling monocytes	Ube2b
Eif1ax	0.00199481	0.377573	0.299	0.182	1	2_Patrolling monocytes	Eif1ax
Calm3	0.00205829	0.365361	0.455	0.312	1	2_Patrolling monocytes	Calm3
Scaf11	0.00217397	0.466503	0.331	0.205	1	2_Patrolling monocytes	Scaf11
Dazap2	0.002259	0.319463	0.461	0.332	1	2_Patrolling monocytes	Dazap2
Gng5	0.0022815	0.286894	0.929	0.771	1	2_Patrolling monocytes	Gng5
Dync1i2	0.00234184	0.382649	0.357	0.236	1	2_Patrolling monocytes	Dync1i2
Actn4	0.00238644	0.357424	0.253	0.147	1	2_Patrolling monocytes	Actn4
Syncrip	0.00250322	0.407486	0.266	0.162	1	2_Patrolling monocytes	Syncrip
Akt1	0.00252196	0.350324	0.273	0.165	1	2_Patrolling monocytes	Akt1
Ubxn4	0.00253241	0.357821	0.331	0.211	1	2_Patrolling monocytes	Ubxn4
Tmem219	0.00254344	0.545183	0.253	0.151	1	2_Patrolling monocytes	Tmem219
Ube2n	0.00266193	0.488785	0.351	0.234	1	2_Patrolling monocytes	Ube2n
Atp6v0d1	0.00277038	0.533018	0.273	0.17	1	2_Patrolling monocytes	Atp6v0d1
Ddx24	0.00279825	0.332845	0.364	0.239	1	2_Patrolling monocytes	Ddx24
Commd4	0.00279988	0.450912	0.26	0.156	1	2_Patrolling monocytes	Commd4
Dad1	0.00293622	0.263995	0.578	0.425	1	2_Patrolling monocytes	Dad1
H2afz	0.00294844	0.289515	0.799	0.638	1	2_Patrolling monocytes	H2afz
Fam32a	0.00308087	0.363344	0.364	0.239	1	2_Patrolling monocytes	Fam32a
Xrn2	0.00320112	0.425816	0.305	0.198	1	2_Patrolling monocytes	Xrn2
Ssr1	0.00324583	0.321051	0.357	0.235	1	2_Patrolling monocytes	Ssr1
Nktr	0.0033228	0.367898	0.377	0.255	1	2_Patrolling monocytes	Nktr
R3hdm1	0.00359641	0.441065	0.286	0.18	1	2_Patrolling monocytes	R3hdm1
Mrps21	0.00367461	0.254423	0.539	0.382	1	2_Patrolling monocytes	Mrps21
Orai1	0.00369958	0.355116	0.253	0.151	1	2_Patrolling monocytes	Orai1
Celf1	0.00379589	0.46046	0.266	0.164	1	2_Patrolling monocytes	Celf1
Ier5	0.00386498	0.284132	0.318	0.199	1	2_Patrolling monocytes	Ier5
Wipf1	0.00391915	0.355567	0.266	0.162	1	2_Patrolling monocytes	Wipf1
Skp1a	0.00391925	0.464582	0.305	0.199	1	2_Patrolling monocytes	Skp1a
Ranbp1	0.00401874	0.441959	0.429	0.305	1	2_Patrolling monocytes	Ranbp1
Brd1	0.00409317	0.310565	0.26	0.156	1	2_Patrolling monocytes	Brd1
Phf20l1	0.00410724	0.426327	0.286	0.181	1	2_Patrolling monocytes	Phf20l1
Arglu1	0.00415009	0.309587	0.383	0.264	1	2_Patrolling monocytes	Arglu1
Polr2g	0.00453563	0.279188	0.253	0.156	1	2_Patrolling monocytes	Polr2g
Hsp90aa1	0.00454158	0.461831	0.481	0.338	1	2_Patrolling monocytes	Hsp90aa1
Mrpl24	0.00466169	0.258551	0.325	0.21	1	2_Patrolling monocytes	Mrpl24
Svbp1	0.00467905	0.433732	0.279	0.177	1	2_Patrolling monocytes	Svbp
Pdcd10	0.00470556	0.367691	0.344	0.226	1	2_Patrolling monocytes	Pdcd10
Lamtor1	0.00476995	0.301357	0.377	0.252	1	2_Patrolling monocytes	Lamtor1
Epn11	0.00487	0.355066	0.325	0.217	1	2_Patrolling monocytes	Epn1
Atp6v1d	0.00496134	0.514615	0.273	0.175	1	2_Patrolling monocytes	Atp6v1d
Mrps15	0.0049843	0.44923	0.266	0.166	1	2_Patrolling monocytes	Mrps15
Nr3c1	0.00502249	0.463517	0.292	0.189	1	2_Patrolling monocytes	Nr3c1
Taok31	0.00521004	0.31146	0.338	0.223	1	2_Patrolling monocytes	Taok3
Znrd1	0.00522216	0.298773	0.266	0.165	1	2_Patrolling monocytes	Znrd1
Arfgef1	0.00525569	0.334017	0.266	0.165	1	2_Patrolling monocytes	Arfgef1
Crlf2	0.0057154	0.483899	0.286	0.182	1	2_Patrolling monocytes	Crlf2
Sugt1	0.00584761	0.395892	0.292	0.188	1	2_Patrolling monocytes	Sugt1
Cdv3	0.00593289	0.288025	0.286	0.183	1	2_Patrolling monocytes	Cdv3
Sdhb	0.00612686	0.316331	0.39	0.275	1	2_Patrolling monocytes	Sdhb
Pafah1b1	0.00613361	0.265238	0.377	0.257	1	2_Patrolling monocytes	Pafah1b1
Cyfip11	0.00643876	0.354741	0.305	0.2	1	2_Patrolling monocytes	Cyfip1
Smarca5	0.00655344	0.294034	0.318	0.212	1	2_Patrolling monocytes	Smarca5
Cebpz	0.00694744	0.373146	0.253	0.158	1	2_Patrolling monocytes	Cebpz
Tgm4	0.00701984	0.722144	0.403	0.281	1	2_Patrolling monocytes	Tgm4
Mat2b	0.00730517	0.251298	0.253	0.159	1	2_Patrolling monocytes	Mat2b
Nono	0.00759467	0.316324	0.338	0.23	1	2_Patrolling monocytes	Nono
Npc21	0.00771225	0.263958	0.695	0.563	1	2_Patrolling monocytes	Npc2
Reep3	0.00880524	0.504777	0.292	0.191	1	2_Patrolling monocytes	Reep3
Cd209a	2.08e-86	5.58918	0.529	0.017	4.07e-82	3_Dendritic cells	Cd209a
Cbfa2t31	2.66e-54	3.13981	0.64	0.106	5.21e-50	3_Dendritic cells	Cbfa2t3
Crip11	2.32e-49	2.35071	0.978	0.679	4.54e-45	3_Dendritic cells	Crip1
Olfm1	1.4e-47	3.6383	0.434	0.043	2.75e-43	3_Dendritic cells	Olfm1
Clec4b1	1.84e-47	3.17007	0.485	0.058	3.6e-43	3_Dendritic cells	Clec4b1
H2-DMb2	1.57e-38	2.33064	0.434	0.054	3.08e-34	3_Dendritic cells	H2-DMb2
Clec10a	2.26e-37	3.18161	0.368	0.039	4.43e-33	3_Dendritic cells	Clec10a
Gm2a1	2.5e-37	1.90651	0.868	0.354	4.89e-33	3_Dendritic cells	Gm2a
Tnni2	7.32e-37	3.78245	0.346	0.034	1.43e-32	3_Dendritic cells	Tnni2
Lsp11	1.37e-36	1.9264	0.846	0.366	2.68e-32	3_Dendritic cells	Lsp1
H2-DMa1	1.61e-36	1.72823	0.89	0.386	3.15e-32	3_Dendritic cells	H2-DMa
Ccr21	9.64e-35	1.807	0.684	0.181	1.89e-30	3_Dendritic cells	Ccr2
Ryr1	3.01e-32	3.88352	0.287	0.025	5.9e-28	3_Dendritic cells	Ryr1
Map4k1	6.69e-31	2.96699	0.272	0.022	1.31e-26	3_Dendritic cells	Map4k1
Fgfr1	2.77e-29	2.64318	0.294	0.031	5.43e-25	3_Dendritic cells	Fgfr1
Vim1	1.03e-26	1.72388	0.735	0.312	2.02e-22	3_Dendritic cells	Vim
Alox5ap1	3.37e-26	1.29795	0.794	0.299	6.6e-22	3_Dendritic cells	Alox5ap
Tmsb4x1	3.38e-26	0.695435	1	0.995	6.61e-22	3_Dendritic cells	Tmsb4x
Naaa	5.53e-26	2.84618	0.412	0.089	1.08e-21	3_Dendritic cells	Naaa
Dpp4	5.65e-26	3.36793	0.265	0.03	1.11e-21	3_Dendritic cells	Dpp4
Actg11	2.93e-25	1.20208	0.941	0.702	5.73e-21	3_Dendritic cells	Actg1
H2-DMb11	3.13e-24	1.29401	0.801	0.345	6.13e-20	3_Dendritic cells	H2-DMb1
S100a41	5.43e-24	1.64485	0.596	0.189	1.06e-19	3_Dendritic cells	S100a4
Mgl2	3.94e-23	2.2625	0.426	0.106	7.7e-19	3_Dendritic cells	Mgl2
Ckb1	2.25e-22	1.83297	0.551	0.182	4.4e-18	3_Dendritic cells	Ckb
H2-Oa	4.85e-22	2.9665	0.279	0.044	9.49e-18	3_Dendritic cells	H2-Oa
Tuba1a	2.8e-21	1.95934	0.39	0.092	5.49e-17	3_Dendritic cells	Tuba1a
Kctd12	2.82e-21	1.46139	0.603	0.214	5.52e-17	3_Dendritic cells	Kctd12
Batf3	3.21e-21	1.69023	0.449	0.118	6.29e-17	3_Dendritic cells	Batf3
Rgs18	3.55e-21	2.12576	0.287	0.047	6.94e-17	3_Dendritic cells	Rgs18
H2-Ab11	4.36e-21	0.957768	0.956	0.531	8.53e-17	3_Dendritic cells	H2-Ab1
Cfp	4.64e-21	1.68111	0.412	0.1	9.08e-17	3_Dendritic cells	Cfp
Mcub1	4.99e-21	2.16653	0.412	0.105	9.76e-17	3_Dendritic cells	Mcub
Lmo1	6.07e-21	2.4826	0.257	0.038	1.19e-16	3_Dendritic cells	Lmo1
Napsa1	8.39e-21	1.7124	0.529	0.17	1.64e-16	3_Dendritic cells	Napsa
Siglecg	1.72e-20	1.06515	0.25	0.034	3.37e-16	3_Dendritic cells	Siglecg
Gpx11	1.95e-20	0.92863	0.949	0.616	3.82e-16	3_Dendritic cells	Gpx1
Ear21	2.84e-20	2.26168	0.346	0.074	5.56e-16	3_Dendritic cells	Ear2
Bcl2a1d1	3.27e-20	1.85986	0.456	0.13	6.4e-16	3_Dendritic cells	Bcl2a1d
Ltb4r1	1.02e-19	2.11884	0.287	0.051	2.01e-15	3_Dendritic cells	Ltb4r1
Pid11	2.15e-19	1.50585	0.654	0.283	4.21e-15	3_Dendritic cells	Pid1
Plxnd1	7.14e-19	2.35288	0.257	0.044	1.4e-14	3_Dendritic cells	Plxnd1
Prcp	9.12e-19	1.5992	0.485	0.157	1.79e-14	3_Dendritic cells	Prcp
Gltp	2.77e-18	1.29405	0.559	0.209	5.43e-14	3_Dendritic cells	Gltp
H2-Aa1	3.96e-18	0.85869	0.971	0.577	7.74e-14	3_Dendritic cells	H2-Aa
Smdt11	4.47e-18	0.979495	0.919	0.515	8.74e-14	3_Dendritic cells	Smdt1
Plbd11	4.51e-18	1.61349	0.559	0.216	8.83e-14	3_Dendritic cells	Plbd1
St3gal5	1e-17	2.08215	0.257	0.046	1.96e-13	3_Dendritic cells	St3gal5
Ppm1m	1.14e-17	2.11338	0.25	0.044	2.23e-13	3_Dendritic cells	Ppm1m
Lgals1	1.71e-17	1.27214	0.61	0.248	3.35e-13	3_Dendritic cells	Lgals1
Rps11	1.74e-17	0.580061	0.993	0.976	3.41e-13	3_Dendritic cells	Rps11
Lactb	3.41e-17	1.77309	0.294	0.063	6.67e-13	3_Dendritic cells	Lactb
Ccnd1	4.36e-17	1.56184	0.493	0.175	8.54e-13	3_Dendritic cells	Ccnd1
S100a101	6.48e-17	1.30286	0.728	0.371	1.27e-12	3_Dendritic cells	S100a10
Tep11	6.98e-17	1.46592	0.441	0.14	1.37e-12	3_Dendritic cells	Tep1
Tagln2	7.44e-17	1.40609	0.647	0.306	1.46e-12	3_Dendritic cells	Tagln2
Rnase61	1.17e-16	1.63667	0.507	0.191	2.29e-12	3_Dendritic cells	Rnase6
Ccl91	2.15e-16	1.90843	0.485	0.185	4.21e-12	3_Dendritic cells	Ccl9
Ciita	2.79e-16	1.36899	0.426	0.133	5.45e-12	3_Dendritic cells	Ciita
H2-Eb11	3.8e-16	0.701934	0.956	0.53	7.44e-12	3_Dendritic cells	H2-Eb1
Itgam1	6.23e-16	1.61563	0.426	0.136	1.22e-11	3_Dendritic cells	Itgam
Eps8	7.86e-16	1.80134	0.375	0.112	1.54e-11	3_Dendritic cells	Eps8
Jaml	9.54e-16	1.5586	0.25	0.048	1.87e-11	3_Dendritic cells	Jaml
Tmsb102	1.77e-15	0.887866	0.971	0.659	3.45e-11	3_Dendritic cells	Tmsb10
H2afy1	1.92e-15	1.57062	0.566	0.272	3.76e-11	3_Dendritic cells	H2afy
Emp31	3.08e-15	0.90251	0.75	0.357	6.03e-11	3_Dendritic cells	Emp3
Rbpj	3.26e-15	1.60548	0.449	0.165	6.38e-11	3_Dendritic cells	Rbpj
Tubb5	4.05e-15	1.31152	0.735	0.345	7.92e-11	3_Dendritic cells	Tubb5
Ramp1	4.23e-15	1.19402	0.449	0.152	8.28e-11	3_Dendritic cells	Ramp1
Lbh	4.43e-15	1.18451	0.375	0.109	8.68e-11	3_Dendritic cells	Lbh
Nup210	5.51e-15	1.59227	0.25	0.052	1.08e-10	3_Dendritic cells	Nup210
Hfe1	7.2e-15	1.30954	0.426	0.14	1.41e-10	3_Dendritic cells	Hfe
Shtn1	9.56e-15	1.84753	0.294	0.076	1.87e-10	3_Dendritic cells	Shtn1
Ifitm31	2.3e-14	0.560201	0.86	0.468	4.5e-10	3_Dendritic cells	Ifitm3
H2afz1	3.98e-14	0.99131	0.882	0.628	7.79e-10	3_Dendritic cells	H2afz
Me2	4.19e-14	2.44757	0.25	0.057	8.21e-10	3_Dendritic cells	Me2
Atox11	4.42e-14	0.84956	0.926	0.652	8.65e-10	3_Dendritic cells	Atox1
Mpp6	9.11e-14	1.59872	0.338	0.104	1.78e-09	3_Dendritic cells	Mpp6
Naga	1.03e-13	2.14258	0.272	0.07	2.02e-09	3_Dendritic cells	Naga
Sh3bgrl31	1.12e-13	0.593813	0.956	0.851	2.2e-09	3_Dendritic cells	Sh3bgrl3
Arpc1b1	1.29e-13	0.701158	0.949	0.684	2.52e-09	3_Dendritic cells	Arpc1b
Trappc5	1.38e-13	1.66973	0.338	0.104	2.69e-09	3_Dendritic cells	Trappc5
Stx71	1.78e-13	1.0585	0.559	0.236	3.49e-09	3_Dendritic cells	Stx7
Ccl61	2.1e-13	1.38743	0.662	0.325	4.11e-09	3_Dendritic cells	Ccl6
Rassf41	2.61e-13	1.45863	0.471	0.198	5.12e-09	3_Dendritic cells	Rassf4
Wdfy4	3.03e-13	2.21632	0.257	0.065	5.94e-09	3_Dendritic cells	Wdfy4
Itgb7	5.05e-13	1.45447	0.36	0.117	9.88e-09	3_Dendritic cells	Itgb7
Zyx1	8.01e-13	1.2561	0.507	0.221	1.57e-08	3_Dendritic cells	Zyx
Plp2	1.09e-12	1.5733	0.272	0.073	2.14e-08	3_Dendritic cells	Plp2
Ifitm61	1.14e-12	0.794045	0.434	0.15	2.23e-08	3_Dendritic cells	Ifitm6
Bri3bp	1.55e-12	1.45061	0.279	0.076	3.03e-08	3_Dendritic cells	Bri3bp
Dek1	2.01e-12	1.062	0.551	0.247	3.93e-08	3_Dendritic cells	Dek
Dpysl2	2.52e-12	1.01383	0.368	0.119	4.93e-08	3_Dendritic cells	Dpysl2
Evi2a2	2.62e-12	0.931691	0.522	0.223	5.12e-08	3_Dendritic cells	Evi2a
Plekho11	3.51e-12	1.08901	0.426	0.159	6.87e-08	3_Dendritic cells	Plekho1
Alcam	5.36e-12	1.17341	0.493	0.218	1.05e-07	3_Dendritic cells	Alcam
Ahnak1	7.1e-12	1.33063	0.691	0.392	1.39e-07	3_Dendritic cells	Ahnak
Sub1	7.33e-12	0.719813	0.89	0.596	1.43e-07	3_Dendritic cells	Sub1
Cst31	8.32e-12	1.07586	0.971	0.798	1.63e-07	3_Dendritic cells	Cst3
Cysltr1	8.96e-12	1.00008	0.279	0.079	1.75e-07	3_Dendritic cells	Cysltr1
Ubl31	9.38e-12	1.05558	0.5	0.22	1.84e-07	3_Dendritic cells	Ubl3
Actb1	1.03e-11	1.01432	0.993	0.928	2.02e-07	3_Dendritic cells	Actb
Uggt1	1.11e-11	1.00402	0.287	0.084	2.18e-07	3_Dendritic cells	Uggt1
Cd741	1.2e-11	0.548329	0.978	0.671	2.36e-07	3_Dendritic cells	Cd74
Syngr2	1.52e-11	1.14886	0.515	0.242	2.98e-07	3_Dendritic cells	Syngr2
Ranbp11	1.68e-11	0.999941	0.596	0.281	3.3e-07	3_Dendritic cells	Ranbp1
Nav1	2.07e-11	1.24924	0.25	0.066	4.05e-07	3_Dendritic cells	Nav1
Rps26	2.32e-11	0.498958	0.963	0.865	4.54e-07	3_Dendritic cells	Rps26
Snx31	3e-11	0.863261	0.625	0.316	5.87e-07	3_Dendritic cells	Snx3
Pltp	3.23e-11	1.8139	0.309	0.104	6.32e-07	3_Dendritic cells	Pltp
Srebf2	5.51e-11	1.07671	0.316	0.103	1.08e-06	3_Dendritic cells	Srebf2
Rps91	5.91e-11	0.464628	0.993	0.933	1.16e-06	3_Dendritic cells	Rps9
Cfl11	7.47e-11	0.659754	0.882	0.615	1.46e-06	3_Dendritic cells	Cfl1
Txn2	7.77e-11	1.14476	0.449	0.191	1.52e-06	3_Dendritic cells	Txn2
Pgls	1.08e-10	0.882446	0.588	0.298	2.11e-06	3_Dendritic cells	Pgls
Rp2	1.56e-10	0.979839	0.287	0.09	3.06e-06	3_Dendritic cells	Rp2
Cnn21	1.84e-10	0.911001	0.507	0.242	3.6e-06	3_Dendritic cells	Cnn2
Rps4x	1.96e-10	0.416011	1	0.96	3.84e-06	3_Dendritic cells	Rps4x
Cycs1	2.44e-10	0.800437	0.588	0.292	4.78e-06	3_Dendritic cells	Cycs
Unc1191	3.36e-10	1.55886	0.331	0.124	6.58e-06	3_Dendritic cells	Unc119
Lsm6	3.65e-10	0.897983	0.522	0.249	7.14e-06	3_Dendritic cells	Lsm6
Anp32b1	4.4e-10	0.830909	0.64	0.34	8.61e-06	3_Dendritic cells	Anp32b
Myo1g1	4.54e-10	0.875157	0.353	0.13	8.88e-06	3_Dendritic cells	Myo1g
Emb1	4.66e-10	1.35007	0.382	0.153	9.13e-06	3_Dendritic cells	Emb
Rpl28	4.72e-10	0.451798	0.985	0.909	9.23e-06	3_Dendritic cells	Rpl28
Rpl23a1	6.76e-10	0.42387	0.978	0.91	1.32e-05	3_Dendritic cells	Rpl23a
S100a61	8.74e-10	0.474509	0.978	0.81	1.71e-05	3_Dendritic cells	S100a6
Avpi1	1.35e-09	0.756524	0.301	0.103	2.65e-05	3_Dendritic cells	Avpi1
Glud11	1.41e-09	0.948267	0.463	0.216	2.76e-05	3_Dendritic cells	Glud1
Mdh2	1.66e-09	0.776173	0.507	0.242	3.25e-05	3_Dendritic cells	Mdh2
Stard3nl	1.86e-09	0.740609	0.397	0.162	3.64e-05	3_Dendritic cells	Stard3nl
Clec12a1	1.86e-09	0.707145	0.309	0.106	3.65e-05	3_Dendritic cells	Clec12a
Psap2	1.94e-09	0.596104	0.897	0.646	3.8e-05	3_Dendritic cells	Psap
Fh1	2e-09	1.30716	0.265	0.086	3.92e-05	3_Dendritic cells	Fh1
Rala1	2.03e-09	1.39803	0.375	0.159	3.96e-05	3_Dendritic cells	Rala
Emg1	2.28e-09	0.705557	0.507	0.235	4.47e-05	3_Dendritic cells	Emg1
Bmp2k	2.71e-09	1.20649	0.294	0.105	5.31e-05	3_Dendritic cells	Bmp2k
Ehbp1l11	3.35e-09	1.10087	0.346	0.132	6.55e-05	3_Dendritic cells	Ehbp1l1
Mrps211	3.86e-09	0.454635	0.691	0.361	7.55e-05	3_Dendritic cells	Mrps21
Ndufv2	4.5e-09	0.512363	0.493	0.227	8.8e-05	3_Dendritic cells	Ndufv2
Rplp01	4.59e-09	0.398119	0.993	0.954	8.99e-05	3_Dendritic cells	Rplp0
Slc48a1	4.91e-09	1.00257	0.257	0.085	9.6e-05	3_Dendritic cells	Slc48a1
Ppp3r1	5.73e-09	1.23627	0.257	0.086	0.000112148	3_Dendritic cells	Ppp3r1
Dusp3	6.61e-09	1.21755	0.294	0.109	0.000129377	3_Dendritic cells	Dusp3
5031439G07Rik1	6.85e-09	1.15975	0.309	0.118	0.000134064	3_Dendritic cells	5031439G07Rik
Flna1	7.26e-09	0.749675	0.471	0.222	0.000142093	3_Dendritic cells	Flna
Arf6	7.45e-09	0.731302	0.375	0.155	0.000145813	3_Dendritic cells	Arf6
Ccdc88a1	8.63e-09	1.21138	0.368	0.161	0.00016902	3_Dendritic cells	Ccdc88a
Nudt21	8.76e-09	0.839588	0.324	0.126	0.000171482	3_Dendritic cells	Nudt21
Nrros1	1.13e-08	0.95328	0.331	0.133	0.000221177	3_Dendritic cells	Nrros
Tuba1b	1.33e-08	0.670824	0.522	0.262	0.000260293	3_Dendritic cells	Tuba1b
Ptms1	1.44e-08	0.712376	0.581	0.319	0.000282828	3_Dendritic cells	Ptms
Capg1	1.48e-08	1.25004	0.404	0.19	0.000290349	3_Dendritic cells	Capg
Orai11	1.49e-08	1.376	0.338	0.139	0.00029126	3_Dendritic cells	Orai1
Slamf71	1.56e-08	0.926754	0.331	0.133	0.00030548	3_Dendritic cells	Slamf7
Lgals31	1.56e-08	0.6502	0.765	0.486	0.000305881	3_Dendritic cells	Lgals3
Taok32	1.98e-08	0.859528	0.441	0.209	0.000387383	3_Dendritic cells	Taok3
Rps21	2.18e-08	0.388469	0.971	0.881	0.000425929	3_Dendritic cells	Rps2
Nap1l11	2.27e-08	0.776575	0.537	0.294	0.000443381	3_Dendritic cells	Nap1l1
Fnbp11	2.76e-08	0.813113	0.397	0.182	0.000539435	3_Dendritic cells	Fnbp1
Pip4k2a1	2.76e-08	0.955581	0.375	0.168	0.000539536	3_Dendritic cells	Pip4k2a
Nptn1	3e-08	0.624534	0.441	0.204	0.00058738	3_Dendritic cells	Nptn
Trf1	3.16e-08	0.904411	0.522	0.276	0.00061802	3_Dendritic cells	Trf
Ran	3.19e-08	0.553542	0.625	0.333	0.000624465	3_Dendritic cells	Ran
Rps27l1	3.43e-08	0.64796	0.816	0.55	0.000670692	3_Dendritic cells	Rps27l
Irf51	3.51e-08	0.715991	0.434	0.197	0.000687916	3_Dendritic cells	Irf5
Mrc1	3.62e-08	0.57295	0.294	0.106	0.000709219	3_Dendritic cells	Mrc1
H131	3.87e-08	0.620239	0.39	0.175	0.00075783	3_Dendritic cells	H13
Psma71	3.91e-08	0.580292	0.757	0.471	0.00076505	3_Dendritic cells	Psma7
Ldha1	4.06e-08	0.765519	0.559	0.309	0.000794098	3_Dendritic cells	Ldha
Arhgap18	4.35e-08	1.04359	0.265	0.098	0.000851681	3_Dendritic cells	Arhgap18
Srsf91	4.36e-08	0.931374	0.426	0.202	0.000854253	3_Dendritic cells	Srsf9
Ndufa6	4.46e-08	0.554411	0.816	0.529	0.000872189	3_Dendritic cells	Ndufa6
Oxct1	4.57e-08	1.17423	0.279	0.106	0.000895434	3_Dendritic cells	Oxct1
Ddx21	4.64e-08	0.764452	0.324	0.128	0.00090762	3_Dendritic cells	Ddx21
F630028O10Rik1	4.64e-08	0.770732	0.397	0.182	0.000908819	3_Dendritic cells	F630028O10Rik
Mbnl11	5.12e-08	0.409651	0.809	0.525	0.00100174	3_Dendritic cells	Mbnl1
Rps7	5.14e-08	0.356705	0.993	0.935	0.00100587	3_Dendritic cells	Rps7
Cacybp1	5.73e-08	0.657543	0.368	0.158	0.00112238	3_Dendritic cells	Cacybp
Bax1	6.26e-08	0.727794	0.559	0.301	0.00122557	3_Dendritic cells	Bax
Mrpl201	6.53e-08	0.610005	0.463	0.226	0.00127815	3_Dendritic cells	Mrpl20
Csf2rb1	7.47e-08	1.38371	0.279	0.11	0.00146268	3_Dendritic cells	Csf2rb
BC0285281	8.19e-08	0.760525	0.338	0.146	0.00160378	3_Dendritic cells	BC028528
Slc25a4	9.22e-08	0.861871	0.412	0.2	0.00180562	3_Dendritic cells	Slc25a4
Rps161	9.46e-08	0.290801	0.978	0.965	0.00185262	3_Dendritic cells	Rps16
Rpsa	9.47e-08	0.53201	0.934	0.836	0.00185362	3_Dendritic cells	Rpsa
Capn21	1.04e-07	1.48922	0.257	0.099	0.00202736	3_Dendritic cells	Capn2
Rpl35a	1.08e-07	0.301651	1	0.968	0.00212311	3_Dendritic cells	Rpl35a
Rpl11	1.15e-07	0.368945	0.993	0.942	0.00225829	3_Dendritic cells	Rpl11
Pfn12	1.19e-07	0.60488	0.963	0.848	0.00233583	3_Dendritic cells	Pfn1
Snrpe	1.31e-07	0.63795	0.574	0.321	0.00256843	3_Dendritic cells	Snrpe
Tomm5	1.36e-07	0.531702	0.471	0.231	0.00266183	3_Dendritic cells	Tomm5
Tmem147	1.37e-07	0.566796	0.397	0.183	0.00268471	3_Dendritic cells	Tmem147
Capzb1	1.46e-07	0.497921	0.713	0.423	0.00285109	3_Dendritic cells	Capzb
Fundc1	1.51e-07	0.703204	0.257	0.093	0.00295451	3_Dendritic cells	Fundc1
Pepd	1.67e-07	1.30973	0.257	0.098	0.0032631	3_Dendritic cells	Pepd
Nhp2	1.67e-07	0.530152	0.456	0.218	0.00327078	3_Dendritic cells	Nhp2
Larp1	1.69e-07	0.969903	0.287	0.116	0.00330174	3_Dendritic cells	Larp1
Mrps151	1.69e-07	0.752621	0.353	0.155	0.00330275	3_Dendritic cells	Mrps15
1700123O20Rik	1.7e-07	0.6569	0.287	0.111	0.00333068	3_Dendritic cells	1700123O20Rik
Rpl24	1.75e-07	0.337715	0.985	0.936	0.00341786	3_Dendritic cells	Rpl24
Cotl11	1.91e-07	0.716988	0.596	0.352	0.003739	3_Dendritic cells	Cotl1
Fam46a	1.96e-07	0.822687	0.456	0.242	0.00382718	3_Dendritic cells	Fam46a
Cldnd1	2.02e-07	0.661482	0.25	0.09	0.0039615	3_Dendritic cells	Cldnd1
Dbi1	2.16e-07	0.510791	0.735	0.429	0.00422718	3_Dendritic cells	Dbi
Hspa81	2.3e-07	0.512556	0.926	0.707	0.00450744	3_Dendritic cells	Hspa8
Pycard	2.48e-07	0.747607	0.559	0.322	0.00485874	3_Dendritic cells	Pycard
Rpl22	2.57e-07	0.335669	0.934	0.813	0.0050381	3_Dendritic cells	Rpl22
Uqcc21	2.58e-07	0.318651	0.559	0.296	0.00504711	3_Dendritic cells	Uqcc2
Hnrnpa3	2.83e-07	0.494712	0.669	0.404	0.00554626	3_Dendritic cells	Hnrnpa3
Creld2	3.08e-07	0.862896	0.279	0.109	0.00602337	3_Dendritic cells	Creld2
Calm31	3.48e-07	0.352176	0.559	0.299	0.00681451	3_Dendritic cells	Calm3
Taf101	3.7e-07	0.670423	0.449	0.224	0.0072516	3_Dendritic cells	Taf10
Pld42	4.16e-07	0.530588	0.544	0.293	0.00814006	3_Dendritic cells	Pld4
Atp5g2	4.27e-07	0.600913	0.779	0.529	0.00836188	3_Dendritic cells	Atp5g2
S100a13	4.51e-07	0.413055	0.537	0.29	0.00882039	3_Dendritic cells	S100a13
Psmb81	4.76e-07	0.752183	0.691	0.456	0.00932145	3_Dendritic cells	Psmb8
Dctpp1	4.88e-07	1.02129	0.301	0.131	0.00954707	3_Dendritic cells	Dctpp1
Psmb9	5.01e-07	0.663546	0.449	0.234	0.00980795	3_Dendritic cells	Psmb9
Bloc1s2	5.34e-07	0.947948	0.287	0.119	0.0104546	3_Dendritic cells	Bloc1s2
Slc38a1	5.53e-07	0.806897	0.265	0.104	0.0108261	3_Dendritic cells	Slc38a1
Ahcyl2	5.7e-07	0.84382	0.324	0.142	0.0111628	3_Dendritic cells	Ahcyl2
Cwc15	5.88e-07	0.49086	0.493	0.26	0.0115078	3_Dendritic cells	Cwc15
Erp292	5.89e-07	0.567025	0.64	0.383	0.0115246	3_Dendritic cells	Erp29
Rpl7a	6.05e-07	0.494171	0.853	0.649	0.0118364	3_Dendritic cells	Rpl7a
Pak1	6.17e-07	0.912994	0.25	0.097	0.0120771	3_Dendritic cells	Pak1
Ywhag1	6.28e-07	0.68208	0.331	0.146	0.0122994	3_Dendritic cells	Ywhag
2010107E04Rik1	6.68e-07	0.4152	0.721	0.424	0.0130813	3_Dendritic cells	2010107E04Rik
Hspe1	6.82e-07	0.648348	0.64	0.397	0.0133541	3_Dendritic cells	Hspe1
Slamf91	6.89e-07	0.38769	0.382	0.174	0.0134855	3_Dendritic cells	Slamf9
Tmem160	6.91e-07	0.527454	0.507	0.263	0.0135182	3_Dendritic cells	Tmem160
Ube2l31	7.27e-07	0.423992	0.478	0.248	0.0142337	3_Dendritic cells	Ube2l3
Rbm31	7.29e-07	0.715269	0.559	0.329	0.0142709	3_Dendritic cells	Rbm3
Psmc6	7.64e-07	0.461745	0.324	0.139	0.0149576	3_Dendritic cells	Psmc6
Cnih4	7.86e-07	0.645615	0.419	0.21	0.0153774	3_Dendritic cells	Cnih4
Psma41	8.28e-07	0.738785	0.471	0.256	0.0161981	3_Dendritic cells	Psma4
Cox5a2	8.88e-07	0.428516	0.743	0.476	0.0173777	3_Dendritic cells	Cox5a
Emc6	8.94e-07	0.690431	0.375	0.181	0.0175048	3_Dendritic cells	Emc6
Hnrnpa1	9.05e-07	0.58157	0.485	0.257	0.0177146	3_Dendritic cells	Hnrnpa1
Psmd4	9.34e-07	0.437508	0.463	0.234	0.0182733	3_Dendritic cells	Psmd4
Twf21	1.02e-06	0.621377	0.316	0.137	0.0200104	3_Dendritic cells	Twf2
Far11	1.03e-06	0.465646	0.375	0.175	0.0202499	3_Dendritic cells	Far1
Timm10b	1.06e-06	0.475282	0.529	0.29	0.0207239	3_Dendritic cells	Timm10b
Arf51	1.11e-06	0.509473	0.765	0.503	0.0217184	3_Dendritic cells	Arf5
Pkib1	1.13e-06	0.673082	0.272	0.11	0.0221576	3_Dendritic cells	Pkib
Uvrag	1.15e-06	0.866678	0.294	0.129	0.0225527	3_Dendritic cells	Uvrag
Arpc51	1.16e-06	0.430204	0.75	0.46	0.0227977	3_Dendritic cells	Arpc5
Glrx5	1.17e-06	0.786978	0.324	0.146	0.0228668	3_Dendritic cells	Glrx5
Pcbp11	1.19e-06	0.397506	0.603	0.344	0.0232775	3_Dendritic cells	Pcbp1
Rtraf	1.3e-06	0.410655	0.669	0.403	0.0254361	3_Dendritic cells	Rtraf
Rps131	1.42e-06	0.278031	0.971	0.921	0.0277565	3_Dendritic cells	Rps13
Cd471	1.42e-06	0.450617	0.64	0.378	0.0278177	3_Dendritic cells	Cd47
Iqgap2	1.47e-06	0.888182	0.257	0.105	0.0288355	3_Dendritic cells	Iqgap2
Aimp11	1.47e-06	0.556277	0.382	0.184	0.0288523	3_Dendritic cells	Aimp1
Tpm3	1.62e-06	0.528935	0.662	0.426	0.0317033	3_Dendritic cells	Tpm3
Ywhah1	1.66e-06	0.51881	0.588	0.329	0.0325468	3_Dendritic cells	Ywhah
2011-09-01	1.92e-06	1.07645	0.257	0.109	0.0375985	3_Dendritic cells	2011-09-01
Arhgap301	2.14e-06	0.78181	0.507	0.295	0.0418494	3_Dendritic cells	Arhgap30
Tspo1	2.21e-06	0.612984	0.647	0.41	0.0432934	3_Dendritic cells	Tspo
Phf11b1	2.33e-06	0.799084	0.279	0.119	0.0455838	3_Dendritic cells	Phf11b
Eno11	2.38e-06	0.575877	0.537	0.303	0.0464941	3_Dendritic cells	Eno1
Fcgr2b	2.43e-06	1.0732	0.316	0.151	0.0475824	3_Dendritic cells	Fcgr2b
Higd1a1	2.6e-06	0.544262	0.412	0.213	0.0508536	3_Dendritic cells	Higd1a
Mrpl54	2.63e-06	0.634205	0.419	0.216	0.0514371	3_Dendritic cells	Mrpl54
Ostf11	2.73e-06	0.347057	0.654	0.384	0.0533516	3_Dendritic cells	Ostf1
Hnrnpab	2.82e-06	0.543346	0.456	0.248	0.0552214	3_Dendritic cells	Hnrnpab
Arl6ip4	2.96e-06	0.684851	0.331	0.157	0.0579523	3_Dendritic cells	Arl6ip4
Hint3	2.98e-06	0.672446	0.257	0.104	0.0584149	3_Dendritic cells	Hint3
Dbnl1	3.05e-06	0.648923	0.353	0.169	0.0596484	3_Dendritic cells	Dbnl
Ndufa8	3.14e-06	0.429979	0.515	0.286	0.0613737	3_Dendritic cells	Ndufa8
Mtch1	3.15e-06	0.784497	0.316	0.145	0.0617347	3_Dendritic cells	Mtch1
Erg28	3.16e-06	0.298907	0.272	0.113	0.0618589	3_Dendritic cells	Erg28
Ywhab1	3.19e-06	0.568307	0.522	0.3	0.0624553	3_Dendritic cells	Ywhab
Use1	3.27e-06	0.348343	0.596	0.339	0.0640047	3_Dendritic cells	Use1
Set	3.28e-06	0.671148	0.551	0.327	0.0641271	3_Dendritic cells	Set
Mif	3.33e-06	0.482907	0.463	0.247	0.0651681	3_Dendritic cells	Mif
Calm11	3.4e-06	0.493638	0.882	0.671	0.0666377	3_Dendritic cells	Calm1
Ctnna1	3.41e-06	0.509348	0.397	0.205	0.0667172	3_Dendritic cells	Ctnna1
Eif3d	3.55e-06	0.478037	0.346	0.159	0.0695471	3_Dendritic cells	Eif3d
Nfam11	3.8e-06	0.591519	0.368	0.177	0.0743672	3_Dendritic cells	Nfam1
Gls	3.82e-06	0.645556	0.272	0.115	0.0746932	3_Dendritic cells	Gls
Mapre1	3.95e-06	0.389527	0.404	0.2	0.0773918	3_Dendritic cells	Mapre1
Nme11	4e-06	0.43444	0.544	0.312	0.0783607	3_Dendritic cells	Nme1
Zmiz2	4.04e-06	0.920096	0.257	0.109	0.0791343	3_Dendritic cells	Zmiz2
Ppia1	4.53e-06	0.331729	0.949	0.841	0.0886211	3_Dendritic cells	Ppia
Pgam11	4.56e-06	0.696087	0.382	0.192	0.0892126	3_Dendritic cells	Pgam1
Arpc41	4.56e-06	0.456759	0.574	0.332	0.0893235	3_Dendritic cells	Arpc4
Naa38	4.61e-06	0.514091	0.375	0.187	0.0902247	3_Dendritic cells	Naa38
Uqcrq1	4.63e-06	0.324695	0.779	0.491	0.0907096	3_Dendritic cells	Uqcrq
Eif1ax1	4.65e-06	0.540402	0.36	0.175	0.0910216	3_Dendritic cells	Eif1ax
Tgs1	5.1e-06	0.759981	0.265	0.115	0.0997533	3_Dendritic cells	Tgs1
Ap2b1	5.2e-06	0.536228	0.309	0.142	0.101802	3_Dendritic cells	Ap2b1
Arl10	5.22e-06	0.821243	0.25	0.106	0.10209	3_Dendritic cells	Arl10
Hsp90b1	5.26e-06	0.582403	0.699	0.485	0.102924	3_Dendritic cells	Hsp90b1
Rps51	5.9e-06	0.299176	0.993	0.976	0.115526	3_Dendritic cells	Rps5
Ptges3	5.96e-06	0.515044	0.39	0.202	0.116623	3_Dendritic cells	Ptges3
Slc25a51	6.01e-06	0.424984	0.647	0.401	0.117736	3_Dendritic cells	Slc25a5
Glrx3	6.04e-06	0.748645	0.382	0.207	0.118304	3_Dendritic cells	Glrx3
Edem1	6.07e-06	0.820595	0.301	0.137	0.118763	3_Dendritic cells	Edem1
Commd8	6.35e-06	0.687398	0.346	0.174	0.124315	3_Dendritic cells	Commd8
Sh3bgrl1	6.43e-06	0.442748	0.434	0.229	0.125857	3_Dendritic cells	Sh3bgrl
Banf11	6.57e-06	0.399382	0.331	0.157	0.128513	3_Dendritic cells	Banf1
Reep51	6.76e-06	0.406704	0.618	0.371	0.132355	3_Dendritic cells	Reep5
Serp11	6.88e-06	0.382939	0.676	0.417	0.134667	3_Dendritic cells	Serp1
Hsp90aa11	6.99e-06	0.422532	0.559	0.328	0.136907	3_Dendritic cells	Hsp90aa1
Arhgap5	7.55e-06	0.32861	0.368	0.177	0.147832	3_Dendritic cells	Arhgap5
Gapdh1	7.64e-06	0.550801	0.699	0.495	0.149475	3_Dendritic cells	Gapdh
U2surp	7.87e-06	0.45326	0.368	0.183	0.154031	3_Dendritic cells	U2surp
Eif3f1	8.11e-06	0.410851	0.86	0.616	0.158791	3_Dendritic cells	Eif3f
Raly1	8.27e-06	0.869011	0.426	0.24	0.161823	3_Dendritic cells	Raly
Sike1	8.46e-06	0.329366	0.279	0.122	0.165585	3_Dendritic cells	Sike1
Cmtm71	8.55e-06	0.40049	0.551	0.312	0.167304	3_Dendritic cells	Cmtm7
Tkt1	8.74e-06	0.559732	0.515	0.309	0.1711	3_Dendritic cells	Tkt
Rpl151	8.86e-06	0.283923	0.978	0.881	0.173515	3_Dendritic cells	Rpl15
Spi11	9.05e-06	0.253701	0.632	0.358	0.177054	3_Dendritic cells	Spi1
Psmb31	9.61e-06	0.43869	0.551	0.328	0.188041	3_Dendritic cells	Psmb3
Cct41	9.65e-06	0.593738	0.471	0.267	0.188874	3_Dendritic cells	Cct4
Tmem238	9.99e-06	0.464455	0.257	0.11	0.195474	3_Dendritic cells	Tmem238
Rac11	1e-05	0.446114	0.654	0.398	0.196671	3_Dendritic cells	Rac1
Arpc21	1.06e-05	0.442629	0.779	0.595	0.207629	3_Dendritic cells	Arpc2
Npm31	1.08e-05	0.37017	0.353	0.174	0.212053	3_Dendritic cells	Npm3
H2afv	1.23e-05	0.473711	0.529	0.308	0.241247	3_Dendritic cells	H2afv
Smim11	1.24e-05	0.377742	0.449	0.246	0.243189	3_Dendritic cells	Smim11
Eif5a1	1.25e-05	0.463962	0.735	0.503	0.243811	3_Dendritic cells	Eif5a
Baz1a1	1.25e-05	0.689716	0.294	0.136	0.244056	3_Dendritic cells	Baz1a
Rpl391	1.27e-05	0.258892	0.985	0.962	0.247751	3_Dendritic cells	Rpl39
Rpl8	1.36e-05	0.254763	0.985	0.922	0.266295	3_Dendritic cells	Rpl8
Fes1	1.37e-05	0.653729	0.294	0.137	0.267887	3_Dendritic cells	Fes
Arhgef6	1.4e-05	0.534015	0.257	0.112	0.274808	3_Dendritic cells	Arhgef6
Prelid1	1.43e-05	0.656215	0.471	0.275	0.279071	3_Dendritic cells	Prelid1
Lat21	1.43e-05	0.459826	0.375	0.196	0.279423	3_Dendritic cells	Lat2
Rexo21	1.46e-05	0.378305	0.368	0.189	0.285822	3_Dendritic cells	Rexo2
Impdh2	1.46e-05	1.12979	0.257	0.117	0.285975	3_Dendritic cells	Impdh2
Mpc1	1.5e-05	0.261762	0.456	0.251	0.292837	3_Dendritic cells	Mpc1
Ilkap	1.5e-05	0.793185	0.265	0.12	0.293834	3_Dendritic cells	Ilkap
Skap22	1.51e-05	0.439846	0.39	0.201	0.296447	3_Dendritic cells	Skap2
Gnai21	1.56e-05	0.51207	0.706	0.501	0.304819	3_Dendritic cells	Gnai2
Cct5	1.56e-05	0.315336	0.493	0.289	0.30632	3_Dendritic cells	Cct5
Samd9l	1.58e-05	0.618496	0.331	0.165	0.30961	3_Dendritic cells	Samd9l
Rtf2	1.59e-05	0.655867	0.301	0.143	0.311296	3_Dendritic cells	Rtf2
Anxa21	1.6e-05	0.562414	0.632	0.419	0.312283	3_Dendritic cells	Anxa2
Wbp4	1.8e-05	0.357352	0.316	0.151	0.352086	3_Dendritic cells	Wbp4
Fbl	1.87e-05	0.420877	0.36	0.184	0.365565	3_Dendritic cells	Fbl
Tubb2a	1.88e-05	0.95793	0.272	0.128	0.368541	3_Dendritic cells	Tubb2a
Nr1h2	1.9e-05	0.38032	0.25	0.107	0.372681	3_Dendritic cells	Nr1h2
Plec1	1.91e-05	0.952932	0.287	0.137	0.373091	3_Dendritic cells	Plec
Eif3k1	1.95e-05	0.357245	0.831	0.567	0.380896	3_Dendritic cells	Eif3k
Rps3a1	2.02e-05	0.266763	0.985	0.954	0.394461	3_Dendritic cells	Rps3a1
Tomm7	2.06e-05	0.296156	0.757	0.499	0.40382	3_Dendritic cells	Tomm7
Abracl1	2.08e-05	0.405099	0.522	0.316	0.407294	3_Dendritic cells	Abracl
Mlec	2.18e-05	0.689665	0.301	0.148	0.426522	3_Dendritic cells	Mlec
Uqcrc1	2.24e-05	0.295273	0.397	0.209	0.439075	3_Dendritic cells	Uqcrc1
Tbca	2.28e-05	0.356336	0.64	0.41	0.445527	3_Dendritic cells	Tbca
Lmo41	2.29e-05	0.324573	0.559	0.336	0.449151	3_Dendritic cells	Lmo4
Dctn31	2.32e-05	0.285468	0.434	0.236	0.454031	3_Dendritic cells	Dctn3
Sf3b61	2.38e-05	0.507962	0.507	0.307	0.466712	3_Dendritic cells	Sf3b6
Fgd21	2.43e-05	0.668885	0.279	0.132	0.474843	3_Dendritic cells	Fgd2
Prkcsh	2.43e-05	0.671076	0.265	0.119	0.475084	3_Dendritic cells	Prkcsh
Selplg1	2.43e-05	0.319601	0.529	0.301	0.476075	3_Dendritic cells	Selplg
Rpl21	2.46e-05	0.280648	0.985	0.91	0.480603	3_Dendritic cells	Rpl21
Mrps241	2.54e-05	0.389566	0.544	0.325	0.49651	3_Dendritic cells	Mrps24
Pitpna1	2.57e-05	0.610442	0.529	0.331	0.503768	3_Dendritic cells	Pitpna
Efhd2	2.59e-05	0.438422	0.551	0.339	0.50666	3_Dendritic cells	Efhd2
Ube2e1	2.6e-05	0.624325	0.301	0.145	0.509227	3_Dendritic cells	Ube2e1
Txndc15	2.62e-05	0.622523	0.301	0.148	0.512	3_Dendritic cells	Txndc15
Hadha	2.74e-05	0.474097	0.287	0.135	0.537274	3_Dendritic cells	Hadha
Rbm17	2.8e-05	0.719269	0.25	0.111	0.547599	3_Dendritic cells	Rbm17
Mydgf	2.83e-05	0.387274	0.404	0.213	0.553922	3_Dendritic cells	Mydgf
Mcl11	2.84e-05	0.511873	0.551	0.358	0.556817	3_Dendritic cells	Mcl1
Eif1b	2.88e-05	0.797472	0.36	0.191	0.563592	3_Dendritic cells	Eif1b
Gdi2	2.9e-05	0.393994	0.647	0.42	0.567204	3_Dendritic cells	Gdi2
Rwdd11	2.92e-05	0.287717	0.412	0.221	0.57209	3_Dendritic cells	Rwdd1
Tpm41	3.07e-05	0.329833	0.456	0.253	0.600954	3_Dendritic cells	Tpm4
Mrps25	3.18e-05	0.347312	0.25	0.111	0.623325	3_Dendritic cells	Mrps25
Rps61	3.21e-05	0.397739	0.985	0.946	0.629241	3_Dendritic cells	Rps6
Gspt1	3.53e-05	0.876227	0.272	0.129	0.690081	3_Dendritic cells	Gspt1
Uqcrfs1	3.54e-05	0.522988	0.449	0.253	0.692256	3_Dendritic cells	Uqcrfs1
Srsf6	3.58e-05	0.668514	0.338	0.176	0.700799	3_Dendritic cells	Srsf6
Myl61	3.59e-05	0.400547	0.89	0.764	0.702068	3_Dendritic cells	Myl6
Psmb1	3.8e-05	0.280384	0.735	0.479	0.743323	3_Dendritic cells	Psmb1
Ncf1	3.9e-05	1.0031	0.287	0.145	0.763369	3_Dendritic cells	Ncf1
Smc4	3.9e-05	0.542301	0.25	0.116	0.763505	3_Dendritic cells	Smc4
Cox20	4.19e-05	0.351195	0.375	0.198	0.820616	3_Dendritic cells	Cox20
Tifab1	4.27e-05	0.306936	0.324	0.161	0.835637	3_Dendritic cells	Tifab
Ndufs81	4.33e-05	0.322337	0.382	0.203	0.846592	3_Dendritic cells	Ndufs8
Asap11	4.53e-05	0.627912	0.301	0.15	0.887097	3_Dendritic cells	Asap1
Atp6v0e	4.54e-05	0.356618	0.713	0.492	0.889328	3_Dendritic cells	Atp6v0e
Ndufs2	4.59e-05	0.285504	0.39	0.208	0.897675	3_Dendritic cells	Ndufs2
Rnh11	4.76e-05	0.506729	0.426	0.242	0.931797	3_Dendritic cells	Rnh1
Cmtm61	4.81e-05	0.828343	0.287	0.139	0.941867	3_Dendritic cells	Cmtm6
Colgalt1	4.93e-05	0.688265	0.272	0.133	0.964349	3_Dendritic cells	Colgalt1
Txndc17	4.93e-05	0.372343	0.544	0.322	0.965362	3_Dendritic cells	Txndc17
Vma21	4.95e-05	0.371692	0.25	0.113	0.968563	3_Dendritic cells	Vma21
Eef1g	4.97e-05	0.377374	0.787	0.549	0.972872	3_Dendritic cells	Eef1g
Ms4a4c1	5.01e-05	0.581688	0.257	0.12	0.981185	3_Dendritic cells	Ms4a4c
Snrpd1	5.15e-05	0.360805	0.382	0.204	1	3_Dendritic cells	Snrpd1
Dnajc7	5.16e-05	1.0959	0.331	0.178	1	3_Dendritic cells	Dnajc7
Pirb1	5.25e-05	0.322989	0.39	0.207	1	3_Dendritic cells	Pirb
Actr32	5.66e-05	0.406017	0.691	0.47	1	3_Dendritic cells	Actr3
Siva11	5.81e-05	0.451435	0.324	0.169	1	3_Dendritic cells	Siva1
Tmem256	5.83e-05	0.38706	0.544	0.328	1	3_Dendritic cells	Tmem256
Atp5c11	5.84e-05	0.326334	0.706	0.462	1	3_Dendritic cells	Atp5c1
Cs	5.9e-05	0.535733	0.25	0.115	1	3_Dendritic cells	Cs
Hpcal11	5.98e-05	0.5086	0.272	0.129	1	3_Dendritic cells	Hpcal1
Psmc4	6.01e-05	0.634693	0.287	0.143	1	3_Dendritic cells	Psmc4
Sarnp	6.15e-05	0.311017	0.404	0.223	1	3_Dendritic cells	Sarnp
Llph	6.64e-05	0.253403	0.471	0.266	1	3_Dendritic cells	Llph
Eapp	6.71e-05	0.277571	0.287	0.14	1	3_Dendritic cells	Eapp
Psmd81	6.86e-05	0.51255	0.397	0.226	1	3_Dendritic cells	Psmd8
Fermt3	7.02e-05	0.387732	0.338	0.172	1	3_Dendritic cells	Fermt3
Cdc421	7.09e-05	0.456127	0.772	0.56	1	3_Dendritic cells	Cdc42
Rpl10a	7.16e-05	0.296395	0.949	0.851	1	3_Dendritic cells	Rpl10a
Gda1	7.18e-05	0.850221	0.257	0.125	1	3_Dendritic cells	Gda
Sf3b51	7.27e-05	0.401091	0.456	0.272	1	3_Dendritic cells	Sf3b5
Sla	7.37e-05	0.639948	0.25	0.118	1	3_Dendritic cells	Sla
Celf2	7.42e-05	0.425715	0.537	0.322	1	3_Dendritic cells	Celf2
Zfp91	7.48e-05	0.27317	0.346	0.179	1	3_Dendritic cells	Zfp91
Psme21	7.69e-05	0.375217	0.522	0.307	1	3_Dendritic cells	Psme2
Fam111a1	7.92e-05	0.555135	0.353	0.188	1	3_Dendritic cells	Fam111a
Mkrn11	8e-05	0.413186	0.36	0.195	1	3_Dendritic cells	Mkrn1
Cbl1	8.13e-05	0.455372	0.36	0.195	1	3_Dendritic cells	Cbl
U2af1	8.14e-05	0.428432	0.39	0.221	1	3_Dendritic cells	U2af1
Rel1	8.15e-05	0.689389	0.25	0.118	1	3_Dendritic cells	Rel
Phf5a1	8.2e-05	0.317904	0.324	0.168	1	3_Dendritic cells	Phf5a
Arhgdia	8.32e-05	0.306103	0.588	0.371	1	3_Dendritic cells	Arhgdia
Mpc21	8.75e-05	0.375764	0.449	0.266	1	3_Dendritic cells	Mpc2
Eif3l	8.85e-05	0.741428	0.265	0.126	1	3_Dendritic cells	Eif3l
Dock101	8.99e-05	0.469461	0.404	0.228	1	3_Dendritic cells	Dock10
Mrpl28	9.89e-05	0.357249	0.309	0.158	1	3_Dendritic cells	Mrpl28
Lsm14a	9.91e-05	0.25082	0.265	0.126	1	3_Dendritic cells	Lsm14a
Brk11	0.000100538	0.274673	0.574	0.355	1	3_Dendritic cells	Brk1
Zfp106	0.000104216	0.399698	0.316	0.165	1	3_Dendritic cells	Zfp106
Stoml2	0.000109092	0.294786	0.25	0.118	1	3_Dendritic cells	Stoml2
1991-09-01	0.000112046	0.69769	0.287	0.149	1	3_Dendritic cells	2009-09-01
Psmg4	0.000112888	0.397936	0.324	0.172	1	3_Dendritic cells	Psmg4
Hint1	0.000118881	0.327216	0.801	0.57	1	3_Dendritic cells	Hint1
Cd48	0.000123805	0.609048	0.412	0.248	1	3_Dendritic cells	Cd48
Rps27a1	0.000128368	0.254292	1	0.959	1	3_Dendritic cells	Rps27a
Eif3i	0.00012845	0.292442	0.507	0.303	1	3_Dendritic cells	Eif3i
Mbp1	0.000130898	0.566897	0.25	0.119	1	3_Dendritic cells	Mbp
Coro1a1	0.000133004	0.327292	0.699	0.475	1	3_Dendritic cells	Coro1a
Ndufb8	0.00013309	0.260143	0.654	0.43	1	3_Dendritic cells	Ndufb8
Eif5b	0.000133851	0.257488	0.485	0.288	1	3_Dendritic cells	Eif5b
Ifi203	0.000135057	0.302079	0.419	0.241	1	3_Dendritic cells	Ifi203
Acer31	0.000142565	0.834827	0.25	0.124	1	3_Dendritic cells	Acer3
Gpsm3	0.000146216	0.338743	0.485	0.287	1	3_Dendritic cells	Gpsm3
Srsf3	0.00014704	0.535835	0.507	0.335	1	3_Dendritic cells	Srsf3
Cox5b1	0.000151551	0.255156	0.75	0.53	1	3_Dendritic cells	Cox5b
Osgep	0.000153338	0.312038	0.265	0.131	1	3_Dendritic cells	Osgep
Serbp1	0.000153849	0.431125	0.64	0.418	1	3_Dendritic cells	Serbp1
Cd441	0.000154181	0.42981	0.382	0.215	1	3_Dendritic cells	Cd44
Akr1b3	0.00015504	0.434046	0.368	0.21	1	3_Dendritic cells	Akr1b3
Sec61b	0.000155496	0.301936	0.824	0.6	1	3_Dendritic cells	Sec61b
Mrpl18	0.000156518	0.286437	0.39	0.217	1	3_Dendritic cells	Mrpl18
Cdk11b1	0.000156792	0.661566	0.272	0.138	1	3_Dendritic cells	Cdk11b
Eif3e1	0.000159417	0.327854	0.699	0.456	1	3_Dendritic cells	Eif3e
Rpl33	0.000167593	0.273868	0.985	0.928	1	3_Dendritic cells	Rpl3
Sfr1	0.00016786	0.307895	0.404	0.235	1	3_Dendritic cells	Sfr1
Vdac31	0.000172897	0.470783	0.39	0.221	1	3_Dendritic cells	Vdac3
Tet3	0.000174279	0.798078	0.257	0.131	1	3_Dendritic cells	Tet3
Rtf1	0.000175061	0.274158	0.346	0.187	1	3_Dendritic cells	Rtf1
Efr3a	0.000179643	0.34841	0.294	0.153	1	3_Dendritic cells	Efr3a
Ndufs7	0.000183167	0.457163	0.449	0.269	1	3_Dendritic cells	Ndufs7
Sbno1	0.000185421	0.387387	0.346	0.187	1	3_Dendritic cells	Sbno1
Baz2b1	0.000189215	0.671042	0.272	0.138	1	3_Dendritic cells	Baz2b
Rpl341	0.00019148	0.255492	0.978	0.945	1	3_Dendritic cells	Rpl34
Nedd81	0.000197552	0.281752	0.706	0.464	1	3_Dendritic cells	Nedd8
Pomp1	0.000200193	0.26121	0.691	0.486	1	3_Dendritic cells	Pomp
Naca	0.000207979	0.344277	0.897	0.727	1	3_Dendritic cells	Naca
Cebpg	0.000214499	0.640479	0.265	0.135	1	3_Dendritic cells	Cebpg
Psme11	0.000217487	0.400663	0.603	0.4	1	3_Dendritic cells	Psme1
Nfkb11	0.000226552	0.508955	0.39	0.222	1	3_Dendritic cells	Nfkb1
Bub31	0.0002314	0.75513	0.309	0.168	1	3_Dendritic cells	Bub3
Ube2e3	0.000235029	0.388889	0.272	0.139	1	3_Dendritic cells	Ube2e3
Bmyc1	0.000243176	0.381237	0.382	0.221	1	3_Dendritic cells	Bmyc
Scand11	0.000244862	0.359402	0.618	0.403	1	3_Dendritic cells	Scand1
Zfp207	0.000250529	0.379989	0.375	0.214	1	3_Dendritic cells	Zfp207
Syncrip1	0.000256447	0.320036	0.301	0.158	1	3_Dendritic cells	Syncrip
Snrpb2	0.000262078	0.462582	0.346	0.194	1	3_Dendritic cells	Snrpb2
Luc7l3	0.00026297	0.285963	0.441	0.261	1	3_Dendritic cells	Luc7l3
Snx10	0.000264596	0.597702	0.265	0.137	1	3_Dendritic cells	Snx10
Hsp90ab11	0.000267099	0.371313	0.868	0.719	1	3_Dendritic cells	Hsp90ab1
Ube2n1	0.000277364	0.302285	0.397	0.229	1	3_Dendritic cells	Ube2n
Hdgf	0.000279299	0.56168	0.346	0.196	1	3_Dendritic cells	Hdgf
Psma1	0.000280623	0.255949	0.419	0.25	1	3_Dendritic cells	Psma1
Necap21	0.000313292	0.449993	0.265	0.135	1	3_Dendritic cells	Necap2
Slc25a31	0.00033675	0.357894	0.603	0.417	1	3_Dendritic cells	Slc25a3
Tspan131	0.000339621	0.477807	0.368	0.215	1	3_Dendritic cells	Tspan13
Snrpf	0.000354727	0.384721	0.588	0.384	1	3_Dendritic cells	Snrpf
Eef1b2	0.000370426	0.422833	0.794	0.635	1	3_Dendritic cells	Eef1b2
Cenpx	0.000376481	0.261829	0.434	0.262	1	3_Dendritic cells	Cenpx
Dnajc8	0.00038279	0.302104	0.404	0.236	1	3_Dendritic cells	Dnajc8
Atp5l1	0.000385161	0.285075	0.875	0.708	1	3_Dendritic cells	Atp5l
Tmem176a1	0.000385747	0.292029	0.64	0.437	1	3_Dendritic cells	Tmem176a
Fuca11	0.000395639	0.332299	0.419	0.253	1	3_Dendritic cells	Fuca1
Nsa21	0.000413553	0.400446	0.596	0.404	1	3_Dendritic cells	Nsa2
Ap2m1	0.000428537	0.252296	0.36	0.208	1	3_Dendritic cells	Ap2m1
Tmem55b	0.000435729	0.463693	0.316	0.172	1	3_Dendritic cells	Tmem55b
Sri	0.000457794	0.251586	0.507	0.316	1	3_Dendritic cells	Sri
Sem11	0.000463324	0.307164	0.875	0.656	1	3_Dendritic cells	Sem1
Cct8	0.000467997	0.388835	0.353	0.205	1	3_Dendritic cells	Cct8
Laptm52	0.000484104	0.306629	0.743	0.541	1	3_Dendritic cells	Laptm5
Selenos1	0.000494619	0.357392	0.449	0.272	1	3_Dendritic cells	Selenos
Wdr11	0.000514431	0.434464	0.346	0.2	1	3_Dendritic cells	Wdr1
Gnaq	0.000556449	0.567054	0.25	0.132	1	3_Dendritic cells	Gnaq
Rsl1d1	0.000558322	0.29265	0.316	0.176	1	3_Dendritic cells	Rsl1d1
Clta1	0.000563226	0.255826	0.735	0.502	1	3_Dendritic cells	Clta
Snrpg1	0.000600875	0.353608	0.684	0.483	1	3_Dendritic cells	Snrpg
Fam49b1	0.000613019	0.388819	0.507	0.336	1	3_Dendritic cells	Fam49b
Ilk	0.000653102	0.461111	0.287	0.156	1	3_Dendritic cells	Ilk
Sumo2	0.000660364	0.258098	0.794	0.562	1	3_Dendritic cells	Sumo2
Pdcd5	0.000683276	0.257315	0.456	0.286	1	3_Dendritic cells	Pdcd5
Rps12	0.000727203	0.305067	0.934	0.821	1	3_Dendritic cells	Rps12
Ssbp4	0.000737722	0.53482	0.287	0.162	1	3_Dendritic cells	Ssbp4
Rps191	0.000757768	0.278737	1	0.992	1	3_Dendritic cells	Rps19
Map2k2	0.000776199	0.381367	0.375	0.231	1	3_Dendritic cells	Map2k2
Tmem30a	0.000780553	0.258042	0.331	0.185	1	3_Dendritic cells	Tmem30a
Ywhaz1	0.000786504	0.426174	0.449	0.294	1	3_Dendritic cells	Ywhaz
Lsm121	0.000801257	0.33142	0.257	0.136	1	3_Dendritic cells	Lsm12
Ccdc501	0.00083426	0.610306	0.301	0.177	1	3_Dendritic cells	Ccdc50
Arhgdib1	0.000838694	0.259039	0.669	0.45	1	3_Dendritic cells	Arhgdib
Commd7	0.000854661	0.401376	0.257	0.139	1	3_Dendritic cells	Commd7
Eif3c1	0.00086301	0.413107	0.426	0.268	1	3_Dendritic cells	Eif3c
Rpl42	0.000867411	0.257604	0.956	0.797	1	3_Dendritic cells	Rpl4
Rad23b	0.000883863	1.01385	0.265	0.148	1	3_Dendritic cells	Rad23b
Znrd11	0.000896187	0.26395	0.294	0.163	1	3_Dendritic cells	Znrd1
Limd11	0.00090626	0.348185	0.294	0.165	1	3_Dendritic cells	Limd1
Abhd17a	0.00090753	0.620623	0.25	0.135	1	3_Dendritic cells	Abhd17a
R3hdm4	0.000919891	0.297551	0.272	0.145	1	3_Dendritic cells	R3hdm4
Npm1	0.000932578	0.37505	0.721	0.531	1	3_Dendritic cells	Npm1
Lamtor11	0.000944078	0.34271	0.404	0.25	1	3_Dendritic cells	Lamtor1
Ap3s11	0.000950013	0.410234	0.25	0.133	1	3_Dendritic cells	Ap3s1
Prpf40a1	0.0010084	0.60022	0.353	0.209	1	3_Dendritic cells	Prpf40a
Copz1	0.0010273	0.25916	0.265	0.144	1	3_Dendritic cells	Copz1
Psmd11	0.00103879	0.300205	0.272	0.149	1	3_Dendritic cells	Psmd11
Ybx31	0.00105438	0.603331	0.272	0.153	1	3_Dendritic cells	Ybx3
St8sia4	0.00113341	0.285135	0.287	0.159	1	3_Dendritic cells	St8sia4
Fxyd51	0.00114545	0.337517	0.654	0.47	1	3_Dendritic cells	Fxyd5
Iscu1	0.00115966	0.59044	0.456	0.308	1	3_Dendritic cells	Iscu
Grb21	0.00120048	0.486201	0.39	0.253	1	3_Dendritic cells	Grb2
Anxa6	0.00122832	0.373931	0.25	0.135	1	3_Dendritic cells	Anxa6
Tln11	0.00125596	0.416134	0.478	0.312	1	3_Dendritic cells	Tln1
Ikbkb1	0.0012875	0.266945	0.375	0.226	1	3_Dendritic cells	Ikbkb
Rack1	0.00132152	0.391589	0.794	0.669	1	3_Dendritic cells	Rack1
Cers2	0.00134683	0.376776	0.257	0.14	1	3_Dendritic cells	Cers2
Eif4h	0.00135891	0.25744	0.316	0.183	1	3_Dendritic cells	Eif4h
Rnf131	0.00137299	0.665169	0.272	0.156	1	3_Dendritic cells	Rnf13
Ptma1	0.00139693	0.369883	0.956	0.861	1	3_Dendritic cells	Ptma
Card191	0.00144268	0.364831	0.309	0.182	1	3_Dendritic cells	Card19
Ssr4	0.00158181	0.310842	0.669	0.479	1	3_Dendritic cells	Ssr4
Khdrbs11	0.00161259	0.274112	0.346	0.213	1	3_Dendritic cells	Khdrbs1
Purb1	0.00168451	0.48095	0.426	0.282	1	3_Dendritic cells	Purb
Ube2f1	0.00172106	0.263815	0.279	0.159	1	3_Dendritic cells	Ube2f
Ifi351	0.00177799	0.376959	0.279	0.159	1	3_Dendritic cells	Ifi35
Ctbp1	0.00182435	0.254973	0.287	0.165	1	3_Dendritic cells	Ctbp1
Fgfr1op2	0.00191212	0.255543	0.434	0.277	1	3_Dendritic cells	Fgfr1op2
Hp1bp3	0.00210863	0.270764	0.301	0.174	1	3_Dendritic cells	Hp1bp3
Ube2k1	0.0022364	0.336315	0.324	0.195	1	3_Dendritic cells	Ube2k
Drap1	0.00224491	0.446534	0.368	0.228	1	3_Dendritic cells	Drap1
Cisd21	0.00248673	0.354422	0.316	0.189	1	3_Dendritic cells	Cisd2
4930523C07Rik	0.00254407	0.350158	0.257	0.146	1	3_Dendritic cells	4930523C07Rik
Mndal	0.00263674	0.272051	0.36	0.23	1	3_Dendritic cells	Mndal
Oaz12	0.00271407	0.314167	0.941	0.835	1	3_Dendritic cells	Oaz1
Rpl271	0.00289262	0.287582	0.934	0.771	1	3_Dendritic cells	Rpl27
Nudc	0.00310608	0.455634	0.324	0.207	1	3_Dendritic cells	Nudc
Tmem176b1	0.00326945	0.380681	0.61	0.458	1	3_Dendritic cells	Tmem176b
Psmc2	0.00332957	0.321343	0.257	0.148	1	3_Dendritic cells	Psmc2
Slirp	0.00334709	0.285523	0.353	0.217	1	3_Dendritic cells	Slirp
Smap1	0.0033753	0.673428	0.25	0.146	1	3_Dendritic cells	Smap1
Hnrnpl	0.00352615	0.338703	0.279	0.162	1	3_Dendritic cells	Hnrnpl
Akap131	0.00353806	0.281988	0.507	0.362	1	3_Dendritic cells	Akap13
Nucks1	0.00365086	0.495634	0.324	0.201	1	3_Dendritic cells	Nucks1
1700020I14Rik	0.00376121	0.282838	0.368	0.23	1	3_Dendritic cells	1700020I14Rik
Larp4b	0.00382337	0.347668	0.279	0.168	1	3_Dendritic cells	Larp4b
Cdk4	0.00397187	0.472741	0.25	0.145	1	3_Dendritic cells	Cdk4
Mpeg12	0.00410609	0.330055	0.485	0.329	1	3_Dendritic cells	Mpeg1
Pdlim1	0.00431315	0.541856	0.25	0.149	1	3_Dendritic cells	Pdlim1
Glg1	0.00446138	0.340792	0.25	0.144	1	3_Dendritic cells	Glg1
Tpr1	0.00447591	0.294903	0.478	0.325	1	3_Dendritic cells	Tpr
Srp72	0.00449154	0.492459	0.272	0.165	1	3_Dendritic cells	Srp72
Zeb21	0.00469699	0.287018	0.471	0.327	1	3_Dendritic cells	Zeb2
Mat2a1	0.00492773	0.305887	0.375	0.247	1	3_Dendritic cells	Mat2a
Cct3	0.00521183	0.318125	0.294	0.182	1	3_Dendritic cells	Cct3
Atp1b31	0.00582912	0.309486	0.346	0.221	1	3_Dendritic cells	Atp1b3
Nono1	0.00583123	0.437588	0.353	0.23	1	3_Dendritic cells	Nono
Lmo21	0.00588565	0.355541	0.265	0.156	1	3_Dendritic cells	Lmo2
N4bp2l2	0.00594006	0.346156	0.272	0.163	1	3_Dendritic cells	N4bp2l2
Cyb5b	0.00627873	0.334613	0.25	0.146	1	3_Dendritic cells	Cyb5b
Cuedc2	0.00641032	0.271635	0.257	0.155	1	3_Dendritic cells	Cuedc2
Lman21	0.00717768	0.276799	0.36	0.238	1	3_Dendritic cells	Lman2
Rps28	0.00748225	0.261228	1	0.975	1	3_Dendritic cells	Rps28
Atp5b	0.00792184	0.299442	0.559	0.412	1	3_Dendritic cells	Atp5b
Rab11b1	0.00804687	0.294755	0.301	0.195	1	3_Dendritic cells	Rab11b
Rpn1	0.00806353	0.371603	0.316	0.207	1	3_Dendritic cells	Rpn1
P4hb	0.00807163	0.347851	0.346	0.227	1	3_Dendritic cells	P4hb
Rpl351	0.00871523	0.353999	0.985	0.969	1	3_Dendritic cells	Rpl35
9930111J21Rik21	0.00946311	0.35995	0.331	0.213	1	3_Dendritic cells	9930111J21Rik2
Cdc37	0.00952514	0.282875	0.36	0.24	1	3_Dendritic cells	Cdc37
Pf4	3.49e-95	4.77135	0.791	0.069	6.84e-91	4_Mac-Endocytic	Pf4
Mrc11	9.41e-63	4.35392	0.618	0.071	1.84e-58	4_Mac-Endocytic	Mrc1
Mmp9	3.17e-50	3.82802	0.4	0.024	6.2e-46	4_Mac-Endocytic	Mmp9
Selenop1	1.52e-48	2.93765	0.945	0.441	2.97e-44	4_Mac-Endocytic	Selenop
Maf	1.18e-39	2.69923	0.609	0.119	2.31e-35	4_Mac-Endocytic	Maf
Stab11	1.64e-35	3.46939	0.464	0.072	3.21e-31	4_Mac-Endocytic	Stab1
Igfbp4	6.03e-35	3.9141	0.364	0.039	1.18e-30	4_Mac-Endocytic	Igfbp4
C1qc1	4.58e-34	1.56738	0.936	0.331	8.96e-30	4_Mac-Endocytic	C1qc
C1qa1	4.15e-33	1.42891	0.927	0.312	8.11e-29	4_Mac-Endocytic	C1qa
Cd163	1.28e-31	4.83373	0.264	0.018	2.51e-27	4_Mac-Endocytic	Cd163
Vcam1	2.09e-31	4.4622	0.264	0.018	4.09e-27	4_Mac-Endocytic	Vcam1
Dab2	9.15e-29	3.4788	0.491	0.117	1.79e-24	4_Mac-Endocytic	Dab2
Apoe1	8.13e-27	1.50479	0.964	0.592	1.59e-22	4_Mac-Endocytic	Apoe
C1qb1	5.55e-26	1.25004	0.891	0.333	1.09e-21	4_Mac-Endocytic	C1qb
Igf1	3.71e-25	3.69399	0.255	0.025	7.26e-21	4_Mac-Endocytic	Igf1
Gas6	3.27e-24	2.9538	0.373	0.069	6.41e-20	4_Mac-Endocytic	Gas6
Lyz21	3.04e-23	0.689848	1	0.473	5.95e-19	4_Mac-Endocytic	Lyz2
Ltc4s	7.75e-23	3.51321	0.273	0.036	1.52e-18	4_Mac-Endocytic	Ltc4s
Gas7	1.57e-17	2.43745	0.409	0.117	3.07e-13	4_Mac-Endocytic	Gas7
Cd811	2.08e-17	1.38889	0.745	0.365	4.06e-13	4_Mac-Endocytic	Cd81
Trf2	3.21e-17	1.90429	0.6	0.274	6.29e-13	4_Mac-Endocytic	Trf
Csf1r2	5.62e-17	1.69933	0.655	0.315	1.1e-12	4_Mac-Endocytic	Csf1r
Ctsb1	3.43e-16	1.41119	0.764	0.491	6.71e-12	4_Mac-Endocytic	Ctsb
Mgl21	4.04e-16	2.2664	0.4	0.119	7.9e-12	4_Mac-Endocytic	Mgl2
Ctsc1	1.99e-14	1.49243	0.673	0.368	3.9e-10	4_Mac-Endocytic	Ctsc
Cd33	3.97e-14	2.36624	0.309	0.08	7.77e-10	4_Mac-Endocytic	Cd33
Itm2b1	9.89e-14	0.887156	0.964	0.838	1.93e-09	4_Mac-Endocytic	Itm2b
Wwp1	3.46e-13	2.33614	0.327	0.095	6.77e-09	4_Mac-Endocytic	Wwp1
Ftl12	4.83e-13	0.794097	0.991	0.981	9.46e-09	4_Mac-Endocytic	Ftl1
H2-Aa2	3.62e-12	0.77813	0.927	0.595	7.09e-08	4_Mac-Endocytic	H2-Aa
Fcrls	1.7e-11	1.70038	0.255	0.063	3.32e-07	4_Mac-Endocytic	Fcrls
H2-Eb12	1.77e-11	0.684967	0.918	0.548	3.47e-07	4_Mac-Endocytic	H2-Eb1
Blvrb	1.84e-11	1.99633	0.464	0.227	3.61e-07	4_Mac-Endocytic	Blvrb
C5ar1	2.26e-11	2.81317	0.282	0.085	4.43e-07	4_Mac-Endocytic	C5ar1
Fcgr31	3.03e-11	1.73601	0.564	0.306	5.93e-07	4_Mac-Endocytic	Fcgr3
Serinc31	4.54e-11	1.25402	0.691	0.471	8.89e-07	4_Mac-Endocytic	Serinc3
F13a11	6.11e-11	2.31882	0.273	0.079	1.2e-06	4_Mac-Endocytic	F13a1
Fcgr2b1	3.49e-10	2.295	0.364	0.15	6.82e-06	4_Mac-Endocytic	Fcgr2b
Ptafr	1.02e-09	2.08835	0.318	0.117	2e-05	4_Mac-Endocytic	Ptafr
Pltp1	1.13e-09	2.07665	0.309	0.11	2.2e-05	4_Mac-Endocytic	Pltp
Aif11	1.99e-09	1.36593	0.545	0.305	3.89e-05	4_Mac-Endocytic	Aif1
Cd742	2.49e-09	0.559214	0.955	0.683	4.88e-05	4_Mac-Endocytic	Cd74
mt-Atp6	8.57e-09	0.360939	1	0.999	0.000167768	4_Mac-Endocytic	mt-Atp6
mt-Nd1	1.08e-08	0.446209	0.991	0.992	0.000210776	4_Mac-Endocytic	mt-Nd1
Cltc	1.35e-08	1.7431	0.473	0.267	0.000264583	4_Mac-Endocytic	Cltc
Cfp1	1.5e-08	2.02873	0.309	0.123	0.000294033	4_Mac-Endocytic	Cfp
Grn	4.24e-08	1.67155	0.482	0.293	0.000830286	4_Mac-Endocytic	Grn
Marcks1	1.43e-07	1.08301	0.573	0.379	0.00279317	4_Mac-Endocytic	Marcks
F630028O10Rik2	1.97e-07	1.60318	0.391	0.189	0.00385599	4_Mac-Endocytic	F630028O10Rik
Ms4a71	2.38e-07	0.831935	0.436	0.199	0.00465069	4_Mac-Endocytic	Ms4a7
Lgmn1	4.29e-07	1.30401	0.436	0.236	0.00840224	4_Mac-Endocytic	Lgmn
H2-Ab12	5.78e-07	0.34966	0.873	0.554	0.0113235	4_Mac-Endocytic	H2-Ab1
Ninj11	7.53e-07	2.16357	0.291	0.127	0.0147481	4_Mac-Endocytic	Ninj1
C3ar11	9.34e-07	1.86507	0.273	0.113	0.0182742	4_Mac-Endocytic	C3ar1
Mafb1	1.39e-06	1.2561	0.4	0.211	0.0272111	4_Mac-Endocytic	Mafb
P2ry61	2.51e-06	1.31002	0.4	0.215	0.0491443	4_Mac-Endocytic	P2ry6
Fcgrt	2.52e-06	2.04513	0.3	0.143	0.0493645	4_Mac-Endocytic	Fcgrt
Ifitm21	3.39e-06	0.814773	0.618	0.401	0.066369	4_Mac-Endocytic	Ifitm2
Adgre11	6.2e-06	1.43086	0.336	0.175	0.1214	4_Mac-Endocytic	Adgre1
Cfh	9.8e-06	1.81212	0.264	0.121	0.191778	4_Mac-Endocytic	Cfh
Irf2bp2	2.27e-05	1.18048	0.309	0.156	0.444104	4_Mac-Endocytic	Irf2bp2
Asah11	2.29e-05	1.45156	0.391	0.234	0.448482	4_Mac-Endocytic	Asah1
Sdc4	3.91e-05	1.33816	0.309	0.158	0.76578	4_Mac-Endocytic	Sdc4
Hpgds1	4.6e-05	1.1978	0.255	0.115	0.899812	4_Mac-Endocytic	Hpgds
Clec4a22	7.93e-05	1.5211	0.327	0.179	1	4_Mac-Endocytic	Clec4a2
Glul	9.26e-05	1.07481	0.364	0.214	1	4_Mac-Endocytic	Glul
Tmem176b2	0.000128306	0.767529	0.582	0.466	1	4_Mac-Endocytic	Tmem176b
Cd631	0.000144564	0.921086	0.509	0.355	1	4_Mac-Endocytic	Cd63
Sirpa1	0.000162298	1.36434	0.373	0.238	1	4_Mac-Endocytic	Sirpa
Malat11	0.000178869	0.302777	1	1	1	4_Mac-Endocytic	Malat1
Tm9sf2	0.000277036	1.37576	0.318	0.189	1	4_Mac-Endocytic	Tm9sf2
Tgfbi1	0.00030653	1.17352	0.391	0.251	1	4_Mac-Endocytic	Tgfbi
Dusp61	0.000315027	1.47389	0.264	0.14	1	4_Mac-Endocytic	Dusp6
Dhrs3	0.00033824	1.17023	0.318	0.186	1	4_Mac-Endocytic	Dhrs3
Zeb22	0.000392502	1.11834	0.455	0.333	1	4_Mac-Endocytic	Zeb2
Selenok	0.00040309	0.57755	0.664	0.53	1	4_Mac-Endocytic	Selenok
Timp21	0.000498639	1.02575	0.364	0.244	1	4_Mac-Endocytic	Timp2
Atpif1	0.000595135	0.818487	0.691	0.6	1	4_Mac-Endocytic	Atpif1
Hpgd2	0.000627713	0.668406	0.391	0.242	1	4_Mac-Endocytic	Hpgd
Lamp12	0.000725044	0.641143	0.582	0.482	1	4_Mac-Endocytic	Lamp1
Ctsl	0.00108806	0.838638	0.3	0.175	1	4_Mac-Endocytic	Ctsl
Lair11	0.00117029	0.702722	0.318	0.184	1	4_Mac-Endocytic	Lair1
Slc39a1	0.00117837	1.40095	0.255	0.145	1	4_Mac-Endocytic	Slc39a1
Ms4a6b1	0.0011982	0.87625	0.373	0.237	1	4_Mac-Endocytic	Ms4a6b
Snx51	0.00141169	1.11889	0.391	0.283	1	4_Mac-Endocytic	Snx5
Rgs101	0.0014719	0.624232	0.455	0.318	1	4_Mac-Endocytic	Rgs10
Cx3cr11	0.00192734	0.787975	0.409	0.284	1	4_Mac-Endocytic	Cx3cr1
Lamp2	0.00219971	0.871983	0.418	0.307	1	4_Mac-Endocytic	Lamp2
Cxcl161	0.00271444	0.624042	0.382	0.241	1	4_Mac-Endocytic	Cxcl16
Kctd121	0.00282859	0.932411	0.373	0.254	1	4_Mac-Endocytic	Kctd12
Svs21	0.00291477	0.973694	0.7	0.568	1	4_Mac-Endocytic	Svs2
H2-DMb12	0.00312949	0.647244	0.527	0.393	1	4_Mac-Endocytic	H2-DMb1
Mrpl23	0.00331549	0.991406	0.427	0.318	1	4_Mac-Endocytic	Mrpl23
Hexa1	0.00346196	1.00001	0.409	0.318	1	4_Mac-Endocytic	Hexa
Abhd121	0.00418022	1.03568	0.3	0.196	1	4_Mac-Endocytic	Abhd12
Bsg	0.00452589	0.625243	0.609	0.527	1	4_Mac-Endocytic	Bsg
Tmem176a2	0.0049548	0.602494	0.545	0.455	1	4_Mac-Endocytic	Tmem176a
Cystm1	0.005317	1.01978	0.264	0.165	1	4_Mac-Endocytic	Cystm1
Tmcc11	0.00588456	0.876447	0.336	0.234	1	4_Mac-Endocytic	Tmcc1
Rrbp11	0.00644688	0.661082	0.482	0.385	1	4_Mac-Endocytic	Rrbp1
Pid12	0.00718034	0.684528	0.418	0.324	1	4_Mac-Endocytic	Pid1
Pate41	0.00745268	0.904891	0.955	0.948	1	4_Mac-Endocytic	Pate4
Dnajc19	0.00759597	0.939841	0.364	0.261	1	4_Mac-Endocytic	Dnajc19
Prol11	0.00786256	0.377915	0.991	0.998	1	4_Mac-Endocytic	Prol1
mt-Atp61	9.35e-13	0.605061	0.989	1	1.83e-08	5_Stressed	mt-Atp6
mt-Nd11	5.35e-12	0.707777	0.978	0.993	1.05e-07	5_Stressed	mt-Nd1
mt-Cytb	6.11e-12	0.72406	1	0.989	1.2e-07	5_Stressed	mt-Cytb
Fxyd3	1.4e-10	1.30778	0.692	0.499	2.73e-06	5_Stressed	Fxyd3
mt-Co1	7.8e-09	0.511981	1	0.998	0.000152606	5_Stressed	mt-Co1
Psca	7.19e-08	1.85243	0.67	0.568	0.00140719	5_Stressed	Psca
Krt15	3.02e-06	1.36717	0.67	0.633	0.0591542	5_Stressed	Krt15
Krt19	3.53e-06	1.35199	0.582	0.471	0.069048	5_Stressed	Krt19
mt-Nd4	5.55e-06	0.662175	0.934	0.951	0.108637	5_Stressed	mt-Nd4
Epcam	6.07e-06	1.469	0.44	0.258	0.118893	5_Stressed	Epcam
Prol12	7.15e-06	0.999027	1	0.997	0.139905	5_Stressed	Prol1
S100a16	8.67e-06	1.81454	0.341	0.177	0.169625	5_Stressed	S100a16
Spint2	9.71e-06	1.42511	0.473	0.298	0.190157	5_Stressed	Spint2
Rplp11	2.07e-05	0.40049	0.956	0.987	0.404701	5_Stressed	Rplp1
Pbx1	2.07e-05	1.59828	0.308	0.147	0.405484	5_Stressed	Pbx1
mt-Co3	3.44e-05	0.558594	1	0.994	0.673482	5_Stressed	mt-Co3
Meis2	3.85e-05	1.50975	0.253	0.109	0.754115	5_Stressed	Meis2
S100a111	3.93e-05	0.711487	0.692	0.646	0.768324	5_Stressed	S100a11
Ehf	9.52e-05	1.70438	0.341	0.195	1	5_Stressed	Ehf
Zfp36l1	0.000152397	1.11514	0.538	0.424	1	5_Stressed	Zfp36l1
Abhd2	0.000169901	1.83123	0.275	0.139	1	5_Stressed	Abhd2
2310057J18Rik	0.000266036	0.768254	0.868	0.916	1	5_Stressed	2310057J18Rik
Gsto1	0.000267152	1.33592	0.418	0.29	1	5_Stressed	Gsto1
Igfbp7	0.000471766	1.61425	0.308	0.185	1	5_Stressed	Igfbp7
Ly6a	0.000504723	1.07531	0.429	0.299	1	5_Stressed	Ly6a
Pate42	0.000577908	0.557073	0.956	0.948	1	5_Stressed	Pate4
Rpl141	0.000741687	0.383449	0.945	0.955	1	5_Stressed	Rpl14
Phlda1	0.000819092	1.32791	0.308	0.182	1	5_Stressed	Phlda1
Svs5	0.000839548	0.550538	1	1	1	5_Stressed	Svs5
Krt7	0.00121676	1.28579	0.374	0.268	1	5_Stressed	Krt7
Ano1	0.00127654	1.55241	0.253	0.14	1	5_Stressed	Ano1
mt-Co2	0.00136746	0.511977	0.978	0.985	1	5_Stressed	mt-Co2
Fxyd4	0.00265721	1.16951	0.253	0.142	1	5_Stressed	Fxyd4
Svs41	0.00276094	0.686795	0.934	0.898	1	5_Stressed	Svs4
Krt4	0.00299824	1.43821	0.374	0.29	1	5_Stressed	Krt4
Cpd	0.00355087	1.23922	0.286	0.176	1	5_Stressed	Cpd
Nr2f2	0.00393509	1.49491	0.264	0.159	1	5_Stressed	Nr2f2
Gstm1	0.0039762	1.7325	0.451	0.404	1	5_Stressed	Gstm1
Gsn	0.00459274	1.01325	0.473	0.41	1	5_Stressed	Gsn
Eef2	0.00472024	0.400468	0.736	0.747	1	5_Stressed	Eef2
Klf5	0.0047382	1.10653	0.264	0.157	1	5_Stressed	Klf5
Upk1a	0.0047758	1.74379	0.286	0.201	1	5_Stressed	Upk1a
Wfdc15b	0.00556204	0.986348	0.56	0.466	1	5_Stressed	Wfdc15b
Tspan1	0.00560838	1.1424	0.341	0.234	1	5_Stressed	Tspan1
Tspan8	0.00564896	1.11694	0.33	0.232	1	5_Stressed	Tspan8
Immp1l	0.00814241	1.33963	0.264	0.167	1	5_Stressed	Immp1l
Iglc2	1.14e-185	9.92099	0.9	0.002	2.24e-181	6_B cells	Iglc2
Igkc	7.18e-172	10.7066	0.967	0.014	1.41e-167	6_B cells	Igkc
Cd79a	2.26e-164	9.65186	0.817	0.003	4.42e-160	6_B cells	Cd79a
Iglc3	1.94e-157	7.95135	0.817	0.005	3.8e-153	6_B cells	Iglc3
Ms4a1	2.19e-109	9.80334	0.55	0.002	4.29e-105	6_B cells	Ms4a1
Fcmr	7.55e-109	9.22325	0.533	0.001	1.48e-104	6_B cells	Fcmr
Ebf1	2.81e-100	6.19219	0.633	0.013	5.5e-96	6_B cells	Ebf1
Cd79b	6.15e-98	6.70629	0.75	0.031	1.2e-93	6_B cells	Cd79b
Iglc1	3.09e-91	10.8965	0.45	0.001	6.06e-87	6_B cells	Iglc1
Ighd	5.41e-87	7.43582	0.5	0.007	1.06e-82	6_B cells	Ighd
Mzb1	1.83e-76	6.57376	0.45	0.007	3.59e-72	6_B cells	Mzb1
Fcrla	6.57e-62	6.63448	0.367	0.005	1.29e-57	6_B cells	Fcrla
Cd19	9.4e-60	10.3034	0.283	0	1.84e-55	6_B cells	Cd19
Fcer2a	9.6e-60	9.44004	0.3	0.001	1.88e-55	6_B cells	Fcer2a
Gm31243	1.91e-53	4.35462	0.517	0.03	3.74e-49	6_B cells	Gm31243
Gm30211	4.1e-53	8.29478	0.283	0.002	8.03e-49	6_B cells	Gm30211
Blk	2.79e-46	7.78208	0.25	0.002	5.46e-42	6_B cells	Blk
Siglecg1	1.55e-38	5.47028	0.45	0.039	3.03e-34	6_B cells	Siglecg
Tnfrsf13c	7.3e-37	5.402	0.317	0.015	1.43e-32	6_B cells	Tnfrsf13c
Ly6d	2.13e-33	3.21768	0.833	0.242	4.17e-29	6_B cells	Ly6d
H2-Ob	3.27e-33	4.46024	0.417	0.039	6.41e-29	6_B cells	H2-Ob
Snn	3.47e-33	5.06742	0.267	0.011	6.79e-29	6_B cells	Snn
H2-DMb21	3.7e-31	3.76726	0.533	0.079	7.24e-27	6_B cells	H2-DMb2
Bank1	1.28e-30	4.34842	0.383	0.036	2.5e-26	6_B cells	Bank1
Gm8369	1.35e-29	4.59613	0.333	0.026	2.64e-25	6_B cells	Gm8369
Cd55	3.8e-25	4.40767	0.35	0.038	7.44e-21	6_B cells	Cd55
Ighm	4.65e-21	4.24479	0.733	0.32	9.1e-17	6_B cells	Ighm
Gimap61	1.66e-20	2.25687	0.517	0.102	3.26e-16	6_B cells	Gimap6
Ltb1	2.08e-20	2.02568	0.633	0.157	4.07e-16	6_B cells	Ltb
Ralgps2	3.51e-19	3.34697	0.383	0.064	6.87e-15	6_B cells	Ralgps2
Ripor2	2.43e-18	3.18388	0.317	0.043	4.76e-14	6_B cells	Ripor2
Cd37	5.13e-16	2.91401	0.567	0.2	1e-11	6_B cells	Cd37
[truncated: 2,207 more rows]
