# Supplementary material for: Single cell map of the adult female mouse urethra reveals epithelial and stromal macrophages with distinct functional identities
Source: Mucosal Immunol. Author manuscript; Available in PMC 2025 Sep 26. (PMC7618168; doi:10.1016/j.mucimm.2025.09.001)
Supplement: Table S9 [file EMS208696-supplement-Table_S9.xlsx]

## Sheet: Table S9 UrEpiMesMarkerGenes_Al
	p_val	avg_log2FC	pct.1	pct.2	p_val_adj	cluster	gene
Krt19	0	2.13733	0.952	0.314	0	0	Krt19
Dapl1	0	2.06192	0.877	0.265	0	0	Dapl1
Ly6d	0	2.07892	0.965	0.357	0	0	Ly6d
Krt4	0	2.01406	0.966	0.366	0	0	Krt4
Upk1a	0	0.985779	0.823	0.234	0	0	Upk1a
Krt8	0	1.55034	0.896	0.321	0	0	Krt8
Cldn7	0	1.93057	0.913	0.341	0	0	Cldn7
Sfn	0	2.44337	0.957	0.392	0	0	Sfn
Cldn4	0	2.17307	0.928	0.369	0	0	Cldn4
Cxcl15	0	1.68449	0.896	0.34	0	0	Cxcl15
Tacstd2	0	2.10001	0.931	0.379	0	0	Tacstd2
Cbr2	0	1.5325	0.944	0.392	0	0	Cbr2
S100a14	0	1.53491	0.865	0.314	0	0	S100a14
Cyp2f2	0	1.67908	0.949	0.402	0	0	Cyp2f2
Fam3d	0	1.80194	0.759	0.219	0	0	Fam3d
Aqp3	0	1.89369	0.785	0.249	0	0	Aqp3
Wfdc2	0	1.97886	0.977	0.442	0	0	Wfdc2
Elf3	0	1.76611	0.792	0.264	0	0	Elf3
Fxyd3	0	1.28244	0.952	0.428	0	0	Fxyd3
Sprr1a	0	2.01206	0.897	0.374	0	0	Sprr1a
Gsta4	0	2.12367	0.92	0.4	0	0	Gsta4
Epcam	0	1.29486	0.934	0.414	0	0	Epcam
Dsp	0	1.45407	0.9	0.383	0	0	Dsp
Foxq1	0	1.66401	0.854	0.337	0	0	Foxq1
Rab25	0	1.78721	0.776	0.264	0	0	Rab25
Cdh1	0	0.946731	0.95	0.446	0	0	Cdh1
Krt18	0	1.1127	0.776	0.273	0	0	Krt18
Rab11fip1	0	1.43147	0.802	0.302	0	0	Rab11fip1
Kcnk1	0	2.22975	0.694	0.196	0	0	Kcnk1
Spint1	0	1.37341	0.753	0.26	0	0	Spint1
Krt15	0	1.38154	0.993	0.502	0	0	Krt15
Perp	0	1.53116	0.859	0.369	0	0	Perp
Rhov	0	1.88918	0.651	0.163	0	0	Rhov
2200002D01Rik	0	0.895427	0.823	0.337	0	0	2200002D01Rik
Gsto1	0	1.94539	0.948	0.462	0	0	Gsto1
Klf5	0	1.3699	0.893	0.408	0	0	Klf5
Krt7	0	1.38227	0.798	0.313	0	0	Krt7
Krt5	0	0.743615	0.76	0.28	0	0	Krt5
Sdc1	0	1.7628	0.851	0.373	0	0	Sdc1
Atp1b1	0	0.986806	0.877	0.4	0	0	Atp1b1
Ezr	0	1.33148	0.935	0.461	0	0	Ezr
Lmo7	0	1.04683	0.897	0.431	0	0	Lmo7
Lgals3	0	1.40135	0.953	0.491	0	0	Lgals3
Lypd3	0	3.1209	0.547	0.089	0	0	Lypd3
Irf6	0	1.73045	0.701	0.253	0	0	Irf6
Mgst3	0	1.40749	0.809	0.368	0	0	Mgst3
Ehf	0	0.838531	0.824	0.383	0	0	Ehf
Tspan8	0	0.772458	0.909	0.47	0	0	Tspan8
Upk1b	0	1.0592	0.681	0.244	0	0	Upk1b
Atrn	0	1.05763	0.807	0.373	0	0	Atrn
Blnk	0	1.29701	0.696	0.266	0	0	Blnk
Hopx	0	0.302566	0.654	0.227	0	0	Hopx
Tcim	0	1.26231	0.779	0.353	0	0	Tcim
Srd5a1	0	2.67466	0.524	0.098	0	0	Srd5a1
Ikzf2	0	0.792623	0.817	0.391	0	0	Ikzf2
Spint2	0	0.950156	0.918	0.494	0	0	Spint2
Adh7	0	1.15429	0.694	0.276	0	0	Adh7
Tuft1	0	0.724639	0.742	0.326	0	0	Tuft1
Areg	0	0.476753	0.623	0.208	0	0	Areg
Ripk4	0	1.45564	0.646	0.231	0	0	Ripk4
Rbm47	0	0.592579	0.75	0.336	0	0	Rbm47
Alcam	0	0.482302	0.881	0.47	0	0	Alcam
Fxyd4	0	0.796502	0.68	0.271	0	0	Fxyd4
Adh1	0	1.19201	0.765	0.36	0	0	Adh1
Jup	0	1.15017	0.808	0.404	0	0	Jup
Slc14a1	0	1.37999	0.607	0.205	0	0	Slc14a1
Tspan1	0	1.46186	0.551	0.151	0	0	Tspan1
Anxa8	0	2.06796	0.538	0.138	0	0	Anxa8
Grip1	0	0.306512	0.819	0.419	0	0	Grip1
AA986860	0	1.42614	0.581	0.185	0	0	AA986860
Ptpn13	0	1.03157	0.857	0.462	0	0	Ptpn13
Ocln	0	0.9056	0.735	0.341	0	0	Ocln
Mgat4a	0	0.754025	0.775	0.383	0	0	Mgat4a
Sprr2a3	0	2.01884	0.557	0.165	0	0	Sprr2a3
Ano1	0	1.29148	0.634	0.243	0	0	Ano1
Gm49890	0	1.48374	0.56	0.174	0	0	Gm49890
Sorl1	0	1.03059	0.679	0.293	0	0	Sorl1
Ctnnd2	0	1.27657	0.569	0.183	0	0	Ctnnd2
Gprc5a	0	1.1635	0.644	0.259	0	0	Gprc5a
Cd24a	0	0.61232	0.869	0.485	0	0	Cd24a
Tuba4a	0	1.74553	0.596	0.213	0	0	Tuba4a
Sbsn	0	2.61734	0.481	0.098	0	0	Sbsn
Plaur	0	1.62787	0.764	0.384	0	0	Plaur
Ppa1	0	1.57482	0.683	0.304	0	0	Ppa1
Ank3	0	0.403026	0.806	0.43	0	0	Ank3
Cxadr	0	0.595415	0.701	0.326	0	0	Cxadr
Net1	0	0.959915	0.791	0.419	0	0	Net1
F3	0	1.85104	0.617	0.248	0	0	F3
Gm20186	0	1.0991	0.853	0.485	0	0	Gm20186
Plet1	0	1.14455	0.594	0.226	0	0	Plet1
Gsdmc2	0	0.933338	0.7	0.332	0	0	Gsdmc2
Ptprf	0	1.07385	0.65	0.283	0	0	Ptprf
Idh1	0	1.32458	0.663	0.297	0	0	Idh1
Mal2	0	1.24581	0.542	0.176	0	0	Mal2
Fut9	0	0.870798	0.545	0.18	0	0	Fut9
Pparg	0	0.726994	0.577	0.212	0	0	Pparg
Mpzl2	0	1.51904	0.546	0.182	0	0	Mpzl2
Tiam1	0	1.22462	0.58	0.216	0	0	Tiam1
Foxa1	0	1.25732	0.611	0.248	0	0	Foxa1
Cystm1	0	0.841482	0.655	0.293	0	0	Cystm1
Rab27b	0	0.756597	0.655	0.293	0	0	Rab27b
Prdx5	0	1.24694	0.852	0.49	0	0	Prdx5
Hbegf	0	1.05572	0.756	0.395	0	0	Hbegf
Por	0	0.897565	0.771	0.413	0	0	Por
Scel	0	0.507937	0.551	0.194	0	0	Scel
Nipal1	0	1.68084	0.482	0.125	0	0	Nipal1
Gsto2	0	1.97928	0.506	0.15	0	0	Gsto2
Tpd52	0	0.794229	0.71	0.355	0	0	Tpd52
Ivl	0	2.62111	0.475	0.12	0	0	Ivl
Dhrs9	0	1.38998	0.612	0.258	0	0	Dhrs9
Tmprss2	0	0.839509	0.622	0.269	0	0	Tmprss2
Myo5b	0	1.30125	0.528	0.176	0	0	Myo5b
Ly6a	0	0.733753	0.907	0.556	0	0	Ly6a
Fam25c	0	2.78649	0.427	0.077	0	0	Fam25c
Anxa3	0	0.661817	0.855	0.506	0	0	Anxa3
Lamc2	0	0.489278	0.662	0.316	0	0	Lamc2
Urah	0	1.60878	0.522	0.176	0	0	Urah
Gm16136	0	1.80931	0.509	0.163	0	0	Gm16136
Samd12	0	0.503082	0.738	0.393	0	0	Samd12
Wnt4	0	0.650895	0.712	0.368	0	0	Wnt4
Fads2b	0	3.01978	0.391	0.048	0	0	Fads2b
Ptgr1	0	1.20187	0.541	0.199	0	0	Ptgr1
Abcc4	0	1.01222	0.681	0.339	0	0	Abcc4
Lypd2	0	3.53668	0.393	0.051	0	0	Lypd2
Pdzk1ip1	0	1.49565	0.477	0.135	0	0	Pdzk1ip1
Fam110c	0	1.98527	0.481	0.14	0	0	Fam110c
Ermp1	0	1.00287	0.571	0.23	0	0	Ermp1
Gltp	0	1.17044	0.628	0.288	0	0	Gltp
Avpi1	0	1.24309	0.644	0.304	0	0	Avpi1
Srgap1	0	0.651942	0.626	0.288	0	0	Srgap1
Ifi202b	0	2.28182	0.605	0.267	0	0	Ifi202b
Cldn3	0	0.721169	0.499	0.163	0	0	Cldn3
Trim29	0	1.34312	0.526	0.191	0	0	Trim29
S100a16	0	1.08405	0.866	0.531	0	0	S100a16
Mpzl3	0	0.89955	0.533	0.199	0	0	Mpzl3
Mboat1	0	0.943673	0.561	0.228	0	0	Mboat1
H2aj	0	0.967964	0.778	0.445	0	0	H2aj
Gsta2	0	2.91763	0.387	0.057	0	0	Gsta2
Baiap2	0	0.81108	0.702	0.374	0	0	Baiap2
Abcd3	0	0.810479	0.664	0.337	0	0	Abcd3
Tnfaip8	0	0.675599	0.747	0.42	0	0	Tnfaip8
Wfdc15b	0	1.85408	0.418	0.091	0	0	Wfdc15b
F11r	0	0.68049	0.758	0.433	0	0	F11r
2610035D17Rik	0	0.429213	0.733	0.408	0	0	2610035D17Rik
Chchd10	0	1.02658	0.464	0.14	0	0	Chchd10
Ppp1r14b	0	0.923902	0.782	0.458	0	0	Ppp1r14b
Tuba1c	0	1.05374	0.728	0.404	0	0	Tuba1c
Atp10b	0	0.66254	0.493	0.17	0	0	Atp10b
Dsg2	0	1.2767	0.516	0.194	0	0	Dsg2
Acer3	0	0.605777	0.849	0.527	0	0	Acer3
Gata3	0	0.836919	0.612	0.292	0	0	Gata3
Tjp2	0	0.925642	0.711	0.391	0	0	Tjp2
Myo10	0	0.901733	0.673	0.354	0	0	Myo10
Arpc1a	0	0.856207	0.724	0.405	0	0	Arpc1a
Epha2	0	1.2448	0.533	0.215	0	0	Epha2
Vamp8	0	0.712763	0.753	0.435	0	0	Vamp8
Rnf128	0	0.744186	0.569	0.251	0	0	Rnf128
Ckmt1	0	1.00082	0.536	0.221	0	0	Ckmt1
Tec	0	0.676007	0.659	0.344	0	0	Tec
Fam107b	0	0.733218	0.825	0.51	0	0	Fam107b
Baiap2l1	0	0.768131	0.59	0.275	0	0	Baiap2l1
Mgst1	0	1.24688	0.84	0.525	0	0	Mgst1
Smim22	0	1.19178	0.515	0.201	0	0	Smim22
Krt13	0	2.34085	0.44	0.127	0	0	Krt13
5430427M07Rik	0	2.41668	0.389	0.076	0	0	5430427M07Rik
Sdc4	0	0.937023	0.887	0.575	0	0	Sdc4
Tgif1	0	0.868912	0.669	0.357	0	0	Tgif1
Qsox1	0	0.984126	0.703	0.391	0	0	Qsox1
Clip1	0	0.729508	0.77	0.459	0	0	Clip1
Map2k4	0	0.545576	0.779	0.468	0	0	Map2k4
Dusp16	0	0.308425	0.685	0.375	0	0	Dusp16
Trim16	0	0.975011	0.551	0.241	0	0	Trim16
Serpinb5	0	0.87158	0.523	0.214	0	0	Serpinb5
Prkci	0	0.858172	0.592	0.283	0	0	Prkci
Phlda1	0	1.41386	0.907	0.599	0	0	Phlda1
Gcnt2	0	0.513729	0.666	0.358	0	0	Gcnt2
Msmo1	0	0.801909	0.531	0.224	0	0	Msmo1
Adam28	0	1.55004	0.441	0.134	0	0	Adam28
Rnd3	0	0.918935	0.682	0.376	0	0	Rnd3
Agr2	0	1.54754	0.432	0.126	0	0	Agr2
Emp2	0	0.883222	0.611	0.305	0	0	Emp2
Tmem30b	0	1.3858	0.47	0.164	0	0	Tmem30b
Tnfrsf21	0	1.0058	0.51	0.205	0	0	Tnfrsf21
Pof1b	0	1.03279	0.484	0.179	0	0	Pof1b
Frk	0	0.988733	0.536	0.233	0	0	Frk
Lratd1	0	1.71511	0.428	0.125	0	0	Lratd1
9530034E10Rik	0	1.05807	0.46	0.158	0	0	9530034E10Rik
Serinc2	0	1.3147	0.474	0.173	0	0	Serinc2
Gstm1	0	1.73656	0.9	0.6	0	0	Gstm1
Gsr	0	0.832334	0.587	0.287	0	0	Gsr
Crybg1	0	0.583492	0.582	0.283	0	0	Crybg1
Tmprss11g	0	1.60332	0.429	0.131	0	0	Tmprss11g
Suco	0	0.767108	0.683	0.386	0	0	Suco
Sox9	0	0.81426	0.575	0.278	0	0	Sox9
Zfp750	0	2.34143	0.37	0.074	0	0	Zfp750
Hacd2	0	0.78886	0.608	0.312	0	0	Hacd2
Mycl	0	2.03086	0.397	0.102	0	0	Mycl
Met	0	0.779381	0.589	0.294	0	0	Met
Taldo1	0	0.606512	0.729	0.434	0	0	Taldo1
Mocs2	0	1.00701	0.539	0.245	0	0	Mocs2
Myof	0	0.443163	0.792	0.498	0	0	Myof
Capg	0	0.826284	0.637	0.343	0	0	Capg
Rnh1	0	0.789826	0.75	0.456	0	0	Rnh1
Pdcd4	0	0.733792	0.848	0.557	0	0	Pdcd4
Pycard	0	0.888251	0.564	0.274	0	0	Pycard
Aebp2	0	0.952137	0.679	0.39	0	0	Aebp2
Ets2	0	0.911885	0.79	0.501	0	0	Ets2
Galnt3	0	1.26666	0.463	0.175	0	0	Galnt3
Dennd2c	0	0.771606	0.516	0.228	0	0	Dennd2c
Aldh3b2	0	1.92204	0.372	0.084	0	0	Aldh3b2
Calml3	0	3.18943	0.337	0.05	0	0	Calml3
Pllp	0	1.14959	0.424	0.137	0	0	Pllp
Tmc4	0	0.893465	0.517	0.231	0	0	Tmc4
Nhp2	0	0.954346	0.54	0.254	0	0	Nhp2
Tmem134	0	0.874809	0.562	0.276	0	0	Tmem134
Micos13	0	0.72303	0.752	0.466	0	0	Micos13
Cd2ap	0	0.383129	0.831	0.545	0	0	Cd2ap
Lmo1	0	1.58221	0.433	0.148	0	0	Lmo1
Hebp2	0	1.28036	0.449	0.164	0	0	Hebp2
Wasl	0	0.749517	0.719	0.434	0	0	Wasl
Cdc42ep5	0	0.867625	0.575	0.29	0	0	Cdc42ep5
Hspb1	0	1.26167	0.977	0.693	0	0	Hspb1
Fdx1	0	0.7401	0.661	0.378	0	0	Fdx1
Cast	0	0.87677	0.908	0.625	0	0	Cast
Arap2	0	0.494492	0.57	0.287	0	0	Arap2
Arfgef1	0	0.569135	0.778	0.496	0	0	Arfgef1
Gabrp	0	1.33536	0.388	0.107	0	0	Gabrp
Ccdc71l	0	1.70993	0.43	0.149	0	0	Ccdc71l
Nrarp	0	1.6032	0.398	0.119	0	0	Nrarp
Pon2	0	0.680605	0.634	0.355	0	0	Pon2
Ceacam1	0	0.915428	0.433	0.154	0	0	Ceacam1
Abcc3	0	0.769773	0.498	0.219	0	0	Abcc3
Tc2n	0	0.576412	0.465	0.186	0	0	Tc2n
Shh	0	1.90549	0.376	0.098	0	0	Shh
Hes1	0	1.01904	0.92	0.642	0	0	Hes1
Lonrf1	0	1.0958	0.471	0.193	0	0	Lonrf1
Duoxa1	0	1.82068	0.379	0.102	0	0	Duoxa1
Cpeb2	0	0.769623	0.632	0.356	0	0	Cpeb2
Prr13	0	0.700379	0.553	0.277	0	0	Prr13
Gm11808	0	0.89801	0.565	0.289	0	0	Gm11808
Lad1	0	1.63457	0.405	0.13	0	0	Lad1
Nherf1	0	1.21457	0.44	0.165	0	0	Nherf1
Cyp2b10	0	1.92631	0.356	0.081	0	0	Cyp2b10
Sptlc3	0	0.679821	0.478	0.204	0	0	Sptlc3
Ldlr	0	0.873005	0.486	0.212	0	0	Ldlr
Lima1	0	0.560228	0.753	0.479	0	0	Lima1
Naxd	0	0.771621	0.6	0.326	0	0	Naxd
Hcar2	0	1.83761	0.381	0.108	0	0	Hcar2
Hpgd	0	0.334499	0.522	0.249	0	0	Hpgd
Chd3	0	0.761107	0.621	0.348	0	0	Chd3
Ovol1	0	1.77142	0.379	0.106	0	0	Ovol1
Gm52981	0	0.800391	0.465	0.192	0	0	Gm52981
Cers3	0	1.44735	0.4	0.128	0	0	Cers3
Cobl	0	0.519303	0.548	0.276	0	0	Cobl
Mbp	0	0.536187	0.524	0.252	0	0	Mbp
Grhl3	0	2.15789	0.346	0.074	0	0	Grhl3
Krt6a	0	2.7946	0.357	0.085	0	0	Krt6a
Dynlt3	0	0.648694	0.71	0.438	0	0	Dynlt3
Prdx6	0	0.55465	0.754	0.483	0	0	Prdx6
Dnajb1	0	0.834968	0.879	0.608	0	0	Dnajb1
Plekhb2	0	1.08074	0.469	0.198	0	0	Plekhb2
Acsl3	0	0.675848	0.599	0.328	0	0	Acsl3
Efna5	0	0.576733	0.686	0.416	0	0	Efna5
Plekha6	0	0.990104	0.452	0.182	0	0	Plekha6
Tmem205	0	0.883038	0.53	0.26	0	0	Tmem205
Ankrd22	0	1.6126	0.381	0.111	0	0	Ankrd22
Reg3g	0	2.34896	0.345	0.075	0	0	Reg3g
Ptpru	0	1.08484	0.458	0.189	0	0	Ptpru
Myh14	0	0.89007	0.438	0.169	0	0	Myh14
Sc5d	0	1.10161	0.445	0.176	0	0	Sc5d
Nipal2	0	0.739705	0.5	0.231	0	0	Nipal2
Esrp1	0	0.784812	0.495	0.227	0	0	Esrp1
Dhrs3	0	0.615841	0.671	0.403	0	0	Dhrs3
Polb	0	0.728821	0.531	0.263	0	0	Polb
St14	0	0.834665	0.464	0.196	0	0	St14
Baz1a	0	0.58959	0.634	0.366	0	0	Baz1a
Anxa4	0	0.73608	0.577	0.309	0	0	Anxa4
Mdh1	0	0.569093	0.696	0.428	0	0	Mdh1
Hras	0	0.87168	0.54	0.273	0	0	Hras
Eif4ebp2	0	0.691969	0.554	0.288	0	0	Eif4ebp2
Tmem254	0	1.13107	0.47	0.204	0	0	Tmem254
Pkp1	0	1.38747	0.393	0.129	0	0	Pkp1
Mal	0	0.451954	0.494	0.23	0	0	Mal
Dap	0	0.647631	0.733	0.469	0	0	Dap
Nectin4	0	1.61566	0.364	0.101	0	0	Nectin4
Jag1	0	0.855412	0.48	0.217	0	0	Jag1
Bag1	0	0.648205	0.685	0.423	0	0	Bag1
Ppp1r9a	0	0.434553	0.554	0.292	0	0	Ppp1r9a
Reps2	0	0.387318	0.519	0.257	0	0	Reps2
Cgn	0	1.17139	0.409	0.148	0	0	Cgn
Tmc7	0	0.955512	0.416	0.155	0	0	Tmc7
Syne2	0	0.485619	0.768	0.507	0	0	Syne2
Ifi203	0	1.26434	0.527	0.267	0	0	Ifi203
Itpkc	0	0.539039	0.479	0.219	0	0	Itpkc
Mif	0	0.544334	0.769	0.511	0	0	Mif
R3hdm4	0	0.747813	0.529	0.271	0	0	R3hdm4
Prag1	0	0.886725	0.453	0.196	0	0	Prag1
Fstl4	0	0.731168	0.41	0.153	0	0	Fstl4
Nupr1	0	0.940026	0.813	0.556	0	0	Nupr1
Nabp1	0	0.433441	0.54	0.284	0	0	Nabp1
Car8	0	1.617	0.347	0.091	0	0	Car8
Actn4	0	0.610819	0.861	0.605	0	0	Actn4
Metap2	0	0.684218	0.794	0.538	0	0	Metap2
Sf3b6	0	0.631535	0.748	0.492	0	0	Sf3b6
Anxa1	0	1.32832	0.976	0.72	0	0	Anxa1
Kmt5a	0	0.918809	0.493	0.238	0	0	Kmt5a
Dapp1	0	0.558414	0.437	0.183	0	0	Dapp1
Arc	0	1.18782	0.397	0.143	0	0	Arc
Sptssb	0	3.86376	0.278	0.025	0	0	Sptssb
ENSMUSG00000121482	0	0.518994	0.492	0.239	0	0	ENSMUSG00000121482
Nfe2l3	0	0.873441	0.42	0.168	0	0	Nfe2l3
Zdhhc5	0	0.841784	0.492	0.242	0	0	Zdhhc5
Nectin1	0	1.04543	0.429	0.179	0	0	Nectin1
G6pdx	0	1.24672	0.405	0.155	0	0	G6pdx
Cib1	0	1.07106	0.44	0.191	0	0	Cib1
Pebp1	0	0.723392	0.863	0.615	0	0	Pebp1
Ier5	0	0.302808	0.808	0.561	0	0	Ier5
Atpif1	0	0.778974	0.918	0.671	0	0	Atpif1
Cstb	0	0.831619	0.879	0.632	0	0	Cstb
Uqcr10	0	0.683627	0.873	0.626	0	0	Uqcr10
Tst	0	1.38873	0.377	0.13	0	0	Tst
Trib1	0	0.803037	0.56	0.314	0	0	Trib1
Clip4	0	1.05192	0.425	0.179	0	0	Clip4
Cfap43	0	1.6493	0.369	0.123	0	0	Cfap43
Sowahc	0	0.800989	0.447	0.202	0	0	Sowahc
Lrrc4c	0	1.82335	0.314	0.07	0	0	Lrrc4c
Sh3bgrl2	0	0.878344	0.431	0.187	0	0	Sh3bgrl2
Chmp1b	0	1.07763	0.416	0.172	0	0	Chmp1b
Enpp5	0	1.09482	0.409	0.165	0	0	Enpp5
Clca2	0	1.85181	0.322	0.079	0	0	Clca2
Vmp1	0	0.675775	0.857	0.614	0	0	Vmp1
Trappc6a	0	0.782236	0.479	0.237	0	0	Trappc6a
Me1	0	0.634841	0.445	0.203	0	0	Me1
Tmbim6	0	0.479026	0.842	0.6	0	0	Tmbim6
Grhl1	0	0.85109	0.409	0.167	0	0	Grhl1
Ugt2b34	0	2.28019	0.295	0.054	0	0	Ugt2b34
Gipc1	0	1.05759	0.42	0.179	0	0	Gipc1
Tmcc3	0	0.668821	0.516	0.275	0	0	Tmcc3
Clca3a2	0	1.61636	0.342	0.103	0	0	Clca3a2
Polr1d	0	0.567183	0.799	0.56	0	0	Polr1d
Gtf2h2	0	1.01079	0.395	0.157	0	0	Gtf2h2
Noct	0	0.720014	0.509	0.271	0	0	Noct
Crabp2	0	1.89491	0.323	0.085	0	0	Crabp2
9530036O11Rik	0	1.28609	0.353	0.115	0	0	9530036O11Rik
Lancl1	0	0.753213	0.458	0.222	0	0	Lancl1
Bbox1	0	2.82276	0.273	0.037	0	0	Bbox1
Gipc2	0	0.963237	0.37	0.134	0	0	Gipc2
Gdpd1	0	0.634898	0.437	0.204	0	0	Gdpd1
Slc27a4	0	1.35952	0.349	0.116	0	0	Slc27a4
Krt23	0	1.26816	0.346	0.113	0	0	Krt23
Aldh1a7	0	2.54662	0.282	0.049	0	0	Aldh1a7
Plk3	0	1.03654	0.413	0.181	0	0	Plk3
Mrpl52	0	0.553261	0.841	0.609	0	0	Mrpl52
Ppl	0	0.848015	0.433	0.201	0	0	Ppl
Naip5	0	0.719556	0.372	0.141	0	0	Naip5
1810037I17Rik	0	0.664223	0.834	0.603	0	0	1810037I17Rik
Gstt3	0	1.47297	0.35	0.119	0	0	Gstt3
Selenoi	0	0.755331	0.45	0.22	0	0	Selenoi
Hint2	0	0.830171	0.438	0.209	0	0	Hint2
Junos	0	0.834834	0.397	0.168	0	0	Junos
Erbb3	0	0.893261	0.39	0.161	0	0	Erbb3
Gm14636	0	0.780646	0.451	0.222	0	0	Gm14636
Las1l	0	0.916896	0.44	0.211	0	0	Las1l
Liph	0	0.725089	0.371	0.144	0	0	Liph
Slc22a23	0	0.640489	0.415	0.188	0	0	Slc22a23
Eppk1	0	1.32166	0.346	0.119	0	0	Eppk1
9530014B07Rik	0	1.72591	0.297	0.071	0	0	9530014B07Rik
Crb3	0	1.41076	0.331	0.106	0	0	Crb3
Bspry	0	1.41073	0.319	0.094	0	0	Bspry
Mfap3l	0	0.891764	0.392	0.167	0	0	Mfap3l
Sh3gl2	0	0.908089	0.352	0.127	0	0	Sh3gl2
Tmem45b	0	0.894941	0.348	0.123	0	0	Tmem45b
Cxcl5	0	1.74314	0.301	0.078	0	0	Cxcl5
Klf6	0	0.435355	0.895	0.672	0	0	Klf6
Sytl1	0	1.63004	0.329	0.107	0	0	Sytl1
Prrg4	0	1.81357	0.283	0.061	0	0	Prrg4
Pgd	0	0.893022	0.396	0.175	0	0	Pgd
Fabp6	0	2.22607	0.281	0.06	0	0	Fabp6
Aldh3a1	0	0.884672	0.432	0.211	0	0	Aldh3a1
Rab15	0	1.07908	0.368	0.147	0	0	Rab15
Sgsm3	0	0.752457	0.414	0.193	0	0	Sgsm3
Me2	0	1.15535	0.342	0.123	0	0	Me2
Slc16a7	0	0.947468	0.367	0.15	0	0	Slc16a7
Stn1	0	0.891591	0.367	0.152	0	0	Stn1
Mfsd6	0	0.844216	0.392	0.178	0	0	Mfsd6
Pmaip1	0	0.651594	0.403	0.189	0	0	Pmaip1
Pla2r1	0	0.647796	0.384	0.172	0	0	Pla2r1
Mmp15	0	0.901327	0.365	0.154	0	0	Mmp15
Slc25a5	0	0.484506	0.841	0.63	0	0	Slc25a5
AI661453	0	0.93802	0.356	0.147	0	0	AI661453
Prss22	0	0.880501	0.319	0.113	0	0	Prss22
Bik	0	1.38678	0.302	0.098	0	0	Bik
Rpl29	0	0.565051	0.831	0.627	0	0	Rpl29
Zdhhc13	0	1.06147	0.334	0.131	0	0	Zdhhc13
Marveld2	0	1.03785	0.326	0.123	0	0	Marveld2
Tmem50b	0	0.954371	0.353	0.15	0	0	Tmem50b
Capn13	0	0.344108	0.343	0.141	0	0	Capn13
Nccrp1	0	2.17951	0.251	0.05	0	0	Nccrp1
Ly6k	0	1.10874	0.309	0.109	0	0	Ly6k
Mpst	0	0.923029	0.358	0.158	0	0	Mpst
Cldn23	0	0.80125	0.306	0.107	0	0	Cldn23
9130008F23Rik	0	1.36532	0.293	0.094	0	0	9130008F23Rik
Cebpa	0	1.36454	0.301	0.103	0	0	Cebpa
Fosl1	0	1.3118	0.311	0.115	0	0	Fosl1
A130010J15Rik	0	1.99954	0.262	0.067	0	0	A130010J15Rik
Cwh43	0	0.988283	0.299	0.104	0	0	Cwh43
Gm36738	0	1.60768	0.275	0.08	0	0	Gm36738
Paqr5	0	1.32673	0.29	0.098	0	0	Paqr5
Rps18-ps6	0	0.70306	0.915	0.724	0	0	Rps18-ps6
Sh3yl1	0	1.07648	0.311	0.12	0	0	Sh3yl1
Cyp2s1	0	1.85338	0.261	0.071	0	0	Cyp2s1
Tjp3	0	1.31917	0.285	0.096	0	0	Tjp3
Evpl	0	1.70475	0.265	0.077	0	0	Evpl
Ctnnb1	0	0.475613	0.913	0.727	0	0	Ctnnb1
Lrrc26	0	0.693174	0.298	0.112	0	0	Lrrc26
Mir205hg	0	0.98475	0.312	0.127	0	0	Mir205hg
Mapk13	0	1.23713	0.285	0.1	0	0	Mapk13
Alpl	0	1.36786	0.27	0.086	0	0	Alpl
Tmprss11e	0	1.36797	0.262	0.078	0	0	Tmprss11e
Upk2	0	1.34488	0.258	0.074	0	0	Upk2
Usp43	0	1.02216	0.288	0.104	0	0	Usp43
Dsc2	0	1.60434	0.26	0.076	0	0	Dsc2
Rap2b	0	1.19176	0.32	0.137	0	0	Rap2b
Notch3	0	0.756804	0.272	0.09	0	0	Notch3
Padi1	0	1.1262	0.303	0.122	0	0	Padi1
L1cam	0	1.03727	0.288	0.108	0	0	L1cam
Ptp4a2	0	0.557235	0.917	0.739	0	0	Ptp4a2
Arpc2	0	0.543904	0.903	0.726	0	0	Arpc2
Slc25a10	0	1.28665	0.276	0.1	0	0	Slc25a10
Smim6	0	1.31544	0.268	0.094	0	0	Smim6
Gstm4	0	1.4155	0.25	0.076	0	0	Gstm4
Sh2d4a	0	1.04889	0.278	0.105	0	0	Sh2d4a
F2rl1	0	1.1281	0.277	0.106	0	0	F2rl1
Pcdh1	0	1.39387	0.259	0.088	0	0	Pcdh1
Dsg3	0	1.29549	0.282	0.111	0	0	Dsg3
Eef1g	0	0.482047	0.907	0.738	0	0	Eef1g
Tmprss4	0	0.870451	0.256	0.089	0	0	Tmprss4
Anxa2	0	0.511345	0.952	0.785	0	0	Anxa2
Ndufa4	0	0.614578	0.911	0.76	0	0	Ndufa4
Uba52	0	0.827921	0.925	0.774	0	0	Uba52
Zfand5	0	0.492288	0.937	0.787	0	0	Zfand5
Eif3f	0	0.667759	0.91	0.764	0	0	Eif3f
Atp5g2	0	0.424075	0.91	0.766	0	0	Atp5g2
Rpl36al	0	0.544361	0.942	0.809	0	0	Rpl36al
S100a11	0	0.798201	0.962	0.832	0	0	S100a11
Sat1	0	0.375671	0.954	0.825	0	0	Sat1
Dstn	0	0.418903	0.958	0.832	0	0	Dstn
Pabpc1	0	0.711968	0.945	0.819	0	0	Pabpc1
Btg1	0	0.399611	0.952	0.842	0	0	Btg1
Slc38a2	0	0.571561	0.941	0.831	0	0	Slc38a2
Eef2	0	0.608273	0.965	0.872	0	0	Eef2
Cox4i1	0	0.47127	0.955	0.864	0	0	Cox4i1
Rpl4	0	0.70358	0.975	0.888	0	0	Rpl4
Rps18	0	0.619066	0.975	0.888	0	0	Rps18
Rpl31	0	0.519551	0.964	0.88	0	0	Rpl31
Cox8a	0	0.405727	0.916	0.834	0	0	Cox8a
S100a6	0	0.547266	0.971	0.89	0	0	S100a6
Rps17	0	0.515077	0.963	0.89	0	0	Rps17
Rpl26	0	0.615592	0.983	0.911	0	0	Rpl26
Rpl35	0	0.4894	0.963	0.893	0	0	Rpl35
Eef1b2	0	0.660205	0.938	0.869	0	0	Eef1b2
Rack1	0	0.614488	0.965	0.896	0	0	Rack1
Rpl12	0	0.776394	0.977	0.911	0	0	Rpl12
Rpl14	0	0.788559	0.979	0.913	0	0	Rpl14
Rps15	0	0.649085	0.988	0.923	0	0	Rps15
Rpl23a	0	0.441402	0.96	0.895	0	0	Rpl23a
Rplp2	0	0.49492	0.98	0.917	0	0	Rplp2
Rps5	0	0.72961	0.986	0.924	0	0	Rps5
Rpl27	0	0.545809	0.965	0.903	0	0	Rpl27
Rpl8	0	0.651397	0.986	0.924	0	0	Rpl8
Rps19	0	0.774269	0.994	0.933	0	0	Rps19
Rps26	0	0.675732	0.987	0.926	0	0	Rps26
Actg1	0	1.04201	0.985	0.924	0	0	Actg1
Rplp0	0	0.724737	0.981	0.921	0	0	Rplp0
Rpl18	0	0.62321	0.978	0.918	0	0	Rpl18
Rpl19	0	0.700747	0.991	0.931	0	0	Rpl19
Rpl11	0	0.571517	0.985	0.926	0	0	Rpl11
Rpl13a	0	0.712147	0.989	0.93	0	0	Rpl13a
Rpl36	0	0.748156	0.994	0.935	0	0	Rpl36
Rps3	0	0.495428	0.978	0.92	0	0	Rps3
Rpl18a	0	0.616308	0.988	0.93	0	0	Rpl18a
Rpl10a	0	0.762566	0.982	0.924	0	0	Rpl10a
Rpl22	0	0.53919	0.969	0.912	0	0	Rpl22
Rpl28	0	0.68443	0.991	0.934	0	0	Rpl28
Rpl17	0	0.549735	0.986	0.929	0	0	Rpl17
Rpsa	0	0.679424	0.994	0.938	0	0	Rpsa
Rps11	0	0.592054	0.982	0.926	0	0	Rps11
Rps25	0	0.513576	0.969	0.913	0	0	Rps25
Rps23	0	0.55593	0.987	0.931	0	0	Rps23
Rps10	0	0.649405	0.983	0.927	0	0	Rps10
Rpl21	0	0.533196	0.972	0.918	0	0	Rpl21
Rps9	0	0.503389	0.984	0.93	0	0	Rps9
Rpl15	0	0.400773	0.96	0.906	0	0	Rpl15
Rpl24	0	0.361977	0.979	0.925	0	0	Rpl24
Fau	0	0.687407	0.993	0.94	0	0	Fau
Rps16	0	0.485785	0.982	0.929	0	0	Rps16
Rpl3	0	0.499625	0.971	0.918	0	0	Rpl3
Rpl35a	0	0.44802	0.986	0.933	0	0	Rpl35a
Rps14	0	0.619372	0.989	0.936	0	0	Rps14
Rpl38	0	0.568706	0.992	0.94	0	0	Rpl38
Rps6	0	0.48362	0.961	0.909	0	0	Rps6
Rpl6	0	0.45387	0.986	0.934	0	0	Rpl6
Rpl32	0	0.676811	0.985	0.934	0	0	Rpl32
Naca	0	0.37027	0.937	0.887	0	0	Naca
Rps3a1	0	0.53528	0.981	0.931	0	0	Rps3a1
Rpl37a	0	0.679133	0.997	0.948	0	0	Rpl37a
Rpl34	0	0.441498	0.974	0.926	0	0	Rpl34
Rps12	0	0.653462	0.994	0.947	0	0	Rps12
Rps28	0	0.711125	0.993	0.946	0	0	Rps28
Rps13	0	0.507129	0.968	0.921	0	0	Rps13
Rpl7	0	0.52946	0.958	0.912	0	0	Rpl7
Rpl27a	0	0.689552	0.99	0.945	0	0	Rpl27a
Rpl37	0	0.667708	0.988	0.943	0	0	Rpl37
Rps20	0	0.495956	0.982	0.937	0	0	Rps20
Rpl5	0	0.584797	0.958	0.913	0	0	Rpl5
Rps7	0	0.494433	0.966	0.921	0	0	Rps7
Rps4x	0	0.463675	0.982	0.937	0	0	Rps4x
Rpl41	0	0.446263	0.988	0.944	0	0	Rpl41
Rps8	0	0.727791	0.996	0.953	0	0	Rps8
Rps29	0	0.588934	0.995	0.952	0	0	Rps29
Rps27	0	0.429143	0.988	0.946	0	0	Rps27
Rpl13	0	0.595841	0.995	0.953	0	0	Rpl13
Rplp1	0	0.731382	0.996	0.955	0	0	Rplp1
Rps24	0	0.55876	0.989	0.948	0	0	Rps24
Rps15a	0	0.515958	0.974	0.933	0	0	Rps15a
Rpl30	0	0.651388	0.976	0.935	0	0	Rpl30
Rpl39	0	0.394759	0.981	0.941	0	0	Rpl39
Rps21	0	0.450665	0.987	0.948	0	0	Rps21
Rps27a	0	0.551674	0.979	0.94	0	0	Rps27a
Rpl23	0	0.534203	0.988	0.949	0	0	Rpl23
Rpl36a	0	0.335856	0.947	0.909	0	0	Rpl36a
Rpl9	0	0.647475	0.962	0.926	0	0	Rpl9
Tpt1	0	0.409904	0.994	0.961	0	0	Tpt1
Actb	0	0.767735	0.988	0.957	0	0	Actb
Tmsb4x	0	0.476202	0.99	0.959	0	0	Tmsb4x
Eef1a1	0	0.391256	0.99	0.961	0	0	Eef1a1
mt-Co1	0	0.260951	0.999	0.997	0	0	mt-Co1
Nop10	4.78794e-308	0.533857	0.787	0.547	1.61335e-303	0	Nop10
Serf1	1.29117e-307	0.902004	0.367	0.167	4.35073e-303	0	Serf1
Got2	2.2696e-307	0.86054	0.393	0.184	7.64765e-303	0	Got2
Amd1	3.55283e-307	0.502446	0.777	0.519	1.19716e-302	0	Amd1
Slk	5.95349e-307	0.551105	0.761	0.495	2.00609e-302	0	Slk
Mndal	7.75345e-307	1.19223	0.415	0.21	2.6126e-302	0	Mndal
Kyat1	3.0579e-306	0.97278	0.279	0.108	1.03039e-301	0	Kyat1
A830008E24Rik	4.66516e-306	1.21196	0.254	0.094	1.57197e-301	0	A830008E24Rik
Id1	1.83288e-305	0.896194	0.582	0.351	6.17609e-301	0	Id1
Enah	2.25634e-305	0.447864	0.8	0.542	7.60298e-301	0	Enah
Wdr1	6.32756e-305	0.606604	0.625	0.37	2.13213e-300	0	Wdr1
Runx1	7.63314e-305	0.283497	0.781	0.481	2.57206e-300	0	Runx1
Gng5	4.1171e-304	0.411658	0.904	0.791	1.3873e-299	0	Gng5
Cttn	1.95256e-301	0.682106	0.569	0.322	6.57935e-297	0	Cttn
Lrrfip1	6.79203e-300	0.362225	0.735	0.451	2.28864e-295	0	Lrrfip1
Mapkapk3	3.94129e-299	0.870048	0.325	0.139	1.32806e-294	0	Mapkapk3
Gsdmc3	2.88366e-298	0.540966	0.483	0.246	9.71679e-294	0	Gsdmc3
Ttc6	3.17224e-298	0.877257	0.304	0.126	1.06892e-293	0	Ttc6
Krtcap3	1.0596e-297	1.14289	0.283	0.113	3.57041e-293	0	Krtcap3
Hsp90ab1	8.40376e-296	0.291617	0.978	0.944	2.83173e-291	0	Hsp90ab1
Casz1	9.94332e-296	0.542287	0.53	0.282	3.3505e-291	0	Casz1
Kif21a	1.25179e-295	0.553076	0.524	0.277	4.21804e-291	0	Kif21a
Btf3	8.50483e-295	0.38129	0.907	0.833	2.86579e-290	0	Btf3
Arpc5	3.42583e-294	0.573553	0.719	0.468	1.15437e-289	0	Arpc5
Fgfr3	8.01979e-294	0.951821	0.335	0.148	2.70235e-289	0	Fgfr3
Il17re	1.79841e-293	0.896152	0.304	0.127	6.05992e-289	0	Il17re
Plekhg3	2.06259e-293	0.671968	0.442	0.223	6.95011e-289	0	Plekhg3
Barx2	4.3848e-293	0.392801	0.509	0.263	1.4775e-288	0	Barx2
Myo1d	6.23943e-291	0.550471	0.762	0.531	2.10244e-286	0	Myo1d
Nsa2	1.13299e-289	0.443805	0.883	0.726	3.81772e-285	0	Nsa2
Phldb2	3.99773e-289	0.88896	0.448	0.245	1.34708e-284	0	Phldb2
Myo1e	1.41522e-288	0.379205	0.752	0.498	4.76874e-284	0	Myo1e
Flnb	3.17787e-288	0.500799	0.681	0.451	1.07082e-283	0	Flnb
Itgav	1.14125e-287	0.439318	0.712	0.464	3.84557e-283	0	Itgav
Chp1	1.22505e-287	0.566482	0.611	0.365	4.12794e-283	0	Chp1
Coq7	9.25593e-287	0.851526	0.343	0.154	3.11888e-282	0	Coq7
Kdm5b	3.61465e-286	0.492442	0.636	0.377	1.21799e-281	0	Kdm5b
Uqcr11	7.04764e-286	0.456922	0.869	0.652	2.37477e-281	0	Uqcr11
Lama5	1.692e-285	0.734786	0.412	0.201	5.70135e-281	0	Lama5
Lpcat4	2.28559e-284	0.908336	0.274	0.108	7.70152e-280	0	Lpcat4
Gpr39	9.06304e-284	0.343678	0.371	0.17	3.05388e-279	0	Gpr39
Hsdl2	1.65622e-282	0.810704	0.366	0.171	5.5808e-278	0	Hsdl2
Mprip	6.24844e-282	0.529629	0.781	0.545	2.10547e-277	0	Mprip
Gm10076	6.72453e-282	0.465383	0.94	0.843	2.2659e-277	0	Gm10076
Tubb4b	7.51274e-282	0.494647	0.78	0.552	2.53149e-277	0	Tubb4b
Tlcd3a	2.16541e-281	1.12063	0.258	0.101	7.29656e-277	0	Tlcd3a
Galnt2	2.51698e-281	0.656529	0.487	0.256	8.4812e-277	0	Galnt2
Dbnl	9.2184e-281	0.830845	0.372	0.176	3.10623e-276	0	Dbnl
Pfdn5	1.60079e-280	0.368626	0.925	0.821	5.39401e-276	0	Pfdn5
Rab3d	2.69048e-280	0.993996	0.291	0.121	9.06583e-276	0	Rab3d
Fuca2	3.94038e-279	0.917715	0.311	0.135	1.32775e-274	0	Fuca2
Alad	1.99534e-278	0.940731	0.314	0.137	6.7235e-274	0	Alad
Cep170b	9.50713e-276	1.00051	0.29	0.122	3.20352e-271	0	Cep170b
Pstpip2	2.33676e-275	0.481275	0.318	0.138	7.87394e-271	0	Pstpip2
Tmem40	1.12123e-274	0.771277	0.324	0.143	3.77811e-270	0	Tmem40
Hmgn1	1.9363e-273	0.400448	0.885	0.69	6.52454e-269	0	Hmgn1
Nans	2.08813e-273	0.977348	0.309	0.135	7.03615e-269	0	Nans
Snx31	6.27004e-273	0.461963	0.276	0.108	2.11275e-268	0	Snx31
Epb41l5	1.63635e-272	0.36711	0.524	0.283	5.51385e-268	0	Epb41l5
Tmem123	2.7444e-272	0.501587	0.623	0.372	9.24753e-268	0	Tmem123
Erbb4	3.95754e-272	0.375444	0.295	0.123	1.33353e-267	0	Erbb4
Smagp	1.16294e-271	0.546806	0.404	0.194	3.91865e-267	0	Smagp
Pgap2	7.94667e-271	0.661407	0.471	0.248	2.67771e-266	0	Pgap2
Grpel2	1.95233e-270	0.964996	0.26	0.103	6.57857e-266	0	Grpel2
Lsr	1.03652e-269	0.711065	0.336	0.152	3.49265e-265	0	Lsr
Il1rn	5.54788e-269	0.692946	0.271	0.109	1.86941e-264	0	Il1rn
Trim25	5.77276e-268	0.674945	0.394	0.197	1.94519e-263	0	Trim25
Reep4	3.41297e-267	1.07789	0.259	0.104	1.15003e-262	0	Reep4
Herc4	6.58464e-267	0.45061	0.62	0.381	2.21876e-262	0	Herc4
Nectin2	6.71584e-266	0.698042	0.415	0.21	2.26297e-261	0	Nectin2
Ctnnd1	1.99608e-264	0.428191	0.773	0.525	6.726e-260	0	Ctnnd1
Cadps2	6.1879e-264	0.444533	0.47	0.246	2.08507e-259	0	Cadps2
Nr6a1	3.93989e-263	0.444884	0.592	0.346	1.32759e-258	0	Nr6a1
Cryl1	6.81459e-263	0.81291	0.319	0.143	2.29625e-258	0	Cryl1
Clint1	1.16537e-261	0.537263	0.657	0.423	3.92684e-257	0	Clint1
Padi4	3.4544e-261	0.751577	0.335	0.154	1.16399e-256	0	Padi4
Desi1	6.41802e-261	0.603295	0.479	0.26	2.16262e-256	0	Desi1
Gclm	3.46817e-260	0.573944	0.542	0.306	1.16863e-255	0	Gclm
1500015L24Rik	9.04839e-260	0.680733	0.363	0.176	3.04894e-255	0	1500015L24Rik
Alas1	1.09344e-259	0.61063	0.422	0.216	3.68445e-255	0	Alas1
Coa3	1.55603e-259	0.64829	0.515	0.29	5.2432e-255	0	Coa3
Capn5	5.70828e-259	0.470582	0.335	0.149	1.92346e-254	0	Capn5
Ahr	1.53991e-258	0.370718	0.766	0.489	5.1889e-254	0	Ahr
Tanc2	3.38494e-258	0.260987	0.843	0.572	1.14059e-253	0	Tanc2
Ppdpf	5.98945e-258	0.677228	0.503	0.281	2.01821e-253	0	Ppdpf
Use1	6.11209e-258	0.58954	0.672	0.427	2.05953e-253	0	Use1
Cds1	1.22886e-257	0.686172	0.348	0.163	4.14076e-253	0	Cds1
Id2	1.02555e-256	0.353283	0.573	0.331	3.45568e-252	0	Id2
Atp5mpl	5.70743e-256	0.408287	0.875	0.734	1.92318e-251	0	Atp5mpl
Abhd17c	1.61024e-255	0.702728	0.364	0.177	5.42585e-251	0	Abhd17c
Sypl	1.75348e-255	0.475004	0.738	0.49	5.90854e-251	0	Sypl
Rnf144b	1.56113e-254	0.839266	0.295	0.13	5.2604e-250	0	Rnf144b
Eif3h	3.39033e-254	0.420348	0.866	0.71	1.14241e-249	0	Eif3h
Dock8	7.1707e-254	0.392722	0.361	0.171	2.41624e-249	0	Dock8
Cox6b1	4.20553e-252	0.403902	0.873	0.697	1.41709e-247	0	Cox6b1
Rhou	7.01355e-252	0.569751	0.396	0.196	2.36329e-247	0	Rhou
Depdc7	1.50634e-251	0.858784	0.262	0.109	5.07578e-247	0	Depdc7
Cbr1	1.53455e-251	0.742372	0.397	0.202	5.17082e-247	0	Cbr1
Arhgef28	8.72089e-250	0.432966	0.471	0.25	2.93859e-245	0	Arhgef28
Cdcp1	1.36534e-249	0.717002	0.333	0.155	4.60065e-245	0	Cdcp1
Pon3	1.76558e-249	0.690539	0.367	0.18	5.94928e-245	0	Pon3
Rhpn2	1.45147e-248	0.480462	0.327	0.149	4.89087e-244	0	Rhpn2
Tacc2	3.55386e-248	0.301958	0.648	0.431	1.19751e-243	0	Tacc2
Atp5a1	1.00122e-247	0.414266	0.879	0.702	3.3737e-243	0	Atp5a1
Fabp5	2.31387e-247	0.430744	0.465	0.251	7.79682e-243	0	Fabp5
Rps2	2.3189e-246	0.32542	0.917	0.85	7.81375e-242	0	Rps2
Cisd1	7.77612e-246	0.643939	0.44	0.235	2.62024e-241	0	Cisd1
Atp5e	1.42473e-245	0.318417	0.946	0.862	4.80078e-241	0	Atp5e
Prkab1	2.96398e-245	0.860001	0.297	0.134	9.98744e-241	0	Prkab1
Ten1	8.36782e-245	0.734031	0.37	0.183	2.81962e-240	0	Ten1
Rpl10	2.21087e-244	0.274486	0.946	0.908	7.44973e-240	0	Rpl10
Dnaaf9	2.00274e-243	0.448616	0.596	0.351	6.74843e-239	0	Dnaaf9
Timm13	3.38632e-243	0.605015	0.585	0.348	1.14105e-238	0	Timm13
Map7	2.06463e-242	0.341257	0.56	0.315	6.95697e-238	0	Map7
Ipo5	3.15296e-242	0.625083	0.478	0.265	1.06242e-237	0	Ipo5
Plch2	3.42229e-241	0.93472	0.253	0.105	1.15317e-236	0	Plch2
Cyb5a	5.26738e-241	0.42622	0.853	0.683	1.7749e-236	0	Cyb5a
Capsl	3.11083e-240	0.640215	0.31	0.14	1.04823e-235	0	Capsl
Fat1	4.99711e-240	0.532422	0.487	0.27	1.68383e-235	0	Fat1
Pgls	8.27453e-240	0.579443	0.603	0.366	2.78818e-235	0	Pgls
Pir	9.74413e-240	0.37311	0.378	0.185	3.28338e-235	0	Pir
Clcn3	1.86522e-239	0.360197	0.627	0.374	6.28506e-235	0	Clcn3
Patj	7.46174e-239	0.356485	0.53	0.296	2.51431e-234	0	Patj
Comt	2.4527e-238	0.509341	0.608	0.374	8.26461e-234	0	Comt
Pdcl3	4.07603e-237	0.579018	0.527	0.306	1.37346e-232	0	Pdcl3
Sqor	1.8969e-236	0.674493	0.364	0.181	6.39181e-232	0	Sqor
Mettl26	2.06975e-236	0.682149	0.36	0.177	6.97423e-232	0	Mettl26
Vav2	9.43244e-235	0.707548	0.297	0.135	3.17836e-230	0	Vav2
Cltb	4.66766e-234	0.486254	0.649	0.405	1.57281e-229	0	Cltb
Tma7	1.93531e-233	0.477803	0.761	0.536	6.52122e-229	0	Tma7
Chmp4c	4.60365e-233	0.71176	0.289	0.13	1.55124e-228	0	Chmp4c
Fbxo34	1.04125e-232	0.486061	0.595	0.362	3.50859e-228	0	Fbxo34
Cmpk1	7.25312e-232	0.485521	0.572	0.338	2.44401e-227	0	Cmpk1
Eps8l2	6.86475e-231	0.568751	0.364	0.18	2.31315e-226	0	Eps8l2
Sgpp1	1.64584e-230	0.759529	0.332	0.162	5.54581e-226	0	Sgpp1
Atp6v1a	3.20014e-230	0.424543	0.61	0.373	1.07832e-225	0	Atp6v1a
Capn1	4.49831e-230	0.944046	0.279	0.125	1.51575e-225	0	Capn1
Cd9	7.03436e-230	0.26813	0.951	0.877	2.3703e-225	0	Cd9
Snhg3	8.04931e-230	0.633975	0.575	0.356	2.7123e-225	0	Snhg3
Otud7b	9.92515e-230	0.54406	0.465	0.262	3.34438e-225	0	Otud7b
Cmc1	4.15118e-229	0.572765	0.432	0.231	1.39878e-224	0	Cmc1
Arpc5l	4.43055e-229	0.579554	0.478	0.269	1.49292e-224	0	Arpc5l
Ociad2	9.69871e-229	0.367552	0.33	0.153	3.26808e-224	0	Ociad2
Fdft1	1.89571e-228	0.677213	0.266	0.115	6.3878e-224	0	Fdft1
Abhd12	2.06046e-228	0.399098	0.516	0.288	6.94291e-224	0	Abhd12
Plpp2	5.68113e-227	0.717164	0.331	0.161	1.91431e-222	0	Plpp2
Stap2	4.75783e-226	0.792587	0.278	0.124	1.6032e-221	0	Stap2
Llph	4.0342e-225	0.528335	0.582	0.351	1.35937e-220	0	Llph
Abhd2	1.3586e-224	0.475416	0.687	0.451	4.57795e-220	0	Abhd2
Ppfibp2	7.30189e-224	0.511901	0.434	0.233	2.46045e-219	0	Ppfibp2
Bag2	1.91126e-223	0.818272	0.268	0.119	6.44019e-219	0	Bag2
Car13	4.36796e-223	0.576144	0.393	0.203	1.47183e-218	0	Car13
Gng12	1.45667e-222	0.359335	0.842	0.627	4.9084e-218	0	Gng12
Nsun2	6.83569e-222	0.687048	0.361	0.183	2.30336e-217	0	Nsun2
Pts	1.46019e-221	0.577416	0.4	0.211	4.92026e-217	0	Pts
Fkbp4	2.03932e-221	0.534538	0.567	0.342	6.87169e-217	0	Fkbp4
Znrf2	2.52136e-221	0.467289	0.517	0.299	8.49597e-217	0	Znrf2
Snhg4	4.71581e-221	0.71882	0.332	0.163	1.58904e-216	0	Snhg4
Anapc13	2.22559e-220	0.468107	0.674	0.432	7.49935e-216	0	Anapc13
Myc	7.14249e-220	0.37365	0.53	0.313	2.40673e-215	0	Myc
Arl6ip1	1.12598e-218	0.390562	0.739	0.507	3.79409e-214	0	Arl6ip1
Pals1	1.14647e-217	0.318868	0.715	0.487	3.86313e-213	0	Pals1
Tnks1bp1	3.9511e-217	0.759864	0.299	0.141	1.33136e-212	0	Tnks1bp1
Hnrnpab	1.81598e-216	0.44592	0.8	0.603	6.11912e-212	0	Hnrnpab
Tfcp2l1	1.28526e-215	0.288501	0.297	0.139	4.33082e-211	0	Tfcp2l1
Tango6	1.14814e-214	0.678539	0.372	0.203	3.86879e-210	0	Tango6
Ap1s3	1.40131e-214	0.44915	0.317	0.152	4.72186e-210	0	Ap1s3
M6pr	9.83648e-213	0.508556	0.508	0.295	3.3145e-208	0	M6pr
0610040J01Rik	1.68875e-212	0.620081	0.289	0.135	5.69042e-208	0	0610040J01Rik
Shtn1	2.16874e-212	0.621767	0.312	0.151	7.30779e-208	0	Shtn1
Tcerg1	3.10364e-212	0.509594	0.539	0.32	1.0458e-207	0	Tcerg1
Dhx32	1.10066e-211	0.583649	0.289	0.134	3.70878e-207	0	Dhx32
Usp6nl	5.86377e-211	0.375534	0.469	0.267	1.97586e-206	0	Usp6nl
Isg20	9.32725e-211	0.80493	0.252	0.11	3.14291e-206	0	Isg20
Tmem238	1.81151e-210	0.798187	0.303	0.146	6.10406e-206	0	Tmem238
Adgrg6	1.13428e-209	0.384638	0.362	0.184	3.82208e-205	0	Adgrg6
Lpin2	1.4653e-209	0.538122	0.406	0.223	4.93747e-205	0	Lpin2
Etfb	2.56459e-209	0.485933	0.627	0.397	8.64164e-205	0	Etfb
Slc16a11	3.28833e-209	0.646448	0.266	0.12	1.10804e-204	0	Slc16a11
Ddr1	7.38358e-209	0.71633	0.318	0.156	2.48797e-204	0	Ddr1
Rasef	1.8474e-208	0.436846	0.368	0.189	6.22501e-204	0	Rasef
Qars	8.66653e-208	0.629181	0.38	0.201	2.92027e-203	0	Qars
Niban2	1.59124e-207	0.54565	0.417	0.226	5.36183e-203	0	Niban2
Higd2a	3.40928e-207	0.459779	0.617	0.386	1.14879e-202	0	Higd2a
Prelid1	3.85855e-207	0.504939	0.509	0.296	1.30018e-202	0	Prelid1
Ppm1l	5.05312e-207	0.35836	0.524	0.308	1.7027e-202	0	Ppm1l
Rangap1	8.34723e-207	0.771984	0.301	0.144	2.81268e-202	0	Rangap1
Rpl9-ps6	1.17657e-206	0.516075	0.53	0.314	3.96458e-202	0	Rpl9-ps6
Nudt14	2.68779e-205	0.801882	0.29	0.139	9.05679e-201	0	Nudt14
Fhip1a	7.97567e-204	0.53802	0.338	0.17	2.68748e-199	0	Fhip1a
Slc25a24	1.6528e-203	0.567055	0.409	0.222	5.56928e-199	0	Slc25a24
Cox7a2l	2.04828e-203	0.356866	0.87	0.712	6.90189e-199	0	Cox7a2l
Hip1r	4.92656e-203	0.730218	0.275	0.128	1.66005e-198	0	Hip1r
Nebl	5.70575e-203	0.355967	0.256	0.114	1.92261e-198	0	Nebl
Esrrg	2.15585e-202	0.258963	0.289	0.136	7.26437e-198	0	Esrrg
Frat2	3.34978e-200	0.726453	0.285	0.136	1.12874e-195	0	Frat2
Ebpl	3.97754e-200	0.683099	0.306	0.151	1.34027e-195	0	Ebpl
Stard10	1.73485e-199	0.756814	0.333	0.17	5.84576e-195	0	Stard10
Emc6	3.22192e-199	0.551662	0.397	0.215	1.08566e-194	0	Emc6
Ubap1	3.46468e-199	0.293656	0.459	0.261	1.16746e-194	0	Ubap1
Ubxn1	1.37152e-198	0.452609	0.692	0.464	4.62146e-194	0	Ubxn1
Epb41l4aos	4.16066e-198	0.537688	0.471	0.272	1.40198e-193	0	Epb41l4aos
Gm2000	4.17472e-198	0.443859	0.64	0.409	1.40671e-193	0	Gm2000
Uchl3	1.33798e-197	0.533298	0.42	0.233	4.50844e-193	0	Uchl3
Mrpl9	3.91857e-197	0.609898	0.364	0.193	1.3204e-192	0	Mrpl9
Efnb2	7.8944e-197	0.292673	0.751	0.503	2.6601e-192	0	Efnb2
Grhl2	4.66641e-196	0.463339	0.386	0.206	1.5724e-191	0	Grhl2
Eif2s2	1.33274e-195	0.412895	0.848	0.69	4.4908e-191	0	Eif2s2
Yrdc	3.5019e-195	0.606766	0.378	0.203	1.18e-190	0	Yrdc
Dlgap1	5.8302e-195	0.404818	0.34	0.176	1.96454e-190	0	Dlgap1
Slc44a1	1.61085e-194	0.484933	0.617	0.398	5.42793e-190	0	Slc44a1
Mall	1.82769e-194	0.54238	0.344	0.177	6.15858e-190	0	Mall
Purb	2.10808e-194	0.432132	0.688	0.461	7.1034e-190	0	Purb
Gss	3.43936e-193	0.807884	0.251	0.116	1.15893e-188	0	Gss
Clmn	1.03313e-192	0.302497	0.379	0.198	3.48123e-188	0	Clmn
Isoc1	1.06567e-192	0.516746	0.44	0.25	3.59087e-188	0	Isoc1
Mrpl14	5.92488e-192	0.473054	0.532	0.318	1.99645e-187	0	Mrpl14
Itga2	2.64383e-191	0.383873	0.338	0.176	8.90864e-187	0	Itga2
Piga	8.51506e-191	0.643053	0.272	0.129	2.86923e-186	0	Piga
Larp4b	2.72284e-190	0.392692	0.655	0.428	9.17487e-186	0	Larp4b
Depp1	3.15222e-190	0.647801	0.285	0.141	1.06217e-185	0	Depp1
Eeig1	3.17029e-190	0.566286	0.337	0.174	1.06826e-185	0	Eeig1
Galnt7	4.33427e-190	0.364929	0.408	0.224	1.46048e-185	0	Galnt7
Rab3ip	9.23584e-190	0.508094	0.352	0.186	3.11211e-185	0	Rab3ip
1600014C10Rik	1.08476e-189	0.535062	0.275	0.13	3.65521e-185	0	1600014C10Rik
Tes	2.16335e-189	0.349128	0.488	0.286	7.28962e-185	0	Tes
Rtraf	1.53828e-188	0.402705	0.766	0.558	5.18338e-184	0	Rtraf
Grpel1	1.62515e-188	0.506293	0.416	0.233	5.4761e-184	0	Grpel1
Cyb5b	8.05626e-188	0.482594	0.445	0.257	2.71464e-183	0	Cyb5b
Ppm1d	1.09946e-187	0.572914	0.342	0.18	3.70475e-183	0	Ppm1d
Sh3bgrl3	6.00758e-187	0.299412	0.7	0.467	2.02432e-182	0	Sh3bgrl3
Pak1	1.35236e-186	0.41533	0.327	0.166	4.5569e-182	0	Pak1
Cpm	1.86883e-186	0.282776	0.355	0.187	6.29722e-182	0	Cpm
Chmp2b	2.43717e-186	0.415025	0.597	0.373	8.21229e-182	0	Chmp2b
Chmp1a	2.65626e-186	0.655854	0.352	0.187	8.95054e-182	0	Chmp1a
Gpd2	5.74893e-186	0.395407	0.46	0.269	1.93716e-181	0	Gpd2
Eya2	1.65573e-185	0.377617	0.446	0.252	5.57915e-181	0	Eya2
Lamtor2	7.01044e-185	0.421109	0.619	0.396	2.36224e-180	0	Lamtor2
Mgat5	7.93307e-185	0.353386	0.485	0.286	2.67313e-180	0	Mgat5
Sub1	1.87944e-184	0.343515	0.831	0.666	6.33295e-180	0	Sub1
Frrs1	1.92591e-184	0.631155	0.311	0.158	6.48956e-180	0	Frrs1
Egfr	9.89836e-184	0.3836	0.595	0.381	3.33535e-179	0	Egfr
Rab10	1.31215e-182	0.316885	0.829	0.633	4.42142e-178	0	Rab10
Uqcc2	1.36656e-182	0.419078	0.573	0.355	4.60477e-178	0	Uqcc2
Ide	3.04313e-182	0.450433	0.445	0.256	1.02541e-177	0	Ide
Atp5h	2.91319e-180	0.319724	0.885	0.738	9.81628e-176	0	Atp5h
Srebf2	1.18866e-179	0.315793	0.474	0.275	4.00532e-175	0	Srebf2
Tspan12	1.77711e-179	0.325046	0.401	0.221	5.98816e-175	0	Tspan12
Cox7b	4.74138e-179	0.258443	0.913	0.804	1.59765e-174	0	Cox7b
Tmbim1	3.16038e-178	0.450003	0.536	0.331	1.06492e-173	0	Tmbim1
Mafk	4.56193e-178	0.376561	0.58	0.371	1.53719e-173	0	Mafk
Dpyd	2.25074e-177	0.353803	0.466	0.272	7.58409e-173	0	Dpyd
Ubald1	7.72851e-177	0.470864	0.359	0.194	2.6042e-172	0	Ubald1
Scp2	1.21947e-176	0.395559	0.594	0.377	4.10912e-172	0	Scp2
Ndfip2	7.83741e-176	0.353575	0.746	0.513	2.64089e-171	0	Ndfip2
Arrdc1	8.38097e-176	0.52996	0.296	0.15	2.82405e-171	0	Arrdc1
Acyp1	1.19025e-175	0.61021	0.305	0.156	4.01067e-171	0	Acyp1
Tet2	2.14732e-175	0.39927	0.531	0.329	7.23562e-171	0	Tet2
Hspa2	2.36092e-175	0.425458	0.441	0.254	7.95536e-171	0	Hspa2
Ndufa6	3.73697e-174	0.334663	0.861	0.71	1.25921e-169	0	Ndufa6
C77080	2.07922e-173	0.635528	0.267	0.132	7.00613e-169	0	C77080
Tkt	5.20118e-173	0.423013	0.6	0.385	1.75259e-168	0	Tkt
Ndufa7	3.76558e-172	0.319681	0.844	0.666	1.26885e-167	0	Ndufa7
Ica1	1.13681e-171	0.281996	0.351	0.186	3.8306e-167	0	Ica1
Ndufa3	1.95169e-171	0.373736	0.68	0.46	6.57642e-167	0	Ndufa3
Tmem234	5.61446e-171	0.395281	0.641	0.42	1.89185e-166	0	Tmem234
Slc6a8	2.4114e-169	0.609232	0.296	0.151	8.12545e-165	0	Slc6a8
Tspan15	3.39516e-169	0.508418	0.255	0.123	1.14403e-164	0	Tspan15
Rps27l	6.61556e-169	0.285265	0.843	0.669	2.22918e-164	0	Rps27l
Slc49a4	2.32167e-168	0.451983	0.442	0.264	7.8231e-164	0	Slc49a4
Hsd17b8	2.72586e-168	0.541714	0.344	0.187	9.18505e-164	0	Hsd17b8
Atp5g3	2.18214e-167	0.348737	0.74	0.526	7.35295e-163	0	Atp5g3
Ptpmt1	8.58157e-167	0.602096	0.303	0.158	2.89165e-162	0	Ptpmt1
Naa50	6.91865e-165	0.407348	0.581	0.373	2.33131e-160	0	Naa50
Park7	5.43148e-164	0.39458	0.699	0.478	1.83019e-159	0	Park7
Eef1d	1.65618e-163	0.315457	0.876	0.724	5.58065e-159	0	Eef1d
Cox14	2.86904e-163	0.399411	0.525	0.325	9.66753e-159	0	Cox14
Ipmk	1.74485e-162	0.484375	0.412	0.243	5.87944e-158	0	Ipmk
Glod4	4.65128e-162	0.438849	0.432	0.253	1.5673e-157	0	Glod4
Atp5d	6.12278e-162	0.321735	0.846	0.662	2.06313e-157	0	Atp5d
Rps27rt	1.32677e-161	0.341442	0.746	0.53	4.47069e-157	0	Rps27rt
Sgk1	1.94544e-161	0.255747	0.739	0.526	6.55536e-157	0	Sgk1
Slc2a1	1.12858e-160	0.344698	0.501	0.302	3.80288e-156	0	Slc2a1
Wdr89	1.52887e-160	0.424884	0.505	0.312	5.15166e-156	0	Wdr89
Trp53bp2	2.73365e-160	0.405966	0.508	0.315	9.21131e-156	0	Trp53bp2
Paxx	4.18385e-160	0.617394	0.285	0.148	1.40979e-155	0	Paxx
Ormdl2	6.80026e-160	0.420719	0.37	0.207	2.29142e-155	0	Ormdl2
Klhl21	1.33169e-159	0.583905	0.332	0.183	4.48727e-155	0	Klhl21
Naxe	5.0083e-159	0.407224	0.438	0.258	1.6876e-154	0	Naxe
Ei24	4.32106e-158	0.474728	0.381	0.218	1.45603e-153	0	Ei24
Sinhcaf	6.26265e-158	0.557992	0.285	0.149	2.11026e-153	0	Sinhcaf
Tsg101	1.09283e-157	0.431914	0.47	0.283	3.68239e-153	0	Tsg101
Pycr2	4.90161e-157	0.684884	0.277	0.144	1.65165e-152	0	Pycr2
Pafah1b3	1.09962e-156	0.607049	0.28	0.145	3.70529e-152	0	Pafah1b3
Irx5	2.94152e-156	0.606777	0.254	0.127	9.91176e-152	0	Irx5
Plxnb2	2.31807e-155	0.528281	0.319	0.172	7.81096e-151	0	Plxnb2
Gm56878	5.24454e-155	0.338564	0.414	0.24	1.7672e-150	0	Gm56878
Hadh	6.57611e-155	0.425999	0.423	0.249	2.21589e-150	0	Hadh
Suds3	6.90832e-155	0.460808	0.409	0.239	2.32783e-150	0	Suds3
Lsm8	1.51751e-154	0.37117	0.465	0.28	5.1134e-150	0	Lsm8
Ell2	2.96211e-154	0.271765	0.596	0.4	9.98111e-150	0	Ell2
Ralgps2	4.02344e-154	0.34258	0.39	0.222	1.35574e-149	0	Ralgps2
Vdac1	6.09792e-154	0.359542	0.603	0.395	2.05476e-149	0	Vdac1
Serbp1	6.49472e-154	0.305687	0.88	0.728	2.18846e-149	0	Serbp1
Cox5a	1.94162e-153	0.308086	0.791	0.6	6.54247e-149	0	Cox5a
Vps4b	3.00538e-153	0.362259	0.543	0.345	1.01269e-148	0	Vps4b
Cyc1	6.49817e-152	0.382958	0.483	0.296	2.18962e-147	0	Cyc1
Gar1	7.15623e-152	0.535521	0.318	0.173	2.41136e-147	0	Gar1
Lurap1l	7.16031e-152	0.43399	0.297	0.157	2.41274e-147	0	Lurap1l
Smarca4	2.22514e-151	0.407866	0.414	0.243	7.49784e-147	0	Smarca4
Akap9	2.81259e-151	0.364828	0.644	0.431	9.47732e-147	0	Akap9
Ndufa10	3.61666e-151	0.386898	0.504	0.312	1.21867e-146	0	Ndufa10
Slc39a8	5.55302e-151	0.340697	0.253	0.126	1.87115e-146	0	Slc39a8
Esd	5.92038e-151	0.389907	0.681	0.479	1.99493e-146	0	Esd
Golga4	8.52706e-151	0.392288	0.514	0.324	2.87328e-146	0	Golga4
Lamtor4	1.74385e-150	0.413533	0.471	0.289	5.87608e-146	0	Lamtor4
Sord	1.01967e-149	0.537188	0.324	0.178	3.43588e-145	0	Sord
Skic8	1.14926e-149	0.400199	0.494	0.307	3.87253e-145	0	Skic8
Cdc42ep3	2.58727e-149	0.369918	0.417	0.247	8.71808e-145	0	Cdc42ep3
Antkmt	6.44103e-149	0.461468	0.383	0.222	2.17037e-144	0	Antkmt
Cyp51	7.82064e-149	0.303466	0.302	0.16	2.63524e-144	0	Cyp51
Atp11b	9.83502e-149	0.285362	0.635	0.424	3.31401e-144	0	Atp11b
Aktip	3.96915e-148	0.565199	0.265	0.136	1.33745e-143	0	Aktip
Dhrs4	9.78274e-148	0.513578	0.295	0.157	3.29639e-143	0	Dhrs4
Sar1b	1.98574e-147	0.350269	0.473	0.287	6.69115e-143	0	Sar1b
Scamp2	2.16083e-147	0.368421	0.422	0.251	7.28112e-143	0	Scamp2
Cpne3	2.3604e-147	0.343714	0.567	0.369	7.95361e-143	0	Cpne3
Megf9	3.03935e-147	0.294037	0.334	0.184	1.02414e-142	0	Megf9
Phb2	1.09259e-146	0.376554	0.538	0.343	3.68159e-142	0	Phb2
Nt5c2	1.46829e-146	0.29567	0.467	0.286	4.94753e-142	0	Nt5c2
Pygb	5.09178e-145	0.35838	0.354	0.201	1.71573e-140	0	Pygb
Ndrg2	3.77562e-144	0.286647	0.411	0.237	1.27223e-139	0	Ndrg2
Ncaph2	4.01506e-144	0.532484	0.31	0.17	1.35292e-139	0	Ncaph2
Mindy3	6.46644e-144	0.356498	0.432	0.271	2.17893e-139	0	Mindy3
Pin4	1.20432e-143	0.384969	0.501	0.316	4.05808e-139	0	Pin4
Akirin1	1.4218e-143	0.408979	0.465	0.289	4.79091e-139	0	Akirin1
Defb1	1.63168e-143	0.334664	0.299	0.162	5.49813e-139	0	Defb1
Acaa2	1.98654e-143	0.369368	0.46	0.281	6.69385e-139	0	Acaa2
Cenpb	3.50219e-143	0.474839	0.433	0.264	1.1801e-138	0	Cenpb
Acox1	6.67924e-143	0.381616	0.427	0.259	2.25064e-138	0	Acox1
Nono	6.89338e-143	0.332308	0.596	0.395	2.32279e-138	0	Nono
Elof1	9.60498e-143	0.499009	0.315	0.174	3.23649e-138	0	Elof1
Atl2	3.6453e-142	0.32031	0.505	0.32	1.22832e-137	0	Atl2
Ubald2	4.29805e-142	0.312125	0.558	0.36	1.44827e-137	0	Ubald2
Gtf3c6	4.44795e-142	0.512022	0.284	0.152	1.49878e-137	0	Gtf3c6
Bphl	1.25258e-141	0.425032	0.287	0.153	4.22068e-137	0	Bphl
Pex7	1.47712e-141	0.497078	0.282	0.15	4.9773e-137	0	Pex7
Yod1	3.54245e-141	0.51793	0.253	0.131	1.19366e-136	0	Yod1
Mknk2	6.52561e-141	0.338987	0.574	0.376	2.19887e-136	0	Mknk2
Grk3	1.94915e-140	0.464788	0.259	0.135	6.56784e-136	0	Grk3
Sgpl1	2.20724e-140	0.338314	0.402	0.24	7.43753e-136	0	Sgpl1
Wbp2	1.42145e-139	0.371613	0.427	0.257	4.78972e-135	0	Wbp2
Chmp2a	1.57685e-139	0.306228	0.713	0.501	5.31335e-135	0	Chmp2a
Hcfc1r1	2.38771e-139	0.289122	0.61	0.403	8.04561e-135	0	Hcfc1r1
Taf13	2.44067e-139	0.379032	0.444	0.273	8.22409e-135	0	Taf13
Hmgcr	5.21854e-139	0.333806	0.29	0.156	1.75844e-134	0	Hmgcr
Fam32a	1.0087e-138	0.367112	0.47	0.291	3.39891e-134	0	Fam32a
Endod1	1.2518e-138	0.267689	0.301	0.162	4.21806e-134	0	Endod1
Mien1	1.42437e-138	0.352663	0.457	0.281	4.79955e-134	0	Mien1
Rheb	1.64897e-138	0.320484	0.812	0.656	5.55639e-134	0	Rheb
Ndufs6	2.0391e-138	0.32742	0.617	0.408	6.87096e-134	0	Ndufs6
Adss	3.30483e-138	0.32704	0.639	0.438	1.11359e-133	0	Adss
Nr2f6	4.54605e-138	0.558199	0.303	0.168	1.53184e-133	0	Nr2f6
Acbd6	6.24751e-138	0.332924	0.523	0.335	2.10516e-133	0	Acbd6
Ctsd	6.76936e-138	0.329484	0.759	0.56	2.281e-133	0	Ctsd
Fdps	9.28138e-138	0.36969	0.295	0.161	3.12745e-133	0	Fdps
Tomm20	9.70302e-138	0.312878	0.744	0.553	3.26953e-133	0	Tomm20
Pigp	9.91441e-138	0.333793	0.43	0.26	3.34076e-133	0	Pigp
Mrpl51	1.43007e-137	0.371194	0.431	0.262	4.81877e-133	0	Mrpl51
Ctnnbip1	1.61369e-137	0.456738	0.317	0.178	5.43748e-133	0	Ctnnbip1
Mthfd2l	2.53556e-137	0.410429	0.284	0.152	8.54382e-133	0	Mthfd2l
Eif3k	7.61188e-137	0.31074	0.813	0.637	2.5649e-132	0	Eif3k
Bzw1	1.43639e-136	0.351044	0.707	0.511	4.84005e-132	0	Bzw1
Agps	1.49885e-136	0.260504	0.562	0.373	5.05053e-132	0	Agps
Ddx21	4.7995e-136	0.37344	0.531	0.346	1.61724e-131	0	Ddx21
Rdh10	5.75437e-136	0.397424	0.305	0.171	1.93899e-131	0	Rdh10
Arpp19	6.37553e-136	0.314257	0.67	0.464	2.1483e-131	0	Arpp19
Fam20b	8.97008e-136	0.419719	0.292	0.159	3.02256e-131	0	Fam20b
Amotl2	2.23185e-135	0.306693	0.391	0.231	7.52045e-131	0	Amotl2
BC004004	3.95876e-135	0.448506	0.559	0.388	1.33394e-130	0	BC004004
Zzef1	4.21709e-135	0.448162	0.394	0.243	1.42099e-130	0	Zzef1
Sipa1l1	4.22912e-135	0.265925	0.563	0.376	1.42504e-130	0	Sipa1l1
C1qbp	9.04863e-135	0.339573	0.52	0.335	3.04903e-130	0	C1qbp
Bod1	1.12076e-134	0.504548	0.257	0.134	3.7765e-130	0	Bod1
Plscr1	3.36489e-134	0.322589	0.32	0.181	1.13383e-129	0	Plscr1
Mrpl23	4.36567e-134	0.308896	0.629	0.425	1.47106e-129	0	Mrpl23
Nhlrc2	4.55482e-134	0.267818	0.416	0.253	1.53479e-129	0	Nhlrc2
Mrpl54	5.10181e-134	0.400721	0.429	0.263	1.71911e-129	0	Mrpl54
Fam135a	2.21351e-133	0.358177	0.366	0.217	7.45865e-129	0	Fam135a
Cops9	7.20018e-133	0.294607	0.713	0.512	2.42617e-128	0	Cops9
Zfp706	3.25245e-132	0.333114	0.643	0.446	1.09595e-127	0	Zfp706
Pet100	4.07115e-132	0.358377	0.551	0.359	1.37182e-127	0	Pet100
Eif3g	9.24181e-132	0.365898	0.47	0.294	3.11412e-127	0	Eif3g
Mctp2	2.01367e-131	0.371983	0.292	0.162	6.78527e-127	0	Mctp2
Arhgef5	3.96113e-131	0.465352	0.334	0.192	1.33474e-126	0	Arhgef5
Tmed5	4.82248e-131	0.301922	0.628	0.438	1.62498e-126	0	Tmed5
Fbxw11	5.99474e-131	0.329964	0.514	0.333	2.01999e-126	0	Fbxw11
Pdcd6ip	8.33025e-131	0.282903	0.674	0.469	2.80696e-126	0	Pdcd6ip
Elovl7	3.62657e-130	0.339169	0.262	0.139	1.22201e-125	0	Elovl7
Snrpd2	5.25843e-130	0.313051	0.753	0.551	1.77188e-125	0	Snrpd2
Vps53	5.26199e-130	0.481216	0.293	0.164	1.77308e-125	0	Vps53
Hmces	1.01809e-129	0.419647	0.302	0.169	3.43057e-125	0	Hmces
Rab6a	1.29422e-129	0.323529	0.662	0.479	4.36099e-125	0	Rab6a
Etfbkmt	1.37631e-129	0.524559	0.269	0.146	4.63761e-125	0	Etfbkmt
Cox16	2.16025e-129	0.254271	0.72	0.523	7.27919e-125	0	Cox16
Uqcrfs1	3.02505e-129	0.305955	0.523	0.338	1.01932e-124	0	Uqcrfs1
Edf1	3.95347e-129	0.308504	0.688	0.482	1.33216e-124	0	Edf1
Gtf2f2	5.23744e-129	0.267575	0.387	0.232	1.76481e-124	0	Gtf2f2
Echs1	2.34792e-128	0.339629	0.423	0.26	7.91154e-124	0	Echs1
Nadk	2.57482e-128	0.369849	0.375	0.223	8.67613e-124	0	Nadk
Atp5j2	3.79134e-128	0.253035	0.854	0.686	1.27753e-123	0	Atp5j2
Rp9	3.03735e-127	0.324651	0.524	0.34	1.02347e-122	0	Rp9
Spacdr	6.83216e-127	0.347595	0.552	0.367	2.30216e-122	0	Spacdr
Nagk	9.53638e-127	0.496151	0.257	0.138	3.21338e-122	0	Nagk
Timm23	1.02899e-126	0.274792	0.525	0.34	3.46728e-122	0	Timm23
Hprt	1.09422e-126	0.278283	0.568	0.376	3.68709e-122	0	Hprt
Ppp2ca	1.79302e-126	0.322314	0.776	0.602	6.04177e-122	0	Ppp2ca
Sptlc1	2.83325e-126	0.422861	0.251	0.133	9.54692e-122	0	Sptlc1
Dgcr6	1.63357e-125	0.50278	0.283	0.157	5.50446e-121	0	Dgcr6
Atp6v1e1	1.21372e-124	0.280298	0.574	0.382	4.08976e-120	0	Atp6v1e1
Erp29	1.57195e-124	0.303914	0.521	0.336	5.29683e-120	0	Erp29
Hmgn3	5.5413e-124	0.269026	0.408	0.247	1.8672e-119	0	Hmgn3
Eif3m	1.34193e-123	0.30039	0.699	0.498	4.52178e-119	0	Eif3m
Ndufb5	5.08862e-123	0.296803	0.74	0.55	1.71466e-118	0	Ndufb5
Eif3b	5.03181e-122	0.417251	0.383	0.233	1.69552e-117	0	Eif3b
Grk2	1.09948e-121	0.417512	0.256	0.139	3.70479e-117	0	Grk2
Arf3	1.16432e-121	0.393889	0.375	0.227	3.9233e-117	0	Arf3
Dpy30	1.35352e-121	0.276099	0.452	0.282	4.56082e-117	0	Dpy30
Naa38	1.42329e-121	0.305091	0.45	0.284	4.79593e-117	0	Naa38
Sms	2.35592e-121	0.337626	0.32	0.184	7.93852e-117	0	Sms
Ralbp1	2.45203e-121	0.274376	0.71	0.511	8.26238e-117	0	Ralbp1
Rnpep	3.51567e-121	0.432356	0.305	0.175	1.18464e-116	0	Rnpep
Mrpl57	3.57059e-121	0.370733	0.361	0.216	1.20315e-116	0	Mrpl57
Psmb1	4.41695e-121	0.293268	0.793	0.616	1.48834e-116	0	Psmb1
Ak3	4.50171e-121	0.350504	0.337	0.196	1.5169e-116	0	Ak3
Fbxo32	6.67113e-121	0.346645	0.355	0.215	2.24791e-116	0	Fbxo32
Ccdc12	7.07535e-121	0.272247	0.514	0.332	2.38411e-116	0	Ccdc12
ENSMUSG00000095041	9.34356e-121	0.683984	0.255	0.14	3.14841e-116	0	ENSMUSG00000095041
Mif4gd	1.30462e-120	0.41775	0.273	0.15	4.39606e-116	0	Mif4gd
Mrpl30	2.39224e-120	0.307775	0.591	0.401	8.06089e-116	0	Mrpl30
Pigyl	4.24496e-120	0.541849	0.268	0.15	1.43038e-115	0	Pigyl
Hint3	1.28176e-119	0.405524	0.261	0.143	4.31903e-115	0	Hint3
Micall1	1.45815e-119	0.383504	0.275	0.152	4.91339e-115	0	Micall1
Eif3l	1.46344e-119	0.312623	0.472	0.3	4.93119e-115	0	Eif3l
Stx3	1.53889e-119	0.328052	0.333	0.196	5.18545e-115	0	Stx3
Pfdn1	1.80064e-119	0.282974	0.573	0.381	6.06743e-115	0	Pfdn1
Pcbd2	7.4745e-119	0.284427	0.428	0.265	2.51861e-114	0	Pcbd2
Acsl5	1.12461e-118	0.297333	0.368	0.221	3.7895e-114	0	Acsl5
Tecr	1.35888e-118	0.320096	0.594	0.4	4.57889e-114	0	Tecr
Npm3	1.39609e-118	0.352419	0.35	0.209	4.70427e-114	0	Npm3
Shroom4	1.8927e-118	0.684198	0.304	0.18	6.37766e-114	0	Shroom4
Lcmt1	4.27041e-118	0.475493	0.266	0.148	1.43896e-113	0	Lcmt1
Dnmbp	6.13528e-118	0.358451	0.33	0.195	2.06734e-113	0	Dnmbp
Lrrc1	1.0694e-117	0.292758	0.31	0.179	3.60344e-113	0	Lrrc1
Sema4a	1.33567e-117	0.310169	0.26	0.142	4.50067e-113	0	Sema4a
Mrpl24	1.79557e-117	0.291914	0.511	0.332	6.05037e-113	0	Mrpl24
Atp6v1d	7.45333e-117	0.282685	0.434	0.272	2.51147e-112	0	Atp6v1d
Fam241a	4.22019e-116	0.256696	0.348	0.208	1.42204e-111	0	Fam241a
Limk2	6.53747e-116	0.328914	0.36	0.218	2.20287e-111	0	Limk2
Mcee	1.18658e-115	0.284848	0.411	0.255	3.99831e-111	0	Mcee
Nup50	1.2644e-115	0.421122	0.261	0.144	4.26053e-111	0	Nup50
Dusp5	1.38707e-115	0.549376	0.393	0.252	4.67388e-111	0	Dusp5
Garem1	1.69642e-115	0.345753	0.276	0.156	5.71624e-111	0	Garem1
Tgfa	2.00566e-115	0.286852	0.261	0.145	6.75826e-111	0	Tgfa
Enpp1	2.43528e-115	0.376802	0.266	0.149	8.2059e-111	0	Enpp1
Eci1	8.48562e-114	0.319416	0.419	0.264	2.85931e-109	0	Eci1
Trabd	1.95297e-113	0.560212	0.26	0.147	6.58073e-109	0	Trabd
Rnf181	4.58008e-113	0.351529	0.323	0.19	1.5433e-108	0	Rnf181
Phaf1	1.1069e-112	0.383757	0.281	0.16	3.72982e-108	0	Phaf1
Sh3glb2	1.48763e-112	0.348222	0.303	0.175	5.01271e-108	0	Sh3glb2
Mtln	1.95314e-112	0.329988	0.407	0.256	6.58132e-108	0	Mtln
Ccdc6	2.31399e-111	0.332342	0.36	0.222	7.79721e-107	0	Ccdc6
Kif1c	4.24818e-111	0.434974	0.284	0.163	1.43147e-106	0	Kif1c
Cct5	6.8046e-111	0.278297	0.691	0.499	2.29288e-106	0	Cct5
Kdsr	1.73052e-110	0.284477	0.353	0.213	5.83116e-106	0	Kdsr
Denr	2.68072e-110	0.270925	0.505	0.332	9.03294e-106	0	Denr
Epb41l1	2.92123e-110	0.260243	0.315	0.185	9.84337e-106	0	Epb41l1
Zdhhc3	4.4348e-109	0.34271	0.33	0.198	1.49435e-104	0	Zdhhc3
Hnrnpul2	5.36782e-109	0.297768	0.482	0.313	1.80874e-104	0	Hnrnpul2
Smim15	7.37436e-109	0.345352	0.474	0.311	2.48486e-104	0	Smim15
Naa25	1.15517e-108	0.523246	0.251	0.141	3.89245e-104	0	Naa25
Cracr2b	2.01439e-108	0.260026	0.317	0.187	6.7877e-104	0	Cracr2b
Nek1	8.18636e-108	0.355571	0.326	0.197	2.75848e-103	0	Nek1
Hycc1	1.03672e-107	0.318015	0.288	0.169	3.49332e-103	0	Hycc1
Rnf4	1.60984e-107	0.321028	0.371	0.23	5.42452e-103	0	Rnf4
Mybbp1a	4.88079e-107	0.42635	0.302	0.178	1.64463e-102	0	Mybbp1a
Mkrn1	1.63126e-106	0.268947	0.302	0.177	5.4967e-102	0	Mkrn1
Brwd3	2.3152e-106	0.283083	0.349	0.214	7.80131e-102	0	Brwd3
Osbp	3.06201e-106	0.286458	0.347	0.211	1.03177e-101	0	Osbp
Map4k5	2.09034e-105	0.295641	0.49	0.327	7.04361e-101	0	Map4k5
Ndufaf8	4.14268e-105	0.387423	0.35	0.214	1.39592e-100	0	Ndufaf8
Aimp1	7.08226e-105	0.253974	0.633	0.438	2.38644e-100	0	Aimp1
Acaa1a	8.64247e-105	0.299983	0.36	0.222	2.91217e-100	0	Acaa1a
Nipsnap3b	1.4729e-104	0.33026	0.273	0.157	4.96309e-100	0	Nipsnap3b
Fh1	3.0915e-104	0.312847	0.324	0.194	1.04171e-99	0	Fh1
Ghitm	3.89634e-104	0.278695	0.639	0.457	1.31291e-99	0	Ghitm
Gm36220	1.46834e-103	0.280118	0.442	0.284	4.94771e-99	0	Gm36220
Mtfr1	2.8661e-103	0.369695	0.261	0.149	9.65762e-99	0	Mtfr1
Plekhj1	6.98515e-103	0.302436	0.31	0.185	2.35372e-98	0	Plekhj1
Dstyk	1.2069e-102	0.376778	0.29	0.172	4.06677e-98	0	Dstyk
Zfp664	1.25009e-102	0.294278	0.358	0.223	4.21231e-98	0	Zfp664
Caap1	1.643e-102	0.432976	0.261	0.151	5.53625e-98	0	Caap1
Bloc1s2	3.22608e-102	0.381078	0.266	0.153	1.08706e-97	0	Bloc1s2
Smarcc1	3.24878e-101	0.265386	0.43	0.278	1.09471e-96	0	Smarcc1
Rnf6	1.23563e-100	0.322425	0.335	0.205	4.16357e-96	0	Rnf6
Cdc42se1	2.25592e-100	0.34223	0.274	0.161	7.60155e-96	0	Cdc42se1
Plekhf2	5.94702e-100	0.418607	0.256	0.147	2.00391e-95	0	Plekhf2
Traf3ip2	6.30682e-100	0.425179	0.269	0.157	2.12515e-95	0	Traf3ip2
Cirbp	4.87899e-99	0.271369	0.507	0.339	1.64402e-94	0	Cirbp
Ascc1	5.74337e-99	0.420975	0.25	0.143	1.93528e-94	0	Ascc1
Ppp2cb	1.05083e-98	0.316032	0.341	0.211	3.54087e-94	0	Ppp2cb
Clasp1	3.78128e-98	0.264836	0.396	0.259	1.27414e-93	0	Clasp1
Pa2g4	4.33813e-98	0.270412	0.465	0.305	1.46178e-93	0	Pa2g4
Dnaja4	6.7812e-98	0.313475	0.322	0.205	2.28499e-93	0	Dnaja4
Lsm4	9.47935e-98	0.268354	0.413	0.264	3.19416e-93	0	Lsm4
Pls3	3.23414e-97	0.336908	0.541	0.384	1.08978e-92	0	Pls3
Rcc2	5.37915e-97	0.358177	0.311	0.189	1.81256e-92	0	Rcc2
Vat1	8.8778e-97	0.269743	0.428	0.277	2.99146e-92	0	Vat1
Mvb12a	1.84747e-96	0.387838	0.284	0.169	6.22522e-92	0	Mvb12a
Cops7a	4.90178e-95	0.286214	0.339	0.211	1.6517e-90	0	Cops7a
Sars	5.67423e-95	0.288601	0.405	0.262	1.91199e-90	0	Sars
Rrp1	1.97502e-94	0.260362	0.455	0.299	6.65501e-90	0	Rrp1
Psmd8	3.43042e-94	0.258109	0.52	0.353	1.15591e-89	0	Psmd8
Phlda3	4.04253e-94	0.383951	0.272	0.162	1.36217e-89	0	Phlda3
Prpf19	8.12312e-94	0.44576	0.313	0.193	2.73717e-89	0	Prpf19
Tbcd	1.72291e-93	0.313344	0.257	0.15	5.80551e-89	0	Tbcd
Atg101	1.07966e-92	0.284967	0.262	0.153	3.63803e-88	0	Atg101
Appl2	1.14099e-92	0.304782	0.254	0.147	3.84469e-88	0	Appl2
Pdha1	1.63123e-92	0.253433	0.498	0.336	5.49659e-88	0	Pdha1
Mrpl12	1.08674e-91	0.352072	0.336	0.212	3.66188e-87	0	Mrpl12
Uqcc3	3.91643e-91	0.35961	0.299	0.183	1.31968e-86	0	Uqcc3
Tle3	5.3111e-91	0.266249	0.314	0.193	1.78963e-86	0	Tle3
Hoxa9	5.38156e-91	0.351332	0.272	0.165	1.81337e-86	0	Hoxa9
Idh3a	6.25909e-91	0.267686	0.313	0.193	2.10906e-86	0	Idh3a
Dcaf11	7.43621e-91	0.436251	0.255	0.151	2.50571e-86	0	Dcaf11
Cpt1a	1.62976e-90	0.294366	0.269	0.16	5.49164e-86	0	Cpt1a
Thap12	4.26214e-90	0.293557	0.341	0.215	1.43617e-85	0	Thap12
Tfrc	4.38523e-90	0.286172	0.255	0.149	1.47765e-85	0	Tfrc
Aamp	2.0645e-89	0.260079	0.493	0.332	6.95655e-85	0	Aamp
Polr2h	2.96191e-89	0.28866	0.282	0.17	9.98045e-85	0	Polr2h
Ak2	4.66819e-89	0.26834	0.289	0.176	1.57299e-84	0	Ak2
Synj2bp	1.76423e-88	0.266424	0.454	0.307	5.94476e-84	0	Synj2bp
Psmd3	4.54859e-88	0.322671	0.324	0.204	1.53269e-83	0	Psmd3
C1galt1	1.0495e-87	0.269647	0.386	0.248	3.53641e-83	0	C1galt1
Rarg	2.56748e-86	0.295915	0.366	0.237	8.65139e-82	0	Rarg
Ddx54	6.82724e-84	0.288855	0.274	0.165	2.30051e-79	0	Ddx54
Knop1	9.69748e-84	0.335855	0.292	0.182	3.26766e-79	0	Knop1
Kremen1	1.73165e-82	0.280255	0.278	0.17	5.83497e-78	0	Kremen1
Bbln	2.28491e-82	0.258979	0.252	0.151	7.69922e-78	0	Bbln
Slc25a51	7.69724e-82	0.297089	0.305	0.191	2.59366e-77	0	Slc25a51
Fam50a	1.60862e-81	0.310136	0.27	0.165	5.4204e-77	0	Fam50a
Rab1b	2.00819e-80	0.277626	0.33	0.212	6.76681e-76	0	Rab1b
Naa10	4.4311e-79	0.265739	0.291	0.181	1.4931e-74	0	Naa10
Otub1	2.71035e-76	0.288273	0.278	0.172	9.13281e-72	0	Otub1
Bad	6.68687e-72	0.292195	0.287	0.183	2.25321e-67	0	Bad
Nfe2l1	8.80819e-72	0.264288	0.552	0.392	2.96801e-67	0	Nfe2l1
Rad50	1.70695e-71	0.254852	0.268	0.17	5.75174e-67	0	Rad50
Rab24	4.59679e-71	0.334351	0.262	0.165	1.54893e-66	0	Rab24
Stat6	3.25936e-68	0.277743	0.255	0.16	1.09827e-63	0	Stat6
Unc45a	2.20206e-67	0.280244	0.267	0.17	7.42005e-63	0	Unc45a
B3gat3	4.23033e-67	0.251749	0.25	0.157	1.42545e-62	0	B3gat3
Akr1b3	1.94947e-62	0.281167	0.442	0.316	6.56895e-58	0	Akr1b3
Lars2	2.33763e-28	0.290401	0.448	0.351	7.87686e-24	0	Lars2
Col1a2	0	6.08425	0.982	0.064	0	1	Col1a2
Serpinf1	0	6.55973	0.932	0.031	0	1	Serpinf1
Dpt	0	6.67275	0.924	0.027	0	1	Dpt
Col1a1	0	6.30312	0.94	0.051	0	1	Col1a1
Col6a1	0	5.84732	0.918	0.041	0	1	Col6a1
Col3a1	0	5.74087	0.959	0.086	0	1	Col3a1
Fbln1	0	6.61257	0.924	0.051	0	1	Fbln1
Lama2	0	5.6334	0.91	0.038	0	1	Lama2
Serping1	0	5.19307	0.947	0.086	0	1	Serping1
Spon1	0	5.87119	0.901	0.048	0	1	Spon1
Lgals1	0	4.3231	0.93	0.088	0	1	Lgals1
Matn2	0	5.30663	0.902	0.073	0	1	Matn2
Bgn	0	4.65487	0.943	0.117	0	1	Bgn
Rarres2	0	4.9429	0.867	0.042	0	1	Rarres2
Plac9	0	4.93144	0.883	0.059	0	1	Plac9
Dcn	0	5.82138	0.99	0.176	0	1	Dcn
Mmp2	0	6.00914	0.826	0.031	0	1	Mmp2
Col6a2	0	5.90618	0.817	0.033	0	1	Col6a2
Aebp1	0	4.23804	0.871	0.1	0	1	Aebp1
Htra1	0	5.57535	0.809	0.048	0	1	Htra1
Mfap4	0	6.53533	0.783	0.025	0	1	Mfap4
Col14a1	0	5.14971	0.806	0.057	0	1	Col14a1
Mfap5	0	5.07648	0.767	0.034	0	1	Mfap5
Col5a2	0	4.94008	0.77	0.041	0	1	Col5a2
Abi3bp	0	3.88778	0.822	0.098	0	1	Abi3bp
Sparc	0	3.48891	0.967	0.246	0	1	Sparc
Fstl1	0	3.75637	0.847	0.128	0	1	Fstl1
Cd34	0	3.36038	0.844	0.139	0	1	Cd34
Cxcl12	0	3.91243	0.777	0.075	0	1	Cxcl12
Inmt	0	6.85871	0.7	0.017	0	1	Inmt
Vim	0	0.930474	0.944	0.266	0	1	Vim
Mgp	0	1.83582	0.932	0.262	0	1	Mgp
Ogn	0	4.22284	0.709	0.039	0	1	Ogn
Rcn3	0	4.40834	0.727	0.058	0	1	Rcn3
Col15a1	0	4.62373	0.714	0.047	0	1	Col15a1
Igfbp4	0	1.82063	0.865	0.205	0	1	Igfbp4
Col5a1	0	5.10291	0.681	0.032	0	1	Col5a1
Pdgfra	0	6.79605	0.657	0.011	0	1	Pdgfra
Sox5	0	4.13227	0.752	0.106	0	1	Sox5
Crispld2	0	3.9117	0.672	0.034	0	1	Crispld2
Ddr2	0	4.5481	0.673	0.038	0	1	Ddr2
Olfml3	0	5.51904	0.661	0.029	0	1	Olfml3
Snhg18	0	3.93162	0.724	0.093	0	1	Snhg18
Plpp3	0	3.13249	0.959	0.332	0	1	Plpp3
Serpinh1	0	3.44209	0.877	0.25	0	1	Serpinh1
Ccdc80	0	4.64261	0.677	0.054	0	1	Ccdc80
Cd302	0	3.93116	0.696	0.078	0	1	Cd302
Lpar1	0	3.91886	0.725	0.11	0	1	Lpar1
Tenm3	0	4.0338	0.716	0.101	0	1	Tenm3
Emp3	0	3.00104	0.719	0.11	0	1	Emp3
Selenom	0	2.72608	0.756	0.15	0	1	Selenom
Fbn1	0	4.05173	0.672	0.067	0	1	Fbn1
Ltbp4	0	3.2216	0.955	0.357	0	1	Ltbp4
Hsd11b1	0	6.43676	0.612	0.016	0	1	Hsd11b1
Sparcl1	0	2.33734	0.788	0.196	0	1	Sparcl1
Nbl1	0	4.07773	0.712	0.124	0	1	Nbl1
Tuba1a	0	3.07892	0.732	0.145	0	1	Tuba1a
Ecm1	0	4.25987	0.694	0.108	0	1	Ecm1
Gpx3	0	5.05802	0.608	0.027	0	1	Gpx3
Lum	0	5.70394	0.604	0.025	0	1	Lum
Igfbp6	0	4.84733	0.624	0.045	0	1	Igfbp6
Arhgap6	0	3.61283	0.741	0.163	0	1	Arhgap6
Efemp1	0	4.08919	0.76	0.185	0	1	Efemp1
Mxra8	0	3.53548	0.649	0.075	0	1	Mxra8
Adamtsl1	0	3.82933	0.647	0.074	0	1	Adamtsl1
Pmp22	0	2.33106	0.723	0.15	0	1	Pmp22
Tcf21	0	5.72926	0.584	0.015	0	1	Tcf21
Bicc1	0	3.53488	0.634	0.066	0	1	Bicc1
Zeb2	0	2.24859	0.673	0.11	0	1	Zeb2
Sema5a	0	3.87916	0.641	0.079	0	1	Sema5a
Frmpd4	0	5.29867	0.582	0.028	0	1	Frmpd4
Sdc2	0	3.64738	0.679	0.127	0	1	Sdc2
Fkbp7	0	3.67273	0.623	0.074	0	1	Fkbp7
Dlc1	0	2.21436	0.738	0.189	0	1	Dlc1
Htra3	0	4.76975	0.605	0.057	0	1	Htra3
Lsp1	0	4.50966	0.58	0.034	0	1	Lsp1
Gpc6	0	3.82685	0.609	0.067	0	1	Gpc6
Cped1	0	2.36367	0.686	0.147	0	1	Cped1
Apod	0	1.32352	0.602	0.065	0	1	Apod
Pdgfrl	0	5.39584	0.555	0.02	0	1	Pdgfrl
Fxyd1	0	2.51325	0.6	0.066	0	1	Fxyd1
Pcolce	0	4.15062	0.664	0.133	0	1	Pcolce
Rbp1	0	2.28787	0.648	0.118	0	1	Rbp1
Adamts2	0	5.7108	0.543	0.015	0	1	Adamts2
Apoe	0	1.79399	0.911	0.388	0	1	Apoe
Cpq	0	2.88884	0.814	0.292	0	1	Cpq
Col6a3	0	5.37706	0.54	0.025	0	1	Col6a3
Pid1	0	3.59922	0.831	0.317	0	1	Pid1
Lhfp	0	3.32966	0.599	0.089	0	1	Lhfp
Sfrp2	0	5.21845	0.537	0.027	0	1	Sfrp2
Lgr5	0	5.12726	0.533	0.028	0	1	Lgr5
Cald1	0	1.33277	0.633	0.13	0	1	Cald1
Cdh11	0	5.92362	0.515	0.014	0	1	Cdh11
Magi2	0	4.13021	0.546	0.047	0	1	Magi2
Lsamp	0	4.76365	0.532	0.033	0	1	Lsamp
Ctsl	0	2.41511	0.941	0.443	0	1	Ctsl
Meg3	0	4.54365	0.518	0.022	0	1	Meg3
Pcsk5	0	3.44519	0.6	0.11	0	1	Pcsk5
Cebpd	0	2.15978	0.868	0.382	0	1	Cebpd
Negr1	0	4.45627	0.51	0.026	0	1	Negr1
Hs6st3	0	4.08945	0.559	0.079	0	1	Hs6st3
Colec12	0	2.24666	0.683	0.203	0	1	Colec12
Ank2	0	3.18407	0.524	0.048	0	1	Ank2
Fgfr1	0	3.09376	0.604	0.131	0	1	Fgfr1
Ptgis	0	3.73964	0.519	0.048	0	1	Ptgis
Bnc2	0	3.54381	0.529	0.061	0	1	Bnc2
Fkbp9	0	2.74957	0.635	0.168	0	1	Fkbp9
Sod3	0	4.16337	0.493	0.029	0	1	Sod3
Fhl1	0	2.45612	0.522	0.059	0	1	Fhl1
Timp2	0	2.70289	0.93	0.472	0	1	Timp2
Rhoj	0	0.437961	0.684	0.227	0	1	Rhoj
Pkd2	0	3.53247	0.552	0.1	0	1	Pkd2
Lrp1	0	2.75862	0.658	0.206	0	1	Lrp1
Gfpt2	0	5.31813	0.475	0.023	0	1	Gfpt2
Gulp1	0	3.1862	0.538	0.088	0	1	Gulp1
Clec3b	0	6.35943	0.461	0.013	0	1	Clec3b
Zeb1	0	1.95374	0.605	0.158	0	1	Zeb1
Slit2	0	2.59548	0.651	0.205	0	1	Slit2
Pdzrn3	0	3.26072	0.548	0.103	0	1	Pdzrn3
Fbxl7	0	1.7107	0.632	0.188	0	1	Fbxl7
Mmp23	0	5.66912	0.458	0.015	0	1	Mmp23
Gem	0	2.53043	0.714	0.271	0	1	Gem
Mmp16	0	4.22508	0.462	0.021	0	1	Mmp16
Twist2	0	5.81022	0.452	0.013	0	1	Twist2
Prrx1	0	4.24875	0.459	0.023	0	1	Prrx1
Tmem100	0	4.71618	0.456	0.021	0	1	Tmem100
Loxl1	0	5.78354	0.446	0.012	0	1	Loxl1
Abcc9	0	4.21306	0.461	0.029	0	1	Abcc9
Ctsz	0	1.82458	0.557	0.127	0	1	Ctsz
Spon2	0	6.21595	0.438	0.013	0	1	Spon2
Vcan	0	4.99428	0.445	0.02	0	1	Vcan
Maob	0	4.72133	0.444	0.022	0	1	Maob
Gas6	0	2.92805	0.672	0.252	0	1	Gas6
Eln	0	3.88152	0.488	0.068	0	1	Eln
Foxf1	0	3.78037	0.456	0.037	0	1	Foxf1
Runx1t1	0	4.45843	0.442	0.024	0	1	Runx1t1
Zcchc24	0	2.78936	0.495	0.077	0	1	Zcchc24
Epha3	0	4.26499	0.447	0.032	0	1	Epha3
Epb41l2	0	1.77137	0.618	0.203	0	1	Epb41l2
Enpp2	0	3.56249	0.447	0.034	0	1	Enpp2
Col4a1	0	1.95512	0.541	0.129	0	1	Col4a1
Itm2a	0	3.96379	0.453	0.041	0	1	Itm2a
Antxr1	0	3.33566	0.487	0.077	0	1	Antxr1
Aff3	0	3.8102	0.467	0.063	0	1	Aff3
Robo2	0	5.31701	0.42	0.016	0	1	Robo2
Cdk14	0	2.29866	0.572	0.168	0	1	Cdk14
Fcgrt	0	2.095	0.519	0.118	0	1	Fcgrt
Pdgfd	0	2.27428	0.574	0.176	0	1	Pdgfd
Ppic	0	2.51374	0.59	0.195	0	1	Ppic
Mfap2	0	5.97619	0.401	0.009	0	1	Mfap2
Cpxm1	0	6.63286	0.398	0.007	0	1	Cpxm1
Pi16	0	5.59793	0.406	0.017	0	1	Pi16
Rbp4	0	3.01022	0.41	0.021	0	1	Rbp4
Prickle1	0	2.87712	0.506	0.118	0	1	Prickle1
Tnxb	0	4.05545	0.417	0.03	0	1	Tnxb
Prelp	0	3.46699	0.433	0.047	0	1	Prelp
P3h3	0	3.95298	0.422	0.036	0	1	P3h3
Col12a1	0	4.50123	0.414	0.03	0	1	Col12a1
Cacna1c	0	2.75426	0.426	0.044	0	1	Cacna1c
Rnase4	0	1.8242	0.757	0.377	0	1	Rnase4
Igf1	0	4.85045	0.409	0.029	0	1	Igf1
Khdrbs3	0	3.48922	0.428	0.049	0	1	Khdrbs3
Col16a1	0	3.76792	0.417	0.04	0	1	Col16a1
Tgfbr3	0	1.81414	0.769	0.392	0	1	Tgfbr3
Mt1	0	2.46935	0.782	0.406	0	1	Mt1
Lama4	0	1.86581	0.483	0.107	0	1	Lama4
Prdm6	0	5.62207	0.387	0.011	0	1	Prdm6
Tcf4	0	0.403569	0.809	0.435	0	1	Tcf4
Gpm6b	0	3.51765	0.403	0.03	0	1	Gpm6b
Cntn4	0	5.15533	0.383	0.012	0	1	Cntn4
Nid1	0	2.42718	0.445	0.077	0	1	Nid1
Rcn1	0	2.27883	0.6	0.234	0	1	Rcn1
Oat	0	1.62973	0.725	0.36	0	1	Oat
Syne1	0	2.30041	0.46	0.098	0	1	Syne1
Prdx4	0	2.22351	0.57	0.208	0	1	Prdx4
Prss23	0	3.69711	0.48	0.119	0	1	Prss23
Mt2	0	2.53179	0.538	0.18	0	1	Mt2
Calml4	0	3.79939	0.385	0.029	0	1	Calml4
Fbln5	0	2.90402	0.408	0.052	0	1	Fbln5
Angpt1	0	3.96788	0.411	0.055	0	1	Angpt1
Ltbp1	0	2.4099	0.682	0.327	0	1	Ltbp1
Ism1	0	4.11459	0.388	0.033	0	1	Ism1
B3galt1	0	4.57656	0.371	0.017	0	1	B3galt1
Clmp	0	4.47679	0.369	0.017	0	1	Clmp
Podn	0	6.16378	0.36	0.009	0	1	Podn
Myadm	0	2.14843	0.499	0.148	0	1	Myadm
Tent5a	0	2.65451	0.504	0.153	0	1	Tent5a
Plod2	0	3.60151	0.387	0.038	0	1	Plod2
Creb3l1	0	4.76491	0.368	0.019	0	1	Creb3l1
Samd4	0	1.65143	0.543	0.195	0	1	Samd4
Rhoc	0	1.88013	0.479	0.131	0	1	Rhoc
Smoc2	0	2.80818	0.422	0.074	0	1	Smoc2
Crtap	0	2.42329	0.466	0.12	0	1	Crtap
Gria4	0	5.10327	0.365	0.019	0	1	Gria4
Has1	0	5.87215	0.364	0.018	0	1	Has1
Slc16a2	0	2.74256	0.445	0.101	0	1	Slc16a2
Col23a1	0	3.83547	0.4	0.057	0	1	Col23a1
Nav1	0	1.26449	0.495	0.152	0	1	Nav1
Pappa2	0	6.27915	0.35	0.007	0	1	Pappa2
Mir100hg	0	2.81413	0.431	0.088	0	1	Mir100hg
Cd81	0	1.85483	0.899	0.558	0	1	Cd81
Timp3	0	1.60074	0.84	0.5	0	1	Timp3
Cntfr	0	5.58882	0.35	0.011	0	1	Cntfr
C1rb	0	4.62985	0.359	0.02	0	1	C1rb
Ikbip	0	3.12278	0.407	0.069	0	1	Ikbip
Mrc2	0	4.75467	0.356	0.019	0	1	Mrc2
Ksr1	0	3.33612	0.391	0.055	0	1	Ksr1
Dkk2	0	5.05422	0.357	0.023	0	1	Dkk2
Gab2	0	1.31759	0.658	0.325	0	1	Gab2
Pi15	0	4.60416	0.353	0.02	0	1	Pi15
Bmp1	0	3.6462	0.38	0.048	0	1	Bmp1
Chpf	0	4.70704	0.351	0.019	0	1	Chpf
Kdelr3	0	4.37313	0.359	0.027	0	1	Kdelr3
Pard3b	0	1.55816	0.747	0.416	0	1	Pard3b
Pgr	0	2.84797	0.487	0.156	0	1	Pgr
Vkorc1	0	2.05704	0.653	0.323	0	1	Vkorc1
Dcbld2	0	2.76907	0.412	0.082	0	1	Dcbld2
Gria3	0	4.05182	0.358	0.028	0	1	Gria3
Twist1	0	4.94735	0.341	0.012	0	1	Twist1
Gas1	0	3.67026	0.369	0.041	0	1	Gas1
Klf9	0	1.65244	0.828	0.501	0	1	Klf9
Ifi27l2a	0	2.50439	0.39	0.064	0	1	Ifi27l2a
Adamts19	0	5.66799	0.335	0.009	0	1	Adamts19
Islr	0	4.93668	0.339	0.014	0	1	Islr
Flrt2	0	2.09883	0.513	0.188	0	1	Flrt2
Mmp14	0	2.52461	0.466	0.142	0	1	Mmp14
Pdgfrb	0	3.80814	0.342	0.018	0	1	Pdgfrb
Sobp	0	4.25885	0.344	0.02	0	1	Sobp
Bmp4	0	2.13063	0.408	0.085	0	1	Bmp4
Aldh1a2	0	3.71825	0.391	0.07	0	1	Aldh1a2
Srpx	0	5.40279	0.33	0.01	0	1	Srpx
Ppp1r14a	0	2.39244	0.379	0.06	0	1	Ppp1r14a
Slc25a4	0	1.44484	0.799	0.482	0	1	Slc25a4
Ifitm1	0	3.50092	0.42	0.103	0	1	Ifitm1
Tpst1	0	2.86255	0.393	0.077	0	1	Tpst1
Dennd2a	0	4.06445	0.334	0.019	0	1	Dennd2a
Adamts1	0	0.870756	0.78	0.465	0	1	Adamts1
Gask1b	0	2.389	0.382	0.07	0	1	Gask1b
Eeig2	0	1.84035	0.543	0.232	0	1	Eeig2
Calu	0	1.67468	0.674	0.363	0	1	Calu
Tmem132c	0	6.60302	0.315	0.005	0	1	Tmem132c
Adam23	0	5.16651	0.317	0.008	0	1	Adam23
Itih5	0	3.23667	0.387	0.078	0	1	Itih5
Dpysl2	0	1.81535	0.407	0.098	0	1	Dpysl2
Tmem158	0	2.43466	0.496	0.188	0	1	Tmem158
Zbtb16	0	2.13259	0.435	0.128	0	1	Zbtb16
Aldh2	0	1.68357	0.792	0.486	0	1	Aldh2
Hspg2	0	1.77471	0.416	0.11	0	1	Hspg2
Gpx8	0	2.06766	0.553	0.248	0	1	Gpx8
Epha7	0	3.49983	0.365	0.06	0	1	Epha7
Axl	0	2.94025	0.368	0.063	0	1	Axl
Ccn3	0	3.01528	0.347	0.042	0	1	Ccn3
Igsf10	0	4.86143	0.317	0.014	0	1	Igsf10
Ctsk	0	5.34854	0.312	0.009	0	1	Ctsk
Lox	0	4.21717	0.322	0.02	0	1	Lox
Sec24d	0	1.95503	0.494	0.193	0	1	Sec24d
Ndn	0	3.53983	0.33	0.03	0	1	Ndn
Nenf	0	1.75625	0.739	0.439	0	1	Nenf
Unc5c	0	3.44068	0.346	0.046	0	1	Unc5c
Phactr1	0	2.57648	0.36	0.06	0	1	Phactr1
Neo1	0	2.10702	0.582	0.283	0	1	Neo1
Dkk3	0	2.91696	0.386	0.09	0	1	Dkk3
Pdlim3	0	1.80776	0.4	0.104	0	1	Pdlim3
Akap12	0	1.66638	0.602	0.306	0	1	Akap12
Csrp2	0	1.5311	0.581	0.285	0	1	Csrp2
Rab34	0	3.35075	0.355	0.059	0	1	Rab34
Dennd1a	0	1.39461	0.535	0.24	0	1	Dennd1a
Man1a	0	1.0126	0.716	0.421	0	1	Man1a
Nhs	0	3.16283	0.349	0.054	0	1	Nhs
Id3	0	1.73272	0.773	0.48	0	1	Id3
Tnfaip6	0	5.9585	0.304	0.011	0	1	Tnfaip6
Eya4	0	4.3123	0.309	0.017	0	1	Eya4
C3	0	5.49378	0.316	0.024	0	1	C3
Sdk1	0	1.01442	0.721	0.431	0	1	Sdk1
Medag	0	4.74482	0.3	0.011	0	1	Medag
Wnt5a	0	3.23737	0.387	0.099	0	1	Wnt5a
Ctsb	0	1.18806	0.861	0.573	0	1	Ctsb
Gstm5	0	2.86708	0.368	0.08	0	1	Gstm5
Cd63	0	2.25401	0.952	0.664	0	1	Cd63
Fmnl2	0	0.725749	0.536	0.25	0	1	Fmnl2
Cdh13	0	0.789922	0.631	0.345	0	1	Cdh13
Gstt1	0	3.66207	0.321	0.035	0	1	Gstt1
Dpysl3	0	1.1117	0.408	0.122	0	1	Dpysl3
Tfpi	0	2.15516	0.376	0.091	0	1	Tfpi
Auts2	0	1.86996	0.623	0.338	0	1	Auts2
Xylt1	0	2.24439	0.35	0.065	0	1	Xylt1
Aqp1	0	0.62696	0.389	0.105	0	1	Aqp1
Ebf1	0	0.800693	0.464	0.181	0	1	Ebf1
Selenop	0	0.625795	0.758	0.475	0	1	Selenop
Tubb6	0	1.60021	0.423	0.14	0	1	Tubb6
Tspan3	0	1.76994	0.522	0.24	0	1	Tspan3
Ldlrad4	0	0.767574	0.558	0.276	0	1	Ldlrad4
Tgfbr2	0	1.2431	0.62	0.34	0	1	Tgfbr2
Fndc3b	0	1.57383	0.81	0.531	0	1	Fndc3b
Txndc5	0	1.89843	0.501	0.223	0	1	Txndc5
Mme	0	3.66382	0.309	0.032	0	1	Mme
Tmed3	0	1.44728	0.667	0.39	0	1	Tmed3
Creb5	0	2.01972	0.388	0.113	0	1	Creb5
Cavin3	0	0.875765	0.526	0.251	0	1	Cavin3
Heg1	0	1.65354	0.4	0.125	0	1	Heg1
Arhgap28	0	2.1182	0.443	0.169	0	1	Arhgap28
Osr2	0	3.68501	0.307	0.034	0	1	Osr2
Pde3a	0	1.25395	0.397	0.125	0	1	Pde3a
Ddah2	0	2.27976	0.391	0.119	0	1	Ddah2
Col4a2	0	1.56146	0.378	0.107	0	1	Col4a2
Egr1	0	1.47416	0.869	0.598	0	1	Egr1
Svep1	0	5.71777	0.277	0.007	0	1	Svep1
Gng10	0	1.81272	0.547	0.277	0	1	Gng10
Nsg1	0	2.35302	0.313	0.043	0	1	Nsg1
Fbln2	0	2.55365	0.318	0.048	0	1	Fbln2
Klf2	0	1.12715	0.542	0.272	0	1	Klf2
Fkbp10	0	3.32703	0.302	0.032	0	1	Fkbp10
Serpina3n	0	4.37828	0.286	0.016	0	1	Serpina3n
Dpep1	0	6.89282	0.273	0.004	0	1	Dpep1
Ntn1	0	0.873692	0.397	0.128	0	1	Ntn1
Vcam1	0	0.725765	0.355	0.087	0	1	Vcam1
Sgcz	0	6.00201	0.284	0.016	0	1	Sgcz
Pnp	0	1.60507	0.609	0.341	0	1	Pnp
Sulf1	0	0.870629	0.428	0.161	0	1	Sulf1
Kdelr2	0	1.71313	0.657	0.39	0	1	Kdelr2
Cyba	0	1.12263	0.553	0.287	0	1	Cyba
Mdk	0	3.73296	0.297	0.031	0	1	Mdk
Esr1	0	1.75848	0.722	0.456	0	1	Esr1
Plcb1	0	1.24553	0.415	0.15	0	1	Plcb1
Cygb	0	3.85497	0.298	0.033	0	1	Cygb
Rgs6	0	3.63933	0.292	0.027	0	1	Rgs6
Ssr3	0	1.6548	0.674	0.411	0	1	Ssr3
Nucb2	0	1.86031	0.395	0.134	0	1	Nucb2
Crip1	0	0.713524	0.831	0.57	0	1	Crip1
Cst3	0	0.846271	0.956	0.696	0	1	Cst3
Fkbp14	0	4.40298	0.277	0.017	0	1	Fkbp14
Nfix	0	1.41945	0.731	0.471	0	1	Nfix
Gm2a	0	1.8985	0.365	0.105	0	1	Gm2a
Rhoq	0	1.90216	0.435	0.175	0	1	Rhoq
Atp1a2	0	3.69054	0.276	0.017	0	1	Atp1a2
Ddost	0	1.62503	0.598	0.339	0	1	Ddost
Gadd45g	0	1.22766	0.593	0.334	0	1	Gadd45g
Gpx7	0	4.02276	0.278	0.02	0	1	Gpx7
Atf5	0	2.66272	0.341	0.083	0	1	Atf5
Lamb1	0	1.98294	0.363	0.105	0	1	Lamb1
Maged1	0	1.62022	0.537	0.279	0	1	Maged1
Thbs3	0	4.55124	0.271	0.015	0	1	Thbs3
Cacna2d1	0	1.18561	0.487	0.231	0	1	Cacna2d1
Mir99ahg	0	1.62209	0.795	0.539	0	1	Mir99ahg
Slc16a10	0	2.47835	0.34	0.085	0	1	Slc16a10
Nfic	0	1.80976	0.426	0.171	0	1	Nfic
Vegfa	0	1.97502	0.432	0.177	0	1	Vegfa
Kazald1	0	4.26964	0.288	0.033	0	1	Kazald1
Lamc1	0	1.25961	0.559	0.305	0	1	Lamc1
Socs3	0	0.646055	0.55	0.296	0	1	Socs3
Sh3bgrl	0	1.19605	0.666	0.412	0	1	Sh3bgrl
Akt3	0	1.22638	0.429	0.175	0	1	Akt3
Fkbp1a	0	0.555082	0.632	0.378	0	1	Fkbp1a
Tshz2	0	1.40314	0.891	0.637	0	1	Tshz2
Pdpn	0	3.0686	0.295	0.041	0	1	Pdpn
Oaf	0	2.56997	0.308	0.054	0	1	Oaf
Copz2	0	2.25876	0.378	0.124	0	1	Copz2
Adk	0	1.02139	0.612	0.36	0	1	Adk
Asap1	0	1.33993	0.538	0.287	0	1	Asap1
Calcrl	0	1.28741	0.406	0.155	0	1	Calcrl
Opcml	0	6.08218	0.259	0.008	0	1	Opcml
Plscr4	0	2.52819	0.305	0.054	0	1	Plscr4
Mettl7a1	0	2.31177	0.423	0.172	0	1	Mettl7a1
Cxcl14	0	3.1568	0.278	0.028	0	1	Cxcl14
Chsy3	0	2.15695	0.373	0.123	0	1	Chsy3
Ifnar2	0	1.05162	0.496	0.247	0	1	Ifnar2
Stk3	0	1.53347	0.575	0.326	0	1	Stk3
Loxl2	0	3.57113	0.267	0.019	0	1	Loxl2
Dnm1	0	5.935	0.254	0.006	0	1	Dnm1
Iqgap2	0	2.00361	0.331	0.083	0	1	Iqgap2
Selenos	0	1.60782	0.587	0.339	0	1	Selenos
Dse	0	3.82866	0.266	0.019	0	1	Dse
Acss3	0	3.87782	0.279	0.032	0	1	Acss3
Nlgn1	0	4.9676	0.257	0.011	0	1	Nlgn1
Bmp5	0	6.2484	0.252	0.006	0	1	Bmp5
Scpep1	0	1.98422	0.365	0.119	0	1	Scpep1
Ugdh	0	2.3499	0.554	0.309	0	1	Ugdh
Scarf2	0	4.10502	0.269	0.024	0	1	Scarf2
Thsd7a	0	1.24272	0.495	0.25	0	1	Thsd7a
Prlr	0	3.48325	0.321	0.076	0	1	Prlr
Cd248	0	6.21174	0.25	0.005	0	1	Cd248
Fmo2	0	1.76011	0.684	0.44	0	1	Fmo2
Cd47	0	1.11175	0.739	0.495	0	1	Cd47
Sulf2	0	3.53059	0.269	0.026	0	1	Sulf2
Gsn	0	5.1028	0.994	0.751	0	1	Gsn
Kcnma1	0	1.55373	0.318	0.075	0	1	Kcnma1
Pros1	0	0.977439	0.426	0.183	0	1	Pros1
Ccdc88a	0	1.59416	0.38	0.138	0	1	Ccdc88a
Gxylt2	0	4.18924	0.261	0.02	0	1	Gxylt2
Fkbp11	0	4.19782	0.265	0.024	0	1	Fkbp11
Tmem119	0	4.56088	0.252	0.011	0	1	Tmem119
Emilin2	0	3.71722	0.256	0.015	0	1	Emilin2
Glis2	0	3.40713	0.277	0.037	0	1	Glis2
Hpse2	0	3.56399	0.269	0.029	0	1	Hpse2
Fendrr	0	4.79223	0.25	0.011	0	1	Fendrr
Lpl	0	3.95642	0.259	0.021	0	1	Lpl
Entpd2	0	3.11579	0.309	0.071	0	1	Entpd2
Fam114a1	0	2.00982	0.359	0.121	0	1	Fam114a1
Jam3	0	2.81762	0.268	0.032	0	1	Jam3
Krtcap2	0	1.40181	0.731	0.495	0	1	Krtcap2
Cebpb	0	1.59839	0.847	0.612	0	1	Cebpb
Nfia	0	1.34412	0.913	0.678	0	1	Nfia
Scd1	0	4.39409	0.25	0.015	0	1	Scd1
Prickle2	0	2.46646	0.28	0.046	0	1	Prickle2
Fam171b	0	2.66782	0.276	0.044	0	1	Fam171b
Ramp1	0	2.76021	0.271	0.039	0	1	Ramp1
Ar	0	1.2804	0.8	0.569	0	1	Ar
Adgrl3	0	2.6616	0.266	0.035	0	1	Adgrl3
Mitf	0	2.70306	0.323	0.092	0	1	Mitf
Isl1	0	1.99614	0.378	0.147	0	1	Isl1
Nfib	0	0.87046	0.798	0.568	0	1	Nfib
Camk2n1	0	1.87095	0.331	0.101	0	1	Camk2n1
St3gal1	0	1.52922	0.339	0.11	0	1	St3gal1
Klf4	0	1.87396	0.818	0.59	0	1	Klf4
Dlg2	0	4.04993	0.278	0.051	0	1	Dlg2
Myh10	0	2.74287	0.279	0.052	0	1	Myh10
Golm2	0	3.58092	0.253	0.026	0	1	Golm2
Rbms3	0	1.11287	0.818	0.591	0	1	Rbms3
Gaa	0	2.09443	0.351	0.124	0	1	Gaa
Pvt1	0	1.66925	0.359	0.132	0	1	Pvt1
Tmem263	0	2.51034	0.288	0.066	0	1	Tmem263
Sh3kbp1	0	1.5899	0.355	0.133	0	1	Sh3kbp1
Tshz3	0	2.11298	0.33	0.109	0	1	Tshz3
Ltbp3	0	1.8672	0.39	0.169	0	1	Ltbp3
Cacnb2	0	2.12557	0.274	0.054	0	1	Cacnb2
Plxdc2	0	1.37057	0.534	0.314	0	1	Plxdc2
Igfbp7	0	1.50655	0.956	0.738	0	1	Igfbp7
Stard9	0	2.47904	0.267	0.05	0	1	Stard9
Anxa6	0	1.63204	0.358	0.142	0	1	Anxa6
Tmsb10	0	0.761503	0.749	0.534	0	1	Tmsb10
Rbfox2	0	1.18347	0.62	0.405	0	1	Rbfox2
Vasn	0	2.58732	0.289	0.076	0	1	Vasn
Ano4	0	3.2396	0.263	0.051	0	1	Ano4
Timp1	0	2.7158	0.253	0.041	0	1	Timp1
Antxr2	0	1.43615	0.278	0.067	0	1	Antxr2
Tnfsf12	0	2.22861	0.273	0.062	0	1	Tnfsf12
Nfil3	0	1.48824	0.462	0.251	0	1	Nfil3
Twsg1	0	1.58395	0.459	0.248	0	1	Twsg1
Angpt2	0	2.21815	0.263	0.053	0	1	Angpt2
Nectin3	0	2.13028	0.277	0.067	0	1	Nectin3
Ghr	0	1.30124	0.575	0.365	0	1	Ghr
Fmo1	0	2.42203	0.252	0.044	0	1	Fmo1
Mxra7	0	2.15088	0.312	0.104	0	1	Mxra7
Ifitm2	0	0.789884	0.92	0.713	0	1	Ifitm2
Anpep	0	2.55639	0.266	0.059	0	1	Anpep
Ncoa1	0	1.32908	0.524	0.317	0	1	Ncoa1
Klf12	0	1.44865	0.297	0.09	0	1	Klf12
Tceal8	0	1.54095	0.452	0.246	0	1	Tceal8
Cachd1	0	1.61223	0.435	0.229	0	1	Cachd1
Sgce	0	1.97811	0.314	0.109	0	1	Sgce
Plcl1	0	1.9072	0.265	0.061	0	1	Plcl1
Pofut2	0	1.82038	0.35	0.146	0	1	Pofut2
Rev3l	0	1.18092	0.697	0.493	0	1	Rev3l
Fn1	0	1.99441	0.259	0.056	0	1	Fn1
Anxa5	0	1.24216	0.835	0.633	0	1	Anxa5
Dtx3	0	1.8933	0.284	0.082	0	1	Dtx3
F2r	0	1.23362	0.302	0.101	0	1	F2r
Adgra2	0	2.02558	0.264	0.065	0	1	Adgra2
Maged2	0	2.76288	0.254	0.056	0	1	Maged2
Wipf1	0	1.33883	0.293	0.095	0	1	Wipf1
Pde5a	0	1.21191	0.334	0.137	0	1	Pde5a
Gm56768	0	2.84805	0.251	0.054	0	1	Gm56768
Mpdz	0	1.71561	0.299	0.104	0	1	Mpdz
A4galt	0	2.10949	0.269	0.074	0	1	A4galt
Impact	0	1.53352	0.35	0.155	0	1	Impact
Lrpap1	0	1.41132	0.474	0.279	0	1	Lrpap1
Pdia6	0	1.38261	0.639	0.445	0	1	Pdia6
Xdh	0	2.00858	0.311	0.118	0	1	Xdh
Tppp3	0	1.76744	0.264	0.073	0	1	Tppp3
Rgs2	0	1.5332	0.303	0.115	0	1	Rgs2
Manf	0	1.35583	0.638	0.45	0	1	Manf
Nr4a1	0	1.2497	0.712	0.524	0	1	Nr4a1
Lhfpl2	0	1.95545	0.254	0.067	0	1	Lhfpl2
Npc2	0	0.994522	0.716	0.53	0	1	Npc2
Gnai1	0	1.98603	0.32	0.135	0	1	Gnai1
Nedd4	0	1.14319	0.89	0.706	0	1	Nedd4
Dnajc3	0	1.09375	0.654	0.47	0	1	Dnajc3
Il1rap	0	1.78667	0.296	0.113	0	1	Il1rap
P4hb	0	1.08273	0.724	0.542	0	1	P4hb
Selenof	0	1.09335	0.793	0.614	0	1	Selenof
Ostc	0	1.42406	0.522	0.343	0	1	Ostc
P3h4	0	2.36288	0.253	0.074	0	1	P3h4
Rrbp1	0	1.01841	0.751	0.573	0	1	Rrbp1
Rora	0	0.84585	0.754	0.576	0	1	Rora
Serpinb6a	0	1.0553	0.719	0.542	0	1	Serpinb6a
Gli3	0	2.04402	0.258	0.085	0	1	Gli3
Ppib	0	1.28995	0.89	0.718	0	1	Ppib
Sptbn1	0	0.409538	0.821	0.651	0	1	Sptbn1
Selenow	0	1.00317	0.796	0.627	0	1	Selenow
Cd164	0	1.14275	0.63	0.461	0	1	Cd164
S100a4	0	2.25135	0.258	0.091	0	1	S100a4
Calr	0	1.17015	0.807	0.642	0	1	Calr
S100a10	0	0.995029	0.881	0.723	0	1	S100a10
Hsp90b1	0	1.29209	0.887	0.731	0	1	Hsp90b1
Pdia3	0	1.08581	0.842	0.703	0	1	Pdia3
Ssr4	0	0.985015	0.739	0.602	0	1	Ssr4
Celf2	0	0.911521	0.804	0.67	0	1	Celf2
Junb	0	1.45329	0.881	0.758	0	1	Junb
Arf4	0	1.004	0.903	0.785	0	1	Arf4
Sec61g	0	1.0514	0.923	0.811	0	1	Sec61g
Laptm4a	0	0.897915	0.94	0.831	0	1	Laptm4a
Gabarap	0	0.695059	0.883	0.777	0	1	Gabarap
Gnas	0	0.987392	0.964	0.868	0	1	Gnas
Rpl22l1	0	0.813411	0.958	0.869	0	1	Rpl22l1
Hspa5	0	0.847975	0.908	0.82	0	1	Hspa5
Zbtb20	0	1.22841	0.979	0.893	0	1	Zbtb20
Nme2	0	0.769229	0.897	0.814	0	1	Nme2
Ftl1	0	0.590026	0.947	0.864	0	1	Ftl1
Fth1	0	0.741945	0.985	0.93	0	1	Fth1
Acadsb	5.23933e-304	1.62807	0.364	0.174	1.76544e-299	1	Acadsb
Tmx4	4.05257e-299	1.62998	0.296	0.117	1.36556e-294	1	Tmx4
Creg1	1.81538e-293	1.41979	0.408	0.217	6.11709e-289	1	Creg1
Arhgap10	3.0056e-290	1.18097	0.579	0.394	1.01277e-285	1	Arhgap10
Ttc28	4.73783e-290	1.18229	0.505	0.299	1.59646e-285	1	Ttc28
Pltp	3.74585e-289	1.368	0.327	0.138	1.2622e-284	1	Pltp
Tusc3	1.1515e-287	1.24611	0.563	0.394	3.88008e-283	1	Tusc3
Rpn2	1.01746e-286	1.03413	0.621	0.465	3.42844e-282	1	Rpn2
Ckap4	2.3247e-282	1.53555	0.42	0.24	7.8333e-278	1	Ckap4
Mpzl1	2.62193e-282	1.52416	0.333	0.15	8.83485e-278	1	Mpzl1
P4ha1	2.95359e-282	0.985841	0.598	0.4	9.9524e-278	1	P4ha1
Nrp1	1.54591e-279	1.12371	0.274	0.098	5.2091e-275	1	Nrp1
Ptprs	3.47554e-278	1.52559	0.373	0.191	1.17112e-273	1	Ptprs
Dip2c	4.34904e-277	1.04691	0.584	0.389	1.46545e-272	1	Dip2c
Pi4k2b	5.15201e-277	1.6233	0.408	0.225	1.73602e-272	1	Pi4k2b
Igfbp3	1.39004e-276	2.28212	0.382	0.199	4.68387e-272	1	Igfbp3
St3gal4	2.07329e-276	1.48576	0.255	0.093	6.98615e-272	1	St3gal4
Serinc1	4.05608e-276	1.08797	0.518	0.325	1.36674e-271	1	Serinc1
Tmem167	6.27914e-275	1.32295	0.501	0.329	2.11582e-270	1	Tmem167
Lmna	3.71817e-270	0.630707	0.804	0.684	1.25288e-265	1	Lmna
Fuca1	6.24915e-270	1.3722	0.466	0.289	2.10571e-265	1	Fuca1
Pknox2	6.21909e-269	1.63596	0.29	0.12	2.09558e-264	1	Pknox2
Spsb1	1.3888e-268	1.77973	0.258	0.099	4.6797e-264	1	Spsb1
Hsd17b11	5.04937e-267	1.395	0.41	0.228	1.70144e-262	1	Hsd17b11
Zhx3	3.41309e-266	1.41538	0.327	0.146	1.15008e-261	1	Zhx3
Ski	9.12778e-266	1.03612	0.573	0.394	3.0757e-261	1	Ski
Ramp2	4.25999e-265	0.290507	0.376	0.155	1.43545e-260	1	Ramp2
Pam	7.27478e-263	0.600575	0.774	0.6	2.45131e-258	1	Pam
Hdlbp	7.85082e-263	0.852887	0.705	0.58	2.64541e-258	1	Hdlbp
Lman1	1.2212e-262	1.2194	0.505	0.335	4.11495e-258	1	Lman1
Arsb	1.67251e-261	1.70629	0.285	0.123	5.63568e-257	1	Arsb
Palld	5.00926e-258	0.60717	0.519	0.29	1.68792e-253	1	Palld
Sntb2	1.47152e-256	0.752971	0.589	0.383	4.95843e-252	1	Sntb2
Fos	5.35209e-255	0.973146	0.871	0.77	1.80344e-250	1	Fos
App	8.61593e-255	0.488892	0.892	0.797	2.90322e-250	1	App
Sh3bp5	2.88507e-253	1.23101	0.269	0.105	9.72155e-249	1	Sh3bp5
Selenok	3.86222e-252	0.66142	0.806	0.692	1.30141e-247	1	Selenok
Dusp1	4.32675e-251	1.02274	0.786	0.657	1.45794e-246	1	Dusp1
Jdp2	2.66459e-248	1.21449	0.299	0.13	8.97862e-244	1	Jdp2
Plpp1	2.12178e-247	0.726538	0.372	0.173	7.14956e-243	1	Plpp1
Tubb5	8.9636e-247	0.816114	0.68	0.545	3.02037e-242	1	Tubb5
Erlec1	1.11423e-246	1.49087	0.361	0.19	3.75451e-242	1	Erlec1
Mast2	3.81534e-246	1.56093	0.474	0.302	1.28562e-241	1	Mast2
Tacc1	1.39174e-245	0.968088	0.581	0.409	4.68961e-241	1	Tacc1
Mrfap1	2.27957e-242	0.749417	0.73	0.625	7.68124e-238	1	Mrfap1
Socs1	3.08756e-242	1.74503	0.257	0.106	1.04039e-237	1	Socs1
Arl4a	1.81455e-240	0.993471	0.533	0.351	6.11432e-236	1	Arl4a
Sec31a	4.72568e-238	1.15254	0.486	0.32	1.59237e-233	1	Sec31a
Hdgfl3	5.20323e-237	1.20511	0.383	0.202	1.75328e-232	1	Hdgfl3
Prxl2c	3.69487e-235	1.41689	0.377	0.21	1.24502e-230	1	Prxl2c
Tamalin	5.95732e-235	1.44144	0.262	0.108	2.00738e-230	1	Tamalin
Dnajc10	3.07354e-233	1.31983	0.363	0.192	1.03566e-228	1	Dnajc10
Rab31	2.76456e-231	1.74948	0.26	0.111	9.31546e-227	1	Rab31
Add3	2.76934e-231	0.998287	0.671	0.55	9.33156e-227	1	Add3
Lamb2	7.84497e-230	1.45599	0.305	0.145	2.64344e-225	1	Lamb2
Arl1	9.00461e-230	1.05983	0.566	0.431	3.03419e-225	1	Arl1
Tcf7l1	1.98419e-229	1.13375	0.331	0.157	6.68592e-225	1	Tcf7l1
Gstm2	4.23239e-228	1.34856	0.433	0.274	1.42614e-223	1	Gstm2
Hspb8	7.46771e-225	1.16067	0.469	0.297	2.51632e-220	1	Hspb8
Lamp2	3.17776e-224	0.531943	0.854	0.777	1.07078e-219	1	Lamp2
Csgalnact2	6.54681e-223	1.53446	0.276	0.124	2.20601e-218	1	Csgalnact2
Igf2r	5.56224e-222	1.17452	0.444	0.277	1.87425e-217	1	Igf2r
Tmem106b	9.672e-221	1.34806	0.394	0.232	3.25908e-216	1	Tmem106b
Dapk1	1.98412e-220	1.34563	0.433	0.267	6.6857e-216	1	Dapk1
Ptgfrn	6.42975e-219	1.48893	0.324	0.168	2.16657e-214	1	Ptgfrn
ENSMUSG00000121513	3.6461e-218	0.813359	0.594	0.422	1.22859e-213	1	ENSMUSG00000121513
Fosb	8.01881e-217	0.835659	0.78	0.684	2.70202e-212	1	Fosb
Large1	1.75362e-216	0.78871	0.615	0.451	5.90901e-212	1	Large1
Arhgap42	6.21293e-216	0.957472	0.641	0.503	2.09351e-211	1	Arhgap42
Psap	4.65284e-215	0.519344	0.818	0.71	1.56782e-210	1	Psap
Fam3c	2.02943e-214	1.41407	0.302	0.147	6.83836e-210	1	Fam3c
Spry2	4.16036e-214	1.584	0.303	0.15	1.40188e-209	1	Spry2
Cdr2	5.05122e-213	1.62545	0.272	0.126	1.70206e-208	1	Cdr2
Slc39a7	9.60504e-213	1.57289	0.278	0.131	3.23651e-208	1	Slc39a7
Ift20	3.54889e-208	1.10473	0.494	0.349	1.19583e-203	1	Ift20
Abi2	1.01767e-206	1.48132	0.253	0.11	3.42915e-202	1	Abi2
Lamp1	1.3697e-206	0.605497	0.764	0.671	4.61534e-202	1	Lamp1
Morf4l1	3.25174e-205	0.554128	0.832	0.763	1.09571e-200	1	Morf4l1
Rabac1	3.24839e-204	0.694274	0.711	0.597	1.09458e-199	1	Rabac1
Airn	1.06075e-203	0.747603	0.719	0.591	3.57431e-199	1	Airn
Cnn2	7.71068e-203	1.464	0.29	0.142	2.59819e-198	1	Cnn2
Lbp	2.9273e-202	0.799005	0.26	0.106	9.86384e-198	1	Lbp
Snhg1	1.4366e-201	0.810486	0.719	0.622	4.84077e-197	1	Snhg1
Herpud1	1.38762e-198	0.966961	0.49	0.329	4.67573e-194	1	Herpud1
Grb10	1.73208e-198	0.944078	0.393	0.221	5.83641e-194	1	Grb10
Zfas1	2.26471e-198	0.886085	0.627	0.509	7.63118e-194	1	Zfas1
Errfi1	7.78419e-198	0.739041	0.763	0.669	2.62296e-193	1	Errfi1
Mesd	8.88899e-198	1.32791	0.312	0.161	2.99523e-193	1	Mesd
Ust	2.95082e-196	1.40013	0.315	0.164	9.94309e-192	1	Ust
Tsc22d3	6.19778e-195	1.01477	0.452	0.287	2.0884e-190	1	Tsc22d3
Spats2l	2.11882e-194	1.32479	0.295	0.145	7.13957e-190	1	Spats2l
Jund	1.6946e-193	0.432468	0.962	0.895	5.71014e-189	1	Jund
Nap1l1	6.62598e-193	0.743927	0.659	0.546	2.23269e-188	1	Nap1l1
Fermt2	1.25423e-192	0.69061	0.449	0.26	4.22624e-188	1	Fermt2
Npdc1	5.04665e-192	1.03577	0.413	0.253	1.70052e-187	1	Npdc1
Oxct1	5.51275e-192	1.01118	0.493	0.343	1.85758e-187	1	Oxct1
Tram1	1.28823e-191	0.984201	0.497	0.354	4.34083e-187	1	Tram1
Ifngr1	1.87701e-191	0.885826	0.372	0.213	6.32478e-187	1	Ifngr1
Crem	1.60354e-189	0.934129	0.419	0.257	5.40328e-185	1	Crem
Hnrnph1	5.18264e-189	0.688639	0.725	0.635	1.74634e-184	1	Hnrnph1
Cnn3	2.59122e-186	0.67226	0.515	0.336	8.73139e-182	1	Cnn3
Ggh	4.17926e-186	1.07301	0.453	0.306	1.40824e-181	1	Ggh
Ugp2	7.73848e-186	1.31227	0.43	0.289	2.60756e-181	1	Ugp2
Eda	1.46011e-185	1.56996	0.274	0.134	4.91999e-181	1	Eda
Scd2	4.74287e-185	1.03309	0.51	0.373	1.59816e-180	1	Scd2
Dpm3	2.66502e-184	0.972064	0.542	0.413	8.98005e-180	1	Dpm3
Gja1	5.40943e-184	1.12277	0.419	0.257	1.82276e-179	1	Gja1
Fundc2	6.13923e-181	0.893751	0.549	0.419	2.06868e-176	1	Fundc2
Hexa	1.49306e-180	1.14356	0.309	0.163	5.03101e-176	1	Hexa
Cyp20a1	5.45981e-180	1.25683	0.298	0.156	1.83974e-175	1	Cyp20a1
Cgnl1	1.95663e-178	1.16687	0.286	0.143	6.59308e-174	1	Cgnl1
Ssr2	1.00557e-177	1.2709	0.401	0.264	3.38838e-173	1	Ssr2
Tcaf1	5.19071e-177	1.2268	0.29	0.148	1.74906e-172	1	Tcaf1
Tiprl	4.79161e-175	1.23629	0.386	0.245	1.61458e-170	1	Tiprl
Surf4	3.10014e-172	1.27928	0.367	0.229	1.04462e-167	1	Surf4
Hspa13	2.60332e-171	1.39621	0.303	0.166	8.77215e-167	1	Hspa13
Septin7	1.50476e-170	0.611865	0.686	0.583	5.07045e-166	1	Septin7
Tspan31	1.6753e-169	1.27186	0.35	0.212	5.64509e-165	1	Tspan31
Grn	1.04928e-168	0.925637	0.397	0.248	3.53565e-164	1	Grn
Rcn2	1.4649e-168	0.984767	0.462	0.324	4.93611e-164	1	Rcn2
Slc39a1	3.82761e-168	1.19371	0.401	0.259	1.28975e-163	1	Slc39a1
Pmepa1	4.26725e-168	1.19236	0.526	0.41	1.43789e-163	1	Pmepa1
Aprt	6.29163e-168	1.08492	0.439	0.306	2.12003e-163	1	Aprt
Gas5	2.07729e-167	0.401736	0.954	0.889	6.99962e-163	1	Gas5
Arl3	4.40186e-167	1.3712	0.271	0.14	1.48325e-162	1	Arl3
Sec11a	4.45559e-167	0.964784	0.485	0.358	1.50135e-162	1	Sec11a
Eif1b	1.52513e-166	1.13253	0.402	0.261	5.13908e-162	1	Eif1b
Ginm1	2.82389e-162	1.14088	0.389	0.254	9.51539e-158	1	Ginm1
Glud1	1.07502e-161	0.700379	0.616	0.507	3.62239e-157	1	Glud1
Ehd2	2.16319e-161	0.732105	0.321	0.167	7.28907e-157	1	Ehd2
Ilk	2.89751e-161	1.20153	0.29	0.156	9.76343e-157	1	Ilk
Atraid	9.75929e-160	1.08937	0.411	0.276	3.28849e-155	1	Atraid
Ccpg1	7.991e-159	1.197	0.312	0.176	2.69265e-154	1	Ccpg1
Ubtd2	6.89047e-157	1.46482	0.255	0.13	2.32181e-152	1	Ubtd2
Psd3	4.6881e-155	1.04382	0.479	0.344	1.5797e-150	1	Psd3
Ifrd1	5.1341e-155	0.617492	0.865	0.832	1.72999e-150	1	Ifrd1
Robo1	1.95834e-153	1.19667	0.325	0.188	6.59882e-149	1	Robo1
Alkbh5	4.05809e-152	1.07013	0.444	0.315	1.36741e-147	1	Alkbh5
Rpl101	6.19205e-151	0.306962	0.962	0.909	2.08647e-146	1	Rpl10
Klhl7	9.26185e-151	1.19815	0.308	0.177	3.12087e-146	1	Klhl7
Sec61b	2.70803e-148	0.709638	0.688	0.615	9.12498e-144	1	Sec61b
Dnajb9	1.88858e-147	0.751368	0.582	0.459	6.36377e-143	1	Dnajb9
Tmem258	1.4356e-146	0.763351	0.639	0.557	4.8374e-142	1	Tmem258
Ergic3	2.92861e-146	0.83321	0.518	0.402	9.86823e-142	1	Ergic3
Myo9a	3.66895e-145	0.985625	0.405	0.269	1.23629e-140	1	Myo9a
Ubb	1.2327e-144	0.373754	0.954	0.906	4.1537e-140	1	Ubb
Dnajc1	1.96042e-144	0.734437	0.581	0.468	6.60583e-140	1	Dnajc1
Wsb1	8.96363e-144	0.714001	0.639	0.532	3.02039e-139	1	Wsb1
Swi5	2.18336e-143	0.693566	0.665	0.588	7.35705e-139	1	Swi5
Sar1a	2.72797e-142	0.916478	0.47	0.354	9.19216e-138	1	Sar1a
Hnrnpdl	9.01999e-142	0.672487	0.619	0.521	3.03937e-137	1	Hnrnpdl
Tuba1b	8.31957e-141	0.600237	0.619	0.516	2.80336e-136	1	Tuba1b
Zfp503	3.61993e-140	1.15509	0.322	0.193	1.21977e-135	1	Zfp503
9530068E07Rik	4.09874e-140	1.13563	0.354	0.231	1.38111e-135	1	9530068E07Rik
Tgfb2	1.12303e-139	1.28447	0.271	0.148	3.78416e-135	1	Tgfb2
Morf4l2	3.21444e-138	0.570591	0.704	0.632	1.08314e-133	1	Morf4l2
Nr3c1	4.89593e-138	0.451712	0.463	0.321	1.64973e-133	1	Nr3c1
Foxp2	1.06365e-137	1.49822	0.274	0.153	3.58408e-133	1	Foxp2
Ptov1	2.23474e-137	1.06969	0.381	0.257	7.53018e-133	1	Ptov1
Rdx	2.75664e-137	0.596687	0.625	0.526	9.28876e-133	1	Rdx
Rhoa	1.25003e-136	0.462509	0.804	0.76	4.2121e-132	1	Rhoa
Cbx5	1.5122e-136	1.08753	0.313	0.187	5.0955e-132	1	Cbx5
Snhg12	2.31857e-135	0.879214	0.54	0.437	7.81264e-131	1	Snhg12
Col4a6	3.48022e-135	1.10327	0.393	0.269	1.1727e-130	1	Col4a6
Copg1	1.09646e-134	1.27458	0.29	0.17	3.69462e-130	1	Copg1
Frmd6	1.12716e-134	1.00493	0.515	0.413	3.79809e-130	1	Frmd6
Mgat2	4.68863e-134	1.18426	0.327	0.206	1.57988e-129	1	Mgat2
Tmed2	1.41773e-132	0.629267	0.671	0.606	4.77719e-128	1	Tmed2
Os9	1.69363e-132	1.00022	0.381	0.26	5.70687e-128	1	Os9
Fyn	5.19782e-131	0.284876	0.282	0.142	1.75146e-126	1	Fyn
S100a13	1.37609e-130	0.621788	0.473	0.333	4.63688e-126	1	S100a13
Degs1	7.2957e-129	0.757441	0.417	0.283	2.45836e-124	1	Degs1
Parp8	6.03589e-128	0.898772	0.357	0.226	2.03385e-123	1	Parp8
Ryk	1.18032e-127	1.10199	0.354	0.237	3.97722e-123	1	Ryk
Chpt1	1.34748e-127	0.978648	0.315	0.192	4.54047e-123	1	Chpt1
Golt1b	2.21019e-127	1.27547	0.281	0.167	7.44746e-123	1	Golt1b
Arnt	1.56575e-126	1.01001	0.333	0.208	5.27596e-122	1	Arnt
Ripk1	6.38295e-126	0.97016	0.387	0.263	2.1508e-121	1	Ripk1
Ctdsp2	7.40951e-126	0.973047	0.393	0.275	2.49671e-121	1	Ctdsp2
Trerf1	8.66411e-126	1.20689	0.27	0.153	2.91946e-121	1	Trerf1
Pgm5	9.04782e-125	0.310227	0.269	0.134	3.04875e-120	1	Pgm5
Gabbr1	1.15656e-124	1.18328	0.258	0.144	3.89714e-120	1	Gabbr1
Calm2	2.00739e-124	0.290339	0.881	0.822	6.76412e-120	1	Calm2
Trpm7	3.36994e-123	0.742204	0.497	0.379	1.13554e-118	1	Trpm7
Zfp36l2	1.02037e-122	0.615412	0.549	0.421	3.43823e-118	1	Zfp36l2
Peli2	2.35784e-122	1.02388	0.311	0.187	7.94497e-118	1	Peli2
Itm2c	8.81794e-122	0.791767	0.486	0.375	2.97129e-117	1	Itm2c
Tcp11l2	6.33259e-121	0.760493	0.537	0.429	2.13383e-116	1	Tcp11l2
Sptssa	9.45943e-121	0.636611	0.56	0.462	3.18745e-116	1	Sptssa
Tmem64	2.28828e-120	0.969189	0.37	0.255	7.71059e-116	1	Tmem64
Klhdc2	2.45546e-120	1.1962	0.28	0.168	8.27392e-116	1	Klhdc2
Igfbp5	9.31636e-120	0.302555	0.475	0.331	3.13924e-115	1	Igfbp5
Hk2	6.75743e-119	1.28988	0.394	0.284	2.27698e-114	1	Hk2
Saraf	2.57219e-118	0.753895	0.518	0.42	8.66724e-114	1	Saraf
2410006H16Rik	3.60766e-118	0.593116	0.758	0.693	1.21564e-113	1	2410006H16Rik
Ier3ip1	9.29798e-118	0.81094	0.499	0.404	3.13305e-113	1	Ier3ip1
Psip1	2.04298e-117	0.960897	0.37	0.255	6.88402e-113	1	Psip1
Ccdc50	2.73981e-116	0.756482	0.502	0.401	9.23207e-112	1	Ccdc50
Socs2	2.83151e-115	0.583143	0.343	0.21	9.54105e-111	1	Socs2
Prkd3	1.52398e-114	1.08375	0.26	0.149	5.13519e-110	1	Prkd3
Sec62	2.67967e-114	0.40093	0.801	0.746	9.02942e-110	1	Sec62
Mtch1	3.3102e-114	0.67658	0.556	0.473	1.1154e-109	1	Mtch1
Rnft1	3.91817e-114	1.2011	0.278	0.171	1.32027e-109	1	Rnft1
Tmem50a	1.80601e-113	0.693965	0.54	0.448	6.08552e-109	1	Tmem50a
Ext2	2.98932e-113	0.993008	0.299	0.186	1.00728e-108	1	Ext2
Tmed10	3.81169e-113	0.574742	0.669	0.612	1.28439e-108	1	Tmed10
Cnih1	4.56685e-113	1.05533	0.342	0.232	1.53884e-108	1	Cnih1
Naaladl2	1.39037e-112	0.459763	0.71	0.601	4.68501e-108	1	Naaladl2
Col4a5	1.49195e-112	0.916229	0.422	0.31	5.02728e-108	1	Col4a5
Calm3	4.82671e-112	0.856586	0.407	0.297	1.62641e-107	1	Calm3
Nktr	5.76217e-111	0.665904	0.585	0.502	1.94162e-106	1	Nktr
Dad1	6.68592e-111	0.390116	0.684	0.624	2.25289e-106	1	Dad1
Arrdc3	7.68763e-111	0.507423	0.285	0.161	2.59042e-106	1	Arrdc3
Stat3	2.50932e-110	0.51621	0.722	0.646	8.4554e-106	1	Stat3
Lrp6	5.99552e-110	0.931656	0.399	0.291	2.02025e-105	1	Lrp6
Ptms	8.59323e-110	0.414596	0.672	0.583	2.89557e-105	1	Ptms
Impdh2	9.01161e-110	0.748291	0.55	0.469	3.03655e-105	1	Impdh2
Svil	1.43497e-109	0.685931	0.617	0.534	4.83528e-105	1	Svil
Homer1	1.50184e-109	1.17817	0.432	0.326	5.0606e-105	1	Homer1
Gm8797	2.06294e-108	0.490708	0.717	0.642	6.95128e-104	1	Gm8797
Grk5	3.16597e-108	0.537856	0.272	0.15	1.06681e-103	1	Grk5
Itsn1	1.09082e-107	1.01225	0.256	0.149	3.67562e-103	1	Itsn1
Dennd5a	5.08201e-107	0.70381	0.344	0.22	1.71243e-102	1	Dennd5a
Insig1	1.31415e-106	0.750311	0.316	0.2	4.42816e-102	1	Insig1
Anapc5	1.81544e-106	0.751168	0.451	0.349	6.1173e-102	1	Anapc5
Dynll1	1.90163e-105	0.288472	0.909	0.844	6.40772e-101	1	Dynll1
Tor1aip1	4.45184e-104	0.562161	0.544	0.443	1.50009e-99	1	Tor1aip1
Tns1	9.47743e-104	0.658439	0.269	0.154	3.19352e-99	1	Tns1
Tiparp	4.0686e-103	0.592245	0.615	0.523	1.37096e-98	1	Tiparp
St7	4.57307e-103	1.12789	0.309	0.202	1.54094e-98	1	St7
Yipf3	5.55336e-103	1.11769	0.29	0.187	1.87126e-98	1	Yipf3
Dtnbp1	4.10812e-102	0.902894	0.365	0.26	1.38427e-97	1	Dtnbp1
Ehbp1	3.53644e-101	0.786572	0.426	0.317	1.19164e-96	1	Ehbp1
B4galt5	6.28e-101	1.07496	0.306	0.197	2.11611e-96	1	B4galt5
Oaz1	7.10946e-100	0.316446	0.918	0.862	2.39561e-95	1	Oaz1
Vwa5a	1.32349e-99	1.11417	0.311	0.209	4.45962e-95	1	Vwa5a
Ppp1r15a	4.07349e-99	0.449346	0.697	0.63	1.3726e-94	1	Ppp1r15a
Sft2d2	8.9901e-99	1.15289	0.336	0.239	3.0293e-94	1	Sft2d2
Snx1	5.33169e-98	1.01652	0.316	0.214	1.79657e-93	1	Snx1
Cnpy2	4.30559e-97	0.813718	0.455	0.367	1.45081e-92	1	Cnpy2
Arl13b	1.17996e-96	0.931412	0.313	0.207	3.97599e-92	1	Arl13b
Nr4a2	1.74981e-96	1.00932	0.399	0.291	5.89616e-92	1	Nr4a2
Tpm4	2.70503e-96	0.482458	0.607	0.517	9.11487e-92	1	Tpm4
Cbx3	1.25194e-95	0.697257	0.533	0.455	4.21855e-91	1	Cbx3
Prrc1	1.1381e-94	1.10766	0.271	0.173	3.83493e-90	1	Prrc1
Ssr1	6.19913e-94	0.802364	0.426	0.334	2.08886e-89	1	Ssr1
Acat1	6.64813e-94	0.855741	0.393	0.297	2.24015e-89	1	Acat1
Ptges	1.04804e-93	1.14643	0.295	0.197	3.53146e-89	1	Ptges
Evl	1.27647e-93	0.85421	0.33	0.22	4.30119e-89	1	Evl
Ppp1r2	3.48544e-93	0.332488	0.809	0.729	1.17445e-88	1	Ppp1r2
Dlgap4	4.80992e-93	0.806022	0.377	0.272	1.62075e-88	1	Dlgap4
Slit3	5.21073e-93	0.44503	0.646	0.533	1.75581e-88	1	Slit3
Lysmd3	2.9321e-92	1.00324	0.298	0.198	9.88002e-88	1	Lysmd3
Tm2d2	8.36572e-92	1.0751	0.327	0.23	2.81891e-87	1	Tm2d2
Yipf5	8.58801e-92	0.962069	0.325	0.228	2.89382e-87	1	Yipf5
Laptm4b	1.45291e-91	0.849915	0.383	0.286	4.89573e-87	1	Laptm4b
Golim4	1.33176e-90	0.510977	0.51	0.395	4.4875e-86	1	Golim4
Insig2	1.61025e-90	1.0438	0.316	0.22	5.42589e-86	1	Insig2
Raly	2.16699e-90	0.975305	0.526	0.481	7.3019e-86	1	Raly
Acsl4	1.25801e-89	1.36608	0.286	0.19	4.23899e-85	1	Acsl4
Rock2	1.77257e-89	0.450881	0.767	0.711	5.97287e-85	1	Rock2
Rexo2	3.68328e-89	0.730009	0.419	0.327	1.24112e-84	1	Rexo2
Hook3	2.08628e-88	0.694727	0.432	0.335	7.02993e-84	1	Hook3
9530026P05Rik	2.585e-88	0.470705	0.556	0.452	8.71042e-84	1	9530026P05Rik
Copa	5.29264e-88	0.745847	0.436	0.347	1.78341e-83	1	Copa
Hdac4	3.98498e-87	0.788086	0.382	0.286	1.34278e-82	1	Hdac4
Rpl7a	3.18767e-86	0.253602	0.947	0.891	1.07412e-81	1	Rpl7a
Lysmd2	2.74192e-85	0.908694	0.265	0.169	9.23919e-81	1	Lysmd2
Rfx3	2.7619e-84	0.693595	0.344	0.239	9.30651e-80	1	Rfx3
Foxo3	2.96843e-84	0.706206	0.508	0.418	1.00024e-79	1	Foxo3
Atp6ap1	7.78272e-84	0.785142	0.414	0.33	2.62247e-79	1	Atp6ap1
Prkce	8.38958e-84	0.626174	0.451	0.351	2.82695e-79	1	Prkce
Map4	1.256e-83	0.612643	0.512	0.422	4.23223e-79	1	Map4
Ddit3	2.30248e-83	0.814612	0.293	0.194	7.75845e-79	1	Ddit3
Ablim1	3.00082e-83	0.278419	0.393	0.27	1.01116e-78	1	Ablim1
Gorasp2	4.36109e-83	0.893452	0.354	0.263	1.46951e-78	1	Gorasp2
Tnfrsf12a	5.6351e-83	0.797708	0.472	0.381	1.8988e-78	1	Tnfrsf12a
Uap1	1.20847e-82	0.758186	0.433	0.342	4.07206e-78	1	Uap1
Lpgat1	1.27623e-82	0.742447	0.39	0.299	4.30039e-78	1	Lpgat1
Gkap1	2.69455e-82	0.975754	0.277	0.184	9.07955e-78	1	Gkap1
Rras	1.15009e-81	0.605242	0.339	0.235	3.87534e-77	1	Rras
Rab2a	1.45267e-81	0.409766	0.703	0.662	4.89492e-77	1	Rab2a
Snu13	3.03314e-81	0.536949	0.677	0.638	1.02205e-76	1	Snu13
Mydgf	1.25198e-80	0.960168	0.292	0.201	4.21868e-76	1	Mydgf
Micos10	2.24186e-79	0.573834	0.659	0.63	7.55416e-75	1	Micos10
Pdia4	5.94608e-79	0.890547	0.361	0.278	2.00359e-74	1	Pdia4
Tmed9	2.06968e-78	0.56881	0.584	0.538	6.974e-74	1	Tmed9
Vapa	2.63931e-78	0.627077	0.653	0.625	8.89342e-74	1	Vapa
Kdelr1	3.29427e-78	0.666323	0.501	0.436	1.11004e-73	1	Kdelr1
Serf2	5.8865e-78	0.266995	0.888	0.848	1.98352e-73	1	Serf2
Cblb	2.01301e-77	0.551533	0.353	0.252	6.78302e-73	1	Cblb
Norad	2.1549e-77	0.728577	0.443	0.368	7.26115e-73	1	Norad
Dnajb11	1.12354e-76	0.946195	0.307	0.22	3.7859e-72	1	Dnajb11
Egfr1	4.38924e-76	0.583803	0.514	0.425	1.479e-71	1	Egfr
Ptpra	7.07536e-76	0.700877	0.378	0.288	2.38411e-71	1	Ptpra
Ybx3	2.48108e-75	0.448194	0.74	0.693	8.36025e-71	1	Ybx3
Fkbp2	4.14852e-75	0.705247	0.427	0.351	1.39788e-70	1	Fkbp2
Hexb	1.67973e-74	0.419219	0.431	0.343	5.66001e-70	1	Hexb
Man2a1	3.11197e-74	0.644679	0.416	0.325	1.04861e-69	1	Man2a1
Bcl7c	3.45749e-74	0.916251	0.311	0.225	1.16504e-69	1	Bcl7c
Pnrc1	8.1761e-73	0.351529	0.817	0.769	2.75502e-68	1	Pnrc1
Rxylt1	2.7561e-72	0.957482	0.285	0.201	9.28694e-68	1	Rxylt1
Akt2	3.15368e-72	0.932215	0.281	0.195	1.06266e-67	1	Akt2
Stt3a	6.73451e-72	0.78319	0.378	0.299	2.26926e-67	1	Stt3a
Xbp1	7.4506e-72	0.406319	0.486	0.391	2.51055e-67	1	Xbp1
Irs2	1.44019e-71	0.683948	0.358	0.266	4.85287e-67	1	Irs2
Spcs1	5.05989e-71	0.556934	0.573	0.528	1.70498e-66	1	Spcs1
Tceal9	9.93467e-71	0.408442	0.631	0.563	3.34759e-66	1	Tceal9
Tgfbr1	3.22515e-70	0.627967	0.471	0.39	1.08675e-65	1	Tgfbr1
Pdlim7	3.38531e-70	0.632197	0.288	0.195	1.14071e-65	1	Pdlim7
Jak1	1.24509e-69	0.529347	0.72	0.683	4.19546e-65	1	Jak1
Dhrs7	1.294e-69	0.913441	0.32	0.24	4.36025e-65	1	Dhrs7
Copb1	2.28973e-69	0.663223	0.474	0.412	7.71547e-65	1	Copb1
Smc6	5.83752e-69	0.752429	0.375	0.293	1.96701e-64	1	Smc6
Sec13	1.00881e-68	1.00669	0.261	0.18	3.39929e-64	1	Sec13
Sdf4	1.12683e-68	0.654082	0.456	0.384	3.79698e-64	1	Sdf4
Gpx4	1.41739e-68	0.386283	0.684	0.641	4.77603e-64	1	Gpx4
Atrnl1	1.48065e-68	0.428343	0.615	0.548	4.9892e-64	1	Atrnl1
Rnf130	1.99023e-68	0.608272	0.389	0.302	6.70626e-64	1	Rnf130
Clasp2	3.65453e-68	0.468612	0.405	0.306	1.23143e-63	1	Clasp2
H13	3.74356e-68	0.647934	0.381	0.295	1.26143e-63	1	H13
Trps1	6.545e-68	0.285234	0.727	0.65	2.2054e-63	1	Trps1
Srpr	4.29993e-67	0.626332	0.453	0.382	1.44891e-62	1	Srpr
Fmc1	1.01306e-66	0.857269	0.348	0.271	3.41359e-62	1	Fmc1
Emc10	1.07909e-66	0.754714	0.358	0.278	3.63609e-62	1	Emc10
Arhgap21	1.28491e-65	0.767617	0.366	0.287	4.32964e-61	1	Arhgap21
Rbms2	3.20856e-65	0.864336	0.299	0.219	1.08115e-60	1	Rbms2
Canx	6.58441e-65	0.366796	0.71	0.677	2.21868e-60	1	Canx
Kcnq1ot1	1.665e-64	0.735053	0.393	0.309	5.61038e-60	1	Kcnq1ot1
Spats2	9.10743e-63	0.791331	0.252	0.17	3.06884e-58	1	Spats2
Hmgn2	6.14523e-62	0.806949	0.301	0.222	2.0707e-57	1	Hmgn2
Pim1	3.33313e-61	0.61754	0.422	0.342	1.12313e-56	1	Pim1
Prnp	1.21433e-60	0.492431	0.367	0.289	4.09181e-56	1	Prnp
Pds5b	1.50609e-60	0.653494	0.355	0.274	5.07492e-56	1	Pds5b
Stt3b	6.63568e-60	0.433402	0.512	0.447	2.23596e-55	1	Stt3b
Emc7	1.1629e-59	0.695016	0.409	0.347	3.91852e-55	1	Emc7
Prkca	4.50443e-59	0.465054	0.432	0.355	1.51781e-54	1	Prkca
Rhob	1.98228e-58	0.448632	0.597	0.537	6.67949e-54	1	Rhob
Qki	2.16945e-58	0.315755	0.696	0.652	7.31019e-54	1	Qki
Ywhaq	2.43881e-58	0.352742	0.65	0.606	8.21782e-54	1	Ywhaq
Thra	3.85367e-58	0.688148	0.322	0.243	1.29853e-53	1	Thra
Rwdd1	8.79596e-58	0.647455	0.412	0.348	2.96389e-53	1	Rwdd1
Gm26532	1.53693e-57	0.975832	0.273	0.195	5.17885e-53	1	Gm26532
Slc8a1	3.02498e-57	0.31048	0.299	0.207	1.0193e-52	1	Slc8a1
Ap3s1	8.41641e-57	0.572479	0.379	0.302	2.83599e-52	1	Ap3s1
Smim11	9.32399e-57	0.642591	0.437	0.378	3.14181e-52	1	Smim11
Map3k2	1.06295e-56	0.624865	0.383	0.306	3.58172e-52	1	Map3k2
Zfp652	1.08377e-56	0.793301	0.333	0.264	3.65188e-52	1	Zfp652
Appl1	1.43416e-56	0.651164	0.393	0.323	4.83254e-52	1	Appl1
Gk5	1.84673e-56	0.957096	0.268	0.193	6.22275e-52	1	Gk5
Hexim1	5.5976e-56	0.632386	0.391	0.322	1.88617e-51	1	Hexim1
Evi5	9.02634e-56	0.756863	0.311	0.236	3.04151e-51	1	Evi5
Btg3	9.47668e-56	0.574068	0.395	0.318	3.19326e-51	1	Btg3
Mbtps1	2.10837e-55	0.850654	0.272	0.199	7.10437e-51	1	Mbtps1
Idh2	2.82765e-55	0.890122	0.256	0.184	9.52805e-51	1	Idh2
Med13l	5.98868e-55	0.500519	0.472	0.407	2.01795e-50	1	Med13l
Nisch	6.44136e-55	0.62047	0.377	0.304	2.17048e-50	1	Nisch
Gse1	1.04386e-54	0.844155	0.299	0.226	3.51738e-50	1	Gse1
Mib1	6.87879e-54	0.482561	0.48	0.42	2.31788e-49	1	Mib1
Copb2	1.14516e-53	0.744595	0.373	0.313	3.85872e-49	1	Copb2
Pcdh7	1.19681e-53	0.286098	0.521	0.436	4.03279e-49	1	Pcdh7
Sec22b	1.73837e-53	0.814218	0.299	0.229	5.85763e-49	1	Sec22b
Nasp	3.32781e-53	0.528627	0.498	0.44	1.12134e-48	1	Nasp
Itm2b	4.73055e-53	0.263673	0.969	0.919	1.59401e-48	1	Itm2b
Niban1	1.35714e-52	0.420179	0.304	0.225	4.57302e-48	1	Niban1
Tmem109	2.41191e-52	0.756433	0.297	0.226	8.12718e-48	1	Tmem109
Tmtc2	3.71636e-52	0.885332	0.426	0.371	1.25226e-47	1	Tmtc2
Fndc3a	4.60403e-52	0.440191	0.609	0.569	1.55138e-47	1	Fndc3a
Sri	7.37907e-52	0.522265	0.501	0.453	2.48645e-47	1	Sri
Snhg8	2.28823e-51	0.358502	0.679	0.645	7.71043e-47	1	Snhg8
Ppt1	2.81978e-51	0.74511	0.298	0.23	9.50154e-47	1	Ppt1
Irf2bp2	3.49425e-51	0.618486	0.376	0.308	1.17742e-46	1	Irf2bp2
Cope	1.48148e-50	0.627591	0.431	0.382	4.992e-46	1	Cope
Ndfip1	1.53634e-50	0.297797	0.706	0.684	5.17685e-46	1	Ndfip1
Adam9	2.979e-50	0.746085	0.273	0.202	1.0038e-45	1	Adam9
Sfr1	3.97019e-50	0.406068	0.599	0.551	1.33779e-45	1	Sfr1
Rabgap1l	4.44667e-50	0.406361	0.489	0.423	1.49835e-45	1	Rabgap1l
Parva	8.07075e-50	0.493077	0.485	0.43	2.71952e-45	1	Parva
Sppl2a	8.42202e-50	0.566912	0.413	0.35	2.83788e-45	1	Sppl2a
Mef2a	1.20023e-49	0.324604	0.606	0.561	4.04429e-45	1	Mef2a
Tbx3	1.60457e-49	0.808534	0.351	0.29	5.40678e-45	1	Tbx3
Lrrc58	4.27986e-49	0.478859	0.473	0.42	1.44214e-44	1	Lrrc58
Prkar1a	1.09242e-48	0.316468	0.529	0.475	3.68101e-44	1	Prkar1a
Ypel3	1.30421e-48	0.714525	0.32	0.253	4.39465e-44	1	Ypel3
Phf21a	1.67676e-48	0.518024	0.452	0.388	5.65e-44	1	Phf21a
Atxn10	3.42271e-48	0.531699	0.453	0.401	1.15331e-43	1	Atxn10
Ndufc2	1.03389e-47	0.493538	0.518	0.481	3.4838e-43	1	Ndufc2
Bst2	2.72339e-46	0.279031	0.307	0.222	9.17674e-42	1	Bst2
Shisa5	2.74409e-46	0.502695	0.39	0.326	9.24649e-42	1	Shisa5
Ubr1	3.68536e-46	0.763136	0.271	0.203	1.24182e-41	1	Ubr1
[truncated: 16,347 more rows]
