# Supplementary material for: Single cell map of the adult female mouse urethra reveals epithelial and stromal macrophages with distinct functional identities
Source: Mucosal Immunol. Author manuscript; Available in PMC 2025 Sep 26. (PMC7618168; doi:10.1016/j.mucimm.2025.09.001)
Supplement: Table S10 [file EMS208696-supplement-Table_S10.xlsx]

## Sheet: Table S10 Markers_ImmuneRes0.2
	p_val	avg_log2FC	pct.1	pct.2	p_val_adj	cluster	gene
Cst3	8.17814e-138	2.34543	0.983	0.552	2.75571e-133	0_Mac-Activated	Cst3
C1qb	4.48506e-136	2.49085	0.945	0.221	1.51129e-131	0_Mac-Activated	C1qb
C1qa	1.38223e-135	2.46195	0.948	0.227	4.65757e-131	0_Mac-Activated	C1qa
Ctss	1.41107e-135	2.47094	0.95	0.441	4.75476e-131	0_Mac-Activated	Ctss
Hexb	1.08341e-129	3.34803	0.845	0.245	3.65066e-125	0_Mac-Activated	Hexb
Ms4a7	1.05997e-126	2.68979	0.892	0.22	3.57168e-122	0_Mac-Activated	Ms4a7
Cd74	4.45963e-119	2.07047	0.982	0.412	1.50272e-114	0_Mac-Activated	Cd74
C1qc	1.02307e-117	2.18722	0.924	0.223	3.44733e-113	0_Mac-Activated	C1qc
Zmynd15	3.83153e-112	5.85589	0.597	0.018	1.29107e-107	0_Mac-Activated	Zmynd15
Cxcl16	1.67515e-110	2.42421	0.859	0.233	5.64458e-106	0_Mac-Activated	Cxcl16
H2-Ab1	5.70486e-100	1.81335	0.939	0.326	1.92231e-95	0_Mac-Activated	H2-Ab1
Dcstamp	3.75701e-99	5.51985	0.556	0.022	1.26596e-94	0_Mac-Activated	Dcstamp
H2-Aa	9.13176e-98	1.84275	0.928	0.334	3.07704e-93	0_Mac-Activated	H2-Aa
Cadm1	1.84401e-94	2.93257	0.714	0.156	6.21358e-90	0_Mac-Activated	Cadm1
Apoe	5.24884e-93	2.02607	0.908	0.346	1.76865e-88	0_Mac-Activated	Apoe
Gatm	1.8227e-92	2.48439	0.771	0.224	6.14178e-88	0_Mac-Activated	Gatm
H2-Eb1	2.1082e-92	1.74374	0.918	0.319	7.1038e-88	0_Mac-Activated	H2-Eb1
Aif1	5.49475e-92	2.63967	0.778	0.249	1.85151e-87	0_Mac-Activated	Aif1
Cd81	1.80063e-89	2.37173	0.793	0.28	6.06739e-85	0_Mac-Activated	Cd81
Cd300c2	2.90719e-89	2.28874	0.756	0.208	9.79606e-85	0_Mac-Activated	Cd300c2
Ctsz	1.54446e-83	1.94485	0.855	0.395	5.20422e-79	0_Mac-Activated	Ctsz
Tmcc3	2.37678e-83	2.83802	0.704	0.194	8.00879e-79	0_Mac-Activated	Tmcc3
Fth1	3.15354e-79	1.22236	0.975	0.96	1.06262e-74	0_Mac-Activated	Fth1
Cd63	9.63745e-77	1.7662	0.803	0.258	3.24744e-72	0_Mac-Activated	Cd63
H2-Ea	1.9063e-75	2.05062	0.78	0.255	6.42346e-71	0_Mac-Activated	H2-Ea
Ctsh	1.07854e-74	1.90157	0.82	0.355	3.63425e-70	0_Mac-Activated	Ctsh
Atox1	1.15582e-74	1.65034	0.886	0.501	3.89465e-70	0_Mac-Activated	Atox1
Rgs10	1.62626e-70	1.82355	0.813	0.365	5.47985e-66	0_Mac-Activated	Rgs10
Psap	1.70471e-70	1.30978	0.934	0.534	5.74419e-66	0_Mac-Activated	Psap
Lgmn	1.37844e-69	1.19143	0.874	0.309	4.64478e-65	0_Mac-Activated	Lgmn
Tyrobp	3.18061e-69	1.19986	0.951	0.515	1.07174e-64	0_Mac-Activated	Tyrobp
Cd72	4.70821e-68	3.68408	0.497	0.067	1.58648e-63	0_Mac-Activated	Cd72
Frmpd4	1.35034e-67	4.61614	0.429	0.027	4.55011e-63	0_Mac-Activated	Frmpd4
Apobec1	1.38525e-67	2.34681	0.652	0.191	4.66775e-63	0_Mac-Activated	Apobec1
Pmepa1	2.41707e-67	2.36315	0.657	0.194	8.14456e-63	0_Mac-Activated	Pmepa1
Creb5	3.4347e-66	2.62911	0.622	0.171	1.15736e-61	0_Mac-Activated	Creb5
Il1b	2.4845e-65	1.78961	0.733	0.251	8.37177e-61	0_Mac-Activated	Il1b
Ly86	1.63727e-62	2.06477	0.716	0.282	5.51694e-58	0_Mac-Activated	Ly86
Col14a1	1.14225e-61	4.33831	0.41	0.031	3.84893e-57	0_Mac-Activated	Col14a1
Slamf9	4.3502e-60	3.52127	0.471	0.077	1.46584e-55	0_Mac-Activated	Slamf9
Npc2	5.28579e-59	1.29734	0.892	0.543	1.7811e-54	0_Mac-Activated	Npc2
Ifi30	1.23084e-58	1.64439	0.758	0.31	4.14745e-54	0_Mac-Activated	Ifi30
Rps29	2.99569e-58	0.604701	0.995	0.978	1.00943e-53	0_Mac-Activated	Rps29
Basp1	2.96566e-57	1.52492	0.803	0.395	9.9931e-53	0_Mac-Activated	Basp1
Itgb5	4.42978e-55	3.22545	0.457	0.08	1.49266e-50	0_Mac-Activated	Itgb5
Cyba	6.28151e-55	1.28135	0.881	0.577	2.11662e-50	0_Mac-Activated	Cyba
Adgre1	3.61481e-54	1.46959	0.718	0.242	1.21805e-49	0_Mac-Activated	Adgre1
Fmnl2	8.34979e-54	2.0515	0.61	0.196	2.81354e-49	0_Mac-Activated	Fmnl2
Cd83	1.19009e-53	1.61179	0.832	0.401	4.01012e-49	0_Mac-Activated	Cd83
Ftl1	2.16326e-53	0.888973	0.978	0.8	7.2893e-49	0_Mac-Activated	Ftl1
Mpeg1	2.6744e-52	1.66036	0.637	0.209	9.01165e-48	0_Mac-Activated	Mpeg1
Rgs1	3.31211e-52	1.96913	0.792	0.451	1.11605e-47	0_Mac-Activated	Rgs1
Cx3cr1	3.79522e-52	3.07657	0.442	0.077	1.27884e-47	0_Mac-Activated	Cx3cr1
H2-M2	6.81362e-52	5.41487	0.321	0.01	2.29592e-47	0_Mac-Activated	H2-M2
Mafb	8.20323e-52	1.64268	0.689	0.243	2.76416e-47	0_Mac-Activated	Mafb
Lst1	1.96955e-51	1.38178	0.729	0.294	6.6366e-47	0_Mac-Activated	Lst1
Axl	2.53711e-51	3.14235	0.415	0.064	8.54903e-47	0_Mac-Activated	Axl
Cd86	4.60576e-51	1.36675	0.792	0.341	1.55196e-46	0_Mac-Activated	Cd86
Slc15a3	6.90058e-51	1.93044	0.671	0.282	2.32522e-46	0_Mac-Activated	Slc15a3
Bcl2a1a	1.09415e-50	2.53735	0.526	0.138	3.68686e-46	0_Mac-Activated	Bcl2a1a
Rnf180	1.20013e-49	3.40041	0.422	0.074	4.04394e-45	0_Mac-Activated	Rnf180
Tanc2	5.71271e-49	1.62608	0.701	0.303	1.92496e-44	0_Mac-Activated	Tanc2
Hebp1	9.10297e-49	2.34018	0.533	0.157	3.06734e-44	0_Mac-Activated	Hebp1
Ctsb	1.17331e-48	0.756166	0.946	0.467	3.95359e-44	0_Mac-Activated	Ctsb
Tgfbr1	4.55331e-48	1.91471	0.672	0.295	1.53428e-43	0_Mac-Activated	Tgfbr1
Lilra5	9.1724e-48	2.63158	0.437	0.086	3.09073e-43	0_Mac-Activated	Lilra5
Hpgds	9.3853e-48	2.10926	0.563	0.181	3.16247e-43	0_Mac-Activated	Hpgds
Anxa5	1.81945e-47	1.45387	0.766	0.407	6.13083e-43	0_Mac-Activated	Anxa5
Dst	2.50637e-47	1.80844	0.629	0.237	8.44545e-43	0_Mac-Activated	Dst
Mir99ahg	1.05978e-46	2.07121	0.545	0.166	3.57104e-42	0_Mac-Activated	Mir99ahg
Fcer1g	1.76668e-46	0.964525	0.95	0.559	5.953e-42	0_Mac-Activated	Fcer1g
Snx24	8.39154e-46	2.04557	0.578	0.194	2.82761e-41	0_Mac-Activated	Snx24
Zfhx3	3.8405e-45	1.94681	0.635	0.263	1.2941e-40	0_Mac-Activated	Zfhx3
Scimp	3.6975e-44	3.83656	0.333	0.037	1.24591e-39	0_Mac-Activated	Scimp
Arl5c	5.31518e-44	2.6963	0.528	0.188	1.791e-39	0_Mac-Activated	Arl5c
Bcl2a1b	9.22027e-44	1.96553	0.687	0.338	3.10686e-39	0_Mac-Activated	Bcl2a1b
Arhgap22	1.96073e-43	2.64018	0.429	0.095	6.60687e-39	0_Mac-Activated	Arhgap22
Itga9	3.23446e-43	2.04449	0.523	0.165	1.08988e-38	0_Mac-Activated	Itga9
Dock4	7.26739e-43	1.47069	0.694	0.32	2.44882e-38	0_Mac-Activated	Dock4
Tafa2	2.41076e-42	3.76871	0.326	0.037	8.12331e-38	0_Mac-Activated	Tafa2
Mt1	1.38632e-41	0.828605	0.81	0.372	4.67133e-37	0_Mac-Activated	Mt1
Unc93b1	4.55224e-41	1.35311	0.721	0.349	1.53392e-36	0_Mac-Activated	Unc93b1
H2-DMa	1.91065e-40	1.65347	0.59	0.233	6.43812e-36	0_Mac-Activated	H2-DMa
Cacna1a	3.59069e-39	1.59231	0.566	0.2	1.20992e-34	0_Mac-Activated	Cacna1a
Tmem176a	1.01739e-37	1.17676	0.75	0.399	3.42818e-33	0_Mac-Activated	Tmem176a
Blnk	1.58532e-37	1.46542	0.551	0.197	5.34191e-33	0_Mac-Activated	Blnk
Il1a	3.34508e-37	3.81561	0.313	0.045	1.12716e-32	0_Mac-Activated	Il1a
Ccrl2	8.06888e-37	1.81817	0.612	0.288	2.71889e-32	0_Mac-Activated	Ccrl2
Gusb	1.30906e-36	2.09312	0.487	0.168	4.411e-32	0_Mac-Activated	Gusb
Apbb2	5.03285e-36	1.54555	0.439	0.116	1.69587e-31	0_Mac-Activated	Apbb2
Lacc1	7.91791e-36	2.03195	0.444	0.134	2.66802e-31	0_Mac-Activated	Lacc1
Rtcb	8.6679e-36	2.08701	0.461	0.154	2.92073e-31	0_Mac-Activated	Rtcb
Cd68	9.74054e-36	1.33969	0.62	0.267	3.28217e-31	0_Mac-Activated	Cd68
Cybb	1.53357e-35	1.01685	0.655	0.289	5.16753e-31	0_Mac-Activated	Cybb
Camk1	2.39143e-35	2.91556	0.363	0.086	8.05815e-31	0_Mac-Activated	Camk1
Cxcl2	5.29462e-35	1.77633	0.588	0.273	1.78407e-30	0_Mac-Activated	Cxcl2
Tnfsf13b	1.28892e-34	3.83501	0.257	0.024	4.34314e-30	0_Mac-Activated	Tnfsf13b
Plcl1	1.4643e-34	2.17	0.454	0.145	4.93411e-30	0_Mac-Activated	Plcl1
Dynlt2b	7.76038e-34	2.21544	0.385	0.105	2.61494e-29	0_Mac-Activated	Dynlt2b
Tnfaip2	3.69145e-33	2.01968	0.486	0.188	1.24387e-28	0_Mac-Activated	Tnfaip2
E230029C05Rik	1.68949e-32	1.76459	0.474	0.169	5.69292e-28	0_Mac-Activated	E230029C05Rik
Tmem176b	2.81604e-32	0.979547	0.771	0.439	9.48892e-28	0_Mac-Activated	Tmem176b
Prdx5	1.00777e-31	1.21738	0.644	0.346	3.39577e-27	0_Mac-Activated	Prdx5
Cd14	2.32603e-31	0.70118	0.745	0.372	7.8378e-27	0_Mac-Activated	Cd14
Itm2b	2.87972e-31	0.61895	0.965	0.856	9.7035e-27	0_Mac-Activated	Itm2b
Sdc4	4.14117e-31	1.49337	0.624	0.318	1.39541e-26	0_Mac-Activated	Sdc4
Csf1r	6.87837e-31	0.876668	0.694	0.301	2.31774e-26	0_Mac-Activated	Csf1r
Maml3	7.36456e-31	1.36791	0.516	0.206	2.48156e-26	0_Mac-Activated	Maml3
Havcr2	1.85479e-30	1.34314	0.424	0.125	6.24989e-26	0_Mac-Activated	Havcr2
Gab2	2.38674e-30	0.712735	0.782	0.404	8.04235e-26	0_Mac-Activated	Gab2
Nfe2l2	2.48821e-30	0.971569	0.813	0.481	8.38427e-26	0_Mac-Activated	Nfe2l2
Tmsb4x	3.58546e-30	0.537278	0.987	0.985	1.20816e-25	0_Mac-Activated	Tmsb4x
Fau	7.47489e-30	0.444422	0.987	0.976	2.51874e-25	0_Mac-Activated	Fau
Wfdc17	7.84974e-30	0.950067	0.634	0.288	2.64505e-25	0_Mac-Activated	Wfdc17
Ctsc	9.78233e-30	1.12203	0.76	0.435	3.29625e-25	0_Mac-Activated	Ctsc
Adap2	2.72545e-29	2.46419	0.375	0.122	9.18369e-25	0_Mac-Activated	Adap2
Ccl3	3.67932e-29	2.88172	0.341	0.092	1.23978e-24	0_Mac-Activated	Ccl3
Otulinl	6.51644e-29	1.31663	0.602	0.304	2.19578e-24	0_Mac-Activated	Otulinl
Ccl4	8.63797e-29	3.6452	0.4	0.148	2.91065e-24	0_Mac-Activated	Ccl4
Fcgr1	1.85322e-28	1.92602	0.405	0.139	6.24462e-24	0_Mac-Activated	Fcgr1
Gm13710	2.50206e-28	3.18456	0.25	0.039	8.43096e-24	0_Mac-Activated	Gm13710
Bst2	4.19153e-28	1.45332	0.523	0.237	1.41238e-23	0_Mac-Activated	Bst2
Eid1	1.20845e-27	1.52447	0.521	0.251	4.072e-23	0_Mac-Activated	Eid1
mt-Cytb	1.45253e-27	0.471335	0.992	0.967	4.89443e-23	0_Mac-Activated	mt-Cytb
Stard13	3.07945e-27	3.1438	0.272	0.055	1.03765e-22	0_Mac-Activated	Stard13
Gngt2	3.16326e-27	0.850121	0.513	0.203	1.06589e-22	0_Mac-Activated	Gngt2
Rab20	3.96186e-27	1.24663	0.541	0.248	1.33499e-22	0_Mac-Activated	Rab20
Dlc1	4.76299e-27	2.17819	0.326	0.086	1.60494e-22	0_Mac-Activated	Dlc1
H2-DMb1	4.8897e-27	1.65961	0.449	0.175	1.64763e-22	0_Mac-Activated	H2-DMb1
Tent5c	8.30885e-27	1.9075	0.368	0.114	2.79975e-22	0_Mac-Activated	Tent5c
Pla2g7	1.03582e-26	1.06729	0.571	0.264	3.49029e-22	0_Mac-Activated	Pla2g7
Cpq	2.30704e-26	1.44066	0.471	0.202	7.77379e-22	0_Mac-Activated	Cpq
Pld4	1.00682e-25	1.32863	0.536	0.258	3.39259e-21	0_Mac-Activated	Pld4
mt-Co2	1.1552e-25	0.364504	0.993	0.973	3.89258e-21	0_Mac-Activated	mt-Co2
Anxa3	2.50959e-25	1.94896	0.368	0.131	8.45632e-21	0_Mac-Activated	Anxa3
Zfp704	5.71941e-25	2.28149	0.346	0.116	1.92721e-20	0_Mac-Activated	Zfp704
Tlr2	6.05177e-25	1.44853	0.42	0.16	2.0392e-20	0_Mac-Activated	Tlr2
2510009E07Rik	6.12982e-25	2.52597	0.281	0.068	2.0655e-20	0_Mac-Activated	2510009E07Rik
Atpif1	1.44005e-24	1.19783	0.634	0.401	4.8524e-20	0_Mac-Activated	Atpif1
Ucp2	1.45558e-24	0.852019	0.761	0.491	4.90473e-20	0_Mac-Activated	Ucp2
Bcl2a1d	1.7882e-24	1.46707	0.565	0.298	6.02551e-20	0_Mac-Activated	Bcl2a1d
Rpl10	1.9619e-24	0.515132	0.95	0.886	6.61081e-20	0_Mac-Activated	Rpl10
Rapgef5	3.45768e-24	2.44925	0.291	0.074	1.1651e-19	0_Mac-Activated	Rapgef5
Rpl37	4.54737e-24	0.459184	0.983	0.948	1.53228e-19	0_Mac-Activated	Rpl37
Slc8a1	7.44143e-24	0.830495	0.563	0.267	2.50746e-19	0_Mac-Activated	Slc8a1
Rpl35a	7.48977e-24	0.395902	0.975	0.948	2.52375e-19	0_Mac-Activated	Rpl35a
Atp6v0c	1.12034e-23	0.662696	0.84	0.583	3.77509e-19	0_Mac-Activated	Atp6v0c
Ptms	1.71185e-23	1.24012	0.563	0.301	5.76824e-19	0_Mac-Activated	Ptms
Csf2ra	1.9354e-23	1.33946	0.444	0.188	6.52152e-19	0_Mac-Activated	Csf2ra
Ctsa	2.36589e-23	1.15437	0.561	0.291	7.97209e-19	0_Mac-Activated	Ctsa
mt-Co3	2.62093e-23	0.312226	0.998	0.979	8.83148e-19	0_Mac-Activated	mt-Co3
Nenf	2.67321e-23	2.12068	0.345	0.12	9.00765e-19	0_Mac-Activated	Nenf
Sat1	4.50628e-23	0.558432	0.824	0.559	1.51844e-18	0_Mac-Activated	Sat1
Syngr2	4.73444e-23	1.21141	0.533	0.263	1.59532e-18	0_Mac-Activated	Syngr2
Rhob	5.43882e-23	1.79819	0.489	0.24	1.83267e-18	0_Mac-Activated	Rhob
Lamp1	1.9757e-22	0.598854	0.798	0.451	6.65731e-18	0_Mac-Activated	Lamp1
Fcgr4	2.13898e-22	0.579615	0.284	0.071	7.20751e-18	0_Mac-Activated	Fcgr4
Rps27a	3.17245e-22	0.397907	0.978	0.951	1.06899e-17	0_Mac-Activated	Rps27a
F11r	3.75382e-22	2.42692	0.262	0.067	1.26489e-17	0_Mac-Activated	F11r
Arg2	7.07601e-22	0.927904	0.543	0.267	2.38433e-17	0_Mac-Activated	Arg2
Hexa	1.12082e-21	0.986385	0.563	0.295	3.7767e-17	0_Mac-Activated	Hexa
Cxcl1	1.73736e-21	1.29823	0.341	0.116	5.85422e-17	0_Mac-Activated	Cxcl1
Rin2	3.57607e-21	1.91163	0.35	0.132	1.20499e-16	0_Mac-Activated	Rin2
Lilrb4a	4.2119e-21	0.810792	0.597	0.319	1.41924e-16	0_Mac-Activated	Lilrb4a
Mgat4a	5.03646e-21	1.36113	0.471	0.227	1.69708e-16	0_Mac-Activated	Mgat4a
Hspa1a	1.90115e-20	1.16	0.687	0.494	6.40612e-16	0_Mac-Activated	Hspa1a
Rtn1	1.96465e-20	1.63781	0.291	0.091	6.62009e-16	0_Mac-Activated	Rtn1
Zeb2	4.21972e-20	0.448178	0.76	0.408	1.42188e-15	0_Mac-Activated	Zeb2
Plbd1	6.00609e-20	0.832164	0.491	0.227	2.02381e-15	0_Mac-Activated	Plbd1
Hmgn1	7.13892e-20	1.01214	0.57	0.341	2.40553e-15	0_Mac-Activated	Hmgn1
Svbp	8.84339e-20	1.99019	0.286	0.091	2.97987e-15	0_Mac-Activated	Svbp
Ifnar2	1.22473e-19	1.02974	0.62	0.38	4.12684e-15	0_Mac-Activated	Ifnar2
Plekho1	1.23647e-19	2.08094	0.304	0.11	4.1664e-15	0_Mac-Activated	Plekho1
Xlr	1.62542e-19	2.08826	0.267	0.082	5.47701e-15	0_Mac-Activated	Xlr
Marcks	1.80503e-19	0.493484	0.714	0.383	6.08223e-15	0_Mac-Activated	Marcks
Ckb	2.13428e-19	1.69296	0.321	0.117	7.19168e-15	0_Mac-Activated	Ckb
Sqstm1	2.91734e-19	0.814404	0.77	0.567	9.83028e-15	0_Mac-Activated	Sqstm1
Tnf	3.24329e-19	1.96087	0.338	0.134	1.09286e-14	0_Mac-Activated	Tnf
mt-Nd4	3.27815e-19	0.412192	0.973	0.947	1.10461e-14	0_Mac-Activated	mt-Nd4
Ptgs1	5.27665e-19	2.17374	0.257	0.079	1.77802e-14	0_Mac-Activated	Ptgs1
Ncf4	6.05138e-19	0.885965	0.523	0.28	2.03907e-14	0_Mac-Activated	Ncf4
Hes1	6.25701e-19	1.49261	0.462	0.231	2.10836e-14	0_Mac-Activated	Hes1
Lpcat2	8.69766e-19	0.793989	0.459	0.212	2.93076e-14	0_Mac-Activated	Lpcat2
Plxna4	9.43776e-19	2.31476	0.272	0.092	3.18015e-14	0_Mac-Activated	Plxna4
Cyfip1	9.93555e-19	1.30766	0.434	0.214	3.34788e-14	0_Mac-Activated	Cyfip1
Akr1a1	1.01864e-18	0.89991	0.692	0.469	3.43241e-14	0_Mac-Activated	Akr1a1
Epb41l2	2.6326e-18	0.872897	0.696	0.464	8.87082e-14	0_Mac-Activated	Epb41l2
Sgk1	3.81667e-18	1.43053	0.432	0.223	1.28606e-13	0_Mac-Activated	Sgk1
Cox4i1	3.90005e-18	0.611457	0.876	0.73	1.31416e-13	0_Mac-Activated	Cox4i1
Ssr4	3.92443e-18	0.926515	0.64	0.424	1.32238e-13	0_Mac-Activated	Ssr4
Dab2	3.98931e-18	0.265314	0.561	0.264	1.34424e-13	0_Mac-Activated	Dab2
Ldlrad4	4.6349e-18	0.793491	0.666	0.415	1.56177e-13	0_Mac-Activated	Ldlrad4
Rassf4	5.26532e-18	1.5321	0.4	0.194	1.7742e-13	0_Mac-Activated	Rassf4
Rps28	7.01744e-18	0.325593	0.978	0.951	2.3646e-13	0_Mac-Activated	Rps28
Bag3	9.68991e-18	1.92069	0.365	0.169	3.26511e-13	0_Mac-Activated	Bag3
Tank	1.07962e-17	0.734121	0.728	0.458	3.6379e-13	0_Mac-Activated	Tank
Rps12	1.18496e-17	0.345328	0.983	0.954	3.99285e-13	0_Mac-Activated	Rps12
Rbm47	1.25538e-17	0.789038	0.573	0.315	4.23014e-13	0_Mac-Activated	Rbm47
Rpl10a	1.44949e-17	0.435183	0.955	0.886	4.8842e-13	0_Mac-Activated	Rpl10a
Bri3	2.42418e-17	0.973572	0.602	0.369	8.1685e-13	0_Mac-Activated	Bri3
Fmn1	2.78125e-17	1.62585	0.299	0.111	9.37168e-13	0_Mac-Activated	Fmn1
Sowahc	3.25697e-17	1.56885	0.345	0.147	1.09747e-12	0_Mac-Activated	Sowahc
Gns	3.49674e-17	1.0041	0.504	0.273	1.17826e-12	0_Mac-Activated	Gns
Man2b1	3.55635e-17	0.888969	0.592	0.349	1.19835e-12	0_Mac-Activated	Man2b1
Itgax	3.97507e-17	1.23376	0.261	0.08	1.33944e-12	0_Mac-Activated	Itgax
Hpgd	4.19757e-17	1.22561	0.341	0.141	1.41441e-12	0_Mac-Activated	Hpgd
Gna12	6.18567e-17	1.77645	0.324	0.138	2.08432e-12	0_Mac-Activated	Gna12
Slc11a1	6.31247e-17	1.11704	0.398	0.188	2.12705e-12	0_Mac-Activated	Slc11a1
Milr1	6.67895e-17	1.52586	0.309	0.123	2.25054e-12	0_Mac-Activated	Milr1
Marcksl1	6.87188e-17	0.796785	0.568	0.318	2.31555e-12	0_Mac-Activated	Marcksl1
Abr	7.65865e-17	0.958464	0.445	0.228	2.58066e-12	0_Mac-Activated	Abr
mt-Nd3	1.38914e-16	0.585676	0.862	0.742	4.68084e-12	0_Mac-Activated	mt-Nd3
Stap1	2.24129e-16	0.863971	0.412	0.193	7.55225e-12	0_Mac-Activated	Stap1
Ctsl	2.34423e-16	0.82817	0.523	0.28	7.89912e-12	0_Mac-Activated	Ctsl
Igsf6	2.71083e-16	1.2183	0.328	0.132	9.13442e-12	0_Mac-Activated	Igsf6
Spi1	2.83155e-16	0.481679	0.602	0.337	9.54118e-12	0_Mac-Activated	Spi1
Hspa1b	2.91034e-16	0.753226	0.671	0.479	9.80667e-12	0_Mac-Activated	Hspa1b
Atp6v0b	2.98043e-16	0.774052	0.642	0.412	1.00429e-11	0_Mac-Activated	Atp6v0b
Tle1	3.49611e-16	1.50827	0.309	0.125	1.17805e-11	0_Mac-Activated	Tle1
Map4k3	3.65645e-16	1.54681	0.331	0.145	1.23208e-11	0_Mac-Activated	Map4k3
mt-Atp6	3.94904e-16	0.302319	0.995	0.982	1.33067e-11	0_Mac-Activated	mt-Atp6
Wfdc2	4.01605e-16	2.52218	0.252	0.088	1.35325e-11	0_Mac-Activated	Wfdc2
mt-Nd1	4.23936e-16	0.385077	0.966	0.933	1.4285e-11	0_Mac-Activated	mt-Nd1
Atf3	4.35033e-16	1.20284	0.65	0.45	1.46589e-11	0_Mac-Activated	Atf3
Frmd4a	7.03922e-16	1.359	0.303	0.123	2.37193e-11	0_Mac-Activated	Frmd4a
Efhd2	1.25857e-15	0.759361	0.6	0.377	4.24087e-11	0_Mac-Activated	Efhd2
Cttnbp2nl	1.31982e-15	1.692	0.313	0.135	4.44725e-11	0_Mac-Activated	Cttnbp2nl
Plaur	2.26047e-15	0.663422	0.469	0.255	7.61686e-11	0_Mac-Activated	Plaur
Rpl35	2.83608e-15	0.402516	0.946	0.855	9.55644e-11	0_Mac-Activated	Rpl35
Krt15	3.46013e-15	1.9157	0.4	0.212	1.16592e-10	0_Mac-Activated	Krt15
P2rx7	3.72275e-15	1.76952	0.35	0.165	1.25442e-10	0_Mac-Activated	P2rx7
Nlrp3	3.81593e-15	1.2646	0.371	0.181	1.28582e-10	0_Mac-Activated	Nlrp3
Pik3cb	5.0167e-15	1.71857	0.261	0.098	1.69043e-10	0_Mac-Activated	Pik3cb
Pdlim4	6.23925e-15	1.69873	0.296	0.125	2.10238e-10	0_Mac-Activated	Pdlim4
Hck	7.16363e-15	1.36216	0.37	0.187	2.41386e-10	0_Mac-Activated	Hck
Rcbtb2	9.66817e-15	1.02592	0.35	0.165	3.25779e-10	0_Mac-Activated	Rcbtb2
Abhd12	9.88919e-15	0.933946	0.469	0.266	3.33226e-10	0_Mac-Activated	Abhd12
Mef2c	1.06606e-14	0.689632	0.56	0.343	3.59221e-10	0_Mac-Activated	Mef2c
Grk3	1.20188e-14	1.32706	0.287	0.116	4.04985e-10	0_Mac-Activated	Grk3
Frmd4b	1.38142e-14	0.666107	0.536	0.303	4.65484e-10	0_Mac-Activated	Frmd4b
P2ry6	1.46492e-14	1.64705	0.287	0.122	4.9362e-10	0_Mac-Activated	P2ry6
Itga6	2.17628e-14	1.36073	0.271	0.104	7.33321e-10	0_Mac-Activated	Itga6
Fyb	2.2004e-14	0.471715	0.699	0.457	7.41448e-10	0_Mac-Activated	Fyb
Tgm2	3.63371e-14	0.299698	0.328	0.138	1.22441e-09	0_Mac-Activated	Tgm2
Ifngr2	4.19774e-14	0.855805	0.536	0.328	1.41447e-09	0_Mac-Activated	Ifngr2
Lat2	4.47613e-14	1.42587	0.274	0.11	1.50828e-09	0_Mac-Activated	Lat2
Dnmt3a	4.86471e-14	1.47334	0.326	0.154	1.63921e-09	0_Mac-Activated	Dnmt3a
Glipr1	5.47255e-14	0.997379	0.39	0.199	1.84403e-09	0_Mac-Activated	Glipr1
Foxn3	6.09386e-14	0.881486	0.689	0.504	2.05339e-09	0_Mac-Activated	Foxn3
C3ar1	8.40699e-14	0.787278	0.395	0.188	2.83282e-09	0_Mac-Activated	C3ar1
Ptprj	8.73648e-14	0.621192	0.706	0.467	2.94384e-09	0_Mac-Activated	Ptprj
Rilpl2	8.8646e-14	0.868624	0.499	0.298	2.98702e-09	0_Mac-Activated	Rilpl2
Tgfbi	9.97422e-14	0.884779	0.449	0.237	3.36091e-09	0_Mac-Activated	Tgfbi
Clec4a2	1.28398e-13	1.01564	0.413	0.217	4.3265e-09	0_Mac-Activated	Clec4a2
Ncf1	1.47184e-13	1.07357	0.356	0.178	4.95951e-09	0_Mac-Activated	Ncf1
Ly6d	1.88444e-13	1.88738	0.266	0.107	6.3498e-09	0_Mac-Activated	Ly6d
Pid1	2.62008e-13	0.416244	0.585	0.332	8.82862e-09	0_Mac-Activated	Pid1
Pvt1	2.63259e-13	0.690808	0.355	0.166	8.87078e-09	0_Mac-Activated	Pvt1
St3gal6	3.00213e-13	0.961048	0.457	0.26	1.0116e-08	0_Mac-Activated	St3gal6
Clec4a3	3.09282e-13	0.80169	0.405	0.214	1.04216e-08	0_Mac-Activated	Clec4a3
Il10rb	3.39957e-13	0.797534	0.513	0.309	1.14552e-08	0_Mac-Activated	Il10rb
Cd300a	4.00853e-13	0.438385	0.472	0.261	1.35072e-08	0_Mac-Activated	Cd300a
Hspb1	6.1763e-13	1.40815	0.398	0.228	2.08117e-08	0_Mac-Activated	Hspb1
Maml2	6.37396e-13	0.659789	0.6	0.393	2.14777e-08	0_Mac-Activated	Maml2
Sprr1a	7.76751e-13	1.83505	0.287	0.131	2.61734e-08	0_Mac-Activated	Sprr1a
Rps27l	9.95185e-13	0.539438	0.6	0.402	3.35338e-08	0_Mac-Activated	Rps27l
Vkorc1	1.59266e-12	1.51053	0.261	0.111	5.36664e-08	0_Mac-Activated	Vkorc1
Zfp36	1.69742e-12	0.435644	0.738	0.518	5.71962e-08	0_Mac-Activated	Zfp36
Dusp2	2.12899e-12	1.35486	0.417	0.248	7.17384e-08	0_Mac-Activated	Dusp2
Itm2c	2.18879e-12	0.913493	0.439	0.258	7.37535e-08	0_Mac-Activated	Itm2c
Ms4a6c	2.35294e-12	0.680561	0.518	0.3	7.92847e-08	0_Mac-Activated	Ms4a6c
Vcam1	2.49465e-12	1.02821	0.292	0.131	8.40596e-08	0_Mac-Activated	Vcam1
Rpl7	2.5684e-12	0.337935	0.95	0.898	8.65447e-08	0_Mac-Activated	Rpl7
Rpl7a	2.63487e-12	0.393696	0.904	0.8	8.87846e-08	0_Mac-Activated	Rpl7a
Pkig	2.72469e-12	1.00135	0.331	0.169	9.1811e-08	0_Mac-Activated	Pkig
Rnf121	3.05891e-12	1.46324	0.269	0.12	1.03073e-07	0_Mac-Activated	Rnf121
Gng2	3.23306e-12	0.729913	0.556	0.365	1.08941e-07	0_Mac-Activated	Gng2
Fos	6.18505e-12	0.763045	0.716	0.53	2.08411e-07	0_Mac-Activated	Fos
Gm57204	7.85517e-12	0.89978	0.289	0.132	2.64688e-07	0_Mac-Activated	Gm57204
Large1	8.51569e-12	0.471966	0.387	0.214	2.86945e-07	0_Mac-Activated	Large1
Pea15a	8.55515e-12	0.994623	0.447	0.277	2.88274e-07	0_Mac-Activated	Pea15a
Timp2	8.70533e-12	0.594504	0.455	0.251	2.93335e-07	0_Mac-Activated	Timp2
Runx3	1.06486e-11	0.614177	0.545	0.344	3.58814e-07	0_Mac-Activated	Runx3
Fgd2	1.15439e-11	1.48253	0.25	0.113	3.88982e-07	0_Mac-Activated	Fgd2
Gnaq	1.24476e-11	0.547353	0.734	0.521	4.19435e-07	0_Mac-Activated	Gnaq
Hspe1	1.35459e-11	0.590991	0.706	0.519	4.56444e-07	0_Mac-Activated	Hspe1
Bsg	1.93578e-11	0.865129	0.509	0.349	6.5228e-07	0_Mac-Activated	Bsg
Mrpl52	2.12447e-11	0.734105	0.561	0.384	7.15861e-07	0_Mac-Activated	Mrpl52
Pmaip1	2.36636e-11	1.35463	0.378	0.217	7.9737e-07	0_Mac-Activated	Pmaip1
Ergic3	3.45703e-11	1.19433	0.336	0.181	1.16488e-06	0_Mac-Activated	Ergic3
Rrbp1	3.56198e-11	0.703183	0.62	0.439	1.20025e-06	0_Mac-Activated	Rrbp1
Tns3	4.1031e-11	0.867271	0.371	0.202	1.38258e-06	0_Mac-Activated	Tns3
Ywhah	5.48813e-11	0.738906	0.497	0.318	1.84928e-06	0_Mac-Activated	Ywhah
Arl4c	5.80902e-11	0.967202	0.418	0.249	1.95741e-06	0_Mac-Activated	Arl4c
Vamp8	6.15888e-11	0.761804	0.519	0.347	2.0753e-06	0_Mac-Activated	Vamp8
Herpud1	6.61246e-11	0.79143	0.561	0.381	2.22814e-06	0_Mac-Activated	Herpud1
Cyria	8.46415e-11	1.23941	0.365	0.218	2.85208e-06	0_Mac-Activated	Cyria
Socs3	9.20376e-11	0.670403	0.376	0.203	3.1013e-06	0_Mac-Activated	Socs3
Ier3	9.26747e-11	0.533035	0.474	0.286	3.12277e-06	0_Mac-Activated	Ier3
Dapp1	1.27742e-10	0.678285	0.403	0.227	4.30438e-06	0_Mac-Activated	Dapp1
Tcf7l2	1.3066e-10	0.654229	0.392	0.221	4.40273e-06	0_Mac-Activated	Tcf7l2
Bcl2l1	1.45152e-10	1.07912	0.311	0.16	4.89104e-06	0_Mac-Activated	Bcl2l1
Gpx1	1.79548e-10	0.428271	0.657	0.475	6.05004e-06	0_Mac-Activated	Gpx1
Atp6v1g1	1.7964e-10	0.589935	0.635	0.448	6.05316e-06	0_Mac-Activated	Atp6v1g1
Fcgr3	2.22126e-10	0.617262	0.454	0.266	7.48477e-06	0_Mac-Activated	Fcgr3
Snx5	2.32908e-10	0.629228	0.608	0.441	7.84808e-06	0_Mac-Activated	Snx5
Jun	2.56592e-10	0.826264	0.568	0.432	8.64611e-06	0_Mac-Activated	Jun
H2az1	3.45241e-10	0.348594	0.876	0.743	1.16332e-05	0_Mac-Activated	H2az1
Snx20	3.82646e-10	0.767634	0.371	0.211	1.28937e-05	0_Mac-Activated	Snx20
Smox	4.04063e-10	0.595619	0.437	0.261	1.36153e-05	0_Mac-Activated	Smox
Gnai2	4.82584e-10	0.571659	0.743	0.576	1.62611e-05	0_Mac-Activated	Gnai2
Ier5	5.6305e-10	0.754837	0.692	0.571	1.89725e-05	0_Mac-Activated	Ier5
Lrmda	6.16612e-10	0.643412	0.541	0.355	2.07774e-05	0_Mac-Activated	Lrmda
Trf	6.47888e-10	0.251445	0.657	0.42	2.18312e-05	0_Mac-Activated	Trf
Nfkbib	7.01459e-10	0.991393	0.385	0.236	2.36363e-05	0_Mac-Activated	Nfkbib
Hsp90aa1	8.44947e-10	0.818072	0.81	0.694	2.84713e-05	0_Mac-Activated	Hsp90aa1
Cd52	8.81492e-10	0.321099	0.83	0.605	2.97028e-05	0_Mac-Activated	Cd52
Rpl3	9.74586e-10	0.297466	0.936	0.884	3.28396e-05	0_Mac-Activated	Rpl3
Rps25	1.0801e-09	0.298614	0.936	0.901	3.63952e-05	0_Mac-Activated	Rps25
Tpi1	1.18475e-09	0.919389	0.309	0.166	3.99215e-05	0_Mac-Activated	Tpi1
Irf5	1.31609e-09	0.814259	0.4	0.237	4.43469e-05	0_Mac-Activated	Irf5
Adam19	1.35326e-09	0.605295	0.402	0.236	4.55996e-05	0_Mac-Activated	Adam19
Grb2	2.20057e-09	0.508523	0.661	0.506	7.41505e-05	0_Mac-Activated	Grb2
Tbc1d10a	2.67899e-09	0.886737	0.271	0.135	9.02714e-05	0_Mac-Activated	Tbc1d10a
Nbn	2.78474e-09	1.32145	0.252	0.129	9.38345e-05	0_Mac-Activated	Nbn
Nfkbie	2.83029e-09	0.922082	0.388	0.24	9.53695e-05	0_Mac-Activated	Nfkbie
Igsf8	3.4029e-09	1.1613	0.286	0.157	0.000114664	0_Mac-Activated	Igsf8
Asph	4.64366e-09	0.665877	0.41	0.248	0.000156473	0_Mac-Activated	Asph
Gng5	5.60684e-09	0.378133	0.82	0.656	0.000188928	0_Mac-Activated	Gng5
Nhp2	6.30028e-09	0.939123	0.284	0.15	0.000212294	0_Mac-Activated	Nhp2
Gpr65	8.18402e-09	0.632376	0.491	0.319	0.000275769	0_Mac-Activated	Gpr65
Ifi27l2a	8.66495e-09	0.264415	0.486	0.303	0.000291974	0_Mac-Activated	Ifi27l2a
Laptm4a	8.8615e-09	0.427931	0.632	0.463	0.000298597	0_Mac-Activated	Laptm4a
Rpl32	9.44322e-09	0.251267	0.973	0.932	0.000318199	0_Mac-Activated	Rpl32
Calm1	9.49344e-09	0.416021	0.889	0.812	0.000319891	0_Mac-Activated	Calm1
Clic4	1.00612e-08	0.373976	0.593	0.401	0.000339023	0_Mac-Activated	Clic4
Sirpa	1.03846e-08	0.614195	0.437	0.279	0.000349919	0_Mac-Activated	Sirpa
Plekhm2	1.27013e-08	0.734236	0.356	0.215	0.000427982	0_Mac-Activated	Plekhm2
Swap70	1.33087e-08	0.823011	0.42	0.272	0.000448449	0_Mac-Activated	Swap70
Dapk1	1.36216e-08	0.699287	0.296	0.165	0.000458995	0_Mac-Activated	Dapk1
Peds1	1.39218e-08	0.657297	0.398	0.248	0.000469109	0_Mac-Activated	Peds1
Jdp2	1.88907e-08	0.723537	0.501	0.34	0.00063654	0_Mac-Activated	Jdp2
Snx29	1.92458e-08	0.589482	0.412	0.254	0.000648507	0_Mac-Activated	Snx29
Agmo	1.96606e-08	0.780952	0.259	0.131	0.000662484	0_Mac-Activated	Agmo
Dbi	2.34447e-08	0.668859	0.461	0.303	0.000789994	0_Mac-Activated	Dbi
BC028528	2.35694e-08	1.23252	0.274	0.156	0.000794193	0_Mac-Activated	BC028528
Pebp1	2.45635e-08	0.652348	0.429	0.28	0.000827692	0_Mac-Activated	Pebp1
Asah1	2.5558e-08	0.912002	0.382	0.242	0.000861201	0_Mac-Activated	Asah1
Prdx1	2.5806e-08	0.44614	0.753	0.58	0.000869558	0_Mac-Activated	Prdx1
Nfia	2.83721e-08	0.688898	0.313	0.177	0.000956028	0_Mac-Activated	Nfia
Sh3pxd2b	2.94008e-08	0.835897	0.318	0.19	0.00099069	0_Mac-Activated	Sh3pxd2b
Lamp2	3.17429e-08	0.336643	0.669	0.451	0.00106961	0_Mac-Activated	Lamp2
Rufy3	3.19551e-08	1.1051	0.294	0.169	0.00107676	0_Mac-Activated	Rufy3
Ophn1	3.53554e-08	0.999827	0.289	0.162	0.00119134	0_Mac-Activated	Ophn1
Pold4	4.24545e-08	0.774378	0.316	0.178	0.00143055	0_Mac-Activated	Pold4
Gabarap	5.80258e-08	0.328879	0.79	0.636	0.00195524	0_Mac-Activated	Gabarap
Gstm1	6.64467e-08	1.64542	0.257	0.142	0.00223899	0_Mac-Activated	Gstm1
Pfdn5	6.72327e-08	0.342797	0.813	0.687	0.00226547	0_Mac-Activated	Pfdn5
Flnb	6.72542e-08	0.991285	0.311	0.184	0.0022662	0_Mac-Activated	Flnb
Smim3	6.75818e-08	0.689856	0.301	0.171	0.00227724	0_Mac-Activated	Smim3
Pou2f2	8.02243e-08	0.279136	0.346	0.206	0.00270324	0_Mac-Activated	Pou2f2
Map1lc3a	8.11698e-08	0.766178	0.282	0.159	0.0027351	0_Mac-Activated	Map1lc3a
Rreb1	9.02696e-08	0.682903	0.405	0.269	0.00304172	0_Mac-Activated	Rreb1
Cnih4	1.1493e-07	0.961194	0.318	0.193	0.00387268	0_Mac-Activated	Cnih4
Icam1	1.2271e-07	0.399714	0.412	0.272	0.00413485	0_Mac-Activated	Icam1
Uqcrb	1.45437e-07	0.502282	0.57	0.415	0.00490066	0_Mac-Activated	Uqcrb
Erp29	1.46397e-07	0.646533	0.461	0.316	0.00493299	0_Mac-Activated	Erp29
Mthfs	1.53331e-07	0.7889	0.334	0.206	0.00516665	0_Mac-Activated	Mthfs
Scarb2	1.64611e-07	0.630074	0.376	0.243	0.00554672	0_Mac-Activated	Scarb2
Dock1	2.47309e-07	1.14664	0.282	0.169	0.00833331	0_Mac-Activated	Dock1
Mrpl23	2.66389e-07	0.64828	0.398	0.264	0.00897626	0_Mac-Activated	Mrpl23
mt-Nd4l	2.67085e-07	0.393301	0.714	0.607	0.0089997	0_Mac-Activated	mt-Nd4l
Tecr	2.91381e-07	0.6019	0.366	0.233	0.00981836	0_Mac-Activated	Tecr
Ndufc1	3.58135e-07	0.653597	0.412	0.28	0.0120677	0_Mac-Activated	Ndufc1
Rnase4	3.712e-07	0.520764	0.334	0.2	0.012508	0_Mac-Activated	Rnase4
Glul	3.82345e-07	0.690139	0.418	0.277	0.0128835	0_Mac-Activated	Glul
Ndufc2	4.0845e-07	0.864488	0.368	0.248	0.0137631	0_Mac-Activated	Ndufc2
Tcf4	4.16917e-07	0.302548	0.487	0.32	0.0140484	0_Mac-Activated	Tcf4
Cpd	4.17944e-07	0.734962	0.301	0.175	0.0140831	0_Mac-Activated	Cpd
Eif3k	4.22316e-07	0.411043	0.573	0.441	0.0142303	0_Mac-Activated	Eif3k
Lamtor4	4.59504e-07	0.958308	0.261	0.15	0.0154835	0_Mac-Activated	Lamtor4
Nuak2	4.73518e-07	1.00106	0.318	0.2	0.0159557	0_Mac-Activated	Nuak2
Mitf	4.83013e-07	0.949687	0.321	0.203	0.0162756	0_Mac-Activated	Mitf
Syk	5.13695e-07	0.289227	0.486	0.335	0.0173095	0_Mac-Activated	Syk
Hsph1	5.19571e-07	0.950696	0.42	0.306	0.0175075	0_Mac-Activated	Hsph1
Fuca1	5.48021e-07	1.02907	0.336	0.227	0.0184661	0_Mac-Activated	Fuca1
Uqcr11	5.60824e-07	0.652323	0.479	0.355	0.0188975	0_Mac-Activated	Uqcr11
Clta	6.03897e-07	0.337245	0.756	0.591	0.0203489	0_Mac-Activated	Clta
Il10ra	6.5234e-07	0.854123	0.323	0.208	0.0219812	0_Mac-Activated	Il10ra
Anapc13	6.87829e-07	1.0072	0.294	0.184	0.0231771	0_Mac-Activated	Anapc13
Rftn1	7.74055e-07	0.56741	0.461	0.323	0.0260826	0_Mac-Activated	Rftn1
Lcp1	7.92374e-07	0.308789	0.734	0.614	0.0266998	0_Mac-Activated	Lcp1
Romo1	8.36408e-07	0.66309	0.36	0.236	0.0281836	0_Mac-Activated	Romo1
Hacd2	9.46543e-07	0.999521	0.286	0.172	0.0318947	0_Mac-Activated	Hacd2
Epsti1	1.00454e-06	0.450294	0.452	0.309	0.033849	0_Mac-Activated	Epsti1
Mxi1	1.09499e-06	0.623833	0.469	0.34	0.0368968	0_Mac-Activated	Mxi1
Skil	1.16911e-06	0.509824	0.597	0.442	0.0393945	0_Mac-Activated	Skil
Hivep3	1.17346e-06	0.534739	0.287	0.166	0.0395409	0_Mac-Activated	Hivep3
Psme1	1.2004e-06	0.361313	0.627	0.485	0.0404486	0_Mac-Activated	Psme1
Dynlrb1	1.23558e-06	0.768408	0.299	0.187	0.0416341	0_Mac-Activated	Dynlrb1
Smim14	1.30419e-06	0.538145	0.528	0.407	0.0439459	0_Mac-Activated	Smim14
Tbc1d9	1.3588e-06	0.385495	0.435	0.286	0.0457861	0_Mac-Activated	Tbc1d9
Hcfc1r1	1.46451e-06	0.721028	0.25	0.145	0.0493481	0_Mac-Activated	Hcfc1r1
Nceh1	1.52613e-06	0.268347	0.366	0.23	0.0514243	0_Mac-Activated	Nceh1
Traf3	1.53437e-06	0.677788	0.461	0.323	0.0517021	0_Mac-Activated	Traf3
Iscu	1.66647e-06	0.546525	0.343	0.224	0.0561534	0_Mac-Activated	Iscu
Gm10076	1.71047e-06	0.262599	0.837	0.751	0.0576359	0_Mac-Activated	Gm10076
Eif4a1	1.71896e-06	0.363993	0.761	0.605	0.0579221	0_Mac-Activated	Eif4a1
Micos13	1.75642e-06	0.73809	0.35	0.24	0.0591844	0_Mac-Activated	Micos13
P2rx4	1.79621e-06	0.818739	0.37	0.248	0.060525	0_Mac-Activated	P2rx4
Phlda1	1.96425e-06	0.59357	0.39	0.27	0.0661874	0_Mac-Activated	Phlda1
Galnt7	1.96708e-06	0.798222	0.329	0.214	0.0662827	0_Mac-Activated	Galnt7
Adam17	2.26291e-06	0.385617	0.514	0.372	0.0762509	0_Mac-Activated	Adam17
Ifnar1	2.30159e-06	0.515199	0.45	0.315	0.0775542	0_Mac-Activated	Ifnar1
Cox6b1	2.36896e-06	0.412824	0.659	0.528	0.0798245	0_Mac-Activated	Cox6b1
Laptm5	2.73886e-06	0.270453	0.837	0.699	0.0922885	0_Mac-Activated	Laptm5
Rpl26	2.8168e-06	0.259275	0.939	0.884	0.0949149	0_Mac-Activated	Rpl26
Rasgef1b	2.96474e-06	0.660647	0.45	0.328	0.0999	0_Mac-Activated	Rasgef1b
Gfpt1	3.05659e-06	0.558915	0.328	0.209	0.102995	0_Mac-Activated	Gfpt1
Rnasek	3.36867e-06	0.512794	0.55	0.407	0.113511	0_Mac-Activated	Rnasek
Slirp	3.40656e-06	0.894006	0.272	0.169	0.114788	0_Mac-Activated	Slirp
Srsf9	3.66683e-06	0.84017	0.284	0.18	0.123557	0_Mac-Activated	Srsf9
Park7	4.21997e-06	0.723144	0.355	0.242	0.142196	0_Mac-Activated	Park7
Pomp	4.24025e-06	0.426961	0.511	0.369	0.14288	0_Mac-Activated	Pomp
Rbx1	4.52478e-06	0.355884	0.555	0.415	0.152467	0_Mac-Activated	Rbx1
Pycard	4.87713e-06	0.463823	0.294	0.18	0.16434	0_Mac-Activated	Pycard
Ndufa7	5.78698e-06	0.536355	0.521	0.409	0.194998	0_Mac-Activated	Ndufa7
Rpl29	5.96701e-06	0.404894	0.556	0.436	0.201064	0_Mac-Activated	Rpl29
Clic1	5.96703e-06	0.375436	0.615	0.475	0.201065	0_Mac-Activated	Clic1
Slc25a33	6.22573e-06	0.735697	0.282	0.177	0.209782	0_Mac-Activated	Slc25a33
Rps17	7.20486e-06	0.309948	0.913	0.818	0.242775	0_Mac-Activated	Rps17
Slc3a2	7.51016e-06	0.416889	0.625	0.494	0.253062	0_Mac-Activated	Slc3a2
M6pr	7.64163e-06	0.428403	0.43	0.3	0.257492	0_Mac-Activated	M6pr
Plcg2	8.89184e-06	0.496024	0.292	0.182	0.299619	0_Mac-Activated	Plcg2
Tmem256	9.22108e-06	0.42916	0.427	0.301	0.310714	0_Mac-Activated	Tmem256
Tm6sf1	1.00364e-05	0.625998	0.392	0.277	0.338186	0_Mac-Activated	Tm6sf1
Arrb2	1.02435e-05	0.629756	0.323	0.215	0.345164	0_Mac-Activated	Arrb2
Lrch1	1.09246e-05	0.407017	0.429	0.303	0.368114	0_Mac-Activated	Lrch1
Lpin2	1.10823e-05	0.319355	0.425	0.304	0.373429	0_Mac-Activated	Lpin2
Mfsd1	1.10902e-05	0.650175	0.319	0.209	0.373695	0_Mac-Activated	Mfsd1
Tmbim1	1.15453e-05	0.825574	0.264	0.165	0.389031	0_Mac-Activated	Tmbim1
Skap2	1.17569e-05	0.257681	0.529	0.399	0.396159	0_Mac-Activated	Skap2
Tbc1d5	1.1922e-05	0.411793	0.543	0.424	0.401725	0_Mac-Activated	Tbc1d5
Atp5g2	1.22265e-05	0.314906	0.733	0.632	0.411986	0_Mac-Activated	Atp5g2
Cops9	1.38691e-05	0.50021	0.482	0.362	0.467332	0_Mac-Activated	Cops9
Nmt1	1.39074e-05	0.600861	0.306	0.202	0.468624	0_Mac-Activated	Nmt1
Psmb6	1.60861e-05	0.619079	0.345	0.239	0.542039	0_Mac-Activated	Psmb6
Pbx1	1.62968e-05	1.01334	0.259	0.168	0.549136	0_Mac-Activated	Pbx1
Etv6	1.74321e-05	0.273427	0.726	0.553	0.587392	0_Mac-Activated	Etv6
Prkcd	1.90021e-05	0.73942	0.343	0.234	0.640294	0_Mac-Activated	Prkcd
Snhg15	1.91873e-05	0.631882	0.402	0.295	0.646537	0_Mac-Activated	Snhg15
Dip2c	1.98286e-05	0.832272	0.303	0.203	0.668144	0_Mac-Activated	Dip2c
Spcs1	2.21532e-05	0.564189	0.415	0.301	0.746473	0_Mac-Activated	Spcs1
Mrtfa	2.43491e-05	0.328439	0.519	0.381	0.820468	0_Mac-Activated	Mrtfa
Vsir	2.55051e-05	0.609746	0.289	0.188	0.859418	0_Mac-Activated	Vsir
Ndufa5	2.56031e-05	0.366232	0.356	0.242	0.862723	0_Mac-Activated	Ndufa5
Zc3h12a	2.61482e-05	0.630808	0.339	0.231	0.881091	0_Mac-Activated	Zc3h12a
Stx7	2.70404e-05	0.587311	0.378	0.266	0.911155	0_Mac-Activated	Stx7
Ktn1	2.81755e-05	0.734972	0.371	0.263	0.9494	0_Mac-Activated	Ktn1
Batf	2.93585e-05	0.300004	0.321	0.205	0.989264	0_Mac-Activated	Batf
Got1	2.94918e-05	0.447506	0.395	0.28	0.993756	0_Mac-Activated	Got1
Vdac2	2.99362e-05	0.388988	0.496	0.374	1	0_Mac-Activated	Vdac2
H3f3b	3.04589e-05	0.317484	0.953	0.905	1	0_Mac-Activated	H3f3b
Spred1	3.26823e-05	0.627066	0.309	0.209	1	0_Mac-Activated	Spred1
Nedd4l	3.33553e-05	0.378843	0.355	0.251	1	0_Mac-Activated	Nedd4l
Gsto1	3.52566e-05	0.862682	0.309	0.212	1	0_Mac-Activated	Gsto1
Atp5k	3.54419e-05	0.47057	0.534	0.409	1	0_Mac-Activated	Atp5k
Dnajb1	3.58118e-05	0.866709	0.469	0.375	1	0_Mac-Activated	Dnajb1
Atp6v1f	3.98673e-05	0.372988	0.618	0.5	1	0_Mac-Activated	Atp6v1f
Cdk6	4.40945e-05	0.710036	0.269	0.171	1	0_Mac-Activated	Cdk6
Cuta	4.44491e-05	0.574497	0.321	0.221	1	0_Mac-Activated	Cuta
Atp5j2	4.84922e-05	0.3086	0.608	0.503	1	0_Mac-Activated	Atp5j2
Hcls1	6.01337e-05	0.428296	0.378	0.272	1	0_Mac-Activated	Hcls1
Ndufa2	6.09903e-05	0.341134	0.629	0.5	1	0_Mac-Activated	Ndufa2
Cox7c	6.69493e-05	0.262163	0.815	0.699	1	0_Mac-Activated	Cox7c
Ndufb8	6.70849e-05	0.460777	0.429	0.319	1	0_Mac-Activated	Ndufb8
Lamtor1	6.75408e-05	0.696483	0.282	0.19	1	0_Mac-Activated	Lamtor1
Mylip	7.1977e-05	0.484464	0.487	0.366	1	0_Mac-Activated	Mylip
Scpep1	7.58642e-05	0.390659	0.397	0.282	1	0_Mac-Activated	Scpep1
Fam174a	8.23641e-05	0.511161	0.318	0.218	1	0_Mac-Activated	Fam174a
Sfmbt1	8.26228e-05	0.360379	0.353	0.245	1	0_Mac-Activated	Sfmbt1
Tbca	9.56434e-05	0.399937	0.595	0.478	1	0_Mac-Activated	Tbca
Prkcb	0.000100066	0.4229	0.509	0.39	1	0_Mac-Activated	Prkcb
Ftl1-ps1	0.000108446	0.661422	0.331	0.239	1	0_Mac-Activated	Ftl1-ps1
Rapgef2	0.000120361	0.31235	0.528	0.423	1	0_Mac-Activated	Rapgef2
Brk1	0.000122207	0.420632	0.464	0.361	1	0_Mac-Activated	Brk1
Dstn	0.000122572	0.777732	0.363	0.277	1	0_Mac-Activated	Dstn
Ccdc12	0.000132903	0.43439	0.422	0.309	1	0_Mac-Activated	Ccdc12
Vti1b	0.000134283	0.603531	0.351	0.258	1	0_Mac-Activated	Vti1b
Ube2j1	0.000143697	0.473771	0.346	0.245	1	0_Mac-Activated	Ube2j1
Ndufa12	0.000174234	0.542361	0.301	0.209	1	0_Mac-Activated	Ndufa12
Med21	0.00017882	0.948133	0.328	0.237	1	0_Mac-Activated	Med21
Hspa8	0.000179041	0.337783	0.96	0.899	1	0_Mac-Activated	Hspa8
Atp5c1	0.000183011	0.286658	0.571	0.469	1	0_Mac-Activated	Atp5c1
Psma2	0.000242248	0.361749	0.44	0.338	1	0_Mac-Activated	Psma2
Crlf3	0.000246758	0.380888	0.497	0.398	1	0_Mac-Activated	Crlf3
Ripk2	0.000296235	0.604512	0.324	0.239	1	0_Mac-Activated	Ripk2
Bola2	0.000296979	0.521155	0.408	0.303	1	0_Mac-Activated	Bola2
Sod2	0.000298753	0.390487	0.424	0.329	1	0_Mac-Activated	Sod2
Med28	0.000323436	0.674164	0.309	0.227	1	0_Mac-Activated	Med28
Ddost	0.000347572	0.720519	0.303	0.221	1	0_Mac-Activated	Ddost
Chd9	0.000372722	0.496098	0.355	0.263	1	0_Mac-Activated	Chd9
Ubb	0.000422632	0.302823	0.904	0.893	1	0_Mac-Activated	Ubb
Ndufb2	0.000437125	0.58369	0.308	0.223	1	0_Mac-Activated	Ndufb2
Dram2	0.000439802	0.475566	0.271	0.187	1	0_Mac-Activated	Dram2
Gltp	0.000447034	0.360722	0.37	0.27	1	0_Mac-Activated	Gltp
Tpp1	0.000455027	0.32042	0.291	0.203	1	0_Mac-Activated	Tpp1
Pnpla7	0.000456907	0.337217	0.296	0.206	1	0_Mac-Activated	Pnpla7
Glmp	0.000461372	0.626413	0.255	0.178	1	0_Mac-Activated	Glmp
Abtb2	0.000461746	0.381941	0.39	0.285	1	0_Mac-Activated	Abtb2
Maff	0.000483834	0.407504	0.35	0.255	1	0_Mac-Activated	Maff
Snhg8	0.000501603	0.251831	0.573	0.455	1	0_Mac-Activated	Snhg8
Ndufb1	0.000512698	0.325856	0.627	0.519	1	0_Mac-Activated	Ndufb1
Psmb2	0.000544818	0.334572	0.464	0.364	1	0_Mac-Activated	Psmb2
Id3	0.000564291	0.323044	0.267	0.182	1	0_Mac-Activated	Id3
Snrpb2	0.000582226	0.460298	0.314	0.233	1	0_Mac-Activated	Snrpb2
Mafk	0.000697385	0.371826	0.308	0.217	1	0_Mac-Activated	Mafk
Bax	0.000706997	0.383132	0.321	0.234	1	0_Mac-Activated	Bax
Atp6ap1	0.000718914	0.321741	0.365	0.276	1	0_Mac-Activated	Atp6ap1
Relb	0.000719004	0.319902	0.444	0.346	1	0_Mac-Activated	Relb
Ranbp1	0.00073112	0.479198	0.378	0.288	1	0_Mac-Activated	Ranbp1
Luzp1	0.000752731	0.747545	0.287	0.206	1	0_Mac-Activated	Luzp1
Vdac1	0.000796783	0.504613	0.266	0.188	1	0_Mac-Activated	Vdac1
Ndufb7	0.000882456	0.47204	0.383	0.301	1	0_Mac-Activated	Ndufb7
Capzb	0.000906319	0.265254	0.625	0.512	1	0_Mac-Activated	Capzb
Hspd1	0.000925989	0.28362	0.479	0.384	1	0_Mac-Activated	Hspd1
Gnb2	0.000947675	0.250849	0.521	0.42	1	0_Mac-Activated	Gnb2
Mrps14	0.00112203	0.407602	0.292	0.209	1	0_Mac-Activated	Mrps14
Ndufa13	0.0011512	0.27055	0.546	0.448	1	0_Mac-Activated	Ndufa13
Uqcc2	0.00121086	0.52057	0.276	0.197	1	0_Mac-Activated	Uqcc2
Sf3b5	0.00125526	0.446415	0.271	0.19	1	0_Mac-Activated	Sf3b5
Arhgdia	0.00126219	0.332855	0.466	0.359	1	0_Mac-Activated	Arhgdia
Man2a1	0.00129485	0.363205	0.471	0.375	1	0_Mac-Activated	Man2a1
Txndc17	0.00131132	0.445843	0.375	0.288	1	0_Mac-Activated	Txndc17
Cox7a2l	0.00131348	0.300465	0.635	0.547	1	0_Mac-Activated	Cox7a2l
Ndufs6	0.00132006	0.665318	0.282	0.212	1	0_Mac-Activated	Ndufs6
Uqcr10	0.0013812	0.374809	0.474	0.396	1	0_Mac-Activated	Uqcr10
Cox5a	0.00138124	0.297547	0.603	0.512	1	0_Mac-Activated	Cox5a
Ndufa11	0.00138489	0.483863	0.299	0.221	1	0_Mac-Activated	Ndufa11
Ndufb5	0.00140801	0.375343	0.437	0.35	1	0_Mac-Activated	Ndufb5
Calm3	0.00153959	0.524751	0.304	0.23	1	0_Mac-Activated	Calm3
Sdhb	0.00164721	0.293165	0.296	0.215	1	0_Mac-Activated	Sdhb
Rtraf	0.00184971	0.362233	0.417	0.337	1	0_Mac-Activated	Rtraf
Micu1	0.00186195	0.352406	0.279	0.2	1	0_Mac-Activated	Micu1
Gsn	0.00189049	1.03379	0.4	0.329	1	0_Mac-Activated	Gsn
Taok3	0.00197392	0.409818	0.366	0.276	1	0_Mac-Activated	Taok3
Rnaset2a	0.00197735	0.449415	0.303	0.228	1	0_Mac-Activated	Rnaset2a
Tmbim4	0.00199665	0.499308	0.326	0.251	1	0_Mac-Activated	Tmbim4
C1qbp	0.00209798	0.267863	0.254	0.181	1	0_Mac-Activated	C1qbp
Ndufb10	0.00226963	0.417121	0.393	0.319	1	0_Mac-Activated	Ndufb10
Eif3f	0.00237612	0.281065	0.662	0.607	1	0_Mac-Activated	Eif3f
Ddrgk1	0.00258646	0.407369	0.282	0.209	1	0_Mac-Activated	Ddrgk1
Slc49a4	0.00260619	0.394822	0.351	0.27	1	0_Mac-Activated	Slc49a4
Ehd1	0.00281773	0.314309	0.4	0.32	1	0_Mac-Activated	Ehd1
Ube2f	0.00302472	0.377717	0.333	0.26	1	0_Mac-Activated	Ube2f
Pip4k2a	0.00314656	0.491753	0.461	0.383	1	0_Mac-Activated	Pip4k2a
Specc1l	0.00330666	0.384114	0.408	0.328	1	0_Mac-Activated	Specc1l
Psme2	0.00335144	0.25908	0.393	0.315	1	0_Mac-Activated	Psme2
Eif6	0.00362953	0.485871	0.274	0.202	1	0_Mac-Activated	Eif6
Tpst2	0.00393382	0.286029	0.318	0.242	1	0_Mac-Activated	Tpst2
Chmp2a	0.00398519	0.3676	0.392	0.312	1	0_Mac-Activated	Chmp2a
Cks2	0.00410118	0.492499	0.272	0.199	1	0_Mac-Activated	Cks2
Os9	0.00410768	0.340443	0.289	0.224	1	0_Mac-Activated	Os9
Uqcrc2	0.0041471	0.254185	0.261	0.188	1	0_Mac-Activated	Uqcrc2
Selenos	0.00434347	0.26874	0.355	0.274	1	0_Mac-Activated	Selenos
Cebpg	0.00485617	0.455955	0.252	0.188	1	0_Mac-Activated	Cebpg
Arl8a	0.00517456	0.559489	0.254	0.191	1	0_Mac-Activated	Arl8a
Polr2k	0.00535411	0.338241	0.314	0.239	1	0_Mac-Activated	Polr2k
Swi5	0.00552182	0.4451	0.361	0.288	1	0_Mac-Activated	Swi5
Mien1	0.00590364	0.422852	0.271	0.202	1	0_Mac-Activated	Mien1
Edf1	0.00590545	0.312858	0.417	0.34	1	0_Mac-Activated	Edf1
Psmc3	0.00592823	0.413545	0.276	0.205	1	0_Mac-Activated	Psmc3
Atp5g1	0.00644204	0.256187	0.43	0.352	1	0_Mac-Activated	Atp5g1
Ndufb9	0.00716275	0.362817	0.373	0.309	1	0_Mac-Activated	Ndufb9
Ppib	0.00728977	0.279966	0.615	0.531	1	0_Mac-Activated	Ppib
2410006H16Rik	0.00729435	0.31926	0.697	0.611	1	0_Mac-Activated	2410006H16Rik
Fndc3b	0.00762585	0.253499	0.417	0.337	1	0_Mac-Activated	Fndc3b
Mef2a	0.00773176	0.327007	0.558	0.476	1	0_Mac-Activated	Mef2a
Ik	0.00777168	0.290708	0.356	0.286	1	0_Mac-Activated	Ik
Pde4b	0.00813044	0.294379	0.662	0.585	1	0_Mac-Activated	Pde4b
Arpc4	0.00855947	0.270237	0.361	0.292	1	0_Mac-Activated	Arpc4
Rnf7	0.00965827	0.286337	0.266	0.203	1	0_Mac-Activated	Rnf7
Camk4	2.11091e-171	5.10946	0.796	0.034	7.11293e-167	1_T cells	Camk4
Icos	7.79516e-151	6.1456	0.704	0.03	2.62666e-146	1_T cells	Icos
Itk	9.36778e-139	4.08547	0.784	0.072	3.15657e-134	1_T cells	Itk
St6galnac3	1.10639e-138	4.88064	0.752	0.066	3.72811e-134	1_T cells	St6galnac3
Skap1	1.17202e-132	3.90363	0.764	0.07	3.94924e-128	1_T cells	Skap1
Emb	5.93505e-132	4.22266	0.9	0.184	1.99987e-127	1_T cells	Emb
Ikzf3	4.81119e-122	4.61944	0.704	0.071	1.62118e-117	1_T cells	Ikzf3
Rora	3.52157e-118	4.14511	0.872	0.24	1.18663e-113	1_T cells	Rora
Ets1	1.86185e-103	3.09255	0.844	0.213	6.27368e-99	1_T cells	Ets1
Tmem64	6.67542e-103	4.34609	0.684	0.103	2.24935e-98	1_T cells	Tmem64
Tox	1.54462e-102	5.46199	0.54	0.032	5.20475e-98	1_T cells	Tox
Cxcr6	8.54138e-98	4.19801	0.576	0.049	2.8781e-93	1_T cells	Cxcr6
Bcl11b	5.09741e-86	5.22962	0.44	0.021	1.71762e-81	1_T cells	Bcl11b
S100a4	7.21722e-84	2.79071	0.728	0.146	2.43191e-79	1_T cells	S100a4
Il18r1	1.28595e-79	4.28568	0.484	0.043	4.33315e-75	1_T cells	Il18r1
Il2ra	1.46437e-76	4.55068	0.444	0.033	4.93434e-72	1_T cells	Il2ra
Nrip1	3.34868e-76	3.20897	0.84	0.435	1.12837e-71	1_T cells	Nrip1
Tnik	1.42923e-75	3.30046	0.572	0.085	4.81594e-71	1_T cells	Tnik
Vps37b	1.65538e-74	3.12223	0.8	0.312	5.57798e-70	1_T cells	Vps37b
Nr3c1	1.11645e-73	3.03041	0.812	0.354	3.76198e-69	1_T cells	Nr3c1
Stab2	1.18948e-71	7.30481	0.316	0.004	4.00806e-67	1_T cells	Stab2
Trbc2	4.19907e-70	3.5095	0.464	0.047	1.41492e-65	1_T cells	Trbc2
Il23r	5.38349e-70	9.28997	0.304	0.003	1.81402e-65	1_T cells	Il23r
Slco3a1	1.60142e-68	3.30113	0.604	0.132	5.39616e-64	1_T cells	Slco3a1
Cd3e	2.20294e-66	3.97487	0.416	0.037	7.42304e-62	1_T cells	Cd3e
D16Ertd472e	3.39333e-66	3.39052	0.656	0.19	1.14342e-61	1_T cells	D16Ertd472e
Cd3g	1.75272e-65	3.05918	0.448	0.046	5.90595e-61	1_T cells	Cd3g
Il7r	1.58188e-63	2.69942	0.776	0.32	5.33032e-59	1_T cells	Il7r
Trbc1	8.26492e-63	3.21556	0.448	0.05	2.78495e-58	1_T cells	Trbc1
Il1rl1	1.43466e-62	6.4566	0.348	0.023	4.83422e-58	1_T cells	Il1rl1
Gm47015	1.92161e-60	2.8993	0.512	0.088	6.47505e-56	1_T cells	Gm47015
Aebp2	7.97444e-60	3.01155	0.716	0.295	2.68707e-55	1_T cells	Aebp2
Lat	3.31666e-59	4.79142	0.316	0.016	1.11758e-54	1_T cells	Lat
Pdcd1	2.12616e-56	6.10277	0.264	0.006	7.16429e-52	1_T cells	Pdcd1
Tex2	4.75457e-55	3.13646	0.568	0.147	1.6021e-50	1_T cells	Tex2
P2ry10	7.26342e-55	2.41672	0.54	0.11	2.44748e-50	1_T cells	P2ry10
Ramp3	1.7577e-54	4.11762	0.44	0.073	5.92274e-50	1_T cells	Ramp3
Hlf	5.57731e-54	6.64475	0.28	0.013	1.87933e-49	1_T cells	Hlf
Tmsb10	9.04138e-54	1.82202	0.864	0.474	3.04658e-49	1_T cells	Tmsb10
Satb1	9.23568e-52	3.04408	0.484	0.092	3.11206e-47	1_T cells	Satb1
Rnf125	1.25356e-50	3.31364	0.388	0.052	4.22399e-46	1_T cells	Rnf125
Mmp16	1.36446e-50	4.33374	0.352	0.039	4.59768e-46	1_T cells	Mmp16
Trdv4	1.60885e-50	5.69523	0.256	0.01	5.42119e-46	1_T cells	Trdv4
Pde7a	4.05851e-50	2.52401	0.628	0.209	1.36756e-45	1_T cells	Pde7a
Zeb1	7.58968e-49	3.04449	0.66	0.277	2.55742e-44	1_T cells	Zeb1
Tut4	2.70231e-48	2.20916	0.712	0.316	9.10569e-44	1_T cells	Tut4
Zc3hav1	3.07985e-48	2.30498	0.748	0.399	1.03779e-43	1_T cells	Zc3hav1
Ppp1r16b	4.37008e-48	2.25782	0.492	0.098	1.47254e-43	1_T cells	Ppp1r16b
Cd96	1.20864e-47	4.25145	0.304	0.026	4.07262e-43	1_T cells	Cd96
Gm26740	1.21509e-47	2.67993	0.708	0.325	4.09436e-43	1_T cells	Gm26740
Trgc4	3.99736e-47	4.05011	0.292	0.024	1.34695e-42	1_T cells	Trgc4
Grap2	5.25434e-47	3.16299	0.556	0.171	1.7705e-42	1_T cells	Grap2
Rgcc	1.22793e-46	3.78771	0.396	0.069	4.13765e-42	1_T cells	Rgcc
Ptpn22	1.18594e-45	2.41468	0.508	0.122	3.99613e-41	1_T cells	Ptpn22
Cd3d	1.82701e-43	3.51654	0.276	0.023	6.15631e-39	1_T cells	Cd3d
Gata3	5.07026e-42	4.14606	0.4	0.085	1.70848e-37	1_T cells	Gata3
Fryl	7.00018e-42	2.63605	0.64	0.277	2.35878e-37	1_T cells	Fryl
Mbnl1	2.09963e-41	1.52679	0.884	0.629	7.07493e-37	1_T cells	Mbnl1
Prdx6	7.50132e-41	2.20568	0.704	0.381	2.52765e-36	1_T cells	Prdx6
Lmo4	7.78031e-41	3.31167	0.62	0.3	2.62165e-36	1_T cells	Lmo4
Prkcq	1.14644e-40	3.68138	0.276	0.027	3.86304e-36	1_T cells	Prkcq
Arap2	9.45008e-40	2.56864	0.504	0.149	3.1843e-35	1_T cells	Arap2
Rbl2	1.45884e-39	3.35501	0.404	0.09	4.91571e-35	1_T cells	Rbl2
Cd247	3.61351e-39	4.4064	0.256	0.024	1.21761e-34	1_T cells	Cd247
Sntb1	4.15181e-39	4.03408	0.34	0.059	1.399e-34	1_T cells	Sntb1
Tespa1	5.71552e-39	3.89259	0.264	0.026	1.9259e-34	1_T cells	Tespa1
Gimap3	5.8622e-38	2.73474	0.328	0.051	1.97533e-33	1_T cells	Gimap3
Rabgap1l	3.93414e-37	2.62823	0.62	0.279	1.32565e-32	1_T cells	Rabgap1l
Samsn1	5.22941e-37	1.94195	0.688	0.336	1.7621e-32	1_T cells	Samsn1
Ddx5	2.61328e-36	1.08655	0.932	0.879	8.80572e-32	1_T cells	Ddx5
Cd200r1	1.44077e-35	3.05403	0.328	0.059	4.8548e-31	1_T cells	Cd200r1
Tpt1	2.28743e-35	0.589853	0.96	0.988	7.70772e-31	1_T cells	Tpt1
Cers4	2.52295e-35	3.98915	0.276	0.038	8.50134e-31	1_T cells	Cers4
Septin1	2.87363e-35	2.83875	0.336	0.062	9.683e-31	1_T cells	Septin1
Plcb4	4.22684e-35	4.1343	0.332	0.067	1.42428e-30	1_T cells	Plcb4
Raet1e	5.75344e-35	2.4608	0.428	0.116	1.93868e-30	1_T cells	Raet1e
Stat4	1.73511e-34	1.53083	0.62	0.24	5.84663e-30	1_T cells	Stat4
Kdm2b	2.55538e-33	2.43739	0.564	0.24	8.61062e-29	1_T cells	Kdm2b
Itgb7	4.55226e-33	2.83532	0.344	0.073	1.53393e-28	1_T cells	Itgb7
Atxn1	4.5754e-33	1.88267	0.608	0.261	1.54173e-28	1_T cells	Atxn1
Rpl12	5.75668e-33	0.92895	0.944	0.912	1.93977e-28	1_T cells	Rpl12
Ltb	9.75925e-33	2.54332	0.328	0.063	3.28848e-28	1_T cells	Ltb
Dusp10	2.30835e-32	3.93536	0.32	0.067	7.77821e-28	1_T cells	Dusp10
Ccr2	4.54905e-32	2.58975	0.36	0.082	1.53285e-27	1_T cells	Ccr2
Esyt2	7.67791e-31	2.10899	0.58	0.277	2.58715e-26	1_T cells	Esyt2
Mllt3	1.01497e-30	2.82983	0.42	0.133	3.42004e-26	1_T cells	Mllt3
Prrc2c	1.26005e-30	1.66384	0.732	0.531	4.24586e-26	1_T cells	Prrc2c
Ikzf2	4.14882e-30	2.48105	0.444	0.14	1.39799e-25	1_T cells	Ikzf2
Cd226	4.3991e-30	2.69661	0.316	0.065	1.48232e-25	1_T cells	Cd226
Septin6	8.59048e-30	2.48763	0.38	0.103	2.89465e-25	1_T cells	Septin6
Dock2	1.20316e-29	1.11951	0.88	0.779	4.05416e-25	1_T cells	Dock2
Ablim1	1.2178e-29	2.2914	0.36	0.089	4.10351e-25	1_T cells	Ablim1
Prelid2	1.24783e-29	3.23921	0.276	0.05	4.20468e-25	1_T cells	Prelid2
Rps27	1.70644e-29	0.672114	0.976	0.97	5.75003e-25	1_T cells	Rps27
Hcst	1.8797e-29	2.24136	0.46	0.16	6.33385e-25	1_T cells	Hcst
Ndfip1	2.02664e-29	1.52544	0.756	0.58	6.82898e-25	1_T cells	Ndfip1
Kcnq5	3.00692e-29	3.23724	0.4	0.129	1.01321e-24	1_T cells	Kcnq5
Ncor1	3.46426e-29	1.67561	0.684	0.458	1.16732e-24	1_T cells	Ncor1
Slc38a1	4.79616e-29	2.38586	0.476	0.184	1.61611e-24	1_T cells	Slc38a1
Clint1	3.30652e-28	2.29561	0.608	0.356	1.11416e-23	1_T cells	Clint1
Ptpn13	9.50648e-28	3.43052	0.352	0.099	3.2033e-23	1_T cells	Ptpn13
Rpl13a	3.33407e-27	0.71483	0.944	0.931	1.12345e-22	1_T cells	Rpl13a
Rpl5	8.00556e-27	0.776279	0.912	0.885	2.69755e-22	1_T cells	Rpl5
Acpp	3.99454e-26	3.7324	0.252	0.048	1.346e-21	1_T cells	Acpp
Rps24	5.66761e-26	0.723386	0.96	0.964	1.90976e-21	1_T cells	Rps24
Znrf1	9.00122e-26	2.1605	0.524	0.25	3.03305e-21	1_T cells	Znrf1
Isy1	2.1452e-25	1.87872	0.584	0.33	7.22847e-21	1_T cells	Isy1
Uhrf2	2.254e-25	2.20934	0.556	0.303	7.59507e-21	1_T cells	Uhrf2
Phactr2	2.35253e-25	2.4635	0.528	0.275	7.92707e-21	1_T cells	Phactr2
Inpp4b	6.50391e-25	2.08444	0.632	0.397	2.19156e-20	1_T cells	Inpp4b
Rps15a	7.80974e-25	0.622259	0.968	0.949	2.63157e-20	1_T cells	Rps15a
Tnfaip3	1.78143e-24	1.43936	0.716	0.475	6.00272e-20	1_T cells	Tnfaip3
Paxbp1	3.17823e-24	2.83299	0.384	0.139	1.07094e-19	1_T cells	Paxbp1
Furin	4.29197e-24	2.57719	0.432	0.183	1.44622e-19	1_T cells	Furin
Rps7	6.00276e-24	0.69448	0.964	0.923	2.02269e-19	1_T cells	Rps7
Il2rb	6.49701e-24	1.27605	0.324	0.078	2.18923e-19	1_T cells	Il2rb
Ctla2a	7.95282e-24	1.89873	0.344	0.096	2.67978e-19	1_T cells	Ctla2a
Itpkb	1.07704e-23	1.98917	0.552	0.298	3.62918e-19	1_T cells	Itpkb
Ramp1	2.17271e-23	2.41005	0.428	0.175	7.32116e-19	1_T cells	Ramp1
Bltp1	2.42748e-23	1.99083	0.548	0.307	8.17965e-19	1_T cells	Bltp1
Nsd3	6.33414e-23	1.28576	0.68	0.452	2.13435e-18	1_T cells	Nsd3
Dgat1	7.14926e-23	2.34547	0.432	0.176	2.40902e-18	1_T cells	Dgat1
Igf1r	9.17697e-23	2.63361	0.54	0.325	3.09227e-18	1_T cells	Igf1r
Ern1	1.24571e-22	2.72286	0.58	0.367	4.19754e-18	1_T cells	Ern1
Sh3kbp1	7.96101e-22	1.82938	0.612	0.39	2.68254e-17	1_T cells	Sh3kbp1
Sptssa	1.1499e-21	2.25963	0.568	0.369	3.87471e-17	1_T cells	Sptssa
Rps16	1.21116e-21	0.632782	0.96	0.954	4.08111e-17	1_T cells	Rps16
Il1r1	1.24664e-21	3.87209	0.304	0.094	4.20068e-17	1_T cells	Il1r1
Utrn	1.58905e-21	2.23583	0.48	0.246	5.35445e-17	1_T cells	Utrn
Rpl17	2.723e-21	0.614616	0.948	0.952	9.17541e-17	1_T cells	Rpl17
4930523C07Rik	2.79966e-21	2.40523	0.348	0.122	9.43372e-17	1_T cells	4930523C07Rik
Rpsa	4.27317e-21	0.679935	0.956	0.943	1.43989e-16	1_T cells	Rpsa
Arhgap15	4.32543e-21	1.28777	0.82	0.689	1.4575e-16	1_T cells	Arhgap15
Coro2a	9.50786e-21	2.76456	0.292	0.084	3.20377e-16	1_T cells	Coro2a
Ar	2.31587e-20	3.22095	0.324	0.113	7.80354e-16	1_T cells	Ar
Stim1	3.16701e-20	2.2574	0.408	0.18	1.06716e-15	1_T cells	Stim1
Acvr2a	4.22823e-20	2.66191	0.376	0.154	1.42475e-15	1_T cells	Acvr2a
Chaserr	5.5571e-20	1.64473	0.552	0.335	1.87252e-15	1_T cells	Chaserr
Cnbp	1.47933e-19	1.15374	0.732	0.642	4.98475e-15	1_T cells	Cnbp
Rplp1	1.5822e-19	0.612863	0.98	0.966	5.33137e-15	1_T cells	Rplp1
Bhlhe40	1.94179e-19	1.93307	0.42	0.181	6.54305e-15	1_T cells	Bhlhe40
Akap13	3.33299e-19	1.11761	0.78	0.668	1.12308e-14	1_T cells	Akap13
Nabp1	7.65444e-19	1.74728	0.508	0.284	2.57924e-14	1_T cells	Nabp1
Cnot6l	9.43532e-19	1.66638	0.564	0.366	3.17933e-14	1_T cells	Cnot6l
Aff4	1.81359e-18	1.44221	0.632	0.466	6.11107e-14	1_T cells	Aff4
Aak1	2.52131e-18	2.01536	0.456	0.234	8.4958e-14	1_T cells	Aak1
Gpr183	3.01569e-18	1.45083	0.588	0.365	1.01617e-13	1_T cells	Gpr183
Tnrc6b	4.40176e-18	1.47571	0.608	0.428	1.48322e-13	1_T cells	Tnrc6b
Cobll1	9.98145e-18	2.81391	0.268	0.084	3.36335e-13	1_T cells	Cobll1
Fam107b	1.08888e-17	1.56766	0.596	0.406	3.66908e-13	1_T cells	Fam107b
Pcgf5	1.23132e-17	1.86582	0.448	0.234	4.14906e-13	1_T cells	Pcgf5
Msi2	1.28254e-17	1.95381	0.496	0.289	4.32164e-13	1_T cells	Msi2
Gpr132	1.28543e-17	1.34653	0.644	0.45	4.3314e-13	1_T cells	Gpr132
Phf6	1.30331e-17	2.32522	0.332	0.125	4.39165e-13	1_T cells	Phf6
Txk	1.91946e-17	1.34593	0.32	0.102	6.46782e-13	1_T cells	Txk
Rpl38	3.71025e-17	0.469456	0.964	0.966	1.2502e-12	1_T cells	Rpl38
Ppp2r5a	3.82584e-17	1.54152	0.536	0.318	1.28916e-12	1_T cells	Ppp2r5a
Il2rg	4.0269e-17	1.76496	0.416	0.198	1.3569e-12	1_T cells	Il2rg
Rapgef6	6.92248e-17	1.24191	0.608	0.408	2.3326e-12	1_T cells	Rapgef6
Ifngr1	9.93389e-17	1.45463	0.64	0.517	3.34732e-12	1_T cells	Ifngr1
Dock10	1.1587e-16	0.876355	0.82	0.689	3.90436e-12	1_T cells	Dock10
Rps21	1.18854e-16	0.473619	0.968	0.961	4.00492e-12	1_T cells	Rps21
Vps54	1.52994e-16	2.33105	0.392	0.193	5.15529e-12	1_T cells	Vps54
Stk24	1.85629e-16	1.88381	0.452	0.243	6.25497e-12	1_T cells	Stk24
Sik1	2.02232e-16	1.88029	0.464	0.269	6.81442e-12	1_T cells	Sik1
Tecpr1	2.05258e-16	2.15285	0.276	0.093	6.91637e-12	1_T cells	Tecpr1
Mbd2	2.14725e-16	1.93221	0.496	0.296	7.23536e-12	1_T cells	Mbd2
Rpl13	2.20518e-16	0.469321	0.976	0.961	7.43057e-12	1_T cells	Rpl13
Cdk17	3.16171e-16	2.03291	0.4	0.189	1.06537e-11	1_T cells	Cdk17
Ero1a	3.59063e-16	2.41806	0.316	0.129	1.2099e-11	1_T cells	Ero1a
Sp4	3.80333e-16	2.36257	0.328	0.134	1.28157e-11	1_T cells	Sp4
Rpl9	5.57026e-16	0.523236	0.96	0.93	1.87696e-11	1_T cells	Rpl9
Stk17b	6.32065e-16	0.888197	0.712	0.532	2.12981e-11	1_T cells	Stk17b
Crem	1.2197e-15	1.65466	0.644	0.498	4.10989e-11	1_T cells	Crem
Pxdc1	1.79177e-15	2.15901	0.412	0.214	6.03754e-11	1_T cells	Pxdc1
Cyfip2	2.1368e-15	2.01907	0.296	0.111	7.20015e-11	1_T cells	Cyfip2
Fosl2	4.91865e-15	1.22476	0.6	0.438	1.65739e-10	1_T cells	Fosl2
Clk1	7.4197e-15	1.07946	0.708	0.609	2.50014e-10	1_T cells	Clk1
Pnrc1	7.44067e-15	0.92455	0.76	0.709	2.50721e-10	1_T cells	Pnrc1
Chd2	8.78927e-15	1.52884	0.592	0.451	2.96163e-10	1_T cells	Chd2
Rpl30	1.04254e-14	0.456696	0.964	0.953	3.51293e-10	1_T cells	Rpl30
Ptp4a2	1.04357e-14	1.03531	0.708	0.629	3.51642e-10	1_T cells	Ptp4a2
Rbm39	1.31421e-14	0.668061	0.844	0.803	4.42836e-10	1_T cells	Rbm39
Sik3	1.36183e-14	1.1008	0.728	0.616	4.58883e-10	1_T cells	Sik3
Mast4	1.36752e-14	2.03223	0.36	0.17	4.60799e-10	1_T cells	Mast4
Rpl19	1.56367e-14	0.533944	0.968	0.954	5.26895e-10	1_T cells	Rpl19
Ankrd11	1.72976e-14	1.02262	0.728	0.628	5.82861e-10	1_T cells	Ankrd11
Oaz1	2.35665e-14	0.684219	0.844	0.847	7.94096e-10	1_T cells	Oaz1
Rps10	2.42996e-14	0.526816	0.948	0.937	8.18798e-10	1_T cells	Rps10
Ppp1r12a	2.46086e-14	1.31268	0.584	0.423	8.2921e-10	1_T cells	Ppp1r12a
Gm36220	2.72621e-14	2.12372	0.36	0.177	9.18623e-10	1_T cells	Gm36220
Rpl22l1	2.91056e-14	0.821758	0.82	0.793	9.80743e-10	1_T cells	Rpl22l1
Nfatc3	4.84279e-14	1.71086	0.38	0.186	1.63183e-09	1_T cells	Nfatc3
Rexo2	8.604e-14	2.27181	0.368	0.195	2.89921e-09	1_T cells	Rexo2
Gm20186	1.20575e-13	2.91999	0.456	0.305	4.06289e-09	1_T cells	Gm20186
Rps3a1	1.21131e-13	0.50494	0.952	0.945	4.08163e-09	1_T cells	Rps3a1
Arih1	1.24323e-13	1.23134	0.684	0.624	4.18919e-09	1_T cells	Arih1
Stat5b	1.30863e-13	2.68052	0.356	0.184	4.40954e-09	1_T cells	Stat5b
Ripor2	1.33564e-13	1.06042	0.312	0.123	4.50058e-09	1_T cells	Ripor2
Itpr1	1.88528e-13	1.58741	0.428	0.234	6.35264e-09	1_T cells	Itpr1
Nmt2	2.32547e-13	2.97593	0.336	0.167	7.83592e-09	1_T cells	Nmt2
Hivep2	2.53234e-13	1.0777	0.752	0.683	8.53299e-09	1_T cells	Hivep2
Rplp2	3.02733e-13	0.469191	0.936	0.93	1.02009e-08	1_T cells	Rplp2
Senp6	3.12344e-13	1.83287	0.44	0.272	1.05247e-08	1_T cells	Senp6
Elf1	3.22565e-13	1.38058	0.556	0.408	1.08691e-08	1_T cells	Elf1
Rpl27	4.45024e-13	0.488735	0.952	0.93	1.49955e-08	1_T cells	Rpl27
Nfkb1	5.15253e-13	1.63741	0.776	0.687	1.7362e-08	1_T cells	Nfkb1
Airn	5.88611e-13	2.27489	0.276	0.113	1.98338e-08	1_T cells	Airn
Zdhhc18	5.99964e-13	1.33709	0.372	0.184	2.02164e-08	1_T cells	Zdhhc18
Saraf	6.94127e-13	1.5347	0.532	0.396	2.33893e-08	1_T cells	Saraf
Rpl8	9.35893e-13	0.502369	0.92	0.926	3.15359e-08	1_T cells	Rpl8
Rpl39	1.28754e-12	0.4403	0.964	0.956	4.33849e-08	1_T cells	Rpl39
Cdk11b	1.33814e-12	2.03358	0.46	0.296	4.50899e-08	1_T cells	Cdk11b
Stt3b	1.37296e-12	1.83833	0.38	0.215	4.62634e-08	1_T cells	Stt3b
Lncpint	1.38888e-12	1.19333	0.664	0.528	4.67998e-08	1_T cells	Lncpint
Trp53inp1	1.48272e-12	2.27697	0.264	0.105	4.99619e-08	1_T cells	Trp53inp1
Ric1	1.82116e-12	1.87323	0.376	0.206	6.13659e-08	1_T cells	Ric1
Shisa5	2.28545e-12	1.38472	0.5	0.333	7.70104e-08	1_T cells	Shisa5
Rpl37a	2.3401e-12	0.413764	0.964	0.972	7.88521e-08	1_T cells	Rpl37a
Rps14	2.42847e-12	0.378551	0.956	0.946	8.18299e-08	1_T cells	Rps14
Rpl14	3.40515e-12	0.493114	0.916	0.876	1.1474e-07	1_T cells	Rpl14
Sipa1l1	3.81489e-12	1.10966	0.608	0.449	1.28546e-07	1_T cells	Sipa1l1
Hacd3	4.62633e-12	2.0983	0.272	0.116	1.55889e-07	1_T cells	Hacd3
Bzw2	5.67501e-12	1.86348	0.36	0.197	1.91225e-07	1_T cells	Bzw2
Elovl5	6.27927e-12	1.52581	0.472	0.313	2.11586e-07	1_T cells	Elovl5
Abhd17b	7.33966e-12	1.96292	0.376	0.213	2.47317e-07	1_T cells	Abhd17b
Rpl36a	7.39032e-12	0.539505	0.916	0.902	2.49024e-07	1_T cells	Rpl36a
Akt3	8.37145e-12	1.81404	0.312	0.142	2.82084e-07	1_T cells	Akt3
Jmy	9.54924e-12	1.71902	0.424	0.263	3.21771e-07	1_T cells	Jmy
Gm56906	1.05799e-11	1.46979	0.464	0.307	3.56499e-07	1_T cells	Gm56906
Aff1	1.20897e-11	1.45994	0.544	0.411	4.07375e-07	1_T cells	Aff1
Suco	1.41478e-11	1.8404	0.416	0.259	4.76725e-07	1_T cells	Suco
Rpl22	1.49573e-11	0.481884	0.944	0.924	5.04e-07	1_T cells	Rpl22
Areg	2.9419e-11	2.68464	0.26	0.112	9.91303e-07	1_T cells	Areg
Ccnd3	3.07985e-11	1.59181	0.452	0.296	1.03779e-06	1_T cells	Ccnd3
Cd69	3.44377e-11	1.29814	0.284	0.124	1.16041e-06	1_T cells	Cd69
Clcn3	3.60069e-11	2.10543	0.36	0.208	1.21329e-06	1_T cells	Clcn3
B4galt1	4.54218e-11	1.35132	0.492	0.353	1.53053e-06	1_T cells	B4galt1
Edem3	4.70297e-11	2.13037	0.264	0.116	1.58471e-06	1_T cells	Edem3
Rps6ka3	5.99083e-11	1.49152	0.468	0.319	2.01867e-06	1_T cells	Rps6ka3
Pard3	6.18845e-11	2.56462	0.256	0.111	2.08526e-06	1_T cells	Pard3
Nr4a3	8.0961e-11	1.14234	0.516	0.362	2.72806e-06	1_T cells	Nr4a3
Stk4	1.06559e-10	1.32323	0.428	0.277	3.59062e-06	1_T cells	Stk4
Tshz1	1.14959e-10	2.26111	0.28	0.132	3.87367e-06	1_T cells	Tshz1
Fyn	1.15407e-10	0.975489	0.416	0.224	3.88876e-06	1_T cells	Fyn
Runx1	1.22408e-10	0.745463	0.72	0.609	4.12466e-06	1_T cells	Runx1
Ppfia1	1.83834e-10	2.17575	0.264	0.123	6.19449e-06	1_T cells	Ppfia1
Pdcd4	2.38897e-10	1.00528	0.464	0.306	8.04986e-06	1_T cells	Pdcd4
Bach2	2.92394e-10	1.75399	0.524	0.427	9.85251e-06	1_T cells	Bach2
Prkca	3.23437e-10	1.77303	0.364	0.211	1.08985e-05	1_T cells	Prkca
S100a6	3.27735e-10	0.595582	0.664	0.514	1.10434e-05	1_T cells	S100a6
Creb1	4.22807e-10	1.33179	0.472	0.333	1.42469e-05	1_T cells	Creb1
Marchf3	4.68172e-10	1.97251	0.428	0.294	1.57755e-05	1_T cells	Marchf3
Pnn	5.18926e-10	1.64001	0.372	0.229	1.74857e-05	1_T cells	Pnn
Bcl2	5.27514e-10	1.04982	0.452	0.285	1.77751e-05	1_T cells	Bcl2
Rps5	6.90591e-10	0.397127	0.952	0.941	2.32702e-05	1_T cells	Rps5
Rps23	7.56208e-10	0.33808	0.968	0.954	2.54812e-05	1_T cells	Rps23
Znrf3	8.00197e-10	1.60943	0.356	0.204	2.69634e-05	1_T cells	Znrf3
Rps15	1.03986e-09	0.40859	0.908	0.914	3.50391e-05	1_T cells	Rps15
Arl5b	1.15481e-09	1.54772	0.356	0.211	3.89125e-05	1_T cells	Arl5b
Rgs2	1.51965e-09	1.13117	0.572	0.462	5.12062e-05	1_T cells	Rgs2
Maf	1.99304e-09	1.21711	0.484	0.34	6.71574e-05	1_T cells	Maf
Rpl36	2.11336e-09	0.333203	0.936	0.953	7.12117e-05	1_T cells	Rpl36
Ikzf1	2.16611e-09	1.32718	0.428	0.286	7.29892e-05	1_T cells	Ikzf1
Zfand6	2.31854e-09	1.21988	0.52	0.416	7.81255e-05	1_T cells	Zfand6
Dusp5	2.78936e-09	1.31771	0.464	0.336	9.39901e-05	1_T cells	Dusp5
Zbtb16	3.06066e-09	2.66565	0.264	0.137	0.000103132	1_T cells	Zbtb16
Dennd4c	3.47197e-09	2.06331	0.316	0.181	0.000116992	1_T cells	Dennd4c
Rps13	3.88405e-09	0.410191	0.956	0.944	0.000130877	1_T cells	Rps13
Galnt2	3.93612e-09	2.16745	0.272	0.142	0.000132631	1_T cells	Galnt2
Rpl21	4.4907e-09	0.416411	0.904	0.907	0.000151319	1_T cells	Rpl21
Sub1	5.20236e-09	0.991979	0.704	0.735	0.000175299	1_T cells	Sub1
Diaph1	5.29606e-09	1.13016	0.488	0.367	0.000178456	1_T cells	Diaph1
Ncoa2	5.55486e-09	1.22762	0.508	0.398	0.000187177	1_T cells	Ncoa2
Rpl34	6.22764e-09	0.340487	0.952	0.953	0.000209846	1_T cells	Rpl34
Arl15	6.27116e-09	1.39683	0.456	0.318	0.000211313	1_T cells	Arl15
Cwc25	7.03119e-09	2.26287	0.284	0.154	0.000236923	1_T cells	Cwc25
Zfp654	7.05484e-09	1.75496	0.256	0.125	0.00023772	1_T cells	Zfp654
Rpl23a	7.81161e-09	0.450091	0.896	0.886	0.00026322	1_T cells	Rpl23a
Cblb	9.17458e-09	1.77554	0.436	0.307	0.000309147	1_T cells	Cblb
Atxn7	9.50965e-09	1.37262	0.376	0.24	0.000320437	1_T cells	Atxn7
Rps3	9.84664e-09	0.401283	0.924	0.922	0.000331793	1_T cells	Rps3
S100a10	1.12991e-08	1.07982	0.56	0.428	0.000380736	1_T cells	S100a10
Smchd1	1.21188e-08	1.44907	0.452	0.334	0.000408354	1_T cells	Smchd1
AU020206	1.31315e-08	1.34175	0.396	0.259	0.000442479	1_T cells	AU020206
Btbd9	1.61759e-08	1.24865	0.564	0.49	0.000545063	1_T cells	Btbd9
Gm56555	1.62368e-08	1.94246	0.288	0.161	0.000547116	1_T cells	Gm56555
Smap2	1.73663e-08	1.87419	0.44	0.33	0.000585175	1_T cells	Smap2
Taf3	1.93205e-08	1.87549	0.268	0.14	0.000651023	1_T cells	Taf3
Chst11	1.94556e-08	0.926101	0.352	0.203	0.000655577	1_T cells	Chst11
Srrm2	1.97127e-08	0.861692	0.644	0.612	0.000664239	1_T cells	Srrm2
Helz	2.19881e-08	1.69571	0.292	0.163	0.00074091	1_T cells	Helz
Spty2d1	2.63605e-08	1.61987	0.368	0.244	0.000888242	1_T cells	Spty2d1
Zfp292	2.91748e-08	1.53486	0.376	0.243	0.000983072	1_T cells	Zfp292
Zfp36l2	2.95842e-08	0.878645	0.568	0.446	0.00099687	1_T cells	Zfp36l2
Zfp36l1	3.47591e-08	1.02281	0.628	0.556	0.00117124	1_T cells	Zfp36l1
Rpl15	3.70159e-08	0.430045	0.896	0.881	0.00124729	1_T cells	Rpl15
Npm1	3.8028e-08	0.615594	0.76	0.762	0.00128139	1_T cells	Npm1
Rock1	3.89487e-08	1.10774	0.528	0.44	0.00131242	1_T cells	Rock1
Dad1	4.08404e-08	2.01239	0.516	0.448	0.00137616	1_T cells	Dad1
Dennd4a	4.21845e-08	0.778405	0.736	0.683	0.00142145	1_T cells	Dennd4a
Ap3s1	4.55093e-08	1.62677	0.38	0.26	0.00153348	1_T cells	Ap3s1
Rps11	4.97565e-08	0.359341	0.94	0.951	0.0016766	1_T cells	Rps11
Ubash3b	5.05593e-08	1.63878	0.38	0.252	0.00170365	1_T cells	Ubash3b
Sumo1	5.118e-08	0.903765	0.584	0.518	0.00172456	1_T cells	Sumo1
Nr4a2	5.23533e-08	0.973535	0.416	0.271	0.0017641	1_T cells	Nr4a2
Arntl	5.67512e-08	1.95659	0.284	0.163	0.00191229	1_T cells	Arntl
Rpl23	7.80496e-08	0.339715	0.964	0.971	0.00262996	1_T cells	Rpl23
Cpsf6	9.55424e-08	1.64081	0.364	0.245	0.0032194	1_T cells	Cpsf6
Mgat5	9.71245e-08	1.32276	0.476	0.375	0.00327271	1_T cells	Mgat5
Myo1e	1.05965e-07	1.15944	0.552	0.463	0.00357061	1_T cells	Myo1e
Irak2	1.08484e-07	1.09273	0.568	0.487	0.00365547	1_T cells	Irak2
Celf1	1.25955e-07	1.06792	0.48	0.385	0.00424416	1_T cells	Celf1
Rpl321	1.2841e-07	0.30327	0.96	0.949	0.00432691	1_T cells	Rpl32
Tiparp	1.43392e-07	1.42411	0.536	0.474	0.00483174	1_T cells	Tiparp
Ssbp3	1.46065e-07	1.84999	0.272	0.155	0.0049218	1_T cells	Ssbp3
Celf2	1.56642e-07	1.03452	0.652	0.645	0.00527822	1_T cells	Celf2
Ell2	1.57299e-07	1.32602	0.488	0.405	0.00530034	1_T cells	Ell2
Rps20	1.70118e-07	0.442286	0.956	0.947	0.00573231	1_T cells	Rps20
Fgl2	1.76559e-07	1.20483	0.368	0.237	0.00594935	1_T cells	Fgl2
Nup98	1.84717e-07	1.15703	0.568	0.509	0.00622424	1_T cells	Nup98
Ppp1cc	2.34238e-07	1.32381	0.432	0.33	0.00789288	1_T cells	Ppp1cc
Rack1	2.66161e-07	0.364599	0.892	0.907	0.00896858	1_T cells	Rack1
Rpl18a	2.78482e-07	0.35301	0.944	0.945	0.00938374	1_T cells	Rpl18a
Sdf2	2.81556e-07	1.61843	0.332	0.216	0.00948732	1_T cells	Sdf2
Eef1b2	2.92572e-07	0.406777	0.868	0.856	0.00985849	1_T cells	Eef1b2
Nav2	3.54059e-07	1.61294	0.34	0.22	0.0119304	1_T cells	Nav2
Snrpg	4.12193e-07	0.523764	0.732	0.723	0.0138892	1_T cells	Snrpg
Thada	4.26446e-07	1.97244	0.288	0.17	0.0143695	1_T cells	Thada
Fosb	4.40961e-07	1.88235	0.452	0.373	0.0148586	1_T cells	Fosb
Gramd1b	4.42995e-07	1.3524	0.292	0.169	0.0149272	1_T cells	Gramd1b
Nedd9	5.43492e-07	0.442074	0.372	0.224	0.0183135	1_T cells	Nedd9
Rnf138	5.5206e-07	1.63243	0.284	0.172	0.0186022	1_T cells	Rnf138
Pan3	5.61442e-07	0.816416	0.572	0.507	0.0189183	1_T cells	Pan3
Mpp7	5.85887e-07	1.07213	0.652	0.601	0.019742	1_T cells	Mpp7
Slc1a5	7.84437e-07	1.89794	0.28	0.172	0.0264324	1_T cells	Slc1a5
Septin11	8.02306e-07	1.13779	0.348	0.223	0.0270345	1_T cells	Septin11
Fnbp1	8.12598e-07	0.757563	0.652	0.611	0.0273813	1_T cells	Fnbp1
Pfkp	8.16811e-07	1.68083	0.292	0.183	0.0275233	1_T cells	Pfkp
Ldha	8.19255e-07	1.08841	0.496	0.426	0.0276056	1_T cells	Ldha
Plxdc2	8.71818e-07	1.17815	0.412	0.295	0.0293768	1_T cells	Plxdc2
Arid4b	9.12379e-07	0.797803	0.5	0.41	0.0307435	1_T cells	Arid4b
N4bp2l2	9.52787e-07	1.23245	0.392	0.29	0.0321051	1_T cells	N4bp2l2
Cd164	1.00135e-06	1.63843	0.404	0.317	0.0337414	1_T cells	Cd164
Junb	1.05279e-06	0.757114	0.816	0.812	0.0354747	1_T cells	Junb
Heca	1.05716e-06	1.3478	0.384	0.282	0.0356222	1_T cells	Heca
Niban1	1.07465e-06	1.2868	0.484	0.411	0.0362115	1_T cells	Niban1
Sgms1	1.16226e-06	1.19891	0.32	0.208	0.0391634	1_T cells	Sgms1
Jak2	1.18007e-06	1.82645	0.42	0.33	0.0397636	1_T cells	Jak2
Hnrnpa2b1	1.18948e-06	0.673989	0.728	0.705	0.0400807	1_T cells	Hnrnpa2b1
Rps18	1.2465e-06	0.406773	0.844	0.852	0.0420021	1_T cells	Rps18
Btg1	1.56947e-06	0.458952	0.848	0.841	0.0528848	1_T cells	Btg1
Rpl18	1.60039e-06	0.315867	0.936	0.923	0.0539269	1_T cells	Rpl18
Prkch	1.71109e-06	0.731687	0.408	0.278	0.0576569	1_T cells	Prkch
Itpr2	1.98881e-06	1.18482	0.432	0.347	0.0670149	1_T cells	Itpr2
Rev3l	2.12326e-06	1.28815	0.336	0.226	0.0715455	1_T cells	Rev3l
Gna13	2.2351e-06	1.04884	0.528	0.477	0.075314	1_T cells	Gna13
Ankrd44	2.2684e-06	0.715927	0.612	0.525	0.0764361	1_T cells	Ankrd44
Wac	2.35775e-06	1.65276	0.48	0.421	0.0794467	1_T cells	Wac
Sesn3	2.66029e-06	1.56991	0.26	0.153	0.089641	1_T cells	Sesn3
Rbm33	2.74974e-06	1.53275	0.32	0.214	0.0926553	1_T cells	Rbm33
Ahcyl2	2.99812e-06	1.18268	0.44	0.348	0.101025	1_T cells	Ahcyl2
Eif3e	3.21467e-06	0.867251	0.544	0.506	0.108322	1_T cells	Eif3e
Rictor	3.36373e-06	1.48963	0.316	0.209	0.113344	1_T cells	Rictor
Hilpda	3.55957e-06	1.64331	0.42	0.331	0.119943	1_T cells	Hilpda
Hspa4	3.56439e-06	1.16881	0.44	0.368	0.120106	1_T cells	Hspa4
mt-Nd2	4.42612e-06	0.358913	0.964	0.938	0.149143	1_T cells	mt-Nd2
Rps2	4.63118e-06	0.446884	0.78	0.794	0.156052	1_T cells	Rps2
Ythdc1	4.6384e-06	1.11242	0.504	0.439	0.156295	1_T cells	Ythdc1
Camk1d	7.86454e-06	0.837475	0.66	0.629	0.265004	1_T cells	Camk1d
Mex3c	8.69559e-06	1.79579	0.268	0.169	0.293007	1_T cells	Mex3c
Rps8	9.9159e-06	0.279043	0.972	0.974	0.334126	1_T cells	Rps8
Rasa2	1.01913e-05	1.45949	0.296	0.198	0.343407	1_T cells	Rasa2
Nr1d2	1.04422e-05	1.61487	0.252	0.154	0.351861	1_T cells	Nr1d2
Timm23	1.0872e-05	1.26879	0.392	0.312	0.366342	1_T cells	Timm23
Mib1	1.12079e-05	1.83144	0.372	0.285	0.377661	1_T cells	Mib1
Csnk1g3	1.12369e-05	1.13816	0.404	0.316	0.378637	1_T cells	Csnk1g3
Uba52	1.16212e-05	0.589103	0.72	0.727	0.391589	1_T cells	Uba52
Mbd5	1.19876e-05	1.44855	0.344	0.259	0.403935	1_T cells	Mbd5
Ankrd12	1.26388e-05	0.927087	0.504	0.446	0.425877	1_T cells	Ankrd12
Rps4x	1.26772e-05	0.279235	0.964	0.954	0.42717	1_T cells	Rps4x
Selenot	1.45537e-05	1.3067	0.344	0.26	0.490403	1_T cells	Selenot
Dock8	1.5647e-05	0.923778	0.424	0.331	0.52724	1_T cells	Dock8
Acsl4	1.82956e-05	1.23274	0.344	0.25	0.616488	1_T cells	Acsl4
Peli1	1.95242e-05	0.846892	0.524	0.477	0.657886	1_T cells	Peli1
Hnrnpc	2.03224e-05	0.690587	0.572	0.551	0.684783	1_T cells	Hnrnpc
Rsrc2	2.22776e-05	0.809371	0.544	0.511	0.750665	1_T cells	Rsrc2
Hectd1	2.39651e-05	1.14291	0.42	0.354	0.807529	1_T cells	Hectd1
Sms	2.94627e-05	1.42906	0.256	0.162	0.992775	1_T cells	Sms
Ppp2r2a	3.17044e-05	1.09399	0.384	0.304	1	1_T cells	Ppp2r2a
Gnas	3.23545e-05	0.728029	0.672	0.711	1	1_T cells	Gnas
Rps9	3.44068e-05	0.254991	0.932	0.967	1	1_T cells	Rps9
Osbpl9	4.0878e-05	1.22759	0.44	0.377	1	1_T cells	Osbpl9
Zbtb20	4.48686e-05	0.787349	0.632	0.609	1	1_T cells	Zbtb20
Rplp0	4.67886e-05	0.345977	0.912	0.925	1	1_T cells	Rplp0
Chd7	4.7336e-05	1.18644	0.404	0.336	1	1_T cells	Chd7
Arhgef1	4.79967e-05	1.07686	0.276	0.182	1	1_T cells	Arhgef1
Tsc22d2	4.83737e-05	1.48512	0.396	0.323	1	1_T cells	Tsc22d2
Nfkbid	5.3024e-05	1.67981	0.284	0.201	1	1_T cells	Nfkbid
Osbpl3	5.45099e-05	1.00021	0.26	0.161	1	1_T cells	Osbpl3
Cd53	5.57941e-05	0.456933	0.66	0.623	1	1_T cells	Cd53
Arid5b	5.58436e-05	0.924294	0.408	0.323	1	1_T cells	Arid5b
Ogt	5.65072e-05	1.13758	0.408	0.342	1	1_T cells	Ogt
Jarid2	6.02893e-05	0.832161	0.5	0.44	1	1_T cells	Jarid2
Ppp3ca	6.84974e-05	0.702448	0.596	0.571	1	1_T cells	Ppp3ca
Rsbn1l	6.8964e-05	1.06699	0.368	0.281	1	1_T cells	Rsbn1l
Smad3	6.96845e-05	1.12098	0.336	0.25	1	1_T cells	Smad3
Taf4b	7.2274e-05	1.19379	0.256	0.165	1	1_T cells	Taf4b
Ssh2	7.95591e-05	0.862789	0.516	0.477	1	1_T cells	Ssh2
Phf20l1	8.52823e-05	1.03379	0.412	0.35	1	1_T cells	Phf20l1
Iqgap2	8.85287e-05	0.880374	0.332	0.24	1	1_T cells	Iqgap2
Tmtc2	8.91322e-05	1.45926	0.312	0.215	1	1_T cells	Tmtc2
Pak2	9.4483e-05	0.848508	0.536	0.52	1	1_T cells	Pak2
Rfx7	9.71381e-05	1.41668	0.296	0.208	1	1_T cells	Rfx7
Wdr33	0.000105064	1.24715	0.376	0.306	1	1_T cells	Wdr33
Selplg	0.00010572	0.97478	0.332	0.237	1	1_T cells	Selplg
Gm26532	0.000111497	1.33678	0.252	0.165	1	1_T cells	Gm26532
Zcchc7	0.000122297	0.871836	0.512	0.469	1	1_T cells	Zcchc7
Matr3	0.000127218	1.06335	0.424	0.362	1	1_T cells	Matr3
Tob2	0.000131955	1.44003	0.344	0.276	1	1_T cells	Tob2
Ppm1b	0.000141673	1.27731	0.292	0.209	1	1_T cells	Ppm1b
Foxp1	0.000150994	0.557731	0.656	0.645	1	1_T cells	Foxp1
Tnfaip8	0.000156741	0.87537	0.58	0.574	1	1_T cells	Tnfaip8
Gpbp1	0.000162049	1.08746	0.492	0.454	1	1_T cells	Gpbp1
2310057J18Rik	0.00016613	0.31994	0.332	0.23	1	1_T cells	2310057J18Rik
Rpl6	0.000166487	0.250657	0.936	0.951	1	1_T cells	Rpl6
Jak1	0.000180979	0.57079	0.592	0.587	1	1_T cells	Jak1
Cdc42se2	0.000190612	1.00728	0.428	0.363	1	1_T cells	Cdc42se2
Rcor1	0.000199144	1.40953	0.28	0.203	1	1_T cells	Rcor1
Usp3	0.00021973	1.3953	0.328	0.258	1	1_T cells	Usp3
Galnt11	0.000227132	1.37525	0.272	0.196	1	1_T cells	Galnt11
Cnot4	0.000265539	0.962699	0.448	0.39	1	1_T cells	Cnot4
Ralgapa1	0.000274219	0.830399	0.34	0.264	1	1_T cells	Ralgapa1
Braf	0.000276029	1.20086	0.436	0.404	1	1_T cells	Braf
Arf4	0.000284418	0.652043	0.616	0.626	1	1_T cells	Arf4
Smg6	0.000310965	0.998964	0.392	0.326	1	1_T cells	Smg6
Tra2a	0.000370819	0.660085	0.552	0.541	1	1_T cells	Tra2a
Sec62	0.000373362	0.823753	0.544	0.563	1	1_T cells	Sec62
Foxo1	0.000374403	1.14505	0.3	0.223	1	1_T cells	Foxo1
Kdm5a	0.000405138	1.17994	0.308	0.236	1	1_T cells	Kdm5a
Rpl4	0.000425149	0.340636	0.78	0.787	1	1_T cells	Rpl4
Cd37	0.000454668	0.976711	0.276	0.196	1	1_T cells	Cd37
Pim1	0.000463989	0.747761	0.604	0.594	1	1_T cells	Pim1
Dnajc1	0.000467814	1.01848	0.404	0.353	1	1_T cells	Dnajc1
Gls	0.000482279	0.765203	0.54	0.509	1	1_T cells	Gls
Huwe1	0.000494472	0.882362	0.452	0.401	1	1_T cells	Huwe1
Trio	0.000499476	1.13691	0.372	0.319	1	1_T cells	Trio
Strn3	0.000535132	1.22012	0.348	0.286	1	1_T cells	Strn3
Med13	0.000554549	0.994038	0.444	0.396	1	1_T cells	Med13
Clasp2	0.0005889	1.14177	0.376	0.318	1	1_T cells	Clasp2
Ankrd17	0.00061553	0.88493	0.432	0.382	1	1_T cells	Ankrd17
Pde7b	0.000666611	1.46797	0.384	0.323	1	1_T cells	Pde7b
Ssbp2	0.000693018	1.40998	0.276	0.204	1	1_T cells	Ssbp2
Cd84	0.000693943	1.24967	0.268	0.194	1	1_T cells	Cd84
Hs2st1	0.000700051	1.45341	0.264	0.2	1	1_T cells	Hs2st1
Arhgap45	0.000713793	0.939549	0.328	0.255	1	1_T cells	Arhgap45
Ccm2	0.000743022	1.33656	0.26	0.187	1	1_T cells	Ccm2
Snrnp48	0.000746847	1.19103	0.292	0.228	1	1_T cells	Snrnp48
Sec11c	0.000762483	0.9986	0.392	0.339	1	1_T cells	Sec11c
Amd1	0.000796948	1.08229	0.284	0.208	1	1_T cells	Amd1
Peak1	0.000801827	0.586129	0.492	0.447	1	1_T cells	Peak1
Zc3h15	0.000862079	0.86732	0.396	0.34	1	1_T cells	Zc3h15
Nop53	0.00091545	1.42607	0.368	0.323	1	1_T cells	Nop53
Top2b	0.000922519	1.22511	0.276	0.21	1	1_T cells	Top2b
Tes	0.000934972	1.0433	0.288	0.216	1	1_T cells	Tes
Purb	0.000947724	1.24393	0.352	0.31	1	1_T cells	Purb
Rab2a	0.000969863	0.744816	0.516	0.526	1	1_T cells	Rab2a
Kpna1	0.000973584	1.31691	0.28	0.215	1	1_T cells	Kpna1
Hnrnph3	0.000979179	1.3044	0.308	0.25	1	1_T cells	Hnrnph3
Eprs	0.00112848	1.23729	0.3	0.239	1	1_T cells	Eprs
Pum1	0.00123392	0.967986	0.392	0.353	1	1_T cells	Pum1
Btf3	0.00127568	0.459979	0.732	0.748	1	1_T cells	Btf3
St3gal3	0.00142406	1.79257	0.268	0.21	1	1_T cells	St3gal3
Fli1	0.00144508	0.783258	0.48	0.444	1	1_T cells	Fli1
Rps19	0.00152501	0.304833	0.924	0.937	1	1_T cells	Rps19
Etnk1	0.00155247	1.34667	0.3	0.242	1	1_T cells	Etnk1
Gmds	0.00156993	0.895588	0.32	0.253	1	1_T cells	Gmds
Naca	0.00163169	0.302718	0.824	0.843	1	1_T cells	Naca
Vgll4	0.00169008	1.29261	0.292	0.229	1	1_T cells	Vgll4
Ube2d3	0.00187185	0.385964	0.644	0.678	1	1_T cells	Ube2d3
Ccnt1	0.00191739	1.07233	0.348	0.3	1	1_T cells	Ccnt1
Cwc22	0.00195171	0.772648	0.464	0.446	1	1_T cells	Cwc22
Usp34	0.00197177	0.98767	0.408	0.376	1	1_T cells	Usp34
Cdkn1b	0.00211128	0.882128	0.288	0.219	1	1_T cells	Cdkn1b
Snhg1	0.00212632	0.688395	0.472	0.432	1	1_T cells	Snhg1
Paip2	0.0021791	0.615675	0.528	0.515	1	1_T cells	Paip2
BC031181	0.00219198	1.18897	0.32	0.276	1	1_T cells	BC031181
Ttc28	0.00228399	1.60868	0.288	0.237	1	1_T cells	Ttc28
Nrd1	0.0023528	0.822766	0.372	0.33	1	1_T cells	Nrd1
Tle5	0.00236765	0.727823	0.456	0.437	1	1_T cells	Tle5
Tle4	0.00243419	1.01245	0.42	0.381	1	1_T cells	Tle4
Cd82	0.00250633	1.1048	0.296	0.237	1	1_T cells	Cd82
Gm100761	0.00267014	0.448004	0.776	0.795	1	1_T cells	Gm10076
Rb1	0.00277853	1.19141	0.328	0.281	1	1_T cells	Rb1
Nr4a1	0.00297608	1.00168	0.464	0.432	1	1_T cells	Nr4a1
Coq10b	0.00308934	0.652946	0.508	0.499	1	1_T cells	Coq10b
Ccnd2	0.00320281	0.752716	0.34	0.276	1	1_T cells	Ccnd2
Cast	0.00327436	0.896563	0.348	0.295	1	1_T cells	Cast
Brd4	0.00331132	0.7426	0.456	0.426	1	1_T cells	Brd4
Asxl2	0.00332962	1.18859	0.284	0.23	1	1_T cells	Asxl2
Tcp11l2	0.00369836	1.12671	0.316	0.259	1	1_T cells	Tcp11l2
Tnks2	0.00402057	1.0687	0.384	0.345	1	1_T cells	Tnks2
Osbpl8	0.00415874	0.477141	0.5	0.451	1	1_T cells	Osbpl8
Cmss1	0.00436801	0.563126	0.356	0.307	1	1_T cells	Cmss1
Pafah1b1	0.00437151	0.644535	0.548	0.566	1	1_T cells	Pafah1b1
Sltm	0.00469642	0.917232	0.368	0.338	1	1_T cells	Sltm
Lnpep	0.00497306	0.705553	0.388	0.341	1	1_T cells	Lnpep
Rab21	0.00510717	0.654616	0.432	0.411	1	1_T cells	Rab21
Slc25a36	0.00523858	0.919133	0.304	0.253	1	1_T cells	Slc25a36
Mideas	0.00546922	1.23761	0.292	0.239	1	1_T cells	Mideas
Rcsd1	0.00553534	0.924949	0.26	0.199	1	1_T cells	Rcsd1
Snrnp70	0.00554965	0.863255	0.412	0.397	1	1_T cells	Snrnp70
Rbm3	0.00569763	0.405799	0.612	0.627	1	1_T cells	Rbm3
Ahnak	0.00579142	0.273027	0.436	0.369	1	1_T cells	Ahnak
Slk	0.00593231	0.719602	0.344	0.296	1	1_T cells	Slk
Birc6	0.00596807	0.768601	0.44	0.427	1	1_T cells	Birc6
Crip1	0.00618029	0.402448	0.576	0.554	1	1_T cells	Crip1
Mier1	0.00629791	1.09967	0.34	0.311	1	1_T cells	Mier1
Tcf12	0.00721246	0.896735	0.412	0.396	1	1_T cells	Tcf12
Tlk1	0.00749881	1.29908	0.264	0.219	1	1_T cells	Tlk1
Large11	0.00755405	0.556367	0.2	0.318	1	1_T cells	Large1
Srsf7	0.00813848	0.418807	0.6	0.634	1	1_T cells	Srsf7
Tmem30a	0.00818706	0.987409	0.276	0.231	1	1_T cells	Tmem30a
Mapk1	0.00895029	0.837741	0.392	0.371	1	1_T cells	Mapk1
Herc1	0.00931733	0.687962	0.328	0.283	1	1_T cells	Herc1
Chd6	0.00981906	0.95417	0.296	0.252	1	1_T cells	Chd6
Luc7l2	0.00992268	0.711899	0.528	0.544	1	1_T cells	Luc7l2
Mrpl30	0.0099703	0.299188	0.152	0.253	1	1_T cells	Mrpl30
F13a1	4.24364e-204	6.43397	0.886	0.02	1.42994e-199	2_Mac-Endocytic	F13a1
Ccl8	1.75231e-164	8.16168	0.705	0.013	5.90459e-160	2_Mac-Endocytic	Ccl8
Pf4	5.93748e-161	5.16837	0.987	0.103	2.00069e-156	2_Mac-Endocytic	Pf4
Ccl24	2.09026e-156	6.48233	0.658	0.009	7.04333e-152	2_Mac-Endocytic	Ccl24
Mrc1	1.48544e-154	5.43958	1	0.129	5.00535e-150	2_Mac-Endocytic	Mrc1
Igf1	9.2455e-154	5.48616	0.718	0.021	3.11536e-149	2_Mac-Endocytic	Igf1
Folr2	2.18263e-153	6.76242	0.611	0.004	7.35459e-149	2_Mac-Endocytic	Folr2
Cd163	8.10597e-145	7.06464	0.624	0.011	2.73139e-140	2_Mac-Endocytic	Cd163
Fcrls	2.19566e-142	4.14525	0.839	0.058	7.39848e-138	2_Mac-Endocytic	Fcrls
Cd209f	5.24185e-139	7.23237	0.544	0.002	1.76629e-134	2_Mac-Endocytic	Cd209f
Ednrb	1.22779e-133	6.94393	0.591	0.012	4.13715e-129	2_Mac-Endocytic	Ednrb
Gas6	5.5248e-128	4.40705	0.725	0.044	1.86164e-123	2_Mac-Endocytic	Gas6
Clec10a	4.36607e-123	5.28856	0.597	0.019	1.47119e-118	2_Mac-Endocytic	Clec10a
Ccl7	6.02156e-122	5.54691	0.631	0.027	2.02903e-117	2_Mac-Endocytic	Ccl7
Cfp	3.87281e-119	3.83813	0.819	0.083	1.30498e-114	2_Mac-Endocytic	Cfp
Pltp	8.18178e-114	3.86048	0.872	0.118	2.75693e-109	2_Mac-Endocytic	Pltp
Cd209g	1.39678e-111	7.70656	0.436	0.001	4.7066e-107	2_Mac-Endocytic	Cd209g
Pla2g2d	6.96488e-106	6.48147	0.436	0.004	2.34689e-101	2_Mac-Endocytic	Pla2g2d
Lyve1	6.46123e-100	7.28514	0.443	0.008	2.17718e-95	2_Mac-Endocytic	Lyve1
Psd3	1.41905e-99	3.93303	0.805	0.11	4.78162e-95	2_Mac-Endocytic	Psd3
Ccl2	5.15986e-99	4.4934	0.711	0.072	1.73867e-94	2_Mac-Endocytic	Ccl2
Igfbp4	1.07137e-96	3.21993	0.866	0.138	3.61009e-92	2_Mac-Endocytic	Igfbp4
Mgl2	3.90075e-96	3.45118	0.745	0.085	1.3144e-91	2_Mac-Endocytic	Mgl2
Tslp	1.28297e-91	6.50761	0.423	0.01	4.32309e-87	2_Mac-Endocytic	Tslp
Rgl1	1.36916e-91	3.66863	0.839	0.143	4.61351e-87	2_Mac-Endocytic	Rgl1
Cfh	8.15629e-89	3.34316	0.839	0.152	2.74834e-84	2_Mac-Endocytic	Cfh
Bank1	1.83581e-87	2.61541	0.591	0.044	6.18595e-83	2_Mac-Endocytic	Bank1
Rnasel	3.51251e-86	3.78733	0.658	0.072	1.18358e-81	2_Mac-Endocytic	Rnasel
Selenop	3.40089e-83	3.22758	1	0.544	1.14596e-78	2_Mac-Endocytic	Selenop
Nxpe5	2.52235e-82	4.87643	0.362	0.005	8.49932e-78	2_Mac-Endocytic	Nxpe5
Plekhg5	4.7848e-82	5.1249	0.416	0.014	1.61229e-77	2_Mac-Endocytic	Plekhg5
Slc39a12	2.34846e-81	7.3334	0.349	0.004	7.91337e-77	2_Mac-Endocytic	Slc39a12
Pdgfc	5.82632e-81	5.22178	0.43	0.018	1.96324e-76	2_Mac-Endocytic	Pdgfc
Cbr2	2.28215e-79	2.48489	0.799	0.131	7.68994e-75	2_Mac-Endocytic	Cbr2
Slc15a2	3.11188e-79	5.45922	0.342	0.004	1.04858e-74	2_Mac-Endocytic	Slc15a2
Nrp2	1.0986e-78	3.14312	0.832	0.166	3.70185e-74	2_Mac-Endocytic	Nrp2
Fcna	1.22898e-77	6.89985	0.322	0.003	4.14118e-73	2_Mac-Endocytic	Fcna
Cd36	2.7665e-77	3.53105	0.705	0.103	9.32199e-73	2_Mac-Endocytic	Cd36
Aoah	1.2434e-76	2.8865	0.664	0.082	4.18975e-72	2_Mac-Endocytic	Aoah
Colec12	4.86553e-75	4.12821	0.483	0.035	1.63949e-70	2_Mac-Endocytic	Colec12
Stab1	3.55851e-74	3.30189	0.698	0.106	1.19908e-69	2_Mac-Endocytic	Stab1
Fcgrt	2.24375e-72	3.16332	0.745	0.129	7.56055e-68	2_Mac-Endocytic	Fcgrt
Ltc4s	1.28269e-70	3.76261	0.51	0.046	4.32215e-66	2_Mac-Endocytic	Ltc4s
Arhgap10	1.29837e-69	3.2831	0.758	0.153	4.37498e-65	2_Mac-Endocytic	Arhgap10
Mmp9	9.57055e-69	3.90047	0.342	0.01	3.22489e-64	2_Mac-Endocytic	Mmp9
Fcgr2b	1.08767e-68	3.17742	0.631	0.088	3.665e-64	2_Mac-Endocytic	Fcgr2b
Abca1	1.11352e-68	2.60886	0.966	0.376	3.75213e-64	2_Mac-Endocytic	Abca1
Pmp22	1.61862e-68	2.77884	0.846	0.219	5.4541e-64	2_Mac-Endocytic	Pmp22
Samd4	4.00291e-68	4.46305	0.423	0.027	1.34882e-63	2_Mac-Endocytic	Samd4
Ccl9	8.93197e-68	3.3604	0.678	0.113	3.00972e-63	2_Mac-Endocytic	Ccl9
Gm56663	3.47193e-67	2.58339	0.839	0.198	1.1699e-62	2_Mac-Endocytic	Gm56663
C4b	3.6193e-67	6.50402	0.295	0.004	1.21956e-62	2_Mac-Endocytic	C4b
Snx8	9.36809e-67	2.97087	0.691	0.118	3.15667e-62	2_Mac-Endocytic	Snx8
Stard8	7.11566e-66	3.64464	0.497	0.048	2.39769e-61	2_Mac-Endocytic	Stard8
Blvrb	2.32478e-65	2.61679	0.846	0.238	7.83357e-61	2_Mac-Endocytic	Blvrb
Cd209b	2.72389e-64	5.18293	0.309	0.008	9.17843e-60	2_Mac-Endocytic	Cd209b
Msr1	6.4031e-64	2.96697	0.678	0.118	2.15759e-59	2_Mac-Endocytic	Msr1
Cp	8.52487e-64	3.41252	0.49	0.048	2.87254e-59	2_Mac-Endocytic	Cp
Lyz2	1.81644e-63	2.23691	0.987	0.483	6.12067e-59	2_Mac-Endocytic	Lyz2
Sash1	4.3938e-63	2.82398	0.732	0.151	1.48053e-58	2_Mac-Endocytic	Sash1
Dab21	2.53818e-62	2.56638	0.919	0.335	8.55267e-58	2_Mac-Endocytic	Dab2
Gm30382	3.70866e-62	5.42261	0.295	0.007	1.24967e-57	2_Mac-Endocytic	Gm30382
Ifi207	4.75459e-62	2.49691	0.913	0.287	1.60211e-57	2_Mac-Endocytic	Ifi207
Clmp	1.67135e-61	2.95367	0.55	0.071	5.63178e-57	2_Mac-Endocytic	Clmp
Rab7b	2.92722e-61	2.81845	0.779	0.198	9.86358e-57	2_Mac-Endocytic	Rab7b
Hal	1.11016e-60	5.52412	0.329	0.014	3.7408e-56	2_Mac-Endocytic	Hal
Itsn1	1.28632e-59	2.62267	0.765	0.179	4.33439e-55	2_Mac-Endocytic	Itsn1
C5ar1	2.42134e-59	2.21668	0.772	0.168	8.15895e-55	2_Mac-Endocytic	C5ar1
Myo5a	4.24955e-59	2.81835	0.792	0.218	1.43193e-54	2_Mac-Endocytic	Myo5a
Glp2r	4.1811e-58	2.7461	0.644	0.116	1.40886e-53	2_Mac-Endocytic	Glp2r
Ctsb1	4.30951e-57	1.7955	0.993	0.652	1.45213e-52	2_Mac-Endocytic	Ctsb
Ankrd33b	1.13528e-56	2.35995	0.537	0.073	3.82544e-52	2_Mac-Endocytic	Ankrd33b
Grn	1.39809e-56	2.24015	0.913	0.335	4.711e-52	2_Mac-Endocytic	Grn
Tbxas1	2.2078e-56	2.78709	0.591	0.094	7.43942e-52	2_Mac-Endocytic	Tbxas1
Fxyd2	4.6557e-56	3.32343	0.443	0.046	1.56879e-51	2_Mac-Endocytic	Fxyd2
App	2.35976e-55	2.05703	0.96	0.441	7.95145e-51	2_Mac-Endocytic	App
Reps2	7.60716e-55	3.36461	0.49	0.063	2.56331e-50	2_Mac-Endocytic	Reps2
Gas2l3	2.76329e-54	2.95479	0.631	0.124	9.31118e-50	2_Mac-Endocytic	Gas2l3
Clec4a1	1.40125e-53	2.37279	0.631	0.114	4.72164e-49	2_Mac-Endocytic	Clec4a1
Wwp1	6.18266e-53	2.59328	0.664	0.145	2.08331e-48	2_Mac-Endocytic	Wwp1
Rbpj	1.34805e-52	2.8685	0.933	0.446	4.5424e-48	2_Mac-Endocytic	Rbpj
C3ar11	2.08461e-52	2.23398	0.785	0.219	7.02431e-48	2_Mac-Endocytic	C3ar1
Mcoln2	2.84187e-52	4.50257	0.262	0.008	9.57597e-48	2_Mac-Endocytic	Mcoln2
Clec4n	3.33336e-52	2.51294	0.651	0.138	1.12321e-47	2_Mac-Endocytic	Clec4n
Serpinb8	7.80003e-50	3.01613	0.49	0.071	2.6283e-45	2_Mac-Endocytic	Serpinb8
Rab11fip5	8.47686e-50	4.39207	0.315	0.021	2.85636e-45	2_Mac-Endocytic	Rab11fip5
Hmox1	2.44346e-49	3.13705	0.745	0.211	8.23349e-45	2_Mac-Endocytic	Hmox1
Cndp2	4.52864e-49	2.67049	0.544	0.094	1.52597e-44	2_Mac-Endocytic	Cndp2
Pros1	7.20393e-49	3.10948	0.523	0.09	2.42743e-44	2_Mac-Endocytic	Pros1
Npl	7.5707e-49	2.91974	0.45	0.058	2.55102e-44	2_Mac-Endocytic	Npl
Cd209d	1.63296e-48	5.60609	0.255	0.01	5.50241e-44	2_Mac-Endocytic	Cd209d
Ninj1	1.97616e-48	1.86555	0.893	0.323	6.65888e-44	2_Mac-Endocytic	Ninj1
Nav1	4.33282e-48	2.45531	0.51	0.08	1.45999e-43	2_Mac-Endocytic	Nav1
Mtmr10	5.54549e-48	3.35804	0.409	0.047	1.86861e-43	2_Mac-Endocytic	Mtmr10
Mctp1	8.44171e-48	2.22985	0.711	0.179	2.84452e-43	2_Mac-Endocytic	Mctp1
Slc9a9	1.51905e-47	2.06103	0.913	0.456	5.11859e-43	2_Mac-Endocytic	Slc9a9
Raph1	1.64473e-47	2.58654	0.718	0.201	5.54207e-43	2_Mac-Endocytic	Raph1
Sulf2	1.71032e-47	2.82887	0.477	0.07	5.7631e-43	2_Mac-Endocytic	Sulf2
Slc11a2	4.21118e-47	2.37293	0.584	0.114	1.419e-42	2_Mac-Endocytic	Slc11a2
Zdhhc14	6.41793e-47	2.01835	0.839	0.282	2.16259e-42	2_Mac-Endocytic	Zdhhc14
Aldh2	4.29053e-46	2.09322	0.711	0.186	1.44574e-41	2_Mac-Endocytic	Aldh2
Ap2a2	9.21069e-46	2.35573	0.617	0.135	3.10364e-41	2_Mac-Endocytic	Ap2a2
Gm56862	1.01668e-45	2.90237	0.409	0.049	3.42579e-41	2_Mac-Endocytic	Gm56862
Atp6v1a	2.30349e-45	2.19292	0.852	0.353	7.76186e-41	2_Mac-Endocytic	Atp6v1a
Ccdc152	3.04776e-45	3.28006	0.349	0.033	1.02697e-40	2_Mac-Endocytic	Ccdc152
Csf1r1	3.11354e-45	1.66626	0.946	0.424	1.04914e-40	2_Mac-Endocytic	Csf1r
Clec4d	6.8314e-45	0.761127	0.53	0.09	2.30191e-40	2_Mac-Endocytic	Clec4d
Bach1	8.28756e-45	2.11272	0.819	0.301	2.79258e-40	2_Mac-Endocytic	Bach1
Hacd4	9.00991e-45	2.43099	0.523	0.092	3.03598e-40	2_Mac-Endocytic	Hacd4
Susd1	1.03212e-44	2.94169	0.383	0.044	3.47784e-40	2_Mac-Endocytic	Susd1
Mtss1	1.94584e-44	2.19793	0.678	0.176	6.5567e-40	2_Mac-Endocytic	Mtss1
Ms4a6d	4.68097e-44	2.1132	0.772	0.255	1.5773e-39	2_Mac-Endocytic	Ms4a6d
Gm15726	8.37581e-44	3.64358	0.396	0.051	2.82231e-39	2_Mac-Endocytic	Gm15726
Cd302	1.34622e-43	2.07371	0.644	0.15	4.53622e-39	2_Mac-Endocytic	Cd302
Eps8	1.41328e-43	2.39372	0.671	0.181	4.76219e-39	2_Mac-Endocytic	Eps8
Trim30c	1.88209e-43	3.83093	0.282	0.019	6.3419e-39	2_Mac-Endocytic	Trim30c
Fnip2	2.60152e-43	2.6602	0.745	0.267	8.76609e-39	2_Mac-Endocytic	Fnip2
Sgpl1	2.90364e-43	2.16791	0.785	0.272	9.78411e-39	2_Mac-Endocytic	Sgpl1
Cltc	5.84153e-43	1.78692	0.899	0.419	1.96836e-38	2_Mac-Endocytic	Cltc
Dse	6.2551e-43	2.30828	0.51	0.088	2.10772e-38	2_Mac-Endocytic	Dse
Mt11	1.04066e-42	1.86496	0.973	0.525	3.50659e-38	2_Mac-Endocytic	Mt1
Serpinb6a	1.07925e-42	2.38152	0.617	0.148	3.63666e-38	2_Mac-Endocytic	Serpinb6a
Etv1	4.92467e-42	4.69648	0.268	0.018	1.65942e-37	2_Mac-Endocytic	Etv1
Ralgds	5.68138e-42	2.73562	0.456	0.075	1.9144e-37	2_Mac-Endocytic	Ralgds
Gas7	1.35718e-41	1.89058	0.624	0.139	4.57315e-37	2_Mac-Endocytic	Gas7
Phyhd1	1.61931e-41	3.52756	0.289	0.022	5.45642e-37	2_Mac-Endocytic	Phyhd1
Rnf150	1.71862e-41	2.86204	0.369	0.045	5.79105e-37	2_Mac-Endocytic	Rnf150
Cebpb	3.71331e-41	1.65047	0.953	0.632	1.25124e-36	2_Mac-Endocytic	Cebpb
Tspan3	6.4384e-41	2.44423	0.45	0.072	2.16948e-36	2_Mac-Endocytic	Tspan3
Rab31	1.51858e-40	1.74183	0.651	0.16	5.11699e-36	2_Mac-Endocytic	Rab31
Lamp11	1.94663e-40	1.48011	0.953	0.569	6.55937e-36	2_Mac-Endocytic	Lamp1
Gm31223	2.00811e-40	3.45099	0.336	0.037	6.76654e-36	2_Mac-Endocytic	Gm31223
Lgmn1	3.25955e-40	1.65458	0.973	0.521	1.09834e-35	2_Mac-Endocytic	Lgmn
Ophn11	3.80963e-40	1.92095	0.651	0.164	1.28369e-35	2_Mac-Endocytic	Ophn1
Hk3	1.02741e-39	2.67457	0.349	0.04	3.46196e-35	2_Mac-Endocytic	Hk3
Itm2b1	1.49973e-39	1.11174	1	0.895	5.05349e-35	2_Mac-Endocytic	Itm2b
Maoa	1.88616e-39	4.01244	0.268	0.021	6.3556e-35	2_Mac-Endocytic	Maoa
Nceh11	2.60901e-39	2.11099	0.732	0.236	8.79132e-35	2_Mac-Endocytic	Nceh1
Ifitm2	2.64541e-39	1.11622	0.926	0.418	8.91397e-35	2_Mac-Endocytic	Ifitm2
Tfec	3.61389e-38	3.47132	0.275	0.023	1.21774e-33	2_Mac-Endocytic	Tfec
Rnase41	7.27165e-38	2.07656	0.685	0.207	2.45026e-33	2_Mac-Endocytic	Rnase4
Gpx3	1.06876e-37	3.92818	0.262	0.021	3.60129e-33	2_Mac-Endocytic	Gpx3
Arfgef2	1.97091e-37	2.36389	0.57	0.139	6.64119e-33	2_Mac-Endocytic	Arfgef2
Ifi204	3.00981e-37	2.67639	0.443	0.079	1.01419e-32	2_Mac-Endocytic	Ifi204
Adam15	4.91957e-37	2.72313	0.409	0.069	1.6577e-32	2_Mac-Endocytic	Adam15
Ier31	1.3677e-36	1.88563	0.819	0.315	4.60859e-32	2_Mac-Endocytic	Ier3
Wdfy3	1.99838e-36	1.99048	0.711	0.23	6.73374e-32	2_Mac-Endocytic	Wdfy3
Ifi202b	5.14583e-36	2.17462	0.617	0.171	1.73394e-31	2_Mac-Endocytic	Ifi202b
Sema4a	5.58304e-36	1.87688	0.523	0.116	1.88126e-31	2_Mac-Endocytic	Sema4a
Vat1	9.90967e-36	3.08229	0.416	0.076	3.33916e-31	2_Mac-Endocytic	Vat1
Cln8	1.0791e-35	2.45844	0.443	0.083	3.63614e-31	2_Mac-Endocytic	Cln8
Sdc3	1.36095e-35	2.4801	0.51	0.115	4.58585e-31	2_Mac-Endocytic	Sdc3
Pfkfb3	1.39302e-35	1.82055	0.617	0.166	4.69391e-31	2_Mac-Endocytic	Pfkfb3
Scpep11	1.90375e-35	1.69663	0.765	0.279	6.41487e-31	2_Mac-Endocytic	Scpep1
Ftl11	1.91974e-35	1.2005	1	0.868	6.46875e-31	2_Mac-Endocytic	Ftl1
Serinc3	2.28637e-35	1.15636	0.993	0.78	7.70416e-31	2_Mac-Endocytic	Serinc3
Ahnak1	2.48303e-35	1.56979	0.832	0.322	8.36681e-31	2_Mac-Endocytic	Ahnak
Maf1	2.75536e-35	1.82018	0.799	0.311	9.28446e-31	2_Mac-Endocytic	Maf
Emp1	3.99213e-35	2.51559	0.57	0.163	1.34519e-30	2_Mac-Endocytic	Emp1
Plek	1.10055e-34	1.41573	0.946	0.488	3.70842e-30	2_Mac-Endocytic	Plek
Ethe1	1.3343e-34	2.06475	0.443	0.082	4.49605e-30	2_Mac-Endocytic	Ethe1
Rasal2	1.61496e-34	2.03749	0.55	0.13	5.44176e-30	2_Mac-Endocytic	Rasal2
Ap1b1	1.80689e-34	2.3111	0.49	0.106	6.0885e-30	2_Mac-Endocytic	Ap1b1
Npc1	2.29519e-34	2.11621	0.517	0.121	7.73388e-30	2_Mac-Endocytic	Npc1
Adgre11	2.3533e-34	1.39986	0.919	0.404	7.92969e-30	2_Mac-Endocytic	Adgre1
Dusp3	2.74453e-34	2.0653	0.55	0.134	9.24798e-30	2_Mac-Endocytic	Dusp3
Kctd12	3.0546e-34	1.59892	0.926	0.484	1.02928e-29	2_Mac-Endocytic	Kctd12
Ms4a4a	9.98165e-34	2.62175	0.416	0.075	3.36342e-29	2_Mac-Endocytic	Ms4a4a
Por	1.00219e-33	1.88199	0.758	0.292	3.37698e-29	2_Mac-Endocytic	Por
Eepd1	1.3523e-33	2.29048	0.597	0.178	4.55673e-29	2_Mac-Endocytic	Eepd1
Sdcbp	1.76796e-33	1.32976	0.946	0.537	5.95731e-29	2_Mac-Endocytic	Sdcbp
Dtnbp1	1.90496e-33	1.86211	0.738	0.282	6.41894e-29	2_Mac-Endocytic	Dtnbp1
Optn	3.57299e-33	2.26874	0.416	0.077	1.20395e-28	2_Mac-Endocytic	Optn
Nrp1	4.60766e-33	1.9356	0.517	0.124	1.5526e-28	2_Mac-Endocytic	Nrp1
Irf2bp2	5.24985e-33	1.42188	0.852	0.372	1.76899e-28	2_Mac-Endocytic	Irf2bp2
Tnfsf13	6.73608e-33	2.37842	0.369	0.06	2.26979e-28	2_Mac-Endocytic	Tnfsf13
Pirb	7.29686e-33	2.10645	0.409	0.073	2.45875e-28	2_Mac-Endocytic	Pirb
Fnip1	7.63287e-33	1.43038	0.926	0.503	2.57197e-28	2_Mac-Endocytic	Fnip1
Pepd	7.964e-33	1.973	0.611	0.182	2.68355e-28	2_Mac-Endocytic	Pepd
Casp4	1.48835e-32	1.78026	0.711	0.256	5.01513e-28	2_Mac-Endocytic	Casp4
Hdac9	2.1472e-32	2.44061	0.47	0.103	7.23521e-28	2_Mac-Endocytic	Hdac9
Arap1	2.68885e-32	1.84302	0.523	0.127	9.06034e-28	2_Mac-Endocytic	Arap1
Sbno2	3.55042e-32	1.7903	0.55	0.15	1.19635e-27	2_Mac-Endocytic	Sbno2
Smagp	5.45314e-32	2.16607	0.456	0.099	1.83749e-27	2_Mac-Endocytic	Smagp
Glul1	9.36414e-32	1.59153	0.765	0.288	3.15534e-27	2_Mac-Endocytic	Glul
Sult1a1	1.41918e-31	2.02706	0.336	0.048	4.78207e-27	2_Mac-Endocytic	Sult1a1
Rnd3	1.54237e-31	2.32193	0.47	0.109	5.19716e-27	2_Mac-Endocytic	Rnd3
Tcf41	1.87512e-31	1.57689	0.819	0.343	6.31841e-27	2_Mac-Endocytic	Tcf4
Tmem106a	2.46607e-31	2.27448	0.416	0.083	8.30967e-27	2_Mac-Endocytic	Tmem106a
Fcgr31	2.6424e-31	1.45915	0.785	0.296	8.90384e-27	2_Mac-Endocytic	Fcgr3
Kitl	3.49217e-31	2.29704	0.416	0.084	1.17672e-26	2_Mac-Endocytic	Kitl
Rragc	3.66714e-31	1.51415	0.644	0.203	1.23568e-26	2_Mac-Endocytic	Rragc
Mir22hg	4.0253e-31	1.59138	0.577	0.159	1.35636e-26	2_Mac-Endocytic	Mir22hg
Sbf2	4.52861e-31	1.61115	0.718	0.251	1.52596e-26	2_Mac-Endocytic	Sbf2
Ptprm	4.7667e-31	2.92794	0.302	0.042	1.60619e-26	2_Mac-Endocytic	Ptprm
Gm38875	5.89202e-31	2.19855	0.389	0.071	1.98537e-26	2_Mac-Endocytic	Gm38875
Tbc1d91	7.02828e-31	1.49386	0.772	0.301	2.36825e-26	2_Mac-Endocytic	Tbc1d9
Tmem37	8.8472e-31	2.04276	0.342	0.053	2.98115e-26	2_Mac-Endocytic	Tmem37
Slc6a6	9.05651e-31	1.52992	0.819	0.353	3.05168e-26	2_Mac-Endocytic	Slc6a6
Entpd7	2.51124e-30	2.43755	0.309	0.044	8.46188e-26	2_Mac-Endocytic	Entpd7
Timp21	2.78885e-30	1.71686	0.745	0.294	9.39732e-26	2_Mac-Endocytic	Timp2
Bmp2k	3.65433e-30	1.41904	0.651	0.206	1.23136e-25	2_Mac-Endocytic	Bmp2k
Rbms1	5.23495e-30	1.3602	0.886	0.454	1.76397e-25	2_Mac-Endocytic	Rbms1
Gm46224	5.35438e-30	2.04146	0.53	0.145	1.80421e-25	2_Mac-Endocytic	Gm46224
Plekhm21	5.57725e-30	1.62962	0.691	0.227	1.87931e-25	2_Mac-Endocytic	Plekhm2
Eif1a	5.77658e-30	1.92029	0.685	0.255	1.94648e-25	2_Mac-Endocytic	Eif1a
Clec12a	6.53974e-30	2.14024	0.349	0.059	2.20363e-25	2_Mac-Endocytic	Clec12a
Bcl3	7.51928e-30	1.91243	0.584	0.176	2.5337e-25	2_Mac-Endocytic	Bcl3
Gpr146	7.7311e-30	2.95817	0.262	0.03	2.60507e-25	2_Mac-Endocytic	Gpr146
Pcyt1a	9.00287e-30	1.99682	0.557	0.159	3.03361e-25	2_Mac-Endocytic	Pcyt1a
Iqgap21	9.57729e-30	1.23795	0.664	0.204	3.22716e-25	2_Mac-Endocytic	Iqgap2
Ifitm3	1.06504e-29	0.904514	0.852	0.359	3.58877e-25	2_Mac-Endocytic	Ifitm3
B4galt5	1.15833e-29	1.7603	0.718	0.285	3.90311e-25	2_Mac-Endocytic	B4galt5
Canx	1.28445e-29	1.32583	0.913	0.471	4.32807e-25	2_Mac-Endocytic	Canx
Trib1	1.58431e-29	1.71954	0.577	0.164	5.33848e-25	2_Mac-Endocytic	Trib1
Itgam	1.99481e-29	1.52916	0.55	0.149	6.72171e-25	2_Mac-Endocytic	Itgam
Ccl6	2.17964e-29	2.73262	0.597	0.19	7.34451e-25	2_Mac-Endocytic	Ccl6
5031439G07Rik	3.28143e-29	1.7592	0.537	0.143	1.10571e-24	2_Mac-Endocytic	5031439G07Rik
Kctd6	3.86789e-29	2.87112	0.302	0.045	1.30332e-24	2_Mac-Endocytic	Kctd6
Eps15	3.92898e-29	1.53919	0.644	0.204	1.32391e-24	2_Mac-Endocytic	Eps15
Ifi203	4.14924e-29	1.88915	0.705	0.279	1.39813e-24	2_Mac-Endocytic	Ifi203
Dnajc13	4.41002e-29	1.46122	0.577	0.158	1.486e-24	2_Mac-Endocytic	Dnajc13
Pid11	4.81486e-29	1.21653	0.872	0.395	1.62242e-24	2_Mac-Endocytic	Pid1
B4galt6	5.28675e-29	2.4913	0.403	0.085	1.78142e-24	2_Mac-Endocytic	B4galt6
Cd93	1.10175e-28	1.72205	0.362	0.065	3.71245e-24	2_Mac-Endocytic	Cd93
Lmo2	1.75707e-28	1.68779	0.503	0.125	5.92063e-24	2_Mac-Endocytic	Lmo2
Apoe1	1.82476e-28	0.960909	1	0.557	6.14871e-24	2_Mac-Endocytic	Apoe
Tpp11	2.39078e-28	1.61351	0.617	0.195	8.05596e-24	2_Mac-Endocytic	Tpp1
Rhobtb1	2.41653e-28	2.35531	0.295	0.044	8.14275e-24	2_Mac-Endocytic	Rhobtb1
Fem1c	2.93676e-28	1.5996	0.745	0.312	9.8957e-24	2_Mac-Endocytic	Fem1c
Lonrf3	3.41658e-28	3.00148	0.282	0.039	1.15125e-23	2_Mac-Endocytic	Lonrf3
Ctsd	3.61563e-28	1.30303	0.826	0.401	1.21832e-23	2_Mac-Endocytic	Ctsd
Pde2a	5.8437e-28	2.13346	0.362	0.069	1.96909e-23	2_Mac-Endocytic	Pde2a
Fchsd2	6.21637e-28	2.22026	0.658	0.245	2.09467e-23	2_Mac-Endocytic	Fchsd2
Man1a	6.70863e-28	1.55447	0.919	0.587	2.26054e-23	2_Mac-Endocytic	Man1a
Ctsc1	7.34818e-28	0.994633	0.98	0.535	2.47604e-23	2_Mac-Endocytic	Ctsc
Marcksl11	1.46589e-27	1.2171	0.846	0.38	4.93946e-23	2_Mac-Endocytic	Marcksl1
Ddx60	2.41506e-27	2.62823	0.255	0.032	8.13777e-23	2_Mac-Endocytic	Ddx60
Frmd4b1	2.42985e-27	1.4116	0.799	0.361	8.18761e-23	2_Mac-Endocytic	Frmd4b
Plin2	2.53013e-27	1.54979	0.611	0.196	8.52552e-23	2_Mac-Endocytic	Plin2
Asah11	2.67792e-27	1.37961	0.698	0.255	9.02352e-23	2_Mac-Endocytic	Asah1
Sfmbt11	3.82859e-27	1.60597	0.678	0.245	1.29008e-22	2_Mac-Endocytic	Sfmbt1
Prkn	4.19402e-27	2.02636	0.483	0.133	1.41322e-22	2_Mac-Endocytic	Prkn
Cacna1a1	4.55102e-27	1.3022	0.785	0.317	1.53351e-22	2_Mac-Endocytic	Cacna1a
Tns1	4.57311e-27	2.09777	0.369	0.073	1.54095e-22	2_Mac-Endocytic	Tns1
Lamp21	4.5952e-27	1.16872	0.919	0.504	1.5484e-22	2_Mac-Endocytic	Lamp2
Dclre1c	4.62008e-27	1.39427	0.644	0.22	1.55678e-22	2_Mac-Endocytic	Dclre1c
Ctns	6.13219e-27	2.25087	0.349	0.066	2.0663e-22	2_Mac-Endocytic	Ctns
Impact	8.27175e-27	1.61515	0.745	0.328	2.78725e-22	2_Mac-Endocytic	Impact
Lmna	1.07381e-26	1.49867	0.758	0.319	3.61832e-22	2_Mac-Endocytic	Lmna
Fer	1.09957e-26	2.29324	0.322	0.057	3.70512e-22	2_Mac-Endocytic	Fer
Slc29a1	1.11517e-26	2.22749	0.356	0.068	3.75769e-22	2_Mac-Endocytic	Slc29a1
Slfn2	1.11684e-26	1.47139	0.799	0.364	3.76331e-22	2_Mac-Endocytic	Slfn2
Plekho2	1.19902e-26	1.40769	0.698	0.257	4.04021e-22	2_Mac-Endocytic	Plekho2
Rbm471	1.20159e-26	1.34963	0.826	0.384	4.04888e-22	2_Mac-Endocytic	Rbm47
Clec4a21	1.37613e-26	1.34836	0.698	0.257	4.63701e-22	2_Mac-Endocytic	Clec4a2
Ctsl1	1.52483e-26	1.4233	0.792	0.341	5.13807e-22	2_Mac-Endocytic	Ctsl
Rnf130	1.72525e-26	1.20858	0.832	0.362	5.8134e-22	2_Mac-Endocytic	Rnf130
Hexa1	1.7731e-26	1.22657	0.826	0.367	5.97464e-22	2_Mac-Endocytic	Hexa
Tom1	2.39807e-26	1.59448	0.497	0.138	8.08054e-22	2_Mac-Endocytic	Tom1
Naa50	2.55022e-26	1.66778	0.658	0.253	8.59323e-22	2_Mac-Endocytic	Naa50
Cd33	3.21355e-26	1.34707	0.611	0.196	1.08284e-21	2_Mac-Endocytic	Cd33
Sh3bp5	3.35575e-26	1.70581	0.523	0.15	1.13075e-21	2_Mac-Endocytic	Sh3bp5
Rabep1	3.69214e-26	1.4271	0.725	0.281	1.2441e-21	2_Mac-Endocytic	Rabep1
Gns1	4.11646e-26	1.17695	0.792	0.327	1.38708e-21	2_Mac-Endocytic	Gns
Spic	4.27731e-26	2.16132	0.477	0.131	1.44128e-21	2_Mac-Endocytic	Spic
Il6ra	4.63901e-26	1.69069	0.597	0.194	1.56316e-21	2_Mac-Endocytic	Il6ra
Eif4e	5.02288e-26	1.90361	0.711	0.312	1.69251e-21	2_Mac-Endocytic	Eif4e
Tgfbi1	5.11568e-26	1.34891	0.718	0.286	1.72378e-21	2_Mac-Endocytic	Tgfbi
Pi4k2a	5.21022e-26	1.45241	0.436	0.104	1.75564e-21	2_Mac-Endocytic	Pi4k2a
Mpp1	7.74765e-26	1.57324	0.423	0.098	2.61065e-21	2_Mac-Endocytic	Mpp1
Mertk	7.93766e-26	1.81382	0.369	0.075	2.67467e-21	2_Mac-Endocytic	Mertk
Qki	9.85804e-26	1.18435	0.906	0.498	3.32176e-21	2_Mac-Endocytic	Qki
Gng12	1.60746e-25	1.36633	0.611	0.196	5.4165e-21	2_Mac-Endocytic	Gng12
Ms4a6c1	1.68766e-25	1.11788	0.805	0.348	5.68675e-21	2_Mac-Endocytic	Ms4a6c
Vim	1.74594e-25	1.54154	0.832	0.451	5.88311e-21	2_Mac-Endocytic	Vim
Cflar	1.83024e-25	1.40597	0.752	0.314	6.16716e-21	2_Mac-Endocytic	Cflar
BC005537	2.11318e-25	1.6537	0.819	0.409	7.12056e-21	2_Mac-Endocytic	BC005537
Mfsd11	2.69309e-25	1.63431	0.49	0.139	9.07462e-21	2_Mac-Endocytic	Mfsd11
Pdxk	3.85811e-25	1.42859	0.477	0.129	1.30003e-20	2_Mac-Endocytic	Pdxk
Lgals1	6.34735e-25	1.38975	0.799	0.383	2.1388e-20	2_Mac-Endocytic	Lgals1
Stx12	7.25884e-25	1.53218	0.577	0.187	2.44594e-20	2_Mac-Endocytic	Stx12
ENSMUSG00000121399	7.9704e-25	2.43418	0.282	0.046	2.68571e-20	2_Mac-Endocytic	ENSMUSG00000121399
Atp6v1c1	8.9749e-25	1.61166	0.591	0.206	3.02418e-20	2_Mac-Endocytic	Atp6v1c1
Glis3	1.22008e-24	2.67853	0.315	0.061	4.11119e-20	2_Mac-Endocytic	Glis3
Immp2l	1.27939e-24	1.47141	0.799	0.388	4.31102e-20	2_Mac-Endocytic	Immp2l
Tns31	1.49002e-24	1.67916	0.631	0.235	5.02077e-20	2_Mac-Endocytic	Tns3
Xdh	2.17732e-24	1.9978	0.295	0.052	7.33669e-20	2_Mac-Endocytic	Xdh
Tcn2	2.7461e-24	1.63915	0.53	0.17	9.25327e-20	2_Mac-Endocytic	Tcn2
Cmtm3	2.86726e-24	1.76175	0.443	0.113	9.66153e-20	2_Mac-Endocytic	Cmtm3
Plagl2	2.86913e-24	1.86743	0.403	0.096	9.6678e-20	2_Mac-Endocytic	Plagl2
Mndal	3.05706e-24	1.40317	0.738	0.322	1.03011e-19	2_Mac-Endocytic	Mndal
Cpne8	3.18184e-24	2.21316	0.322	0.063	1.07215e-19	2_Mac-Endocytic	Cpne8
Fgfr1	3.52578e-24	2.50121	0.262	0.042	1.18805e-19	2_Mac-Endocytic	Fgfr1
Mafb1	3.61567e-24	1.11848	0.846	0.4	1.21833e-19	2_Mac-Endocytic	Mafb
Mfsd12	3.74032e-24	1.48924	0.611	0.214	1.26034e-19	2_Mac-Endocytic	Mfsd1
Cdkn1a	4.46505e-24	1.29625	0.738	0.306	1.50454e-19	2_Mac-Endocytic	Cdkn1a
Klf7	4.70592e-24	1.59994	0.503	0.145	1.58571e-19	2_Mac-Endocytic	Klf7
Cstb	4.89361e-24	1.20647	0.893	0.557	1.64895e-19	2_Mac-Endocytic	Cstb
Lifr	6.2625e-24	2.02937	0.396	0.097	2.11021e-19	2_Mac-Endocytic	Lifr
Slc31a1	6.31107e-24	2.02082	0.423	0.109	2.12658e-19	2_Mac-Endocytic	Slc31a1
Mat2a	6.53507e-24	1.197	0.852	0.44	2.20206e-19	2_Mac-Endocytic	Mat2a
Ptk2	7.43079e-24	1.91114	0.349	0.074	2.50388e-19	2_Mac-Endocytic	Ptk2
Abl2	7.93148e-24	1.52022	0.624	0.229	2.67259e-19	2_Mac-Endocytic	Abl2
Cpeb4	8.95474e-24	1.63223	0.604	0.225	3.01739e-19	2_Mac-Endocytic	Cpeb4
Fam219a	9.16884e-24	2.17681	0.289	0.05	3.08953e-19	2_Mac-Endocytic	Fam219a
Emilin2	9.30452e-24	1.13829	0.43	0.108	3.13525e-19	2_Mac-Endocytic	Emilin2
Snx2	9.54617e-24	1.44989	0.671	0.262	3.21668e-19	2_Mac-Endocytic	Snx2
Ms4a6b	1.21648e-23	1.27821	0.671	0.251	4.09906e-19	2_Mac-Endocytic	Ms4a6b
Agmo1	1.3239e-23	2.00633	0.483	0.152	4.46102e-19	2_Mac-Endocytic	Agmo
Sirpa1	1.39871e-23	1.03891	0.752	0.3	4.71308e-19	2_Mac-Endocytic	Sirpa
Tubb6	1.47289e-23	1.6859	0.584	0.21	4.96306e-19	2_Mac-Endocytic	Tubb6
Rab3il1	1.52645e-23	1.86946	0.383	0.088	5.14351e-19	2_Mac-Endocytic	Rab3il1
Eea1	1.54248e-23	1.46485	0.691	0.292	5.19755e-19	2_Mac-Endocytic	Eea1
Slc41a2	1.66329e-23	1.62437	0.45	0.123	5.60463e-19	2_Mac-Endocytic	Slc41a2
Ppp1r12c	2.16282e-23	1.44395	0.436	0.112	7.28785e-19	2_Mac-Endocytic	Ppp1r12c
Ehd11	2.191e-23	1.23953	0.738	0.307	7.38279e-19	2_Mac-Endocytic	Ehd1
Ifi211	2.66826e-23	2.07342	0.389	0.097	8.99096e-19	2_Mac-Endocytic	Ifi211
Notch2	2.71187e-23	1.27167	0.738	0.31	9.13791e-19	2_Mac-Endocytic	Notch2
Niban2	2.73844e-23	2.6132	0.389	0.106	9.22745e-19	2_Mac-Endocytic	Niban2
Hfe	3.13353e-23	1.70142	0.423	0.109	1.05587e-18	2_Mac-Endocytic	Hfe
Vcam11	4.25348e-23	1.79518	0.517	0.165	1.43325e-18	2_Mac-Endocytic	Vcam1
Pstpip2	4.58273e-23	1.8534	0.416	0.109	1.5442e-18	2_Mac-Endocytic	Pstpip2
Kdm7a	4.85371e-23	1.32063	0.772	0.341	1.63551e-18	2_Mac-Endocytic	Kdm7a
Cd681	6.31758e-23	1.11362	0.805	0.383	2.12877e-18	2_Mac-Endocytic	Cd68
Spred11	6.7633e-23	1.37356	0.604	0.21	2.27896e-18	2_Mac-Endocytic	Spred1
Gdf15	6.88105e-23	2.15802	0.329	0.071	2.31864e-18	2_Mac-Endocytic	Gdf15
Prcp	8.19018e-23	1.26302	0.671	0.254	2.75976e-18	2_Mac-Endocytic	Prcp
Abca9	9.28779e-23	1.58998	0.423	0.111	3.12961e-18	2_Mac-Endocytic	Abca9
Atp6v1h	9.40751e-23	1.78799	0.617	0.246	3.16995e-18	2_Mac-Endocytic	Atp6v1h
Klf4	1.12735e-22	1.88312	0.617	0.241	3.79872e-18	2_Mac-Endocytic	Klf4
Atp6v1b2	1.16733e-22	1.65892	0.577	0.208	3.93344e-18	2_Mac-Endocytic	Atp6v1b2
Adk	1.29669e-22	0.505525	0.517	0.151	4.36934e-18	2_Mac-Endocytic	Adk
Gab1	1.31935e-22	1.77903	0.483	0.152	4.44568e-18	2_Mac-Endocytic	Gab1
Ftl1-ps11	1.33046e-22	1.20694	0.644	0.234	4.48311e-18	2_Mac-Endocytic	Ftl1-ps1
Mt2	1.94706e-22	1.70643	0.477	0.148	6.5608e-18	2_Mac-Endocytic	Mt2
Pikfyve	2.17258e-22	1.66552	0.43	0.116	7.32073e-18	2_Mac-Endocytic	Pikfyve
Slc39a1	2.26948e-22	1.88161	0.389	0.098	7.64723e-18	2_Mac-Endocytic	Slc39a1
Cd141	2.37306e-22	0.955266	0.906	0.499	7.99625e-18	2_Mac-Endocytic	Cd14
Arl8a1	2.5189e-22	1.39538	0.544	0.178	8.48768e-18	2_Mac-Endocytic	Arl8a
Txnrd1	3.21058e-22	1.21902	0.779	0.356	1.08184e-17	2_Mac-Endocytic	Txnrd1
C1qc1	3.49937e-22	0.884414	0.98	0.495	1.17915e-17	2_Mac-Endocytic	C1qc
Rhbdf2	3.6224e-22	1.86625	0.322	0.068	1.2206e-17	2_Mac-Endocytic	Rhbdf2
Sh3bgrl	4.19867e-22	1.20328	0.691	0.275	1.41478e-17	2_Mac-Endocytic	Sh3bgrl
Mdfic	4.21344e-22	1.15001	0.772	0.362	1.41976e-17	2_Mac-Endocytic	Mdfic
Klf6	4.55913e-22	1.28318	0.899	0.555	1.53624e-17	2_Mac-Endocytic	Klf6
Arhgap31	4.9042e-22	1.76893	0.356	0.081	1.65252e-17	2_Mac-Endocytic	Arhgap31
Notch1	5.73137e-22	1.61035	0.436	0.123	1.93124e-17	2_Mac-Endocytic	Notch1
Mapk6	6.72478e-22	1.47572	0.617	0.231	2.26598e-17	2_Mac-Endocytic	Mapk6
Slc49a41	6.85706e-22	1.28801	0.658	0.262	2.31055e-17	2_Mac-Endocytic	Slc49a4
Ptafr	6.93503e-22	1.12932	0.705	0.288	2.33683e-17	2_Mac-Endocytic	Ptafr
Mtmr12	7.77624e-22	1.31548	0.537	0.172	2.62028e-17	2_Mac-Endocytic	Mtmr12
Vwa5a	8.05809e-22	1.52343	0.403	0.106	2.71526e-17	2_Mac-Endocytic	Vwa5a
Sh3bp2	1.11851e-21	1.81265	0.309	0.062	3.76894e-17	2_Mac-Endocytic	Sh3bp2
Kansl1l	1.18205e-21	1.5058	0.564	0.196	3.98303e-17	2_Mac-Endocytic	Kansl1l
Marcks1	1.41207e-21	1.04215	0.872	0.494	4.75812e-17	2_Mac-Endocytic	Marcks
Trf1	1.81876e-21	1.1831	0.879	0.485	6.12849e-17	2_Mac-Endocytic	Trf
Ly6e	1.83403e-21	1.15224	0.899	0.637	6.17995e-17	2_Mac-Endocytic	Ly6e
Cd1641	1.86572e-21	0.821463	0.711	0.284	6.28674e-17	2_Mac-Endocytic	Cd164
Zfp703	2.22425e-21	1.59599	0.497	0.156	7.49482e-17	2_Mac-Endocytic	Zfp703
Ets2	2.49497e-21	1.1791	0.745	0.33	8.40704e-17	2_Mac-Endocytic	Ets2
Elf2	2.51885e-21	1.26213	0.752	0.355	8.48752e-17	2_Mac-Endocytic	Elf2
Slc7a7	3.0458e-21	1.74206	0.322	0.069	1.02631e-16	2_Mac-Endocytic	Slc7a7
Flcn	3.09741e-21	1.71673	0.456	0.136	1.0437e-16	2_Mac-Endocytic	Flcn
Gbp7	3.33408e-21	2.02483	0.342	0.08	1.12345e-16	2_Mac-Endocytic	Gbp7
H2bc4	4.83151e-21	1.46312	0.336	0.077	1.62803e-16	2_Mac-Endocytic	H2bc4
Sirt2	4.85737e-21	1.25799	0.544	0.182	1.63674e-16	2_Mac-Endocytic	Sirt2
Slc35f6	5.34266e-21	1.71042	0.376	0.096	1.80026e-16	2_Mac-Endocytic	Slc35f6
Snx241	5.57807e-21	0.882482	0.752	0.324	1.87959e-16	2_Mac-Endocytic	Snx24
Parvb	5.90014e-21	2.33073	0.282	0.055	1.98811e-16	2_Mac-Endocytic	Parvb
Blvra	6.30599e-21	1.80109	0.369	0.093	2.12487e-16	2_Mac-Endocytic	Blvra
Neu1	6.53907e-21	1.32432	0.456	0.136	2.2034e-16	2_Mac-Endocytic	Neu1
Ptpn23	6.89712e-21	2.16842	0.262	0.046	2.32405e-16	2_Mac-Endocytic	Ptpn23
Nus1	7.26613e-21	1.67088	0.423	0.123	2.4484e-16	2_Mac-Endocytic	Nus1
Cxcr4	8.45591e-21	1.49642	0.644	0.296	2.8493e-16	2_Mac-Endocytic	Cxcr4
Slc43a2	9.51472e-21	1.2009	0.463	0.134	3.20608e-16	2_Mac-Endocytic	Slc43a2
Wfdc171	9.61895e-21	1.35222	0.792	0.404	3.2412e-16	2_Mac-Endocytic	Wfdc17
Emp3	9.87862e-21	1.03034	0.779	0.357	3.3287e-16	2_Mac-Endocytic	Emp3
Rcan1	1.16785e-20	2.13156	0.362	0.094	3.93519e-16	2_Mac-Endocytic	Rcan1
Fkbp1a	1.2115e-20	1.21306	0.671	0.27	4.08227e-16	2_Mac-Endocytic	Fkbp1a
Cerk	1.40314e-20	0.970449	0.523	0.161	4.72802e-16	2_Mac-Endocytic	Cerk
Mcfd2	1.5287e-20	2.14714	0.396	0.112	5.15109e-16	2_Mac-Endocytic	Mcfd2
Ctsa1	1.58067e-20	1.05497	0.792	0.368	5.32624e-16	2_Mac-Endocytic	Ctsa
Wdfy2	1.59069e-20	1.26509	0.436	0.124	5.35999e-16	2_Mac-Endocytic	Wdfy2
Lrmda1	1.68804e-20	0.870115	0.812	0.393	5.688e-16	2_Mac-Endocytic	Lrmda
Snx3	1.71742e-20	1.15014	0.839	0.461	5.78703e-16	2_Mac-Endocytic	Snx3
Cd631	1.73141e-20	0.929326	0.893	0.463	5.83416e-16	2_Mac-Endocytic	Cd63
Gadd45g	1.97565e-20	0.743786	0.577	0.207	6.65715e-16	2_Mac-Endocytic	Gadd45g
Litaf	2.04998e-20	0.93944	0.96	0.621	6.90762e-16	2_Mac-Endocytic	Litaf
Snx6	2.52933e-20	1.424	0.537	0.189	8.52282e-16	2_Mac-Endocytic	Snx6
Ehd4	2.86037e-20	1.33703	0.664	0.284	9.6383e-16	2_Mac-Endocytic	Ehd4
Ap2m1	3.52412e-20	1.76731	0.584	0.234	1.18749e-15	2_Mac-Endocytic	Ap2m1
Hsp90b1	3.65022e-20	0.983733	0.913	0.626	1.22998e-15	2_Mac-Endocytic	Hsp90b1
Snap23	4.42068e-20	1.06705	0.745	0.354	1.48959e-15	2_Mac-Endocytic	Snap23
Prkag2	5.63799e-20	1.43032	0.403	0.112	1.89978e-15	2_Mac-Endocytic	Prkag2
Dhrs3	6.2001e-20	1.05638	0.698	0.291	2.08919e-15	2_Mac-Endocytic	Dhrs3
Dock11	6.29257e-20	1.22161	0.53	0.181	2.12035e-15	2_Mac-Endocytic	Dock1
Ctnnd1	7.45821e-20	1.37538	0.503	0.164	2.51312e-15	2_Mac-Endocytic	Ctnnd1
Il17ra	7.57343e-20	1.13765	0.423	0.119	2.55194e-15	2_Mac-Endocytic	Il17ra
Zeb21	7.59743e-20	0.847995	0.899	0.529	2.56003e-15	2_Mac-Endocytic	Zeb2
Rreb11	9.73527e-20	1.15276	0.691	0.285	3.28039e-15	2_Mac-Endocytic	Rreb1
Fndc3b1	1.30249e-19	1.16556	0.732	0.327	4.38888e-15	2_Mac-Endocytic	Fndc3b
Smim10l1	1.30664e-19	1.60982	0.336	0.081	4.40285e-15	2_Mac-Endocytic	Smim10l1
P2ry61	1.46039e-19	1.2566	0.497	0.16	4.92093e-15	2_Mac-Endocytic	P2ry6
ENSMUSG00000121485	1.68364e-19	1.3867	0.477	0.153	5.67319e-15	2_Mac-Endocytic	ENSMUSG00000121485
Atp6v0c1	1.86964e-19	0.878872	0.94	0.672	6.29993e-15	2_Mac-Endocytic	Atp6v0c
Cd861	1.93088e-19	1.00799	0.886	0.508	6.50628e-15	2_Mac-Endocytic	Cd86
Stk40	2.05579e-19	1.03731	0.503	0.169	6.92721e-15	2_Mac-Endocytic	Stk40
Tmem65	2.69539e-19	1.78005	0.389	0.112	9.08238e-15	2_Mac-Endocytic	Tmem65
Tent2	2.72346e-19	1.27184	0.591	0.226	9.17698e-15	2_Mac-Endocytic	Tent2
Slfn5	3.28988e-19	2.36927	0.309	0.072	1.10856e-14	2_Mac-Endocytic	Slfn5
Bin1	3.79118e-19	1.2779	0.517	0.179	1.27747e-14	2_Mac-Endocytic	Bin1
Mroh1	3.81439e-19	1.77088	0.309	0.071	1.2853e-14	2_Mac-Endocytic	Mroh1
Tmbim11	3.84521e-19	1.32238	0.503	0.172	1.29568e-14	2_Mac-Endocytic	Tmbim1
Lpin21	4.26225e-19	1.46464	0.685	0.318	1.43621e-14	2_Mac-Endocytic	Lpin2
Atp6ap2	4.30703e-19	1.06244	0.765	0.363	1.4513e-14	2_Mac-Endocytic	Atp6ap2
Midn	4.41846e-19	1.5083	0.409	0.121	1.48884e-14	2_Mac-Endocytic	Midn
Arid5a	4.67825e-19	1.50146	0.423	0.129	1.57638e-14	2_Mac-Endocytic	Arid5a
Atp2b1	5.12774e-19	0.866144	0.94	0.621	1.72784e-14	2_Mac-Endocytic	Atp2b1
Hsbp1	5.53694e-19	1.46634	0.671	0.304	1.86573e-14	2_Mac-Endocytic	Hsbp1
Clic41	6.32913e-19	1.0667	0.839	0.445	2.13266e-14	2_Mac-Endocytic	Clic4
Lipa	6.52205e-19	1.3701	0.503	0.179	2.19767e-14	2_Mac-Endocytic	Lipa
Epsti11	7.48965e-19	0.846975	0.732	0.329	2.52371e-14	2_Mac-Endocytic	Epsti1
Pip4p1	7.58632e-19	1.28155	0.49	0.162	2.55629e-14	2_Mac-Endocytic	Pip4p1
Klf9	7.64995e-19	1.31046	0.396	0.113	2.57773e-14	2_Mac-Endocytic	Klf9
Tceal8	8.17589e-19	1.84145	0.342	0.088	2.75495e-14	2_Mac-Endocytic	Tceal8
Gclc	9.52178e-19	1.15561	0.597	0.238	3.20846e-14	2_Mac-Endocytic	Gclc
Arhgef3	9.63634e-19	1.05891	0.698	0.311	3.24706e-14	2_Mac-Endocytic	Arhgef3
Specc1l1	1.00333e-18	0.994659	0.711	0.32	3.38081e-14	2_Mac-Endocytic	Specc1l
Ctla2b	1.05879e-18	1.24684	0.477	0.154	3.56771e-14	2_Mac-Endocytic	Ctla2b
Exoc5	1.06903e-18	1.19117	0.564	0.22	3.60219e-14	2_Mac-Endocytic	Exoc5
Atxn11	1.18171e-18	0.834845	0.678	0.283	3.9819e-14	2_Mac-Endocytic	Atxn1
St3gal1	1.42441e-18	1.30519	0.584	0.231	4.7997e-14	2_Mac-Endocytic	St3gal1
Lrrc25	1.44688e-18	1.38141	0.376	0.103	4.87541e-14	2_Mac-Endocytic	Lrrc25
Cebpd	1.65195e-18	1.5186	0.456	0.154	5.56641e-14	2_Mac-Endocytic	Cebpd
Il1rn	1.6597e-18	2.14574	0.396	0.124	5.59252e-14	2_Mac-Endocytic	Il1rn
Sertad1	1.80217e-18	1.15943	0.604	0.238	6.07259e-14	2_Mac-Endocytic	Sertad1
Card19	1.99195e-18	1.23116	0.57	0.229	6.71209e-14	2_Mac-Endocytic	Card19
Clcn5	2.0975e-18	1.61113	0.403	0.123	7.06773e-14	2_Mac-Endocytic	Clcn5
Il6st	2.12948e-18	1.36048	0.463	0.151	7.17549e-14	2_Mac-Endocytic	Il6st
Fbxo30	2.34703e-18	0.906551	0.409	0.121	7.90854e-14	2_Mac-Endocytic	Fbxo30
Snx9	2.64894e-18	1.38044	0.423	0.131	8.92589e-14	2_Mac-Endocytic	Snx9
Tfrc	3.40339e-18	2.10679	0.309	0.077	1.14681e-13	2_Mac-Endocytic	Tfrc
Snx27	3.55691e-18	1.37797	0.383	0.11	1.19854e-13	2_Mac-Endocytic	Snx27
Qsox1	3.79773e-18	1.4503	0.47	0.16	1.27968e-13	2_Mac-Endocytic	Qsox1
Ube2q2	4.14267e-18	1.30376	0.483	0.169	1.39591e-13	2_Mac-Endocytic	Ube2q2
Pdia6	4.27193e-18	1.17209	0.758	0.361	1.43947e-13	2_Mac-Endocytic	Pdia6
Pxn	4.44769e-18	1.15829	0.55	0.207	1.49869e-13	2_Mac-Endocytic	Pxn
Bmp2	4.47401e-18	1.72612	0.275	0.059	1.50756e-13	2_Mac-Endocytic	Bmp2
Tuba1c	4.53695e-18	1.26262	0.631	0.266	1.52877e-13	2_Mac-Endocytic	Tuba1c
Ifi27l2a1	4.56197e-18	0.96721	0.732	0.343	1.5372e-13	2_Mac-Endocytic	Ifi27l2a
Renbp	5.33953e-18	1.44444	0.409	0.121	1.79921e-13	2_Mac-Endocytic	Renbp
Mafk1	5.50501e-18	1.51274	0.544	0.221	1.85497e-13	2_Mac-Endocytic	Mafk
Unc93b11	6.36456e-18	0.803612	0.899	0.473	2.1446e-13	2_Mac-Endocytic	Unc93b1
Rab1a	6.944e-18	1.0239	0.745	0.347	2.33985e-13	2_Mac-Endocytic	Rab1a
Fgd4	9.04154e-18	1.17277	0.423	0.132	3.04664e-13	2_Mac-Endocytic	Fgd4
Dennd1a	9.29954e-18	0.883941	0.846	0.472	3.13357e-13	2_Mac-Endocytic	Dennd1a
Siglech	9.56846e-18	1.66846	0.302	0.074	3.22419e-13	2_Mac-Endocytic	Siglech
Prxl2b	9.89649e-18	1.54283	0.295	0.069	3.33472e-13	2_Mac-Endocytic	Prxl2b
Jmjd1c	1.13988e-17	0.961535	0.832	0.457	3.84093e-13	2_Mac-Endocytic	Jmjd1c
Fam111a	1.20033e-17	1.16164	0.483	0.167	4.04464e-13	2_Mac-Endocytic	Fam111a
Tnfrsf12a	1.22736e-17	1.95519	0.376	0.114	4.1357e-13	2_Mac-Endocytic	Tnfrsf12a
Jdp21	1.40612e-17	0.852657	0.758	0.37	4.73807e-13	2_Mac-Endocytic	Jdp2
Fez2	1.46665e-17	1.43733	0.302	0.072	4.94201e-13	2_Mac-Endocytic	Fez2
Lrp6	1.47452e-17	1.60786	0.409	0.129	4.96853e-13	2_Mac-Endocytic	Lrp6
Arhgef12	1.53061e-17	1.28831	0.436	0.141	5.15754e-13	2_Mac-Endocytic	Arhgef12
Ptpn12	1.68587e-17	1.16228	0.503	0.185	5.68069e-13	2_Mac-Endocytic	Ptpn12
Picalm	1.8756e-17	0.731081	0.953	0.647	6.32002e-13	2_Mac-Endocytic	Picalm
Vps35	1.94694e-17	1.20699	0.51	0.192	6.56039e-13	2_Mac-Endocytic	Vps35
Vps29	2.50026e-17	1.00938	0.591	0.241	8.42487e-13	2_Mac-Endocytic	Vps29
Oxct1	2.94616e-17	1.50687	0.47	0.165	9.92738e-13	2_Mac-Endocytic	Oxct1
Etv3	3.032e-17	1.86747	0.537	0.235	1.02166e-12	2_Mac-Endocytic	Etv3
Ly96	3.32526e-17	1.34335	0.396	0.121	1.12048e-12	2_Mac-Endocytic	Ly96
Rnf141	3.51556e-17	1.3409	0.282	0.067	1.1846e-12	2_Mac-Endocytic	Rnf141
Gm6377	3.53721e-17	1.58528	0.362	0.107	1.1919e-12	2_Mac-Endocytic	Gm6377
Kcnk13	3.88668e-17	1.07841	0.383	0.113	1.30965e-12	2_Mac-Endocytic	Kcnk13
Oat	4.71599e-17	1.17136	0.591	0.251	1.5891e-12	2_Mac-Endocytic	Oat
Efhd21	4.92526e-17	0.844856	0.839	0.434	1.65961e-12	2_Mac-Endocytic	Efhd2
Rasa4	5.11533e-17	1.48514	0.416	0.136	1.72366e-12	2_Mac-Endocytic	Rasa4
Gpr137b	6.61279e-17	1.3648	0.389	0.12	2.22825e-12	2_Mac-Endocytic	Gpr137b
Rhoq	6.85598e-17	0.891446	0.51	0.187	2.31019e-12	2_Mac-Endocytic	Rhoq
Sh3pxd2b1	8.21287e-17	1.26488	0.537	0.212	2.76741e-12	2_Mac-Endocytic	Sh3pxd2b
Slc37a2	8.69293e-17	0.790638	0.416	0.129	2.92917e-12	2_Mac-Endocytic	Slc37a2
Patl1	9.54339e-17	1.52398	0.376	0.113	3.21574e-12	2_Mac-Endocytic	Patl1
Anxa4	9.60082e-17	1.41886	0.45	0.156	3.23509e-12	2_Mac-Endocytic	Anxa4
Phf20	9.62474e-17	1.13751	0.57	0.233	3.24315e-12	2_Mac-Endocytic	Phf20
Dynlt3	1.07275e-16	1.0416	0.463	0.153	3.61472e-12	2_Mac-Endocytic	Dynlt3
Bri31	1.09413e-16	0.839799	0.819	0.433	3.68677e-12	2_Mac-Endocytic	Bri3
Sh2b3	1.2624e-16	1.34696	0.389	0.121	4.2538e-12	2_Mac-Endocytic	Sh2b3
Zfp361	1.34114e-16	1.2004	0.886	0.586	4.51909e-12	2_Mac-Endocytic	Zfp36
Jund	1.53597e-16	0.871913	0.933	0.657	5.17559e-12	2_Mac-Endocytic	Jund
Zfp516	1.54706e-16	1.16679	0.537	0.21	5.21299e-12	2_Mac-Endocytic	Zfp516
Hspa9	1.72193e-16	1.03833	0.617	0.262	5.8022e-12	2_Mac-Endocytic	Hspa9
Depdc7	1.89947e-16	1.54522	0.396	0.129	6.40046e-12	2_Mac-Endocytic	Depdc7
Stxbp6	2.61534e-16	0.887381	0.336	0.094	8.81265e-12	2_Mac-Endocytic	Stxbp6
Hspa5	2.84275e-16	0.861456	0.933	0.758	9.57892e-12	2_Mac-Endocytic	Hspa5
Adam9	3.66774e-16	0.999497	0.456	0.157	1.23588e-11	2_Mac-Endocytic	Adam9
Rock2	3.74148e-16	1.11767	0.678	0.324	1.26073e-11	2_Mac-Endocytic	Rock2
Vapa	3.75572e-16	0.911356	0.745	0.379	1.26553e-11	2_Mac-Endocytic	Vapa
Vis1	3.83455e-16	1.40334	0.376	0.117	1.29209e-11	2_Mac-Endocytic	Vis1
Akr1a11	4.14556e-16	0.863161	0.866	0.535	1.39689e-11	2_Mac-Endocytic	Akr1a1
Dnase1l3	4.39447e-16	1.5856	0.342	0.101	1.48076e-11	2_Mac-Endocytic	Dnase1l3
Ano6	4.48932e-16	1.62196	0.51	0.206	1.51272e-11	2_Mac-Endocytic	Ano6
Idh1	4.50224e-16	1.7998	0.315	0.088	1.51708e-11	2_Mac-Endocytic	Idh1
Snx51	4.58805e-16	0.887132	0.852	0.475	1.54599e-11	2_Mac-Endocytic	Snx5
Lpar1	4.93873e-16	1.39204	0.295	0.075	1.66416e-11	2_Mac-Endocytic	Lpar1
Klhl9	4.95507e-16	1.84756	0.268	0.065	1.66966e-11	2_Mac-Endocytic	Klhl9
Rab201	4.98152e-16	0.97537	0.705	0.343	1.67857e-11	2_Mac-Endocytic	Rab20
Zfp655	5.10785e-16	1.40586	0.342	0.099	1.72114e-11	2_Mac-Endocytic	Zfp655
Atp6ap11	5.22086e-16	1.08196	0.638	0.275	1.75922e-11	2_Mac-Endocytic	Atp6ap1
Abcc1	6.01339e-16	1.63549	0.403	0.138	2.02627e-11	2_Mac-Endocytic	Abcc1
AB124611	6.21326e-16	0.959963	0.362	0.107	2.09362e-11	2_Mac-Endocytic	AB124611
Rtn4	6.91981e-16	0.939506	0.893	0.571	2.3317e-11	2_Mac-Endocytic	Rtn4
Ppp1r9b	7.94518e-16	1.43347	0.315	0.086	2.67721e-11	2_Mac-Endocytic	Ppp1r9b
Gltp1	8.2054e-16	1.10257	0.624	0.276	2.76489e-11	2_Mac-Endocytic	Gltp
Lima1	8.51312e-16	1.33109	0.356	0.109	2.86858e-11	2_Mac-Endocytic	Lima1
Cep170	8.84894e-16	1.37926	0.436	0.152	2.98174e-11	2_Mac-Endocytic	Cep170
Tmem120a	1.06645e-15	1.27489	0.268	0.063	3.59351e-11	2_Mac-Endocytic	Tmem120a
Als2	1.12119e-15	1.67027	0.268	0.066	3.77795e-11	2_Mac-Endocytic	Als2
Clta1	1.19831e-15	0.846989	0.906	0.637	4.03783e-11	2_Mac-Endocytic	Clta
Agfg1	1.19873e-15	1.04983	0.456	0.165	4.03924e-11	2_Mac-Endocytic	Agfg1
Irak1	1.28204e-15	1.32229	0.362	0.112	4.31997e-11	2_Mac-Endocytic	Irak1
Mef2c1	1.34036e-15	0.570884	0.792	0.398	4.51646e-11	2_Mac-Endocytic	Mef2c
Mef2d	1.46414e-15	0.908838	0.591	0.246	4.93356e-11	2_Mac-Endocytic	Mef2d
Tsc1	1.4968e-15	1.42563	0.342	0.1	5.04361e-11	2_Mac-Endocytic	Tsc1
Atp6v0b1	1.52221e-15	0.862172	0.846	0.477	5.12925e-11	2_Mac-Endocytic	Atp6v0b
Man1c1	1.52759e-15	1.23385	0.409	0.136	5.14738e-11	2_Mac-Endocytic	Man1c1
Soat1	1.66073e-15	0.865332	0.604	0.263	5.59601e-11	2_Mac-Endocytic	Soat1
Enox2	1.993e-15	1.01961	0.47	0.168	6.71563e-11	2_Mac-Endocytic	Enox2
Itprid2	2.23048e-15	0.927242	0.557	0.226	7.51584e-11	2_Mac-Endocytic	Itprid2
Vav3	2.30312e-15	0.717854	0.819	0.428	7.7606e-11	2_Mac-Endocytic	Vav3
Ust	2.44483e-15	1.21833	0.564	0.237	8.23809e-11	2_Mac-Endocytic	Ust
Gabarap1	2.71791e-15	0.695323	0.933	0.679	9.15826e-11	2_Mac-Endocytic	Gabarap
Tbc1d9b	2.8004e-15	1.15085	0.45	0.162	9.43622e-11	2_Mac-Endocytic	Tbc1d9b
Pnpla8	3.1873e-15	1.11603	0.503	0.196	1.07399e-10	2_Mac-Endocytic	Pnpla8
Fam234a	3.62137e-15	1.25439	0.336	0.1	1.22026e-10	2_Mac-Endocytic	Fam234a
Rassf8	4.52593e-15	1.89758	0.255	0.062	1.52506e-10	2_Mac-Endocytic	Rassf8
C1qa1	4.89076e-15	0.60781	0.987	0.509	1.64799e-10	2_Mac-Endocytic	C1qa
Tank1	5.0713e-15	0.962455	0.852	0.549	1.70883e-10	2_Mac-Endocytic	Tank
Tollip	5.40641e-15	1.77687	0.255	0.063	1.82174e-10	2_Mac-Endocytic	Tollip
Spi11	5.46238e-15	0.865806	0.779	0.419	1.8406e-10	2_Mac-Endocytic	Spi1
Blnk1	6.36032e-15	1.1158	0.671	0.322	2.14317e-10	2_Mac-Endocytic	Blnk
Gm49662	6.78768e-15	1.52195	0.309	0.089	2.28718e-10	2_Mac-Endocytic	Gm49662
Fas	7.2344e-15	1.49143	0.362	0.119	2.4377e-10	2_Mac-Endocytic	Fas
Idh2	8.71999e-15	1.79495	0.349	0.114	2.93829e-10	2_Mac-Endocytic	Idh2
Ppp4r1	9.19627e-15	1.10279	0.369	0.119	3.09878e-10	2_Mac-Endocytic	Ppp4r1
Dock7	9.80325e-15	1.13408	0.403	0.142	3.3033e-10	2_Mac-Endocytic	Dock7
Scamp1	9.90294e-15	1.17591	0.295	0.083	3.33689e-10	2_Mac-Endocytic	Scamp1
Lrp1	1.10728e-14	1.01667	0.336	0.098	3.73109e-10	2_Mac-Endocytic	Lrp1
Cttnbp2nl1	1.1733e-14	1.06381	0.477	0.184	3.95354e-10	2_Mac-Endocytic	Cttnbp2nl
Peli2	1.2337e-14	1.34094	0.369	0.121	4.15706e-10	2_Mac-Endocytic	Peli2
P4hb	1.24453e-14	1.05618	0.624	0.287	4.19355e-10	2_Mac-Endocytic	P4hb
Crybg3	1.24534e-14	1.39737	0.383	0.13	4.19631e-10	2_Mac-Endocytic	Crybg3
Tmem2561	1.28163e-14	1.14937	0.658	0.321	4.31859e-10	2_Mac-Endocytic	Tmem256
Rassf2	1.35467e-14	1.31795	0.356	0.113	4.56471e-10	2_Mac-Endocytic	Rassf2
Zdhhc20	1.37266e-14	0.942877	0.55	0.226	4.62531e-10	2_Mac-Endocytic	Zdhhc20
Creg1	1.47477e-14	0.788875	0.671	0.318	4.96937e-10	2_Mac-Endocytic	Creg1
Rabgef1	1.53475e-14	0.98669	0.644	0.302	5.1715e-10	2_Mac-Endocytic	Rabgef1
Bltp2	1.54286e-14	1.15094	0.369	0.122	5.19884e-10	2_Mac-Endocytic	Bltp2
Runx11	1.61301e-14	0.880534	0.893	0.596	5.43519e-10	2_Mac-Endocytic	Runx1
Cacul1	1.73397e-14	1.03365	0.483	0.185	5.84277e-10	2_Mac-Endocytic	Cacul1
P2rx41	1.83019e-14	0.842236	0.591	0.267	6.16702e-10	2_Mac-Endocytic	P2rx4
Nrros	1.94997e-14	0.874356	0.57	0.239	6.57063e-10	2_Mac-Endocytic	Nrros
Atp6v1g11	1.98986e-14	0.787429	0.852	0.494	6.70503e-10	2_Mac-Endocytic	Atp6v1g1
St18	2.00649e-14	2.02481	0.369	0.127	6.76108e-10	2_Mac-Endocytic	St18
Ccl12	2.02842e-14	1.61495	0.349	0.111	6.83497e-10	2_Mac-Endocytic	Ccl12
Tmem192	2.09277e-14	1.31513	0.329	0.099	7.05181e-10	2_Mac-Endocytic	Tmem192
Pdia4	2.15998e-14	1.05027	0.383	0.127	7.27825e-10	2_Mac-Endocytic	Pdia4
Rell1	2.16085e-14	1.26296	0.403	0.14	7.28119e-10	2_Mac-Endocytic	Rell1
Alox5ap	2.27654e-14	0.537235	0.691	0.313	7.67105e-10	2_Mac-Endocytic	Alox5ap
Mcl1	2.28045e-14	0.71858	0.926	0.656	7.68419e-10	2_Mac-Endocytic	Mcl1
Camkk2	2.73313e-14	1.0142	0.356	0.111	9.20955e-10	2_Mac-Endocytic	Camkk2
Atp6v0d1	2.73961e-14	0.963862	0.752	0.436	9.23138e-10	2_Mac-Endocytic	Atp6v0d1
Acox1	3.10667e-14	1.34815	0.336	0.105	1.04682e-09	2_Mac-Endocytic	Acox1
Selenof	3.17602e-14	0.876849	0.732	0.398	1.07019e-09	2_Mac-Endocytic	Selenof
Nfe2l21	3.50053e-14	0.602412	0.933	0.597	1.17954e-09	2_Mac-Endocytic	Nfe2l2
Pld41	3.92193e-14	0.825817	0.711	0.346	1.32153e-09	2_Mac-Endocytic	Pld4
Nfil3	3.93489e-14	1.22287	0.517	0.228	1.3259e-09	2_Mac-Endocytic	Nfil3
Slc16a7	3.95369e-14	1.41717	0.255	0.065	1.33223e-09	2_Mac-Endocytic	Slc16a7
Tbc1d2b	4.27547e-14	1.5454	0.289	0.081	1.44066e-09	2_Mac-Endocytic	Tbc1d2b
Pik3r5	4.35372e-14	1.42425	0.537	0.254	1.46703e-09	2_Mac-Endocytic	Pik3r5
Trps1	4.44393e-14	0.862935	0.919	0.676	1.49743e-09	2_Mac-Endocytic	Trps1
Tlr7	4.67281e-14	1.15551	0.336	0.102	1.57455e-09	2_Mac-Endocytic	Tlr7
Rasgef1b1	4.85242e-14	0.593137	0.718	0.341	1.63507e-09	2_Mac-Endocytic	Rasgef1b
C1qb1	4.95116e-14	0.576194	0.973	0.505	1.66834e-09	2_Mac-Endocytic	C1qb
Clec2d	5.07416e-14	0.967893	0.664	0.327	1.70979e-09	2_Mac-Endocytic	Clec2d
Sh3pxd2a	5.19526e-14	1.34607	0.396	0.142	1.75059e-09	2_Mac-Endocytic	Sh3pxd2a
Gnaq1	5.31764e-14	0.702569	0.913	0.582	1.79183e-09	2_Mac-Endocytic	Gnaq
Laptm4a1	5.37852e-14	0.806165	0.859	0.5	1.81235e-09	2_Mac-Endocytic	Laptm4a
Rbbp6	5.83624e-14	0.689097	0.617	0.296	1.96658e-09	2_Mac-Endocytic	Rbbp6
Ccdc50	6.37642e-14	0.90854	0.611	0.275	2.1486e-09	2_Mac-Endocytic	Ccdc50
Daglb	6.45222e-14	1.45411	0.342	0.111	2.17414e-09	2_Mac-Endocytic	Daglb
Slc16a6	6.57717e-14	0.845774	0.436	0.157	2.21624e-09	2_Mac-Endocytic	Slc16a6
Itga91	6.65304e-14	0.847995	0.638	0.292	2.24181e-09	2_Mac-Endocytic	Itga9
Gda	7.20419e-14	0.853628	0.349	0.116	2.42752e-09	2_Mac-Endocytic	Gda
Rnf13	7.36834e-14	0.832402	0.624	0.288	2.48284e-09	2_Mac-Endocytic	Rnf13
Cyp27a1	7.81758e-14	1.15198	0.322	0.097	2.63421e-09	2_Mac-Endocytic	Cyp27a1
Vps18	8.87733e-14	1.09545	0.336	0.104	2.99131e-09	2_Mac-Endocytic	Vps18
Cd831	8.9416e-14	0.608251	0.906	0.562	3.01296e-09	2_Mac-Endocytic	Cd83
Dnajb9	9.19375e-14	0.952542	0.57	0.254	3.09793e-09	2_Mac-Endocytic	Dnajb9
Erlin1	9.33435e-14	1.35761	0.275	0.077	3.1453e-09	2_Mac-Endocytic	Erlin1
Ticam2	1.0482e-13	1.61569	0.289	0.083	3.53202e-09	2_Mac-Endocytic	Ticam2
Lgals8	1.10717e-13	1.01251	0.376	0.126	3.73073e-09	2_Mac-Endocytic	Lgals8
Tmbim6	1.17114e-13	0.924392	0.765	0.433	3.94627e-09	2_Mac-Endocytic	Tmbim6
Atxn7l1	1.17679e-13	1.06265	0.55	0.244	3.96531e-09	2_Mac-Endocytic	Atxn7l1
Zfand5	1.22687e-13	0.678045	0.859	0.547	4.13407e-09	2_Mac-Endocytic	Zfand5
Ubc	1.27706e-13	0.926777	0.973	0.78	4.30319e-09	2_Mac-Endocytic	Ubc
Dnajc3	1.28234e-13	0.812196	0.631	0.299	4.32098e-09	2_Mac-Endocytic	Dnajc3
Cemip2	1.34188e-13	0.806599	0.389	0.135	4.52161e-09	2_Mac-Endocytic	Cemip2
Kbtbd2	1.36276e-13	1.07072	0.329	0.103	4.59196e-09	2_Mac-Endocytic	Kbtbd2
Rad51b	1.61034e-13	0.566513	0.389	0.14	5.42621e-09	2_Mac-Endocytic	Rad51b
Pitpnc1	1.70175e-13	1.17347	0.832	0.562	5.73423e-09	2_Mac-Endocytic	Pitpnc1
Slc8b1	1.71084e-13	0.922681	0.409	0.151	5.76485e-09	2_Mac-Endocytic	Slc8b1
Vps50	1.71444e-13	1.4217	0.302	0.093	5.77698e-09	2_Mac-Endocytic	Vps50
Cyp20a1	1.71478e-13	1.14181	0.268	0.073	5.77811e-09	2_Mac-Endocytic	Cyp20a1
Kdm6b	1.71586e-13	0.888371	0.779	0.454	5.78176e-09	2_Mac-Endocytic	Kdm6b
Atp6v0a1	1.88551e-13	0.972714	0.369	0.129	6.35342e-09	2_Mac-Endocytic	Atp6v0a1
Rap1b	2.14928e-13	0.629888	0.966	0.715	7.24222e-09	2_Mac-Endocytic	Rap1b
Hnrnpll	2.16819e-13	1.01652	0.51	0.214	7.30593e-09	2_Mac-Endocytic	Hnrnpll
Wsb1	2.33465e-13	1.10981	0.664	0.348	7.86684e-09	2_Mac-Endocytic	Wsb1
Baz2b	2.45119e-13	0.741054	0.765	0.444	8.25953e-09	2_Mac-Endocytic	Baz2b
Snx30	2.50177e-13	1.08082	0.349	0.113	8.42995e-09	2_Mac-Endocytic	Snx30
Fosl21	2.56589e-13	0.652982	0.812	0.424	8.64602e-09	2_Mac-Endocytic	Fosl2
Sec24d	2.6164e-13	1.16054	0.295	0.088	8.81621e-09	2_Mac-Endocytic	Sec24d
Ppard	2.61816e-13	1.20907	0.403	0.15	8.82214e-09	2_Mac-Endocytic	Ppard
Myo9a	2.65587e-13	0.892696	0.443	0.168	8.94923e-09	2_Mac-Endocytic	Myo9a
Tbc1d15	2.79288e-13	1.05064	0.564	0.257	9.41089e-09	2_Mac-Endocytic	Tbc1d15
Slc7a8	2.8954e-13	1.02001	0.396	0.142	9.75635e-09	2_Mac-Endocytic	Slc7a8
Stat3	2.9037e-13	0.639956	0.805	0.442	9.78431e-09	2_Mac-Endocytic	Stat3
Neat1	2.92016e-13	0.746593	0.805	0.488	9.83977e-09	2_Mac-Endocytic	Neat1
Acot13	3.40883e-13	1.24699	0.302	0.089	1.14864e-08	2_Mac-Endocytic	Acot13
Tceal9	3.4664e-13	0.875594	0.604	0.278	1.16804e-08	2_Mac-Endocytic	Tceal9
Ighm	3.52493e-13	0.895339	0.503	0.208	1.18776e-08	2_Mac-Endocytic	Ighm
Rap2b	3.65399e-13	1.01047	0.43	0.16	1.23125e-08	2_Mac-Endocytic	Rap2b
Map2k3	3.68664e-13	1.1231	0.55	0.257	1.24225e-08	2_Mac-Endocytic	Map2k3
Itgb1	4.35281e-13	0.692995	0.705	0.348	1.46672e-08	2_Mac-Endocytic	Itgb1
Sde2	4.37043e-13	1.1529	0.49	0.208	1.47266e-08	2_Mac-Endocytic	Sde2
Hpgds1	4.57628e-13	0.67922	0.671	0.319	1.54202e-08	2_Mac-Endocytic	Hpgds
Nsmce2	4.67638e-13	0.867418	0.638	0.324	1.57575e-08	2_Mac-Endocytic	Nsmce2
Lmbrd1	4.79565e-13	0.777886	0.664	0.335	1.61594e-08	2_Mac-Endocytic	Lmbrd1
Inpp4a	4.88072e-13	1.03228	0.342	0.114	1.64461e-08	2_Mac-Endocytic	Inpp4a
Dennd4c1	5.28036e-13	0.71592	0.45	0.175	1.77927e-08	2_Mac-Endocytic	Dennd4c
Diaph2	5.49321e-13	0.594007	0.792	0.436	1.85099e-08	2_Mac-Endocytic	Diaph2
Aplp2	5.7094e-13	0.880872	0.718	0.387	1.92384e-08	2_Mac-Endocytic	Aplp2
Mospd2	6.78588e-13	0.894191	0.383	0.136	2.28657e-08	2_Mac-Endocytic	Mospd2
Dip2c1	7.99317e-13	0.744015	0.517	0.214	2.69338e-08	2_Mac-Endocytic	Dip2c
Map3k20	8.00263e-13	1.49182	0.289	0.088	2.69656e-08	2_Mac-Endocytic	Map3k20
Reep3	8.10825e-13	0.983569	0.557	0.262	2.73215e-08	2_Mac-Endocytic	Reep3
Phf23	8.25688e-13	1.10871	0.295	0.089	2.78224e-08	2_Mac-Endocytic	Phf23
Ptpn1	8.29394e-13	0.933866	0.685	0.358	2.79473e-08	2_Mac-Endocytic	Ptpn1
Hpgd1	9.47019e-13	1.22472	0.477	0.203	3.19108e-08	2_Mac-Endocytic	Hpgd
Flot1	9.47457e-13	1.35471	0.255	0.071	3.19255e-08	2_Mac-Endocytic	Flot1
Snx291	9.66541e-13	1.0037	0.597	0.292	3.25685e-08	2_Mac-Endocytic	Snx29
Nras	9.85222e-13	0.796081	0.423	0.158	3.3198e-08	2_Mac-Endocytic	Nras
Nisch	9.86732e-13	0.866887	0.477	0.196	3.32489e-08	2_Mac-Endocytic	Nisch
Cbl	1.03383e-12	0.729878	0.51	0.213	3.48359e-08	2_Mac-Endocytic	Cbl
Pxk	1.063e-12	1.52832	0.282	0.083	3.5819e-08	2_Mac-Endocytic	Pxk
Eif4g2	1.06353e-12	0.738383	0.852	0.517	3.58366e-08	2_Mac-Endocytic	Eif4g2
Atf4	1.07244e-12	0.892793	0.765	0.487	3.6137e-08	2_Mac-Endocytic	Atf4
Aig1	1.13399e-12	1.46998	0.483	0.216	3.8211e-08	2_Mac-Endocytic	Aig1
Ncoa4	1.22105e-12	0.986889	0.356	0.123	4.11444e-08	2_Mac-Endocytic	Ncoa4
Agap1	1.40496e-12	0.801951	0.376	0.133	4.73415e-08	2_Mac-Endocytic	Agap1
Tnfrsf1a	1.44306e-12	0.784678	0.443	0.173	4.86255e-08	2_Mac-Endocytic	Tnfrsf1a
Mafg	1.47454e-12	1.13371	0.376	0.136	4.96862e-08	2_Mac-Endocytic	Mafg
Plbd2	1.76493e-12	1.03291	0.322	0.104	5.94712e-08	2_Mac-Endocytic	Plbd2
Exoc6b	1.79059e-12	0.828375	0.638	0.31	6.03357e-08	2_Mac-Endocytic	Exoc6b
Pals1	1.80604e-12	0.887824	0.456	0.185	6.08562e-08	2_Mac-Endocytic	Pals1
Gtf2h1	1.91473e-12	1.18469	0.376	0.137	6.45188e-08	2_Mac-Endocytic	Gtf2h1
Id31	1.99411e-12	1.50902	0.443	0.193	6.71935e-08	2_Mac-Endocytic	Id3
Plpbp	2.31194e-12	1.23129	0.423	0.171	7.79031e-08	2_Mac-Endocytic	Plpbp
Hapstr1	2.42274e-12	0.915633	0.49	0.211	8.16368e-08	2_Mac-Endocytic	Hapstr1
Fem1b	2.47843e-12	1.7474	0.309	0.104	8.35131e-08	2_Mac-Endocytic	Fem1b
Atp6v1d	2.51259e-12	1.028	0.47	0.196	8.46641e-08	2_Mac-Endocytic	Atp6v1d
Ankfy1	2.58491e-12	1.10542	0.362	0.131	8.7101e-08	2_Mac-Endocytic	Ankfy1
Rnh1	2.59809e-12	0.836259	0.564	0.262	8.75452e-08	2_Mac-Endocytic	Rnh1
Rab7	2.67343e-12	0.527091	0.792	0.451	9.00838e-08	2_Mac-Endocytic	Rab7
Vamp3	2.72198e-12	1.0198	0.289	0.088	9.172e-08	2_Mac-Endocytic	Vamp3
Acsl3	2.78238e-12	1.32664	0.349	0.128	9.37551e-08	2_Mac-Endocytic	Acsl3
Mitf1	2.8237e-12	0.728399	0.517	0.224	9.51472e-08	2_Mac-Endocytic	Mitf
Ipo5	2.82937e-12	1.21393	0.362	0.134	9.53386e-08	2_Mac-Endocytic	Ipo5
Stxbp3	2.87354e-12	0.843886	0.517	0.229	9.68268e-08	2_Mac-Endocytic	Stxbp3
Tgfbr2	2.91552e-12	0.76287	0.772	0.438	9.82414e-08	2_Mac-Endocytic	Tgfbr2
Tm6sf11	2.92457e-12	0.72216	0.624	0.292	9.85464e-08	2_Mac-Endocytic	Tm6sf1
Larp4	2.93742e-12	1.0808	0.416	0.164	9.89795e-08	2_Mac-Endocytic	Larp4
Mob1a	2.98484e-12	0.788907	0.644	0.315	1.00577e-07	2_Mac-Endocytic	Mob1a
Dusp1	3.08913e-12	0.861975	0.859	0.608	1.04091e-07	2_Mac-Endocytic	Dusp1
Birc3	3.10069e-12	1.00505	0.745	0.464	1.04481e-07	2_Mac-Endocytic	Birc3
Rpn2	3.44218e-12	0.826458	0.597	0.286	1.15988e-07	2_Mac-Endocytic	Rpn2
Slc3a21	3.50564e-12	0.738465	0.832	0.519	1.18126e-07	2_Mac-Endocytic	Slc3a2
Atf6	3.62874e-12	0.572328	0.624	0.294	1.22274e-07	2_Mac-Endocytic	Atf6
Tbc1d14	3.64017e-12	0.994494	0.329	0.112	1.22659e-07	2_Mac-Endocytic	Tbc1d14
Ubtd1	3.68552e-12	1.20378	0.289	0.092	1.24187e-07	2_Mac-Endocytic	Ubtd1
Spryd7	3.98625e-12	1.24366	0.309	0.101	1.34321e-07	2_Mac-Endocytic	Spryd7
Nlrc4	4.10506e-12	1.40431	0.302	0.098	1.38324e-07	2_Mac-Endocytic	Nlrc4
Marchf8	4.14201e-12	1.61778	0.282	0.089	1.39569e-07	2_Mac-Endocytic	Marchf8
Sypl	4.48845e-12	0.912098	0.443	0.183	1.51243e-07	2_Mac-Endocytic	Sypl
Cpsf7	4.49529e-12	0.956556	0.369	0.135	1.51473e-07	2_Mac-Endocytic	Cpsf7
Dpysl2	4.52294e-12	0.871822	0.416	0.163	1.52405e-07	2_Mac-Endocytic	Dpysl2
Dnase1l1	4.74471e-12	1.19762	0.376	0.141	1.59878e-07	2_Mac-Endocytic	Dnase1l1
Rab11a	5.09894e-12	0.961089	0.557	0.263	1.71814e-07	2_Mac-Endocytic	Rab11a
Xbp1	5.14893e-12	0.953777	0.577	0.279	1.73498e-07	2_Mac-Endocytic	Xbp1
Vps13c	5.21401e-12	0.769513	0.302	0.095	1.75691e-07	2_Mac-Endocytic	Vps13c
Ap2b1	5.28056e-12	0.630964	0.53	0.231	1.77934e-07	2_Mac-Endocytic	Ap2b1
Nampt	5.58117e-12	0.874037	0.463	0.198	1.88063e-07	2_Mac-Endocytic	Nampt
Peds11	6.05627e-12	0.766132	0.591	0.282	2.04072e-07	2_Mac-Endocytic	Peds1
Anxa11	6.30287e-12	0.827822	0.483	0.21	2.12382e-07	2_Mac-Endocytic	Anxa11
Slc20a1	6.34641e-12	1.1042	0.376	0.139	2.13849e-07	2_Mac-Endocytic	Slc20a1
Mtch2	6.37327e-12	0.862647	0.463	0.188	2.14754e-07	2_Mac-Endocytic	Mtch2
Sdc41	6.7276e-12	0.649534	0.745	0.423	2.26693e-07	2_Mac-Endocytic	Sdc4
Rab3gap2	7.11794e-12	0.94339	0.336	0.115	2.39846e-07	2_Mac-Endocytic	Rab3gap2
Slc35f5	7.42177e-12	1.47153	0.275	0.088	2.50084e-07	2_Mac-Endocytic	Slc35f5
Pdia3	7.81633e-12	0.738608	0.852	0.568	2.63379e-07	2_Mac-Endocytic	Pdia3
Nhlrc3	7.84435e-12	1.39119	0.262	0.078	2.64323e-07	2_Mac-Endocytic	Nhlrc3
Cyth4	8.37251e-12	0.604973	0.638	0.298	2.8212e-07	2_Mac-Endocytic	Cyth4
Osbpl81	8.42855e-12	0.945793	0.738	0.424	2.84008e-07	2_Mac-Endocytic	Osbpl8
Atrnl1	8.44379e-12	0.706623	0.564	0.267	2.84522e-07	2_Mac-Endocytic	Atrnl1
Clec4a31	9.09757e-12	0.645977	0.584	0.266	3.06552e-07	2_Mac-Endocytic	Clec4a3
Anxa51	9.11857e-12	0.587656	0.872	0.536	3.07259e-07	2_Mac-Endocytic	Anxa5
Tanc21	9.35292e-12	0.584798	0.819	0.446	3.15156e-07	2_Mac-Endocytic	Tanc2
Lilrb4a1	9.43115e-12	0.55129	0.758	0.408	3.17792e-07	2_Mac-Endocytic	Lilrb4a
Tut7	1.18475e-11	0.67736	0.624	0.307	3.99213e-07	2_Mac-Endocytic	Tut7
Ssr3	1.19927e-11	0.806186	0.584	0.272	4.04106e-07	2_Mac-Endocytic	Ssr3
Kansl2	1.25503e-11	1.12833	0.295	0.096	4.22896e-07	2_Mac-Endocytic	Kansl2
Cpeb2	1.25739e-11	0.811519	0.463	0.198	4.2369e-07	2_Mac-Endocytic	Cpeb2
Arhgap18	1.29364e-11	0.991675	0.604	0.317	4.35905e-07	2_Mac-Endocytic	Arhgap18
Rnpep	1.39178e-11	0.944418	0.356	0.129	4.68975e-07	2_Mac-Endocytic	Rnpep
Ago3	1.41942e-11	0.714973	0.49	0.209	4.78289e-07	2_Mac-Endocytic	Ago3
Copb2	1.4422e-11	0.869598	0.403	0.153	4.85963e-07	2_Mac-Endocytic	Copb2
Nr1d21	1.59077e-11	1.03313	0.376	0.146	5.36027e-07	2_Mac-Endocytic	Nr1d2
Slco2b1	1.7017e-11	0.986487	0.315	0.107	5.73406e-07	2_Mac-Endocytic	Slco2b1
Stx71	1.73482e-11	0.698582	0.584	0.283	5.84565e-07	2_Mac-Endocytic	Stx7
Anks1	1.78188e-11	0.627426	0.376	0.136	6.00423e-07	2_Mac-Endocytic	Anks1
Rffl	1.87048e-11	0.890636	0.362	0.134	6.30277e-07	2_Mac-Endocytic	Rffl
Rab5c	1.97376e-11	0.744014	0.537	0.24	6.65077e-07	2_Mac-Endocytic	Rab5c
Sgms11	2.01835e-11	0.310231	0.477	0.197	6.80105e-07	2_Mac-Endocytic	Sgms1
Acp2	2.06086e-11	1.16483	0.295	0.096	6.94428e-07	2_Mac-Endocytic	Acp2
Sumo3	2.17858e-11	0.939249	0.43	0.178	7.34093e-07	2_Mac-Endocytic	Sumo3
Hif1a	2.18406e-11	0.563548	0.57	0.259	7.3594e-07	2_Mac-Endocytic	Hif1a
Stk3	2.28663e-11	0.927739	0.45	0.19	7.70502e-07	2_Mac-Endocytic	Stk3
Cpne3	2.37125e-11	0.853677	0.383	0.151	7.99017e-07	2_Mac-Endocytic	Cpne3
Spire1	2.3828e-11	1.30861	0.322	0.115	8.02909e-07	2_Mac-Endocytic	Spire1
Leprot	2.40572e-11	0.970244	0.369	0.139	8.10633e-07	2_Mac-Endocytic	Leprot
Azin1	2.43312e-11	0.791931	0.631	0.313	8.19863e-07	2_Mac-Endocytic	Azin1
Tasor	2.61161e-11	0.759767	0.396	0.154	8.80007e-07	2_Mac-Endocytic	Tasor
Ppp4r2	3.16815e-11	0.747358	0.705	0.378	1.06754e-06	2_Mac-Endocytic	Ppp4r2
Prkg1	3.28758e-11	1.13608	0.282	0.093	1.10778e-06	2_Mac-Endocytic	Prkg1
Fcho2	3.33405e-11	0.514341	0.698	0.361	1.12344e-06	2_Mac-Endocytic	Fcho2
Dnajb14	3.56897e-11	0.94799	0.396	0.159	1.2026e-06	2_Mac-Endocytic	Dnajb14
Junb1	3.89691e-11	0.760783	0.953	0.794	1.3131e-06	2_Mac-Endocytic	Junb
Metrnl	4.4333e-11	0.855208	0.45	0.196	1.49384e-06	2_Mac-Endocytic	Metrnl
Lcorl	4.44851e-11	0.867812	0.604	0.32	1.49897e-06	2_Mac-Endocytic	Lcorl
Il15	4.70313e-11	0.764305	0.268	0.084	1.58477e-06	2_Mac-Endocytic	Il15
Tlr21	4.83628e-11	1.06005	0.523	0.25	1.62963e-06	2_Mac-Endocytic	Tlr2
Lrrc58	4.91909e-11	0.682259	0.436	0.185	1.65754e-06	2_Mac-Endocytic	Lrrc58
Hmga2-ps1	4.97896e-11	1.0088	0.295	0.098	1.67771e-06	2_Mac-Endocytic	Hmga2-ps1
Socs31	5.33425e-11	1.35941	0.503	0.255	1.79743e-06	2_Mac-Endocytic	Socs3
Sav1	5.38198e-11	1.01879	0.268	0.083	1.81351e-06	2_Mac-Endocytic	Sav1
Cdk14	5.43342e-11	0.776741	0.57	0.277	1.83084e-06	2_Mac-Endocytic	Cdk14
Csde1	5.48471e-11	0.582032	0.725	0.401	1.84813e-06	2_Mac-Endocytic	Csde1
Ppp1r9a	5.76234e-11	1.00787	0.322	0.117	1.94168e-06	2_Mac-Endocytic	Ppp1r9a
Slf2	6.49387e-11	0.715965	0.49	0.218	2.18817e-06	2_Mac-Endocytic	Slf2
Micu11	6.94271e-11	0.964086	0.463	0.207	2.33941e-06	2_Mac-Endocytic	Micu1
Washc2	7.08978e-11	0.944415	0.416	0.174	2.38897e-06	2_Mac-Endocytic	Washc2
Mef2a1	7.09643e-11	0.638076	0.805	0.476	2.39121e-06	2_Mac-Endocytic	Mef2a
Arl8b	7.24082e-11	1.10919	0.456	0.201	2.43987e-06	2_Mac-Endocytic	Arl8b
Tmcc1	7.30635e-11	0.508309	0.631	0.319	2.46195e-06	2_Mac-Endocytic	Tmcc1
Il10rb1	7.38567e-11	0.636991	0.691	0.366	2.48868e-06	2_Mac-Endocytic	Il10rb
Pde4d	8.06457e-11	0.666151	0.765	0.415	2.71744e-06	2_Mac-Endocytic	Pde4d
Apaf1	8.21466e-11	1.27413	0.295	0.103	2.76801e-06	2_Mac-Endocytic	Apaf1
Ifrd1	8.57956e-11	0.761284	0.906	0.755	2.89097e-06	2_Mac-Endocytic	Ifrd1
Rbm15	8.99874e-11	1.064	0.268	0.087	3.03222e-06	2_Mac-Endocytic	Rbm15
Inpp5k	9.77395e-11	1.12943	0.255	0.08	3.29343e-06	2_Mac-Endocytic	Inpp5k
Fam120a	9.77721e-11	0.795926	0.483	0.212	3.29453e-06	2_Mac-Endocytic	Fam120a
Gclm	9.7782e-11	1.68759	0.295	0.106	3.29486e-06	2_Mac-Endocytic	Gclm
Hsd17b12	1.00529e-10	0.817981	0.51	0.235	3.38742e-06	2_Mac-Endocytic	Hsd17b12
Caprin1	1.01515e-10	0.764424	0.55	0.26	3.42065e-06	2_Mac-Endocytic	Caprin1
Gnl3	1.04547e-10	0.832486	0.47	0.212	3.52283e-06	2_Mac-Endocytic	Gnl3
S1pr1	1.06246e-10	0.885282	0.262	0.082	3.58006e-06	2_Mac-Endocytic	S1pr1
Man2a11	1.07054e-10	0.654194	0.705	0.382	3.6073e-06	2_Mac-Endocytic	Man2a1
Nufip2	1.09384e-10	0.64272	0.691	0.368	3.6858e-06	2_Mac-Endocytic	Nufip2
Ypel5	1.09694e-10	0.910578	0.376	0.152	3.69624e-06	2_Mac-Endocytic	Ypel5
Egln2	1.12045e-10	1.22016	0.282	0.096	3.77546e-06	2_Mac-Endocytic	Egln2
Ap2s1	1.13163e-10	1.1948	0.45	0.207	3.81313e-06	2_Mac-Endocytic	Ap2s1
Sema6d	1.13701e-10	0.68322	0.268	0.086	3.83127e-06	2_Mac-Endocytic	Sema6d
Atg2a	1.16823e-10	1.19633	0.309	0.108	3.93648e-06	2_Mac-Endocytic	Atg2a
Tnfsf12	1.1823e-10	1.09127	0.309	0.106	3.98389e-06	2_Mac-Endocytic	Tnfsf12
Vmp1	1.23628e-10	0.965386	0.725	0.458	4.16576e-06	2_Mac-Endocytic	Vmp1
Tagln2	1.24658e-10	0.711501	0.826	0.523	4.20049e-06	2_Mac-Endocytic	Tagln2
Rsu1	1.27217e-10	0.762581	0.51	0.231	4.28671e-06	2_Mac-Endocytic	Rsu1
Foxp11	1.2786e-10	0.574209	0.879	0.616	4.30838e-06	2_Mac-Endocytic	Foxp1
Ap3s11	1.29806e-10	0.610303	0.53	0.251	4.37394e-06	2_Mac-Endocytic	Ap3s1
Dlgap4	1.31724e-10	1.14551	0.376	0.155	4.43858e-06	2_Mac-Endocytic	Dlgap4
Ms4a71	1.43823e-10	0.342277	0.913	0.485	4.84625e-06	2_Mac-Endocytic	Ms4a7
Gpr34	1.45257e-10	0.920286	0.329	0.118	4.89457e-06	2_Mac-Endocytic	Gpr34
Tmem251	1.45771e-10	1.27348	0.403	0.175	4.9119e-06	2_Mac-Endocytic	Tmem251
Etfb	1.48038e-10	0.932838	0.409	0.168	4.98829e-06	2_Mac-Endocytic	Etfb
Tm9sf4	1.50026e-10	0.718921	0.369	0.142	5.05529e-06	2_Mac-Endocytic	Tm9sf4
Ptpro	1.52336e-10	0.847366	0.336	0.124	5.1331e-06	2_Mac-Endocytic	Ptpro
Pcmtd1	1.63531e-10	0.446934	0.49	0.216	5.51033e-06	2_Mac-Endocytic	Pcmtd1
Lman1	1.68345e-10	1.03088	0.336	0.128	5.67257e-06	2_Mac-Endocytic	Lman1
Mon2	1.69611e-10	0.819016	0.436	0.189	5.7152e-06	2_Mac-Endocytic	Mon2
Pacsin2	1.70105e-10	0.669578	0.47	0.209	5.73186e-06	2_Mac-Endocytic	Pacsin2
Capn2	1.78762e-10	1.1215	0.289	0.1	6.02356e-06	2_Mac-Endocytic	Capn2
Tmed10	1.86278e-10	0.695322	0.738	0.419	6.27682e-06	2_Mac-Endocytic	Tmed10
Dnase2a	1.86973e-10	1.06427	0.356	0.141	6.30026e-06	2_Mac-Endocytic	Dnase2a
Sh3glb1	1.89278e-10	0.601346	0.893	0.586	6.37792e-06	2_Mac-Endocytic	Sh3glb1
Pnp	1.92036e-10	1.00034	0.43	0.187	6.47086e-06	2_Mac-Endocytic	Pnp
Tubb2a	1.94987e-10	0.639974	0.403	0.165	6.57027e-06	2_Mac-Endocytic	Tubb2a
Cyb5a	2.05487e-10	0.663405	0.624	0.311	6.92408e-06	2_Mac-Endocytic	Cyb5a
S100a1	2.06971e-10	0.906127	0.349	0.129	6.9741e-06	2_Mac-Endocytic	S100a1
Calm2	2.15866e-10	0.599107	0.906	0.659	7.27382e-06	2_Mac-Endocytic	Calm2
Norad	2.34251e-10	0.863007	0.349	0.134	7.89333e-06	2_Mac-Endocytic	Norad
Ppm1a	2.43986e-10	0.766258	0.423	0.179	8.22135e-06	2_Mac-Endocytic	Ppm1a
Ubn1	2.57722e-10	0.705881	0.617	0.32	8.6842e-06	2_Mac-Endocytic	Ubn1
Fam91a1	2.58414e-10	0.934323	0.336	0.129	8.70753e-06	2_Mac-Endocytic	Fam91a1
Ptpn18	2.73966e-10	0.697973	0.826	0.507	9.23154e-06	2_Mac-Endocytic	Ptpn18
Lamtor3	2.76459e-10	0.975988	0.329	0.123	9.31555e-06	2_Mac-Endocytic	Lamtor3
Vps26a	2.81273e-10	0.632357	0.53	0.251	9.47779e-06	2_Mac-Endocytic	Vps26a
Degs1	2.95568e-10	0.881642	0.443	0.197	9.95946e-06	2_Mac-Endocytic	Degs1
Spg21	3.26255e-10	0.887767	0.389	0.162	1.09935e-05	2_Mac-Endocytic	Spg21
Gabarapl1	3.26318e-10	1.01587	0.409	0.18	1.09956e-05	2_Mac-Endocytic	Gabarapl1
Ctnna1	3.32938e-10	0.546576	0.624	0.31	1.12187e-05	2_Mac-Endocytic	Ctnna1
Srgap2	3.34873e-10	0.574989	0.617	0.316	1.12839e-05	2_Mac-Endocytic	Srgap2
Necap2	3.48223e-10	0.896113	0.403	0.168	1.17337e-05	2_Mac-Endocytic	Necap2
Plcl2	3.49214e-10	0.494106	0.483	0.215	1.17671e-05	2_Mac-Endocytic	Plcl2
Gpd2	3.61217e-10	0.603108	0.477	0.212	1.21716e-05	2_Mac-Endocytic	Gpd2
Pex13	3.67829e-10	0.874974	0.45	0.2	1.23944e-05	2_Mac-Endocytic	Pex13
Fkbp2	3.78274e-10	0.895932	0.396	0.169	1.27463e-05	2_Mac-Endocytic	Fkbp2
Nab1	3.7945e-10	0.645853	0.517	0.236	1.27859e-05	2_Mac-Endocytic	Nab1
Nmd3	3.79712e-10	1.15698	0.302	0.109	1.27948e-05	2_Mac-Endocytic	Nmd3
Mgp	3.87147e-10	0.625458	0.295	0.107	1.30453e-05	2_Mac-Endocytic	Mgp
Lta4h	4.12896e-10	1.18502	0.255	0.084	1.39129e-05	2_Mac-Endocytic	Lta4h
Tspan31	4.36389e-10	0.912964	0.329	0.123	1.47046e-05	2_Mac-Endocytic	Tspan31
Eif5	4.37966e-10	0.732975	0.852	0.594	1.47577e-05	2_Mac-Endocytic	Eif5
Arg21	4.41183e-10	0.648244	0.671	0.36	1.48661e-05	2_Mac-Endocytic	Arg2
Pld3	4.62091e-10	1.00025	0.342	0.133	1.55706e-05	2_Mac-Endocytic	Pld3
Cd44	4.74438e-10	0.419761	0.725	0.454	1.59867e-05	2_Mac-Endocytic	Cd44
Copb1	4.84407e-10	0.474068	0.49	0.219	1.63226e-05	2_Mac-Endocytic	Copb1
Tiparp1	5.01751e-10	0.405527	0.732	0.454	1.6907e-05	2_Mac-Endocytic	Tiparp
Ccdc47	5.12801e-10	0.94079	0.322	0.123	1.72794e-05	2_Mac-Endocytic	Ccdc47
Cmpk1	5.15472e-10	0.613439	0.591	0.308	1.73693e-05	2_Mac-Endocytic	Cmpk1
Zfhx31	5.54013e-10	0.347074	0.725	0.399	1.8668e-05	2_Mac-Endocytic	Zfhx3
Tbc1d22a	5.63188e-10	0.912267	0.383	0.161	1.89772e-05	2_Mac-Endocytic	Tbc1d22a
Kras	5.63381e-10	0.48514	0.638	0.34	1.89837e-05	2_Mac-Endocytic	Kras
Batf1	5.6422e-10	1.11222	0.463	0.232	1.90119e-05	2_Mac-Endocytic	Batf
Hnrnpab	5.65653e-10	0.650383	0.718	0.388	1.90603e-05	2_Mac-Endocytic	Hnrnpab
Selenow	5.74127e-10	0.629478	0.711	0.382	1.93458e-05	2_Mac-Endocytic	Selenow
Atp1b3	5.8324e-10	0.532971	0.671	0.368	1.96528e-05	2_Mac-Endocytic	Atp1b3
Lrrfip2	5.93531e-10	0.831257	0.503	0.24	1.99996e-05	2_Mac-Endocytic	Lrrfip2
Sft2d2	5.96322e-10	0.756795	0.309	0.111	2.00937e-05	2_Mac-Endocytic	Sft2d2
Agpat3	6.0466e-10	0.893396	0.275	0.096	2.03746e-05	2_Mac-Endocytic	Agpat3
Tnip2	6.11898e-10	1.28372	0.282	0.104	2.06185e-05	2_Mac-Endocytic	Tnip2
Asph1	6.14931e-10	0.72775	0.564	0.292	2.07207e-05	2_Mac-Endocytic	Asph
Lamtor2	6.19396e-10	0.734404	0.55	0.27	2.08712e-05	2_Mac-Endocytic	Lamtor2
2810001A02Rik	6.5048e-10	0.958137	0.295	0.106	2.19186e-05	2_Mac-Endocytic	2810001A02Rik
Top1	6.75909e-10	0.74363	0.872	0.602	2.27754e-05	2_Mac-Endocytic	Top1
Ttc3	6.77012e-10	0.674773	0.409	0.177	2.28126e-05	2_Mac-Endocytic	Ttc3
Wbp2	6.86426e-10	0.911524	0.416	0.185	2.31298e-05	2_Mac-Endocytic	Wbp2
Katnbl1	7.33406e-10	1.45385	0.282	0.104	2.47129e-05	2_Mac-Endocytic	Katnbl1
Pdgfa	7.44117e-10	1.54283	0.282	0.103	2.50738e-05	2_Mac-Endocytic	Pdgfa
Taok1	7.77933e-10	0.646688	0.544	0.264	2.62132e-05	2_Mac-Endocytic	Taok1
Smad1	7.90006e-10	0.959478	0.315	0.12	2.662e-05	2_Mac-Endocytic	Smad1
AI662270	8.20222e-10	0.887857	0.45	0.199	2.76382e-05	2_Mac-Endocytic	AI662270
Trappc10	8.29242e-10	0.97036	0.255	0.085	2.79421e-05	2_Mac-Endocytic	Trappc10
Calr	8.62301e-10	0.679893	0.832	0.557	2.90561e-05	2_Mac-Endocytic	Calr
Herpud11	8.65973e-10	0.67721	0.745	0.429	2.91798e-05	2_Mac-Endocytic	Herpud1
Herpud2	8.87288e-10	0.762489	0.376	0.155	2.9898e-05	2_Mac-Endocytic	Herpud2
A930007I19Rik	9.37555e-10	1.44637	0.268	0.096	3.15918e-05	2_Mac-Endocytic	A930007I19Rik
Bcl6	9.5176e-10	0.556888	0.49	0.23	3.20705e-05	2_Mac-Endocytic	Bcl6
Zfp326	9.73621e-10	0.720958	0.416	0.181	3.28071e-05	2_Mac-Endocytic	Zfp326
Gab21	1.03411e-09	0.564793	0.859	0.544	3.48455e-05	2_Mac-Endocytic	Gab2
Pim3	1.04703e-09	0.798329	0.456	0.216	3.52807e-05	2_Mac-Endocytic	Pim3
Ralb	1.05387e-09	0.78402	0.349	0.138	3.55113e-05	2_Mac-Endocytic	Ralb
Csf2rb	1.1678e-09	0.510223	0.409	0.176	3.93503e-05	2_Mac-Endocytic	Csf2rb
Osbpl91	1.22156e-09	0.614361	0.651	0.354	4.11616e-05	2_Mac-Endocytic	Osbpl9
Kif1b	1.2273e-09	0.631251	0.577	0.282	4.13552e-05	2_Mac-Endocytic	Kif1b
Gmfg	1.23928e-09	0.58988	0.685	0.371	4.17588e-05	2_Mac-Endocytic	Gmfg
Osm	1.3159e-09	1.12756	0.255	0.088	4.43407e-05	2_Mac-Endocytic	Osm
Clcn4	1.40074e-09	1.16154	0.275	0.098	4.71993e-05	2_Mac-Endocytic	Clcn4
Arrdc3	1.44038e-09	0.650126	0.389	0.166	4.8535e-05	2_Mac-Endocytic	Arrdc3
Ppp2ca	1.46051e-09	0.665697	0.765	0.46	4.92132e-05	2_Mac-Endocytic	Ppp2ca
Hprt	1.47531e-09	0.801328	0.557	0.291	4.97119e-05	2_Mac-Endocytic	Hprt
Dazap2	1.4824e-09	0.669933	0.711	0.426	4.99509e-05	2_Mac-Endocytic	Dazap2
Npc21	1.56241e-09	0.429581	0.966	0.672	5.26469e-05	2_Mac-Endocytic	Npc2
Chmp4b	1.61853e-09	0.508407	0.678	0.376	5.45379e-05	2_Mac-Endocytic	Chmp4b
Tmed3	1.65366e-09	0.895259	0.403	0.176	5.57218e-05	2_Mac-Endocytic	Tmed3
Prdx11	1.65455e-09	0.817684	0.886	0.631	5.57517e-05	2_Mac-Endocytic	Prdx1
Slc8a11	1.71401e-09	1.00616	0.644	0.374	5.77553e-05	2_Mac-Endocytic	Slc8a1
Ankhd1	1.73472e-09	0.575729	0.752	0.427	5.8453e-05	2_Mac-Endocytic	Ankhd1
[truncated: 3,326 more rows]
