# Supplementary material for: Single cell map of the adult female mouse urethra reveals epithelial and stromal macrophages with distinct functional identities
Source: Mucosal Immunol. Author manuscript; Available in PMC 2025 Sep 26. (PMC7618168; doi:10.1016/j.mucimm.2025.09.001)
Supplement: Table S11 [file EMS208696-supplement-Table_S11.xlsx]

## Sheet: Table S11
	UrEpi1	UrEpi2	UrStroma1	UrStroma2
Mac-A	105	338	64	88
T cells	36	44	62	108
Mac-E	0	0	51	98
NK cells	19	30	25	27
Mono./Neut.	0	4	37	48
DC	9	12	14	24
B cells	0	0	19	7
	Epithelial	Stromal
0	443	152	Mac-A
1	80	170	T cells
2	0	149	Mac-E
3	49	52	NK cells
4	4	85	Mono./Neut.
5	21	38	DC
6	0	26	B cells
Total	597	672
	Cluster	Epithelial	Percent
Mac-A	0	443	74.2044
Mac-E	2	0	0
T cells	1	80	13.4003
NK cells	3	49	8.20771
Mono./Neut.	4	4	0.670017
DC	5	21	3.51759
B cells	6	0	0
	Total	597
	Cluster	Stromal	Percent
Mac-A	0	152	22.619
Mac-E	2	149	22.1726
T cells	1	170	25.2976
NK cells	3	52	7.7381
Mono./Neut.	4	85	12.6488
DC	5	38	5.65476
B cells	6	26	3.86905
	Total	672
