# Supplementary material for: Single cell map of the adult female mouse urethra reveals epithelial and stromal macrophages with distinct functional identities
Source: Mucosal Immunol. Author manuscript; Available in PMC 2025 Sep 26. (PMC7618168; doi:10.1016/j.mucimm.2025.09.001)
Supplement: Table S12 [file EMS208696-supplement-Table_S12.xlsx]

## Sheet: MarkerGenes_ImmuneRes0.3
	p_val	avg_log2FC	pct.1	pct.2	p_val_adj	cluster	gene
Msrb1	0	0.696907	0.964	0.856	0	0	Msrb1
Gpcpd1	0	0.891244	0.936	0.845	0	0	Gpcpd1
Ctsd	3.46703e-295	0.829482	0.917	0.828	1.16825e-290	0	Ctsd
Cebpb	1.00449e-287	0.660391	0.987	0.937	3.38475e-283	0	Cebpb
Hcar2	1.64855e-284	0.950838	0.872	0.665	5.55495e-280	0	Hcar2
Snap23	5.27484e-278	0.714764	0.927	0.836	1.77741e-273	0	Snap23
Neat1	4.89899e-277	0.954601	0.929	0.857	1.65076e-272	0	Neat1
Mxd1	1.2921e-274	0.623782	0.989	0.895	4.35386e-270	0	Mxd1
Csf3r	1.83789e-273	0.693357	0.952	0.775	6.19294e-269	0	Csf3r
Nfe2l2	5.97563e-271	0.619503	0.974	0.9	2.01355e-266	0	Nfe2l2
Fxyd5	9.02466e-269	0.686671	0.906	0.823	3.04095e-264	0	Fxyd5
Gadd45b	1.13103e-268	0.606894	0.993	0.889	3.81112e-264	0	Gadd45b
Batf	1.17502e-255	0.747804	0.916	0.775	3.95936e-251	0	Batf
Ftl1	4.23015e-234	0.500917	0.994	0.977	1.42539e-229	0	Ftl1
Ccrl2	8.20196e-226	0.587889	0.988	0.866	2.76373e-221	0	Ccrl2
Lmnb1	1.92337e-224	0.635282	0.929	0.839	6.48099e-220	0	Lmnb1
Nfkbiz	2.40144e-224	0.659246	0.965	0.837	8.09191e-220	0	Nfkbiz
H3f3b	3.36748e-218	0.640745	0.99	0.983	1.1347e-213	0	H3f3b
Marcks	1.89618e-212	0.518138	0.988	0.888	6.38937e-208	0	Marcks
Erbin	1.76972e-205	0.649639	0.905	0.84	5.96327e-201	0	Erbin
Alox5ap	3.25053e-193	0.751592	0.802	0.672	1.0953e-188	0	Alox5ap
Arg2	2.83929e-187	0.530981	0.959	0.878	9.56729e-183	0	Arg2
Tnfaip2	3.40891e-181	0.565583	0.961	0.821	1.14867e-176	0	Tnfaip2
Fth1	5.39571e-179	0.404576	1	0.993	1.81814e-174	0	Fth1
Ptprc	1.60642e-169	0.523094	0.949	0.908	5.41298e-165	0	Ptprc
Tyrobp	4.77461e-169	0.443129	0.973	0.925	1.60885e-164	0	Tyrobp
Ncf1	6.8962e-169	0.635491	0.884	0.741	2.32374e-164	0	Ncf1
Tpd52	2.08219e-167	0.54873	0.916	0.842	7.01613e-163	0	Tpd52
Clec4e	2.9684e-161	0.700176	0.958	0.847	1.00023e-156	0	Clec4e
Taldo1	2.47851e-159	0.828275	0.704	0.627	8.35157e-155	0	Taldo1
Malt1	2.60896e-153	0.866801	0.815	0.713	8.79114e-149	0	Malt1
Sorl1	2.22214e-149	0.659256	0.795	0.695	7.48772e-145	0	Sorl1
Icam1	1.43076e-148	0.606698	0.887	0.752	4.82108e-144	0	Icam1
Malat1	2.15066e-147	0.369527	0.997	0.992	7.24688e-143	0	Malat1
Ctsz	4.58273e-147	0.658239	0.857	0.782	1.5442e-142	0	Ctsz
Birc3	8.25911e-147	0.538227	0.912	0.845	2.78299e-142	0	Birc3
Ninj1	1.17077e-144	0.651577	0.823	0.753	3.94503e-140	0	Ninj1
Lrg1	1.60845e-142	0.652441	0.756	0.566	5.41982e-138	0	Lrg1
Arhgap24	4.13044e-140	1.00271	0.634	0.497	1.39179e-135	0	Arhgap24
Chil1	2.28121e-139	0.615482	0.873	0.72	7.68678e-135	0	Chil1
Nfkbia	5.5756e-136	0.367812	0.998	0.927	1.87875e-131	0	Nfkbia
Hmgb2	1.3402e-133	0.76504	0.717	0.665	4.51595e-129	0	Hmgb2
Tnfaip3	1.41415e-133	0.478833	0.942	0.843	4.76512e-129	0	Tnfaip3
Clec4d	3.25839e-132	0.470563	0.942	0.856	1.09795e-127	0	Clec4d
Ptafr	9.7881e-131	0.436623	0.95	0.859	3.2982e-126	0	Ptafr
Kdm6b	1.59944e-127	0.625134	0.863	0.816	5.38948e-123	0	Kdm6b
Ets2	1.72652e-126	0.649513	0.801	0.755	5.81769e-122	0	Ets2
Il1r2	3.24874e-125	0.575754	0.821	0.718	1.09469e-120	0	Il1r2
Atp6v1g1	3.77187e-123	0.797332	0.681	0.641	1.27097e-118	0	Atp6v1g1
Fgr	5.11411e-122	0.61383	0.796	0.703	1.72325e-117	0	Fgr
Plek	2.37807e-121	0.505004	0.931	0.869	8.01316e-117	0	Plek
Litaf	4.4995e-118	0.446157	0.906	0.89	1.51615e-113	0	Litaf
Lst1	4.42109e-116	0.759655	0.703	0.629	1.48973e-111	0	Lst1
Uvrag	8.62321e-116	0.930738	0.647	0.585	2.90568e-111	0	Uvrag
Junb	5.0502e-115	0.428949	0.964	0.93	1.70172e-110	0	Junb
Mcl1	1.18112e-114	0.425133	0.945	0.92	3.97989e-110	0	Mcl1
Ankrd33b	1.33623e-113	0.773996	0.662	0.531	4.50255e-109	0	Ankrd33b
Gabarap	1.349e-112	0.431558	0.891	0.891	4.5456e-108	0	Gabarap
Mrpl33	1.94946e-110	0.794653	0.663	0.623	6.56892e-106	0	Mrpl33
Btg1	2.11244e-110	0.39927	0.974	0.959	7.11808e-106	0	Btg1
Optn	3.65356e-108	0.99245	0.554	0.443	1.2311e-103	0	Optn
Lcp1	6.61244e-108	0.378085	0.969	0.912	2.22813e-103	0	Lcp1
Pim1	4.43301e-107	0.417498	0.958	0.927	1.49375e-102	0	Pim1
Sod2	4.49541e-105	0.404304	0.949	0.851	1.51477e-100	0	Sod2
Iqgap1	1.4234e-104	0.468812	0.886	0.869	4.79629e-100	0	Iqgap1
H3f3a	7.9555e-104	0.356889	0.97	0.958	2.68069e-99	0	H3f3a
Cstb	6.89102e-103	0.482886	0.903	0.837	2.322e-98	0	Cstb
Adam17	8.63729e-102	0.727891	0.705	0.676	2.91042e-97	0	Adam17
Grina	3.47386e-101	0.522341	0.798	0.701	1.17055e-96	0	Grina
Pde7b	4.39483e-101	0.690997	0.785	0.723	1.48088e-96	0	Pde7b
Atp6v1a	2.03954e-96	0.79096	0.629	0.57	6.87242e-92	0	Atp6v1a
Txn1	2.02744e-95	0.494871	0.887	0.852	6.83167e-91	0	Txn1
Igsf6	8.89302e-94	0.522064	0.804	0.745	2.99659e-89	0	Igsf6
Ppp1r2	2.16635e-93	0.945792	0.561	0.51	7.29974e-89	0	Ppp1r2
Pnpla7	3.90843e-93	0.77874	0.616	0.518	1.31698e-88	0	Pnpla7
S100a11	5.49594e-92	0.495524	0.817	0.79	1.85191e-87	0	S100a11
Ube2b	5.90199e-92	0.673449	0.693	0.694	1.98873e-87	0	Ube2b
Retnlg	4.29236e-91	0.455278	0.688	0.507	1.44636e-86	0	Retnlg
Relb	6.48417e-89	0.707576	0.662	0.64	2.18491e-84	0	Relb
Bri3	6.71651e-89	0.572481	0.815	0.797	2.26319e-84	0	Bri3
Gm39321	8.68288e-89	0.983059	0.468	0.343	2.92578e-84	0	Gm39321
Resf1	3.81876e-87	0.58603	0.779	0.741	1.28677e-82	0	Resf1
Kpna4	2.11064e-86	0.561772	0.775	0.771	7.11202e-82	0	Kpna4
Fau	1.08942e-85	0.252714	0.988	0.97	3.6709e-81	0	Fau
Chst11	1.20202e-85	0.738125	0.629	0.544	4.05032e-81	0	Chst11
Eif1	1.76194e-84	0.267757	0.991	0.983	5.93703e-80	0	Eif1
Cd274	7.26072e-83	0.39662	0.882	0.767	2.44657e-78	0	Cd274
Efhd2	3.05227e-82	0.705929	0.66	0.624	1.02849e-77	0	Efhd2
Ankrd12	3.44084e-82	0.8135	0.646	0.615	1.15943e-77	0	Ankrd12
Cpne2	5.5414e-81	0.994473	0.48	0.382	1.86723e-76	0	Cpne2
Lilrb4b	1.8496e-79	0.41355	0.854	0.818	6.23242e-75	0	Lilrb4b
Pde4b	1.85382e-78	0.385785	0.902	0.863	6.24664e-74	0	Pde4b
Sec24a	1.65923e-77	1.34498	0.425	0.34	5.59095e-73	0	Sec24a
Lyst	1.34152e-74	0.599093	0.692	0.625	4.5204e-70	0	Lyst
Fgl2	1.31886e-73	0.868418	0.485	0.38	4.44405e-69	0	Fgl2
Sh2d3c	3.79735e-73	0.781667	0.525	0.425	1.27955e-68	0	Sh2d3c
Zeb2	8.21349e-73	0.418816	0.927	0.851	2.76762e-68	0	Zeb2
Hdc	1.83367e-70	0.317373	0.917	0.757	6.17874e-66	0	Hdc
Irf1	2.9922e-70	0.785777	0.653	0.613	1.00825e-65	0	Irf1
Arhgap15	9.53639e-70	0.635264	0.662	0.622	3.21338e-65	0	Arhgap15
Slc7a11	4.47978e-68	0.350746	0.861	0.781	1.50951e-63	0	Slc7a11
Zyx	6.58683e-68	0.999965	0.477	0.423	2.2195e-63	0	Zyx
Pglyrp1	4.47677e-66	0.724679	0.472	0.366	1.50849e-61	0	Pglyrp1
Jund	1.29439e-65	0.655031	0.635	0.607	4.36159e-61	0	Jund
Igf1r	1.32717e-65	0.64684	0.728	0.648	4.47204e-61	0	Igf1r
Ifitm1	7.29287e-65	0.436078	0.697	0.608	2.45741e-60	0	Ifitm1
Dock10	6.48825e-64	0.706809	0.725	0.71	2.18628e-59	0	Dock10
Rab32	2.36556e-63	0.60757	0.638	0.607	7.971e-59	0	Rab32
Fndc3b	6.37891e-63	0.58592	0.708	0.7	2.14944e-58	0	Fndc3b
Dennd1b	1.06345e-62	0.639695	0.655	0.625	3.58339e-58	0	Dennd1b
Gns	5.22436e-62	0.858652	0.52	0.476	1.7604e-57	0	Gns
Acod1	5.29594e-62	0.252288	0.952	0.788	1.78452e-57	0	Acod1
Gm34084	4.32515e-61	1.12275	0.376	0.291	1.4574e-56	0	Gm34084
Ebi3	5.88182e-60	0.613435	0.642	0.568	1.98194e-55	0	Ebi3
Fas	6.38012e-60	0.475816	0.743	0.691	2.14985e-55	0	Fas
Snx10	1.34463e-59	0.637297	0.614	0.579	4.53087e-55	0	Snx10
Jdp2	1.99067e-57	0.718773	0.586	0.562	6.70777e-53	0	Jdp2
Socs3	3.88394e-56	0.539238	0.665	0.624	1.30873e-51	0	Socs3
Pnrc1	3.37442e-55	0.474942	0.77	0.781	1.13704e-50	0	Pnrc1
Spata13	4.42442e-55	0.449611	0.717	0.65	1.49085e-50	0	Spata13
Mreg	4.64019e-55	0.699779	0.53	0.441	1.56356e-50	0	Mreg
Adipor1	1.23955e-54	0.680029	0.574	0.569	4.17678e-50	0	Adipor1
Map1lc3b	3.57578e-53	0.45455	0.711	0.746	1.20489e-48	0	Map1lc3b
Cyba	2.24628e-52	0.462731	0.828	0.831	7.56906e-48	0	Cyba
Atp6v0d1	2.60555e-52	0.628756	0.608	0.62	8.77967e-48	0	Atp6v0d1
Syk	2.9885e-52	0.437774	0.753	0.746	1.00701e-47	0	Syk
Marcksl1	1.11132e-51	0.288096	0.953	0.838	3.74471e-47	0	Marcksl1
Cdc42ep2	1.96015e-51	0.743517	0.518	0.469	6.60491e-47	0	Cdc42ep2
Tet3	2.74684e-51	0.958467	0.451	0.396	9.25576e-47	0	Tet3
Stat3	4.47369e-51	0.573812	0.656	0.667	1.50745e-46	0	Stat3
Sema4d	8.16454e-51	0.762274	0.535	0.5	2.75113e-46	0	Sema4d
Lsp1	1.78649e-50	0.594105	0.608	0.595	6.01976e-46	0	Lsp1
Atf3	2.10459e-50	0.932273	0.473	0.424	7.09164e-46	0	Atf3
Rab8b	2.36956e-50	0.327304	0.877	0.865	7.98447e-46	0	Rab8b
Bcl2l11	3.6436e-49	0.444171	0.811	0.815	1.22775e-44	0	Bcl2l11
Rnf149	8.44478e-49	0.387072	0.777	0.753	2.84555e-44	0	Rnf149
Slc16a6	2.53648e-48	0.750126	0.507	0.457	8.54693e-44	0	Slc16a6
Gmfg	2.94305e-48	0.329618	0.827	0.83	9.91689e-44	0	Gmfg
Rbm47	4.49787e-48	0.576449	0.673	0.662	1.5156e-43	0	Rbm47
Cd300a	5.51672e-48	0.548842	0.612	0.595	1.85891e-43	0	Cd300a
Gda	8.18012e-46	0.403051	0.663	0.633	2.75637e-41	0	Gda
Agap1	8.41985e-46	1.12885	0.334	0.263	2.83715e-41	0	Agap1
Dusp2	1.81376e-44	0.523538	0.635	0.608	6.11164e-40	0	Dusp2
Gtdc1	2.18271e-44	0.592987	0.627	0.623	7.35485e-40	0	Gtdc1
Skap2	8.25814e-44	0.535088	0.65	0.67	2.78266e-39	0	Skap2
Spag9	2.45153e-43	0.498531	0.693	0.708	8.26068e-39	0	Spag9
Ccpg1	5.32977e-43	1.22853	0.289	0.218	1.79592e-38	0	Ccpg1
Orai2	1.20993e-42	0.709911	0.518	0.498	4.077e-38	0	Orai2
Ypel3	1.95944e-42	1.05086	0.365	0.312	6.60254e-38	0	Ypel3
Ier5	4.58464e-42	0.342828	0.792	0.792	1.54484e-37	0	Ier5
Nadk	1.56669e-41	0.441782	0.68	0.679	5.27912e-37	0	Nadk
Gcnt2	8.49663e-41	0.418295	0.664	0.638	2.86302e-36	0	Gcnt2
Adgre5	3.08873e-40	0.397899	0.72	0.731	1.04078e-35	0	Adgre5
Ncf4	1.40965e-39	0.376268	0.754	0.766	4.74996e-35	0	Ncf4
Mapkapk2	1.14114e-38	0.298551	0.83	0.826	3.84519e-34	0	Mapkapk2
Gla	2.83477e-38	0.827067	0.479	0.464	9.55205e-34	0	Gla
Hp	6.32269e-38	0.281645	0.677	0.616	2.13049e-33	0	Hp
Cd33	3.25083e-37	0.459267	0.637	0.629	1.0954e-32	0	Cd33
Il36g	3.95451e-37	0.314596	0.693	0.583	1.33251e-32	0	Il36g
Tgoln1	1.03843e-36	0.587215	0.581	0.597	3.49911e-32	0	Tgoln1
Slc43a2	2.32821e-36	0.816739	0.455	0.419	7.84514e-32	0	Slc43a2
Kctd12	2.39471e-36	0.580657	0.584	0.585	8.06921e-32	0	Kctd12
Cxcr2	5.78295e-36	0.622337	0.466	0.409	1.94862e-31	0	Cxcr2
Slc2a6	1.06921e-35	0.602075	0.542	0.536	3.60281e-31	0	Slc2a6
Bcl3	1.76947e-35	0.649717	0.526	0.538	5.9624e-31	0	Bcl3
Clec7a	2.65381e-35	0.710026	0.488	0.457	8.94227e-31	0	Clec7a
Atp6v0c	1.21372e-34	0.352518	0.823	0.841	4.08974e-30	0	Atp6v0c
Gm26535	1.03941e-33	0.567371	0.517	0.452	3.50241e-29	0	Gm26535
Kdm2b	1.04648e-33	1.26861	0.37	0.321	3.52621e-29	0	Kdm2b
Ddx6	8.38131e-33	0.463769	0.664	0.707	2.82417e-28	0	Ddx6
Rcsd1	1.05667e-32	1.10723	0.318	0.262	3.56055e-28	0	Rcsd1
Ddx5	2.91055e-32	0.349951	0.785	0.823	9.80739e-28	0	Ddx5
Cntn5	1.61244e-31	0.543807	0.533	0.535	5.43329e-27	0	Cntn5
Lilrb4a	5.20171e-31	0.275337	0.853	0.849	1.75277e-26	0	Lilrb4a
AU019990	8.14649e-31	0.85599	0.345	0.285	2.74504e-26	0	AU019990
Retreg1	1.71344e-30	0.60761	0.452	0.419	5.77362e-26	0	Retreg1
Dusp16	1.98461e-30	0.265239	0.787	0.714	6.68734e-26	0	Dusp16
Picalm	2.08303e-30	0.410478	0.665	0.692	7.01896e-26	0	Picalm
Cd84	5.50873e-30	0.956101	0.307	0.252	1.85622e-25	0	Cd84
Baz1a	1.60126e-29	0.873393	0.451	0.456	5.39562e-25	0	Baz1a
Anxa1	2.40452e-29	0.516113	0.543	0.519	8.10225e-25	0	Anxa1
Rap1b	1.87802e-28	0.329518	0.758	0.8	6.32819e-24	0	Rap1b
Traf3	8.80068e-28	0.662506	0.55	0.567	2.96548e-23	0	Traf3
Qki	9.91387e-28	0.770041	0.51	0.535	3.34058e-23	0	Qki
Btg2	2.09413e-27	0.405868	0.648	0.686	7.05637e-23	0	Btg2
Lpcat2	2.0963e-27	0.480464	0.571	0.556	7.06369e-23	0	Lpcat2
Rab7	2.37353e-27	0.290598	0.751	0.791	7.99784e-23	0	Rab7
Ppt1	1.12596e-26	0.679835	0.435	0.417	3.79405e-22	0	Ppt1
Tle3	4.34057e-26	0.666982	0.473	0.482	1.4626e-21	0	Tle3
Il1rap	1.22211e-25	0.364033	0.648	0.621	4.11801e-21	0	Il1rap
Ccl6	1.59985e-25	0.343174	0.534	0.511	5.39084e-21	0	Ccl6
Prkd3	5.41567e-25	0.461677	0.605	0.614	1.82486e-20	0	Prkd3
Syne2	9.09196e-25	1.17229	0.322	0.285	3.06363e-20	0	Syne2
Tspan13	1.01516e-24	0.823969	0.384	0.363	3.42067e-20	0	Tspan13
Dedd2	2.92427e-23	0.796325	0.322	0.28	9.85363e-19	0	Dedd2
Ostf1	1.69667e-22	0.505234	0.593	0.653	5.7171e-18	0	Ostf1
Sun2	2.71084e-22	1.07126	0.279	0.241	9.13444e-18	0	Sun2
Zhx2	4.01495e-22	0.448164	0.593	0.622	1.35288e-17	0	Zhx2
Casp4	6.47178e-22	0.332928	0.723	0.747	2.18073e-17	0	Casp4
Atrnl1	2.3604e-21	0.470887	0.595	0.611	7.95361e-17	0	Atrnl1
Il15	3.66334e-21	0.441235	0.654	0.649	1.2344e-16	0	Il15
Gna13	8.19175e-21	0.537619	0.534	0.569	2.76029e-16	0	Gna13
Dennd4a	1.07311e-20	0.30133	0.75	0.777	3.61594e-16	0	Dennd4a
BC018473	1.08854e-20	1.09407	0.361	0.325	3.66794e-16	0	BC018473
Tra2a	1.66143e-20	0.658188	0.525	0.568	5.59837e-16	0	Tra2a
Atp6v0a1	1.96537e-20	0.753116	0.378	0.355	6.62251e-16	0	Atp6v0a1
Stx6	2.84598e-20	0.5295	0.516	0.533	9.58981e-16	0	Stx6
N4bp2l1	7.69625e-20	0.733358	0.423	0.43	2.59333e-15	0	N4bp2l1
Zfp106	1.55615e-19	0.262085	0.168	0.268	5.2436e-15	0	Zfp106
Sephs2	2.40288e-19	0.681126	0.397	0.373	8.09674e-15	0	Sephs2
Npepps	3.66547e-19	0.641921	0.478	0.494	1.23512e-14	0	Npepps
Zfp36	8.34486e-19	0.32638	0.695	0.707	2.81188e-14	0	Zfp36
Mpp7	8.99299e-19	0.849704	0.437	0.437	3.03028e-14	0	Mpp7
Fnip1	1.00432e-18	0.345627	0.671	0.725	3.38415e-14	0	Fnip1
Gm43661	2.75904e-18	0.906913	0.281	0.241	9.29685e-14	0	Gm43661
Rab21	3.49618e-18	0.284885	0.206	0.32	1.17807e-13	0	Rab21
Gigyf2	3.57516e-18	0.322975	0.17	0.267	1.20469e-13	0	Gigyf2
Pilra	7.48052e-18	0.738319	0.323	0.291	2.52064e-13	0	Pilra
Coq10b	1.10552e-17	0.365268	0.171	0.268	3.72516e-13	0	Coq10b
Selplg	1.19956e-17	0.545833	0.443	0.442	4.04203e-13	0	Selplg
Ehd1	1.2818e-17	0.279142	0.76	0.764	4.31917e-13	0	Ehd1
Coro1a	1.38245e-17	0.451525	0.523	0.553	4.6583e-13	0	Coro1a
Nfkbid	1.43953e-17	0.880871	0.332	0.317	4.85063e-13	0	Nfkbid
Sell	1.86469e-17	0.419661	0.516	0.527	6.28326e-13	0	Sell
Rab20	1.90201e-17	0.351839	0.633	0.67	6.40901e-13	0	Rab20
Dph3	2.61557e-17	0.311396	0.172	0.269	8.81344e-13	0	Dph3
Gnai2	5.21533e-17	0.448769	0.543	0.6	1.75736e-12	0	Gnai2
Dynlt2b	7.99412e-17	0.948797	0.3	0.28	2.6937e-12	0	Dynlt2b
Znrf1	9.11211e-17	0.355799	0.639	0.669	3.07042e-12	0	Znrf1
Cyfip2	1.1222e-16	0.715033	0.352	0.333	3.78138e-12	0	Cyfip2
Ankrd44	1.33823e-16	0.68213	0.494	0.511	4.50929e-12	0	Ankrd44
Hmox1	1.54063e-16	0.660056	0.352	0.338	5.19131e-12	0	Hmox1
Cyp4f18	1.74165e-16	0.381689	0.416	0.385	5.86868e-12	0	Cyp4f18
Cd300lf	2.72169e-16	0.28147	0.614	0.61	9.17101e-12	0	Cd300lf
Chka	5.35175e-16	0.374761	0.213	0.312	1.80333e-11	0	Chka
Ankhd1	9.77338e-16	0.564632	0.511	0.56	3.29324e-11	0	Ankhd1
Ppp1r15a	1.18517e-15	0.531754	0.521	0.552	3.99356e-11	0	Ppp1r15a
Ncf2	1.69106e-15	0.350024	0.581	0.624	5.69818e-11	0	Ncf2
Elf2	2.40221e-15	0.668734	0.427	0.442	8.0945e-11	0	Elf2
Mirt1	3.77857e-15	0.373675	0.519	0.505	1.27323e-10	0	Mirt1
Card19	4.63405e-15	0.527607	0.491	0.532	1.56149e-10	0	Card19
Plekhm2	8.73793e-15	0.286922	0.2	0.297	2.94433e-10	0	Plekhm2
Ltb	9.61815e-15	0.541928	0.397	0.369	3.24093e-10	0	Ltb
2310001H17Rik	1.46075e-14	0.402775	0.506	0.519	4.92213e-10	0	2310001H17Rik
Nfkbie	2.28465e-14	0.504423	0.491	0.527	7.69836e-10	0	Nfkbie
Cd82	2.43401e-14	0.687595	0.361	0.357	8.20166e-10	0	Cd82
Ifnar1	2.52098e-14	0.534845	0.478	0.524	8.4947e-10	0	Ifnar1
Dazap2	2.28972e-13	0.629863	0.45	0.504	7.71542e-09	0	Dazap2
Mctp1	2.65685e-13	0.662984	0.364	0.35	8.95253e-09	0	Mctp1
Kansl1l	3.04657e-13	0.338384	0.194	0.283	1.02657e-08	0	Kansl1l
Rbbp8	5.46225e-13	0.969125	0.37	0.385	1.84056e-08	0	Rbbp8
Plgrkt	6.02798e-13	0.535269	0.458	0.475	2.03119e-08	0	Plgrkt
Pcmtd1	6.52228e-13	0.291056	0.187	0.272	2.19775e-08	0	Pcmtd1
Vmn2r96	7.22193e-13	0.518322	0.438	0.416	2.4335e-08	0	Vmn2r96
Nbeal1	8.54336e-13	0.952938	0.295	0.285	2.87877e-08	0	Nbeal1
Zc3h12a	1.31854e-12	0.310393	0.584	0.62	4.44296e-08	0	Zc3h12a
Atp6v1c1	1.50236e-12	0.333396	0.197	0.289	5.06236e-08	0	Atp6v1c1
Klhdc10	2.13901e-12	0.26514	0.212	0.303	7.20762e-08	0	Klhdc10
Gm56955	2.22247e-12	0.402963	0.452	0.442	7.48882e-08	0	Gm56955
Arpp19	2.89222e-12	0.31034	0.183	0.268	9.74563e-08	0	Arpp19
Flot1	3.11289e-12	0.346028	0.171	0.253	1.04892e-07	0	Flot1
Creb1	4.01929e-12	0.678944	0.419	0.45	1.35434e-07	0	Creb1
Gpi1	4.24703e-12	0.373316	0.209	0.31	1.43108e-07	0	Gpi1
Wsb2	8.17359e-12	0.276415	0.202	0.291	2.75417e-07	0	Wsb2
Iqsec1	8.83567e-12	0.560872	0.379	0.371	2.97727e-07	0	Iqsec1
Pcf11	1.45135e-11	0.275976	0.22	0.318	4.89048e-07	0	Pcf11
Trem3	1.64309e-11	0.257236	0.609	0.61	5.53656e-07	0	Trem3
Stk38	2.10341e-11	0.321563	0.173	0.25	7.08764e-07	0	Stk38
Med21	2.35128e-11	0.953517	0.378	0.387	7.92288e-07	0	Med21
Ubn1	2.8582e-11	0.264089	0.254	0.368	9.631e-07	0	Ubn1
Mitf	4.90624e-11	0.384094	0.182	0.258	1.65321e-06	0	Mitf
Inpp5a	5.86125e-11	0.777725	0.3	0.293	1.97501e-06	0	Inpp5a
Mtmr6	6.32097e-11	0.276948	0.238	0.339	2.12992e-06	0	Mtmr6
Cux1	6.33372e-11	0.294852	0.595	0.65	2.13421e-06	0	Cux1
Pip4k2a	6.95553e-11	0.259525	0.2	0.285	2.34373e-06	0	Pip4k2a
Med7	7.6835e-11	0.257153	0.23	0.327	2.58903e-06	0	Med7
Tcf20	1.02079e-10	0.514671	0.204	0.292	3.43965e-06	0	Tcf20
Prdx6	1.05438e-10	0.299277	0.308	0.432	3.55284e-06	0	Prdx6
Dusp1	1.11661e-10	0.258916	0.656	0.688	3.76252e-06	0	Dusp1
Btbd9	1.18285e-10	0.60981	0.452	0.487	3.98572e-06	0	Btbd9
Stfa2l1	1.69774e-10	0.435295	0.33	0.294	5.72072e-06	0	Stfa2l1
Cd24a	1.86826e-10	0.38276	0.431	0.421	6.29529e-06	0	Cd24a
Ube2h	2.30925e-10	0.684793	0.367	0.389	7.78124e-06	0	Ube2h
Acsl5	2.61711e-10	0.325816	0.191	0.27	8.81862e-06	0	Acsl5
Lrrfip2	2.96413e-10	0.303668	0.284	0.401	9.98794e-06	0	Lrrfip2
Eloc	3.00732e-10	0.362089	0.252	0.364	1.01335e-05	0	Eloc
Ptpn2	4.25883e-10	0.35007	0.221	0.317	1.43505e-05	0	Ptpn2
Il10rb	1.11101e-09	0.264731	0.643	0.707	3.74365e-05	0	Il10rb
Znrf2	1.23014e-09	0.456398	0.207	0.291	4.14507e-05	0	Znrf2
Dgkh	1.27763e-09	0.93748	0.311	0.311	4.30511e-05	0	Dgkh
Vamp8	1.42803e-09	0.392611	0.208	0.297	4.81189e-05	0	Vamp8
Ggct	1.62646e-09	0.736797	0.349	0.35	5.48053e-05	0	Ggct
Foxn2	1.75183e-09	0.468547	0.498	0.543	5.90296e-05	0	Foxn2
Mylip	1.9436e-09	0.253149	0.196	0.27	6.54914e-05	0	Mylip
AA467197	1.95048e-09	0.361482	0.482	0.46	6.57235e-05	0	AA467197
Larp4b	2.07551e-09	0.271477	0.361	0.502	6.99364e-05	0	Larp4b
Bcl2l1	2.15736e-09	0.509934	0.43	0.434	7.26943e-05	0	Bcl2l1
Aldoa	3.56365e-09	0.267065	0.268	0.377	0.000120081	0	Aldoa
Fuca2	3.94353e-09	0.85544	0.259	0.248	0.000132881	0	Fuca2
Cyrib	4.7939e-09	0.468716	0.537	0.605	0.000161535	0	Cyrib
Sgpl1	4.83003e-09	0.603627	0.447	0.494	0.000162753	0	Sgpl1
Emd	7.05746e-09	0.284923	0.255	0.359	0.000237808	0	Emd
Myh9	8.28349e-09	0.277933	0.24	0.334	0.00027912	0	Myh9
Tmem243	9.8882e-09	0.358054	0.239	0.334	0.000333193	0	Tmem243
Sik3	1.07493e-08	0.363956	0.558	0.633	0.000362208	0	Sik3
Yipf4	1.12635e-08	0.677472	0.204	0.289	0.000379537	0	Yipf4
Rlf	1.91549e-08	0.329896	0.22	0.305	0.000645444	0	Rlf
Sf3b6	2.15565e-08	0.261821	0.328	0.464	0.000726369	0	Sf3b6
Atg7	2.24693e-08	0.320855	0.193	0.265	0.000757127	0	Atg7
Nptn	2.34667e-08	0.28455	0.347	0.484	0.000790734	0	Nptn
Wtap	2.81467e-08	0.430448	0.218	0.306	0.00094843	0	Wtap
Ifngr2	3.39924e-08	0.453013	0.494	0.563	0.00114541	0	Ifngr2
Hilpda	3.77455e-08	0.371523	0.359	0.463	0.00127187	0	Hilpda
Mindy3	5.6793e-08	0.585701	0.185	0.26	0.0019137	0	Mindy3
Rhbdf2	5.94172e-08	0.255682	0.253	0.349	0.00200212	0	Rhbdf2
Etf1	6.21844e-08	0.507079	0.461	0.533	0.00209537	0	Etf1
AB124611	9.85329e-08	0.762233	0.315	0.332	0.00332016	0	AB124611
Fnbp1	1.0026e-07	0.378074	0.263	0.36	0.00337835	0	Fnbp1
Sde2	1.09751e-07	0.30041	0.268	0.373	0.00369815	0	Sde2
Fyb	1.15912e-07	0.25469	0.733	0.792	0.00390576	0	Fyb
Clip1	1.29274e-07	0.417625	0.19	0.261	0.00435602	0	Clip1
Svil	1.40035e-07	0.553598	0.375	0.403	0.00471863	0	Svil
Pum2	1.41409e-07	0.307124	0.276	0.382	0.00476492	0	Pum2
Plekhm3	1.88956e-07	0.394693	0.266	0.363	0.00636705	0	Plekhm3
Herc1	3.4517e-07	0.361371	0.248	0.337	0.0116309	0	Herc1
Atp6ap2	3.79596e-07	0.339546	0.264	0.366	0.0127909	0	Atp6ap2
Dnm2	3.86096e-07	0.362679	0.208	0.285	0.0130099	0	Dnm2
Vcl	3.95011e-07	0.403157	0.194	0.263	0.0133103	0	Vcl
Ubap2l	4.22117e-07	0.37044	0.251	0.347	0.0142236	0	Ubap2l
Rap1a	4.49941e-07	0.330371	0.351	0.484	0.0151612	0	Rap1a
Dmxl2	4.95177e-07	0.639012	0.305	0.303	0.0166855	0	Dmxl2
C9orf72	5.23259e-07	0.37008	0.196	0.266	0.0176317	0	C9orf72
Med13	6.57061e-07	0.285946	0.316	0.437	0.0221403	0	Med13
Il10ra	7.05943e-07	0.329591	0.257	0.354	0.0237874	0	Il10ra
Tbc1d15	7.61802e-07	0.617371	0.377	0.416	0.0256697	0	Tbc1d15
4933434E20Rik	8.43782e-07	0.392247	0.198	0.27	0.0284321	0	4933434E20Rik
Rabgap1	9.75922e-07	0.498819	0.187	0.255	0.0328847	0	Rabgap1
Ssu72	1.04542e-06	0.553788	0.439	0.509	0.0352266	0	Ssu72
Vps4b	1.51901e-06	0.266942	0.314	0.427	0.0511844	0	Vps4b
Clec4n	1.57991e-06	0.284331	0.232	0.305	0.0532367	0	Clec4n
Cask	2.11586e-06	0.677306	0.369	0.394	0.071296	0	Cask
Hnrnpc	2.16271e-06	0.372088	0.513	0.601	0.0728747	0	Hnrnpc
Denr	2.56371e-06	0.91503	0.269	0.273	0.0863866	0	Denr
Il4ra	2.69336e-06	0.365099	0.235	0.316	0.0907556	0	Il4ra
Ppp1r11	2.97491e-06	0.392933	0.29	0.403	0.100242	0	Ppp1r11
Creg1	3.22595e-06	0.423303	0.213	0.286	0.108702	0	Creg1
Rabgef1	3.72017e-06	0.432898	0.222	0.301	0.125355	0	Rabgef1
Csf2ra	3.98525e-06	0.377625	0.27	0.371	0.134287	0	Csf2ra
Dhx40	4.00375e-06	0.327616	0.31	0.406	0.13491	0	Dhx40
Tank	4.22371e-06	0.431159	0.577	0.637	0.142322	0	Tank
Tbc1d2b	4.51352e-06	0.353741	0.248	0.333	0.152088	0	Tbc1d2b
Cdk13	4.9164e-06	0.286883	0.324	0.436	0.165663	0	Cdk13
Cdc27	5.59855e-06	0.508714	0.193	0.256	0.188649	0	Cdc27
I830077J02Rik	5.92282e-06	0.290635	0.213	0.28	0.199575	0	I830077J02Rik
Tmbim4	6.58673e-06	0.389908	0.467	0.523	0.221946	0	Tmbim4
Slc16a3	6.89493e-06	0.302355	0.194	0.256	0.232332	0	Slc16a3
Lrp10	8.49678e-06	0.39378	0.221	0.296	0.286307	0	Lrp10
Slc31a2	9.53752e-06	0.274875	0.329	0.433	0.321376	0	Slc31a2
Cks2	1.10866e-05	0.459736	0.478	0.526	0.373575	0	Cks2
Gm56878	1.11263e-05	0.556495	0.411	0.469	0.374912	0	Gm56878
Bcl6	1.46818e-05	0.387204	0.475	0.531	0.494717	0	Bcl6
Napa	2.46794e-05	0.47609	0.213	0.286	0.831597	0	Napa
Pias1	2.94427e-05	0.255429	0.313	0.42	0.992102	0	Pias1
Eya3	3.24393e-05	0.647937	0.424	0.469	1	0	Eya3
Rasa3	3.6871e-05	0.382753	0.193	0.253	1	0	Rasa3
Arrdc3	3.81065e-05	0.25293	0.264	0.341	1	0	Arrdc3
Ccni	4.86246e-05	0.355451	0.257	0.342	1	0	Ccni
Susd6	5.05862e-05	0.365162	0.52	0.597	1	0	Susd6
Mpp1	5.40371e-05	0.653379	0.348	0.387	1	0	Mpp1
Cdk2ap2	5.66816e-05	0.562257	0.455	0.528	1	0	Cdk2ap2
Aff4	5.69241e-05	0.273017	0.332	0.444	1	0	Aff4
Atp6v1d	5.93605e-05	0.640702	0.346	0.385	1	0	Atp6v1d
Tgif1	6.01982e-05	0.26304	0.57	0.643	1	0	Tgif1
Usp16	6.72649e-05	0.639035	0.192	0.257	1	0	Usp16
Synj1	7.23932e-05	0.255571	0.354	0.474	1	0	Synj1
Gm31005	7.36272e-05	0.604544	0.298	0.305	1	0	Gm31005
5031425E22Rik	8.10467e-05	0.340893	0.287	0.383	1	0	5031425E22Rik
Nr4a1	9.20007e-05	0.287103	0.479	0.514	1	0	Nr4a1
Phf21a	9.56102e-05	0.307629	0.247	0.317	1	0	Phf21a
Mrgpra2b	9.57273e-05	0.458447	0.305	0.308	1	0	Mrgpra2b
Tmem140	9.78249e-05	0.380485	0.386	0.406	1	0	Tmem140
Sltm	0.00013231	0.627204	0.222	0.295	1	0	Sltm
Nsmce2	0.000142688	0.46917	0.254	0.334	1	0	Nsmce2
Eml4	0.000175232	0.797142	0.298	0.32	1	0	Eml4
Ap3s1	0.000213989	0.258871	0.344	0.458	1	0	Ap3s1
Gabpb1	0.000230572	0.831938	0.278	0.298	1	0	Gabpb1
Stat6	0.000236269	0.439477	0.224	0.294	1	0	Stat6
Mbtd1	0.000247108	0.550154	0.227	0.298	1	0	Mbtd1
Grb2	0.000281274	0.356507	0.511	0.607	1	0	Grb2
Cap1	0.000285846	0.402305	0.46	0.545	1	0	Cap1
Rest	0.00031613	0.58992	0.382	0.431	1	0	Rest
Ccng2	0.000324829	0.450015	0.258	0.339	1	0	Ccng2
Zfp263	0.00033299	0.433671	0.256	0.337	1	0	Zfp263
Zfp131	0.000396214	0.520082	0.25	0.328	1	0	Zfp131
Rnf19a	0.000531356	0.482463	0.364	0.389	1	0	Rnf19a
Gtsf2	0.000573236	0.306677	0.254	0.326	1	0	Gtsf2
Ctnnb1	0.000581073	0.271493	0.345	0.455	1	0	Ctnnb1
Maff	0.000583008	0.585201	0.338	0.368	1	0	Maff
Notch2	0.000609565	0.307553	0.526	0.62	1	0	Notch2
H2-K2	0.000674799	0.393693	0.216	0.275	1	0	H2-K2
Tmem38b	0.000695291	0.506546	0.361	0.399	1	0	Tmem38b
Mrps28	0.000861919	0.545652	0.266	0.341	1	0	Mrps28
Tgm2	0.000871083	0.350648	0.497	0.554	1	0	Tgm2
Cab39	0.00100516	0.520967	0.23	0.299	1	0	Cab39
Amn1	0.00110573	0.638825	0.283	0.298	1	0	Amn1
1600020E01Rik	0.00132296	0.612309	0.311	0.337	1	0	1600020E01Rik
Lamtor1	0.00144563	0.454457	0.236	0.304	1	0	Lamtor1
Atp6v1h	0.00151902	0.622038	0.355	0.404	1	0	Atp6v1h
Smad3	0.00161561	0.593247	0.378	0.412	1	0	Smad3
Raf1	0.00216097	0.560535	0.345	0.382	1	0	Raf1
Hif1a	0.00277628	0.301065	0.523	0.617	1	0	Hif1a
Ip6k1	0.00282677	0.352739	0.311	0.411	1	0	Ip6k1
Prkcd	0.00290318	0.324129	0.309	0.399	1	0	Prkcd
Trpm7	0.00404239	0.690887	0.337	0.382	1	0	Trpm7
Washc2	0.00444287	0.739336	0.25	0.267	1	0	Washc2
Rabac1	0.00477713	0.483083	0.217	0.278	1	0	Rabac1
Nudt4	0.00500207	0.493421	0.307	0.326	1	0	Nudt4
Atg3	0.0062429	0.648395	0.312	0.354	1	0	Atg3
Irf2bp2	0.0068557	0.347701	0.316	0.405	1	0	Irf2bp2
Hivep1	0.00811901	0.519901	0.246	0.312	1	0	Hivep1
Pdlim5	0.00829634	0.366989	0.358	0.462	1	0	Pdlim5
Vav1	0.00887456	0.452631	0.376	0.423	1	0	Vav1
Rsad2	0	2.47945	0.814	0.318	0	1	Rsad2
Slfn4	0	2.11145	0.887	0.411	0	1	Slfn4
Ddx60	0	2.28206	0.696	0.285	0	1	Ddx60
Isg20	0	2.38093	0.734	0.33	0	1	Isg20
Ifit1	0	2.61607	0.598	0.212	0	1	Ifit1
Herc6	0	2.2351	0.659	0.296	0	1	Herc6
Rtp4	0	1.83515	0.647	0.315	0	1	Rtp4
Slfn5	0	2.30381	0.606	0.274	0	1	Slfn5
Rigi	0	2.00569	0.61	0.283	0	1	Rigi
Parp14	0	1.78625	0.815	0.489	0	1	Parp14
Trim30a	0	1.85473	0.794	0.473	0	1	Trim30a
Slfn1	0	1.83381	0.687	0.377	0	1	Slfn1
Isg15	0	2.01458	0.955	0.665	0	1	Isg15
Ifitm3	0	1.2923	0.933	0.774	0	1	Ifitm3
Il1rn	0	1.27895	0.984	0.83	0	1	Il1rn
B2m	0	0.93272	0.987	0.943	0	1	B2m
Srgn	0	0.654029	1	0.99	0	1	Srgn
Fth11	0	0.691011	1	0.994	0	1	Fth1
Marcksl11	6.04835e-304	0.798626	0.99	0.851	2.03805e-299	1	Marcksl1
Oasl2	2.00132e-301	1.62833	0.704	0.4	6.74365e-297	1	Oasl2
H2-K1	7.49946e-281	1.06022	0.906	0.771	2.52702e-276	1	H2-K1
Slfn2	3.04218e-279	0.923647	0.935	0.794	1.02509e-274	1	Slfn2
Gbp2	2.43613e-278	1.54734	0.751	0.497	8.20878e-274	1	Gbp2
Acod11	6.61419e-278	0.866541	0.984	0.813	2.22872e-273	1	Acod1
Gbp5	3.15026e-277	1.512	0.769	0.512	1.06151e-272	1	Gbp5
Lcn2	2.2078e-272	1.26011	0.874	0.644	7.43941e-268	1	Lcn2
Oasl1	2.12927e-264	2.22834	0.481	0.199	7.17478e-260	1	Oasl1
Slfn8	4.44137e-249	2.20391	0.497	0.233	1.49656e-244	1	Slfn8
Oas3	2.17884e-238	2.00074	0.483	0.216	7.34181e-234	1	Oas3
Fap	2.34356e-230	2.78874	0.347	0.111	7.89685e-226	1	Fap
Clec2d	1.24775e-217	1.12588	0.796	0.631	4.20442e-213	1	Clec2d
Bcl2a1b	4.14386e-217	1.00877	0.871	0.65	1.39631e-212	1	Bcl2a1b
Cd2741	2.48216e-205	0.766852	0.95	0.773	8.3639e-201	1	Cd274
Fcer1g	4.06651e-205	0.70107	0.97	0.921	1.37025e-200	1	Fcer1g
Gm13822	1.63825e-197	2.25721	0.39	0.16	5.52024e-193	1	Gm13822
Ccrl21	8.35081e-193	0.685802	0.992	0.889	2.81389e-188	1	Ccrl2
Pik3ap1	1.49493e-191	0.801906	0.911	0.745	5.0373e-187	1	Pik3ap1
Rnf213	3.18593e-190	1.49579	0.639	0.405	1.07353e-185	1	Rnf213
Trem1	4.79108e-189	1.05078	0.799	0.643	1.6144e-184	1	Trem1
Samd9l	1.65921e-188	1.33932	0.655	0.442	5.59089e-184	1	Samd9l
Arid5b	5.4104e-187	1.03644	0.812	0.643	1.82309e-182	1	Arid5b
Bcl2a1a	1.75939e-185	1.12613	0.744	0.527	5.92845e-181	1	Bcl2a1a
Sod21	6.21506e-177	0.630351	0.975	0.864	2.09423e-172	1	Sod2
Ifih1	1.32181e-172	1.96938	0.452	0.234	4.45396e-168	1	Ifih1
Prdx5	3.13397e-168	1.07155	0.805	0.683	1.05602e-163	1	Prdx5
Parp9	8.40641e-166	1.39832	0.593	0.39	2.83262e-161	1	Parp9
Plac8	2.39553e-161	1.19319	0.699	0.472	8.07196e-157	1	Plac8
Nfkbia1	2.70774e-161	0.569962	0.997	0.942	9.12401e-157	1	Nfkbia
Gadd45b1	3.24913e-159	0.570397	0.994	0.91	1.09483e-154	1	Gadd45b
Trafd1	6.4083e-153	2.03019	0.417	0.225	2.15934e-148	1	Trafd1
Sp100	1.85535e-151	1.28427	0.62	0.448	6.25178e-147	1	Sp100
Morrbid	3.18013e-149	0.802316	0.868	0.741	1.07158e-144	1	Morrbid
Cflar	1.23454e-147	0.816233	0.828	0.66	4.1599e-143	1	Cflar
Ifit3	4.94187e-147	2.60635	0.291	0.111	1.66521e-142	1	Ifit3
Tnfrsf1b	1.48018e-142	0.67156	0.901	0.771	4.9876e-138	1	Tnfrsf1b
Cmpk2	1.56464e-139	2.37026	0.281	0.108	5.2722e-135	1	Cmpk2
N4bp1	9.52923e-139	0.73486	0.846	0.689	3.21097e-134	1	N4bp1
Trim30c	3.24429e-136	2.77167	0.272	0.103	1.0932e-131	1	Trim30c
Irgm1	5.47972e-134	2.50156	0.279	0.112	1.84645e-129	1	Irgm1
4930599N23Rik	7.23264e-134	2.38007	0.299	0.127	2.43711e-129	1	4930599N23Rik
Fpr3	1.67186e-132	1.44333	0.527	0.333	5.63348e-128	1	Fpr3
Usp18	4.78096e-132	2.4984	0.293	0.123	1.61099e-127	1	Usp18
Gbp7	1.30026e-129	1.83786	0.416	0.236	4.38136e-125	1	Gbp7
Fmnl2	2.48196e-129	1.17016	0.595	0.391	8.3632e-125	1	Fmnl2
Ascc3	6.41466e-129	1.29434	0.599	0.451	2.16148e-124	1	Ascc3
Nlrp3	2.662e-128	0.779053	0.906	0.791	8.96987e-124	1	Nlrp3
Ptafr1	3.58714e-126	0.504663	0.967	0.873	1.20872e-121	1	Ptafr
Il36g1	7.59294e-125	0.836522	0.792	0.58	2.55852e-120	1	Il36g
Sppl2a	1.56336e-123	1.51069	0.529	0.376	5.26791e-119	1	Sppl2a
Cd14	5.19296e-120	0.480834	0.988	0.895	1.74982e-115	1	Cd14
Tlr2	2.88313e-119	0.891652	0.713	0.58	9.71499e-115	1	Tlr2
Fpr2	1.09176e-118	1.00107	0.638	0.461	3.67881e-114	1	Fpr2
Dusp161	5.39778e-117	0.6683	0.862	0.709	1.81884e-112	1	Dusp16
Vasp	6.88753e-117	0.715272	0.803	0.673	2.32082e-112	1	Vasp
1600014C10Rik	1.12365e-113	1.3216	0.501	0.334	3.78626e-109	1	1600014C10Rik
Basp1	1.83617e-113	0.821304	0.759	0.623	6.18715e-109	1	Basp1
Nedd9	1.86305e-113	0.829403	0.798	0.659	6.27772e-109	1	Nedd9
Chmp4b	3.71101e-113	1.02104	0.627	0.519	1.25046e-108	1	Chmp4b
Marcks1	4.10839e-110	0.417704	0.997	0.906	1.38436e-105	1	Marcks
Slc15a3	3.48244e-108	0.719099	0.762	0.669	1.17344e-103	1	Slc15a3
Irak2	3.53889e-108	0.636655	0.847	0.743	1.19246e-103	1	Irak2
Irf7	4.49501e-108	1.76057	0.39	0.231	1.51464e-103	1	Irf7
Epsti1	6.90649e-104	1.58158	0.427	0.274	2.32721e-99	1	Epsti1
Gsap	1.18153e-101	0.833005	0.697	0.567	3.9813e-97	1	Gsap
Mthfs	1.49791e-101	1.174	0.563	0.419	5.04734e-97	1	Mthfs
Icam11	3.57897e-100	0.529316	0.903	0.775	1.20597e-95	1	Icam1
Fpr1	1.62749e-99	0.867764	0.625	0.435	5.48398e-95	1	Fpr1
Schip1	3.51606e-96	1.58561	0.409	0.256	1.18477e-91	1	Schip1
ENSMUSG00000121501	2.2265e-94	1.18821	0.536	0.402	7.50243e-90	1	ENSMUSG00000121501
Smox	5.09989e-94	0.730878	0.719	0.618	1.71846e-89	1	Smox
Chil11	2.27893e-92	0.570275	0.892	0.746	7.67908e-88	1	Chil1
Trim30b	1.39622e-91	1.15615	0.498	0.345	4.7047e-87	1	Trim30b
Samsn1	3.83421e-91	0.592742	0.864	0.787	1.29197e-86	1	Samsn1
Tor1aip1	7.80164e-90	1.39766	0.47	0.345	2.62884e-85	1	Tor1aip1
G0s2	4.48095e-89	0.799591	0.722	0.546	1.5099e-84	1	G0s2
Slc7a111	1.84505e-87	0.702231	0.887	0.79	6.21706e-83	1	Slc7a11
Tnip1	3.80726e-85	0.586869	0.798	0.694	1.28289e-80	1	Tnip1
Stat1	3.87564e-85	1.48033	0.419	0.283	1.30594e-80	1	Stat1
Tnfaip31	4.21542e-84	0.48307	0.946	0.861	1.42043e-79	1	Tnfaip3
Gpr84	8.22458e-84	1.63985	0.349	0.207	2.77135e-79	1	Gpr84
Tnfaip21	9.08007e-84	0.474266	0.952	0.852	3.05962e-79	1	Tnfaip2
Gm57366	1.36876e-81	1.0117	0.56	0.426	4.61218e-77	1	Gm57366
Irak3	1.78578e-78	0.680106	0.722	0.6	6.01738e-74	1	Irak3
Ntng2	1.92324e-78	0.842391	0.624	0.475	6.48053e-74	1	Ntng2
Ier51	2.99367e-78	0.54258	0.835	0.781	1.00875e-73	1	Ier5
Rab71	4.81402e-77	0.56758	0.81	0.768	1.62213e-72	1	Rab7
Trim12c	6.70266e-77	1.27325	0.422	0.291	2.25853e-72	1	Trim12c
Cd9	2.48882e-76	0.454167	0.883	0.781	8.38632e-72	1	Cd9
Trem31	9.80083e-76	0.662542	0.708	0.584	3.30249e-71	1	Trem3
Cxcl10	5.86402e-74	2.15854	0.279	0.149	1.97594e-69	1	Cxcl10
Ehd11	6.38201e-72	0.539319	0.836	0.743	2.15048e-67	1	Ehd1
Cxcl2	1.66175e-69	0.612949	0.958	0.846	5.59944e-65	1	Cxcl2
Casp41	7.42261e-69	0.555874	0.795	0.724	2.50112e-64	1	Casp4
Upp1	1.51737e-68	0.95869	0.511	0.369	5.11293e-64	1	Upp1
Spata131	5.13212e-68	0.546727	0.76	0.652	1.72932e-63	1	Spata13
Mapkapk21	2.19612e-67	0.447509	0.875	0.815	7.40004e-63	1	Mapkapk2
Ifit1bl2	4.4616e-67	1.69568	0.254	0.134	1.50338e-62	1	Ifit1bl2
Clec4e1	1.85074e-66	0.42476	0.951	0.871	6.23624e-62	1	Clec4e
Hdc1	2.19799e-66	0.378224	0.929	0.786	7.40634e-62	1	Hdc
Adgb	7.38449e-66	1.41456	0.356	0.228	2.48828e-61	1	Adgb
Pfkfb3	1.39416e-65	1.17266	0.429	0.31	4.69775e-61	1	Pfkfb3
Gm20559	7.68631e-65	1.05683	0.462	0.35	2.58998e-60	1	Gm20559
Batf1	1.46075e-62	0.385543	0.908	0.806	4.92213e-58	1	Batf
Irf9	2.9921e-61	1.26348	0.405	0.304	1.00822e-56	1	Irf9
Cox17	1.18647e-60	0.694133	0.715	0.691	3.99794e-56	1	Cox17
Gm20186	4.61057e-60	0.771299	0.669	0.597	1.55358e-55	1	Gm20186
Rab11fip1	8.10429e-60	0.650329	0.676	0.576	2.73082e-55	1	Rab11fip1
Fas1	4.52218e-59	0.46028	0.787	0.69	1.52379e-54	1	Fas
Lcp11	7.33861e-59	0.332805	0.97	0.923	2.47282e-54	1	Lcp1
Gm265351	1.9694e-58	0.7573	0.579	0.449	6.63609e-54	1	Gm26535
Gbp3	8.53047e-58	1.94727	0.251	0.145	2.87443e-53	1	Gbp3
Ncf11	9.11847e-56	0.384543	0.888	0.768	3.07256e-51	1	Ncf1
Ccl3	4.47144e-55	1.44509	0.475	0.358	1.50669e-50	1	Ccl3
Il1rap1	3.70486e-53	0.5847	0.699	0.613	1.24839e-48	1	Il1rap
Xaf1	6.73281e-53	1.68643	0.276	0.176	2.26869e-48	1	Xaf1
Zc3h12a1	3.43763e-52	0.639121	0.657	0.594	1.15834e-47	1	Zc3h12a
Ebi31	3.53501e-51	0.578309	0.68	0.573	1.19116e-46	1	Ebi3
Dtx3l	4.99387e-51	1.41908	0.323	0.225	1.68273e-46	1	Dtx3l
Znrf11	1.1357e-49	0.554582	0.705	0.645	3.82685e-45	1	Znrf1
A930037H05Rik	5.13084e-47	1.51623	0.275	0.174	1.72889e-42	1	A930037H05Rik
Helz2	1.08671e-46	1.49578	0.282	0.189	3.66178e-42	1	Helz2
Gm21188	2.8944e-45	0.839888	0.498	0.417	9.75296e-41	1	Gm21188
Tapbp	8.5109e-45	0.9576	0.459	0.394	2.86783e-40	1	Tapbp
Mcl11	3.2334e-44	0.283109	0.952	0.923	1.08953e-39	1	Mcl1
Mxd11	5.21084e-43	0.273002	0.983	0.915	1.75584e-38	1	Mxd1
Hck	4.21474e-42	0.508387	0.698	0.631	1.4202e-37	1	Hck
Lyn	5.04919e-42	0.379542	0.902	0.863	1.70137e-37	1	Lyn
Skil	2.92203e-41	0.60439	0.625	0.588	9.84606e-37	1	Skil
Trim25	7.58372e-41	1.04663	0.418	0.339	2.55541e-36	1	Trim25
Cd24a1	2.09089e-40	0.847108	0.495	0.406	7.04547e-36	1	Cd24a
H2-D1	3.71747e-40	0.329746	0.938	0.934	1.25264e-35	1	H2-D1
Txn11	7.8045e-40	0.363834	0.889	0.858	2.6298e-35	1	Txn1
Cd44	1.22928e-39	0.422788	0.846	0.826	4.14217e-35	1	Cd44
Gm569551	1.79181e-39	0.703509	0.514	0.429	6.03768e-35	1	Gm56955
Themis2	2.28484e-39	0.642756	0.517	0.43	7.69898e-35	1	Themis2
Lrrc25	1.21684e-38	0.762255	0.514	0.455	4.10026e-34	1	Lrrc25
Bst2	8.31523e-37	1.43013	0.271	0.192	2.8019e-32	1	Bst2
Rnf1491	1.13549e-36	0.373979	0.785	0.755	3.82614e-32	1	Rnf149
Rubcnl	1.49002e-36	0.845155	0.399	0.312	5.02077e-32	1	Rubcnl
Ikbke	4.54351e-36	0.680384	0.525	0.44	1.53098e-31	1	Ikbke
Il1b	3.37789e-35	0.410744	0.98	0.912	1.13821e-30	1	Il1b
Gm28981	3.38514e-34	1.25384	0.28	0.195	1.14066e-29	1	Gm28981
Cd47	4.42948e-34	0.752941	0.538	0.513	1.49256e-29	1	Cd47
Cd53	4.94997e-34	0.379972	0.811	0.823	1.66794e-29	1	Cd53
Usp25	5.10681e-34	1.05617	0.397	0.342	1.72079e-29	1	Usp25
Mefv	5.6314e-34	0.610468	0.544	0.481	1.89756e-29	1	Mefv
Bcl2a1d	1.37161e-33	0.848081	0.458	0.384	4.62177e-29	1	Bcl2a1d
Fyb1	9.60647e-33	0.361875	0.793	0.764	3.237e-28	1	Fyb
AA4671971	8.56873e-32	0.666662	0.537	0.45	2.88732e-27	1	AA467197
Socs31	1.02206e-31	0.485119	0.665	0.632	3.44393e-27	1	Socs3
Lgals9	1.46415e-31	1.08448	0.354	0.288	4.9336e-27	1	Lgals9
Il151	2.70413e-30	0.40183	0.692	0.64	9.11184e-26	1	Il15
Sgms2	8.40846e-30	0.422799	0.695	0.646	2.83332e-25	1	Sgms2
Clec4d1	4.23905e-29	0.266225	0.935	0.875	1.42839e-24	1	Clec4d
Rab8b1	4.65841e-29	0.29109	0.893	0.864	1.5697e-24	1	Rab8b
Tmbim6	5.33622e-29	0.627451	0.548	0.54	1.79809e-24	1	Tmbim6
Gmfg1	8.4967e-29	0.33575	0.826	0.829	2.86305e-24	1	Gmfg
Bcl2l12	8.82977e-29	0.592056	0.497	0.416	2.97528e-24	1	Bcl2l1
C3	4.20271e-28	0.912863	0.421	0.371	1.41615e-23	1	C3
Stx11	1.18379e-27	0.509517	0.604	0.582	3.9889e-23	1	Stx11
Plek1	1.71048e-27	0.265405	0.921	0.884	5.76363e-23	1	Plek
Map3k8	4.99382e-27	0.886031	0.369	0.304	1.68272e-22	1	Map3k8
Abca1	4.27704e-26	0.921884	0.441	0.397	1.44119e-21	1	Abca1
Il1a	5.67803e-26	1.15237	0.257	0.185	1.91327e-21	1	Il1a
Il10rb1	1.32157e-25	0.386188	0.689	0.683	4.45317e-21	1	Il10rb
Ctsb	3.33701e-25	0.389272	0.716	0.677	1.12444e-20	1	Ctsb
Treml4	2.17257e-24	0.7303	0.399	0.332	7.32068e-20	1	Treml4
Nampt	5.27851e-24	0.995284	0.373	0.33	1.77865e-19	1	Nampt
Rab201	1.01953e-23	0.382882	0.666	0.654	3.4354e-19	1	Rab20
Tes	1.42278e-23	0.619802	0.495	0.462	4.7942e-19	1	Tes
Lamb3	2.36734e-23	0.655391	0.403	0.341	7.97699e-19	1	Lamb3
Pnrc11	3.8408e-23	0.412532	0.755	0.782	1.2942e-18	1	Pnrc1
Steap4	8.43796e-23	0.913351	0.339	0.268	2.84325e-18	1	Steap4
Mreg1	8.4946e-23	0.465344	0.53	0.459	2.86234e-18	1	Mreg
Igsf61	9.80601e-23	0.30915	0.787	0.761	3.30423e-18	1	Igsf6
Cd300lf1	6.1739e-22	0.354775	0.644	0.603	2.08036e-17	1	Cd300lf
Lcp2	2.8204e-21	0.42063	0.633	0.606	9.5036e-17	1	Lcp2
Rnf114	1.4771e-20	0.937741	0.356	0.319	4.97724e-16	1	Rnf114
Dgat2	1.9531e-20	0.642929	0.434	0.388	6.58117e-16	1	Dgat2
Tax1bp1	2.18168e-20	0.349278	0.737	0.753	7.35139e-16	1	Tax1bp1
Ninj11	1.10429e-19	0.273587	0.784	0.777	3.72102e-15	1	Ninj1
Lrch1	1.16023e-19	0.561162	0.507	0.48	3.90949e-15	1	Lrch1
Mirt11	2.83015e-19	0.483702	0.544	0.502	9.53648e-15	1	Mirt1
Aff1	3.36017e-19	0.558938	0.529	0.511	1.13224e-14	1	Aff1
Resf11	4.23162e-18	0.272174	0.766	0.752	1.42589e-13	1	Resf1
Nr4a3	4.33526e-18	0.766786	0.412	0.378	1.46081e-13	1	Nr4a3
Slc9a8	1.22114e-17	0.652987	0.4	0.364	4.11474e-13	1	Slc9a8
Tnf	4.27067e-17	0.617732	0.456	0.42	1.43904e-12	1	Tnf
Ptprj	5.80013e-17	0.356597	0.648	0.633	1.95441e-12	1	Ptprj
Gm39556	6.14015e-17	0.894623	0.254	0.199	2.06898e-12	1	Gm39556
Jak2	9.61252e-17	0.356084	0.654	0.647	3.23904e-12	1	Jak2
2310001H17Rik1	2.7976e-16	0.469614	0.53	0.51	9.42679e-12	1	2310001H17Rik
Klf2	5.9136e-16	0.599955	0.612	0.598	1.99265e-11	1	Klf2
Gtsf21	6.18353e-15	0.808623	0.327	0.292	2.0836e-10	1	Gtsf2
Nod1	1.21903e-14	0.573727	0.389	0.353	4.10763e-10	1	Nod1
Dusp11	1.45267e-14	0.386215	0.678	0.676	4.89493e-10	1	Dusp1
Tlr4	1.52064e-14	0.92943	0.281	0.237	5.12395e-10	1	Tlr4
Mrpl52	2.22906e-14	0.873386	0.381	0.372	7.51105e-10	1	Mrpl52
Furin	4.24293e-14	0.616818	0.45	0.441	1.4297e-09	1	Furin
Rap2c	4.76803e-14	0.95325	0.288	0.255	1.60663e-09	1	Rap2c
Rab321	6.94897e-14	0.354847	0.621	0.618	2.34153e-09	1	Rab32
Rab31	1.58441e-13	0.553361	0.456	0.441	5.33883e-09	1	Rab31
Rnd1	2.4502e-13	0.935809	0.25	0.206	8.25619e-09	1	Rnd1
Psmb8	9.6575e-13	1.07795	0.27	0.244	3.25419e-08	1	Psmb8
Ifi27	1.37655e-12	0.950252	0.266	0.231	4.63842e-08	1	Ifi27
Lamp2	1.68229e-12	0.372022	0.613	0.645	5.66863e-08	1	Lamp2
Ier3	2.43732e-12	0.295629	0.634	0.615	8.2128e-08	1	Ier3
Sp140	4.48111e-12	0.677294	0.357	0.34	1.50996e-07	1	Sp140
Ublcp1	4.7313e-12	0.665822	0.302	0.263	1.59426e-07	1	Ublcp1
Sh3bp5	2.5514e-11	0.57659	0.446	0.435	8.59718e-07	1	Sh3bp5
Zfp703	3.91279e-11	0.702036	0.335	0.312	1.31846e-06	1	Zfp703
Lpcat21	4.44526e-11	0.334062	0.573	0.559	1.49787e-06	1	Lpcat2
Snx20	4.46514e-11	0.402024	0.581	0.624	1.50457e-06	1	Snx20
Elmo1	1.01795e-09	0.478447	0.55	0.584	3.43007e-05	1	Elmo1
Slc44a1	2.70751e-09	0.840684	0.284	0.26	9.12321e-05	1	Slc44a1
Nfkbie1	5.43337e-09	0.389507	0.498	0.518	0.000183083	1	Nfkbie
Snx101	6.53227e-09	0.259088	0.589	0.593	0.000220111	1	Snx10
Tgm21	6.94218e-09	0.388046	0.526	0.535	0.000233924	1	Tgm2
4833407H14Rik	7.67364e-09	0.710822	0.292	0.268	0.000258571	1	4833407H14Rik
St3gal1	7.84885e-09	0.354629	0.553	0.556	0.000264475	1	St3gal1
Sephs21	1.28419e-08	0.484243	0.398	0.378	0.000432721	1	Sephs2
Slc31a21	4.86005e-08	0.533505	0.399	0.394	0.00163764	1	Slc31a2
Cstdc4	4.94515e-08	0.767527	0.317	0.285	0.00166632	1	Cstdc4
Tmbim41	5.75566e-08	0.415703	0.488	0.506	0.00193943	1	Tmbim4
Nlrc5	8.50458e-08	0.566521	0.335	0.32	0.0028657	1	Nlrc5
Xiap	8.77758e-08	0.352938	0.188	0.268	0.00295769	1	Xiap
AW011738	1.53812e-07	0.549366	0.344	0.331	0.00518284	1	AW011738
Dusp21	1.74302e-07	0.325941	0.605	0.621	0.00587329	1	Dusp2
Cntn51	2.18049e-07	0.284872	0.517	0.539	0.00734738	1	Cntn5
Tgif11	3.19245e-07	0.335304	0.589	0.623	0.0107573	1	Tgif1
Nfkb2	3.32987e-07	0.333127	0.508	0.539	0.0112203	1	Nfkb2
Mapk6	8.44615e-07	0.42253	0.455	0.476	0.0284601	1	Mapk6
Vmp1	1.24108e-06	0.272361	0.601	0.641	0.0418194	1	Vmp1
Mrgpra2b1	1.42219e-06	0.423321	0.327	0.302	0.0479221	1	Mrgpra2b
Traf1	4.14021e-06	0.402505	0.482	0.49	0.139508	1	Traf1
Cpeb4	6.98145e-06	0.280255	0.261	0.347	0.235247	1	Cpeb4
Ifi27l2a	7.65e-06	0.363643	0.232	0.304	0.257775	1	Ifi27l2a
Vav11	1.00749e-05	0.465766	0.399	0.408	0.339483	1	Vav1
Smchd1	1.08984e-05	0.534616	0.36	0.37	0.367232	1	Smchd1
Cyfip1	1.31699e-05	0.37687	0.184	0.253	0.443772	1	Cyfip1
Plgrkt1	1.51366e-05	0.344323	0.456	0.472	0.510042	1	Plgrkt
Fnip2	1.9683e-05	0.429658	0.486	0.503	0.663239	1	Fnip2
Bcl61	2.05606e-05	0.342499	0.49	0.516	0.692809	1	Bcl6
Rbpj	2.17886e-05	0.618478	0.365	0.384	0.734188	1	Rbpj
Tbk1	2.4065e-05	0.511594	0.387	0.408	0.810893	1	Tbk1
Psme2	4.24996e-05	0.674854	0.318	0.33	1	1	Psme2
Stx61	5.34853e-05	0.319751	0.505	0.532	1	1	Stx6
Ggct1	5.43643e-05	0.445723	0.355	0.349	1	1	Ggct
Ly96	6.27694e-05	0.599557	0.318	0.324	1	1	Ly96
Samhd1	0.000116116	0.50886	0.443	0.481	1	1	Samhd1
F630028O10Rik	0.000226539	0.561682	0.329	0.321	1	1	F630028O10Rik
Atf7ip	0.000258678	0.388775	0.458	0.492	1	1	Atf7ip
Gadd45a	0.000376742	0.284562	0.453	0.469	1	1	Gadd45a
Rnf19a1	0.000516012	0.434854	0.37	0.382	1	1	Rnf19a
Il18rap	0.000519158	0.352226	0.388	0.397	1	1	Il18rap
Mylip1	0.000659805	0.263235	0.2	0.254	1	1	Mylip
Aoah	0.00101492	0.67247	0.277	0.275	1	1	Aoah
Ptpn1	0.00115862	0.308859	0.547	0.596	1	1	Ptpn1
Ubap1	0.00132009	0.250943	0.209	0.266	1	1	Ubap1
Rnf144a	0.0016009	0.520785	0.253	0.245	1	1	Rnf144a
Zc3h7a	0.00163977	0.399576	0.198	0.258	1	1	Zc3h7a
Rffl	0.00189188	0.625454	0.302	0.312	1	1	Rffl
Zc3hav1	0.00261341	0.297479	0.494	0.546	1	1	Zc3hav1
H2-K21	0.00282009	0.557697	0.255	0.253	1	1	H2-K2
Eya31	0.00319292	0.299988	0.435	0.457	1	1	Eya3
Tmem38b1	0.00321461	0.393356	0.37	0.389	1	1	Tmem38b
Bcor	0.0037313	0.560301	0.283	0.285	1	1	Bcor
Tmem1401	0.00497758	0.264857	0.393	0.4	1	1	Tmem140
Gk	0.00504172	0.483494	0.299	0.304	1	1	Gk
Nod2	0.00519734	0.350676	0.399	0.428	1	1	Nod2
Pwp1	0.00578983	0.532524	0.253	0.25	1	1	Pwp1
Clcn7	0.00649195	0.298367	0.211	0.261	1	1	Clcn7
Pcgf5	0.00718167	0.457546	0.224	0.28	1	1	Pcgf5
Abcc1	0.00952223	0.641252	0.253	0.26	1	1	Abcc1
Slfn41	0	1.11641	0.931	0.418	0	2	Slfn4
Rsad21	0	0.909701	0.841	0.33	0	2	Rsad2
Ifit11	0	1.08438	0.695	0.205	0	2	Ifit1
Ddx601	0	0.933076	0.771	0.284	0	2	Ddx60
Isg201	0	0.863166	0.8	0.331	0	2	Isg20
Wfdc21	0	1.9505	0.871	0.406	0	2	Wfdc21
Oas31	0	1.22618	0.65	0.19	0	2	Oas3
Retnlg1	0	1.40815	0.903	0.503	0	2	Retnlg
Ifitm6	0	2.34444	0.574	0.188	0	2	Ifitm6
Dach1	0	1.81585	0.496	0.115	0	2	Dach1
Lcn21	0	1.68361	0.982	0.629	0	2	Lcn2
Prok2	0	2.17786	0.343	0.062	0	2	Prok2
S100a8	0	1.36267	0.997	0.808	0	2	S100a8
Plac81	9.36899e-308	1.12626	0.882	0.442	3.15697e-303	2	Plac8
Isg151	6.82017e-297	0.792226	0.979	0.67	2.29812e-292	2	Isg15
Fpr11	1.25813e-296	1.14374	0.846	0.395	4.2394e-292	2	Fpr1
Upp11	1.63606e-287	1.0508	0.775	0.318	5.51288e-283	2	Upp1
Oasl21	2.4931e-286	0.920069	0.843	0.381	8.40076e-282	2	Oasl2
Herc61	3.60252e-284	0.897071	0.734	0.293	1.2139e-279	2	Herc6
S100a9	2.29478e-281	1.1077	1	0.837	7.73248e-277	2	S100a9
Mmp8	1.34642e-275	1.74939	0.614	0.244	4.53688e-271	2	Mmp8
Rigi1	2.02085e-265	0.914194	0.709	0.273	6.80945e-261	2	Rigi
Ankrd22	2.99038e-262	1.97531	0.311	0.062	1.00764e-257	2	Ankrd22
Ifit31	2.09706e-261	1.03383	0.395	0.095	7.06624e-257	2	Ifit3
Ifitm31	8.81048e-257	0.8984	0.983	0.769	2.96878e-252	2	Ifitm3
Ntng21	7.96881e-250	0.87515	0.846	0.434	2.68517e-245	2	Ntng2
Smpdl3b	1.71298e-243	1.22492	0.44	0.123	5.77207e-239	2	Smpdl3b
Rtp41	2.09275e-242	0.818029	0.743	0.306	7.05174e-238	2	Rtp4
Trim30a1	3.04641e-239	0.748981	0.874	0.468	1.02652e-234	2	Trim30a
Slfn51	2.58077e-237	0.856901	0.664	0.273	8.69615e-233	2	Slfn5
Ikbke1	1.40845e-234	0.826742	0.797	0.385	4.74592e-230	2	Ikbke
Parp141	5.04984e-227	0.737747	0.879	0.487	1.70159e-222	2	Parp14
Lipg	4.73617e-226	1.38005	0.299	0.063	1.5959e-221	2	Lipg
Fpr21	2.23237e-222	0.792348	0.857	0.421	7.52219e-218	2	Fpr2
Prdx51	1.08745e-211	0.892844	0.937	0.66	3.66428e-207	2	Prdx5
Ripor2	9.86232e-211	0.851725	0.814	0.4	3.32321e-206	2	Ripor2
Tbc1d8	3.37288e-208	1.31324	0.354	0.097	1.13653e-203	2	Tbc1d8
Cmpk21	7.65135e-206	0.93963	0.363	0.096	2.5782e-201	2	Cmpk2
Oasl11	2.86956e-205	0.642335	0.546	0.195	9.66927e-201	2	Oasl1
Ifit3b	2.55221e-204	0.951348	0.314	0.075	8.59993e-200	2	Ifit3b
Usp181	6.8527e-203	0.911154	0.384	0.11	2.30909e-198	2	Usp18
F630028O10Rik1	2.22841e-201	0.937212	0.625	0.259	7.50886e-197	2	F630028O10Rik
Sppl2a1	3.61939e-201	0.84078	0.716	0.342	1.21959e-196	2	Sppl2a
Gbp71	3.4524e-200	0.806808	0.562	0.211	1.16332e-195	2	Gbp7
Parp91	6.99964e-199	0.739686	0.76	0.362	2.3586e-194	2	Parp9
Slfn11	6.37576e-198	0.682109	0.787	0.367	2.14838e-193	2	Slfn1
ENSMUSG000001215011	8.22473e-196	0.812128	0.745	0.363	2.77141e-191	2	ENSMUSG00000121501
Ifit1bl21	8.24623e-196	0.896022	0.387	0.11	2.77865e-191	2	Ifit1bl2
Hp1	1.03036e-195	0.837956	0.916	0.579	3.47192e-191	2	Hp
Fpr31	5.15305e-195	0.718792	0.693	0.305	1.73637e-190	2	Fpr3
AA4671972	3.47979e-193	0.59866	0.813	0.395	1.17255e-188	2	AA467197
Acpp	1.36785e-192	0.778281	0.56	0.208	4.6091e-188	2	Acpp
Siglece	1.18872e-191	0.86414	0.48	0.16	4.00553e-187	2	Siglece
Bst1	1.44674e-191	0.897208	0.573	0.22	4.87493e-187	2	Bst1
Samd9l1	3.12629e-191	0.693232	0.82	0.415	1.05344e-186	2	Samd9l
Gbp21	2.00831e-190	0.639258	0.867	0.481	6.76719e-186	2	Gbp2
Irak31	3.44806e-189	0.691545	0.912	0.564	1.16186e-184	2	Irak3
Rnf144a1	1.45146e-188	0.793714	0.524	0.188	4.89084e-184	2	Rnf144a
Fmnl21	8.07956e-186	0.707043	0.743	0.367	2.72249e-181	2	Fmnl2
G0s21	3.32283e-184	0.536658	0.912	0.512	1.11966e-179	2	G0s2
Cstdc41	4.32852e-184	1.17803	0.557	0.235	1.45854e-179	2	Cstdc4
Slfn81	1.97669e-183	0.696709	0.567	0.228	6.66067e-179	2	Slfn8
Hck1	4.00799e-183	0.638099	0.924	0.586	1.35053e-178	2	Hck
C31	1.28778e-182	0.764599	0.693	0.315	4.33931e-178	2	C3
Pglyrp11	5.62136e-182	0.948249	0.721	0.338	1.89417e-177	2	Pglyrp1
Ifi47	1.38488e-181	1.06901	0.301	0.078	4.66648e-177	2	Ifi47
Ifih11	3.32963e-181	0.699679	0.553	0.22	1.12195e-176	2	Ifih1
Dtx3l1	2.43493e-180	0.876987	0.505	0.189	8.20475e-176	2	Dtx3l
Sp1001	5.1836e-179	0.721364	0.793	0.417	1.74667e-174	2	Sp100
B2m1	6.74045e-178	0.443787	0.998	0.942	2.27126e-173	2	B2m
Trim251	6.67175e-177	0.80025	0.643	0.294	2.24811e-172	2	Trim25
Gpr841	5.63632e-176	0.669268	0.501	0.18	1.89921e-171	2	Gpr84
Mmp25	6.93067e-176	1.37859	0.254	0.058	2.33536e-171	2	Mmp25
Gm138221	3.29951e-173	0.638623	0.453	0.155	1.1118e-168	2	Gm13822
4930599N23Rik1	6.68312e-173	0.853524	0.374	0.117	2.25195e-168	2	4930599N23Rik
1600014C10Rik1	1.4251e-171	0.665719	0.682	0.302	4.80202e-167	2	1600014C10Rik
Trafd11	2.00634e-171	0.783842	0.524	0.21	6.76057e-167	2	Trafd1
Irf71	2.37508e-171	0.811194	0.522	0.208	8.00308e-167	2	Irf7
Il36g2	1.43803e-170	0.552715	0.932	0.558	4.84558e-166	2	Il36g
N4bp11	6.12108e-170	0.572414	0.964	0.669	2.06256e-165	2	N4bp1
Map3k81	8.10406e-170	0.770377	0.604	0.257	2.73075e-165	2	Map3k8
Trem11	1.10754e-169	0.640023	0.939	0.619	3.73196e-165	2	Trem1
Dstn	1.40713e-167	1.11042	0.646	0.329	4.74146e-163	2	Dstn
Oas2	1.59373e-167	0.86589	0.366	0.114	5.37024e-163	2	Oas2
Rap1gap2	1.69354e-167	0.707054	0.68	0.314	5.70657e-163	2	Rap1gap2
Cxcl101	2.62982e-165	0.648161	0.384	0.131	8.86145e-161	2	Cxcl10
Vasp1	2.59175e-159	0.572579	0.945	0.648	8.73318e-155	2	Vasp
Trem32	2.67434e-159	0.58197	0.909	0.546	9.01145e-155	2	Trem3
Gm205591	3.38785e-159	0.626844	0.681	0.307	1.14157e-154	2	Gm20559
Glrx	1.69081e-158	0.807993	0.591	0.26	5.69737e-154	2	Glrx
Ifnlr1	2.37855e-158	1.16303	0.25	0.061	8.01476e-154	2	Ifnlr1
Nedd91	1.3218e-157	0.509245	0.943	0.634	4.45394e-153	2	Nedd9
St3gal5	3.4799e-157	0.801706	0.357	0.113	1.17259e-152	2	St3gal5
Rnf2131	1.10097e-155	0.561633	0.741	0.392	3.70982e-151	2	Rnf213
Trim30b1	2.24899e-155	0.560925	0.699	0.308	7.57821e-151	2	Trim30b
Dusp162	4.63909e-154	0.526536	0.968	0.692	1.56319e-149	2	Dusp16
Gm573661	2.81569e-152	0.522646	0.78	0.384	9.48776e-148	2	Gm57366
Xaf11	3.2745e-150	0.989547	0.405	0.152	1.10338e-145	2	Xaf1
Aoah1	2.8276e-149	0.775626	0.521	0.223	9.52788e-145	2	Aoah
Sh3bp51	6.39289e-149	0.610945	0.727	0.376	2.15415e-144	2	Sh3bp5
Fbxl5	1.78769e-147	0.602941	0.667	0.325	6.02379e-143	2	Fbxl5
Mmp9	1.82425e-147	0.694064	0.419	0.148	6.147e-143	2	Mmp9
Psme21	4.01585e-147	0.803626	0.586	0.273	1.35318e-142	2	Psme2
Mcemp1	1.0428e-146	0.770144	0.827	0.486	3.51382e-142	2	Mcemp1
Schip11	1.89585e-146	0.636568	0.548	0.232	6.38827e-142	2	Schip1
Icosl	4.78893e-143	0.700073	0.431	0.161	1.61368e-138	2	Icosl
Ltb1	8.77231e-143	0.569851	0.681	0.315	2.95592e-138	2	Ltb
Anxa3	1.09968e-141	1.17667	0.33	0.113	3.70548e-137	2	Anxa3
Helz21	4.06686e-141	0.737888	0.425	0.162	1.37037e-136	2	Helz2
Atxn10	4.14219e-141	0.854713	0.446	0.179	1.39575e-136	2	Atxn10
Zbp1	4.21733e-141	1.16366	0.332	0.116	1.42107e-136	2	Zbp1
Klf7	1.52699e-138	0.618121	0.65	0.316	5.14535e-134	2	Klf7
Hsd11b1	1.09406e-136	0.54885	0.518	0.217	3.68653e-132	2	Hsd11b1
Ttc39c	1.01762e-135	1.10398	0.257	0.074	3.42898e-131	2	Ttc39c
Fap1	1.33749e-135	0.538572	0.347	0.119	4.5068e-131	2	Fap
Wfdc17	2.26261e-135	0.844404	0.865	0.589	7.6241e-131	2	Wfdc17
Rap2c1	2.52454e-135	0.66492	0.499	0.211	8.5067e-131	2	Rap2c
Fcgr4	4.43173e-135	0.710663	0.42	0.158	1.49332e-130	2	Fcgr4
Epsti11	1.16451e-134	0.578402	0.555	0.252	3.92393e-130	2	Epsti1
Il16	2.73907e-134	0.528234	0.577	0.247	9.22959e-130	2	Il16
Rnd11	5.25854e-134	0.559483	0.433	0.169	1.77192e-129	2	Rnd1
Tnip11	7.50819e-134	0.519435	0.938	0.668	2.52996e-129	2	Tnip1
9930111J21Rik2	1.33354e-133	1.04985	0.269	0.081	4.49349e-129	2	9930111J21Rik2
Klf21	2.488e-133	0.641532	0.879	0.542	8.38357e-129	2	Klf2
Gbp9	2.63277e-133	0.74309	0.327	0.109	8.87137e-129	2	Gbp9
Treml41	8.74494e-133	0.52812	0.629	0.286	2.94669e-128	2	Treml4
Parp12	3.73219e-132	0.880819	0.288	0.091	1.2576e-127	2	Parp12
Mrgpra2b2	6.27299e-132	0.497587	0.589	0.247	2.11375e-127	2	Mrgpra2b
Clec5a	1.41326e-131	0.744	0.375	0.136	4.76212e-127	2	Clec5a
Gm395561	7.67694e-131	0.533228	0.436	0.162	2.58682e-126	2	Gm39556
Irgm11	8.59206e-131	0.650506	0.324	0.109	2.89518e-126	2	Irgm1
Mgst1	9.75284e-131	0.843123	0.533	0.253	3.28632e-126	2	Mgst1
Lgals91	2.85269e-130	0.563107	0.556	0.248	9.61244e-126	2	Lgals9
Lrg11	3.79621e-130	0.501962	0.929	0.573	1.27917e-125	2	Lrg1
Parp10	5.73836e-130	0.751298	0.294	0.093	1.9336e-125	2	Parp10
Hdc2	7.22024e-130	0.451369	0.993	0.777	2.43293e-125	2	Hdc
Lrrc251	1.06879e-129	0.589232	0.76	0.405	3.60139e-125	2	Lrrc25
Rubcnl1	1.2982e-129	0.509994	0.605	0.271	4.37442e-125	2	Rubcnl
Gbp51	2.10857e-129	0.483186	0.831	0.508	7.10503e-125	2	Gbp5
Gm31814	7.51066e-129	0.490867	0.454	0.177	2.53079e-124	2	Gm31814
Gm34316	1.88783e-128	0.711804	0.273	0.081	6.36122e-124	2	Gm34316
Steap41	7.35482e-128	0.470439	0.525	0.231	2.47828e-123	2	Steap4
Gca	1.1594e-127	0.711903	0.314	0.103	3.90671e-123	2	Gca
Ccl31	1.50109e-127	0.344382	0.651	0.325	5.05808e-123	2	Ccl3
Rdh12	4.57241e-127	0.597839	0.404	0.153	1.54072e-122	2	Rdh12
Ncf12	5.73911e-127	0.431304	0.976	0.754	1.93385e-122	2	Ncf1
Trpm2	3.86259e-126	0.558245	0.429	0.165	1.30154e-121	2	Trpm2
Mrgpra2a	4.95865e-126	0.570209	0.359	0.124	1.67087e-121	2	Mrgpra2a
Dock5	1.02848e-125	0.542825	0.487	0.206	3.46558e-121	2	Dock5
Tap1	1.63315e-125	0.697893	0.369	0.137	5.50308e-121	2	Tap1
St3gal6	4.14327e-125	0.51582	0.489	0.201	1.39612e-120	2	St3gal6
Fcer1g1	1.71936e-124	0.434545	0.998	0.917	5.79355e-120	2	Fcer1g
Wdfy3	4.34961e-123	0.452949	0.674	0.355	1.46565e-118	2	Wdfy3
Nr4a11	1.16645e-122	0.567585	0.775	0.443	3.93047e-118	2	Nr4a1
Alas1	7.57041e-122	0.678943	0.367	0.137	2.55093e-117	2	Alas1
Cldn1	1.07819e-121	0.430726	0.393	0.149	3.63309e-117	2	Cldn1
Tes1	1.16006e-121	0.648869	0.728	0.414	3.90895e-117	2	Tes
Lpcat22	1.66431e-121	0.47298	0.857	0.499	5.60805e-117	2	Lpcat2
Stfa2l11	3.02213e-121	0.55657	0.55	0.256	1.01834e-116	2	Stfa2l1
Tapbp1	9.82817e-121	0.518942	0.686	0.349	3.3117e-116	2	Tapbp
Plscr1	1.89959e-120	0.688025	0.373	0.143	6.40086e-116	2	Plscr1
Dgat21	1.37707e-119	0.44844	0.69	0.335	4.64017e-115	2	Dgat2
Nod11	2.0769e-119	0.507689	0.638	0.302	6.99832e-115	2	Nod1
Gk1	5.96534e-119	0.488851	0.55	0.251	2.01008e-114	2	Gk
Gm211881	8.23135e-119	0.450638	0.719	0.373	2.77363e-114	2	Gm21188
Tor1aip11	2.23309e-118	0.561184	0.617	0.319	7.52463e-114	2	Tor1aip1
Samsn11	4.66032e-118	0.41611	0.973	0.767	1.57034e-113	2	Samsn1
Gsr	5.016e-118	0.552135	0.803	0.454	1.69019e-113	2	Gsr
Ublcp11	7.94911e-118	0.388473	0.518	0.219	2.67853e-113	2	Ublcp1
Pirb	3.28514e-117	0.588077	0.632	0.318	1.10696e-112	2	Pirb
Ebi32	5.36712e-117	0.376772	0.882	0.534	1.8085e-112	2	Ebi3
Ccdc88b	5.94281e-117	0.511073	0.405	0.159	2.00249e-112	2	Ccdc88b
I830077J02Rik1	6.6278e-117	0.47954	0.484	0.207	2.2333e-112	2	I830077J02Rik
Stat11	3.62424e-116	0.471067	0.551	0.26	1.22122e-111	2	Stat1
Il1rn1	3.8836e-116	0.356588	0.994	0.833	1.30862e-111	2	Il1rn
Iqsec11	4.86001e-116	0.433129	0.661	0.313	1.63763e-111	2	Iqsec1
Lcp21	5.27998e-116	0.519385	0.859	0.559	1.77914e-111	2	Lcp2
Usp251	6.05949e-116	0.589111	0.594	0.302	2.04181e-111	2	Usp25
Chil12	8.30864e-115	0.38226	0.975	0.734	2.79968e-110	2	Chil1
Irf91	7.64993e-114	0.497702	0.565	0.273	2.57772e-109	2	Irf9
Tyk2	6.89354e-113	0.653305	0.296	0.103	2.32285e-108	2	Tyk2
Fas2	9.86643e-113	0.428949	0.939	0.661	3.32459e-108	2	Fas
Samhd11	2.12133e-112	0.582006	0.737	0.418	7.14802e-108	2	Samhd1
Bcl2a1a1	8.09094e-112	0.399925	0.859	0.511	2.72632e-107	2	Bcl2a1a
Acsl51	6.78928e-111	0.552071	0.448	0.197	2.28772e-106	2	Acsl5
Pfkfb31	2.25916e-110	0.445217	0.584	0.282	7.61247e-106	2	Pfkfb3
Rac2	5.65343e-110	0.519621	0.901	0.63	1.90498e-105	2	Rac2
Slc44a11	6.0661e-110	0.560561	0.478	0.22	2.04403e-105	2	Slc44a1
Znfx1	1.16131e-109	0.737442	0.305	0.111	3.91314e-105	2	Znfx1
Prr13	2.55061e-109	0.741824	0.613	0.331	8.59453e-105	2	Prr13
Mfsd7a	6.08226e-109	0.620663	0.403	0.171	2.04948e-104	2	Mfsd7a
Nadk1	1.01615e-108	0.444987	0.918	0.629	3.42402e-104	2	Nadk
Rab11fip11	3.55484e-108	0.469947	0.849	0.543	1.19784e-103	2	Rab11fip1
Anxa11	4.46362e-108	0.731521	0.773	0.476	1.50406e-103	2	Anxa1
Stat2	1.12622e-107	0.684261	0.314	0.119	3.79493e-103	2	Stat2
Ube2l6	4.07876e-107	0.654018	0.333	0.127	1.37438e-102	2	Ube2l6
Morrbid1	9.73151e-107	0.39774	0.952	0.728	3.27913e-102	2	Morrbid
Rnf1141	1.29731e-106	0.48309	0.564	0.276	4.3714e-102	2	Rnf114
Gm27167	2.04067e-106	0.568676	0.275	0.093	6.87625e-102	2	Gm27167
Rnf19a2	4.26653e-105	0.424735	0.642	0.324	1.43765e-100	2	Rnf19a
Tdrd7	6.02115e-105	0.723355	0.309	0.117	2.02889e-100	2	Tdrd7
Glipr2	1.10246e-104	0.484557	0.555	0.267	3.71486e-100	2	Glipr2
Cdkn2d	3.02456e-104	0.509137	0.416	0.177	1.01916e-99	2	Cdkn2d
Tmcc1	3.74215e-104	0.487704	0.668	0.372	1.26096e-99	2	Tmcc1
Rin3	4.2315e-104	0.552037	0.507	0.241	1.42585e-99	2	Rin3
Psmb9	2.82279e-103	0.572463	0.405	0.174	9.51167e-99	2	Psmb9
Gyg	3.00114e-103	0.814906	0.386	0.171	1.01127e-98	2	Gyg
Prkcd1	3.97573e-103	0.507282	0.612	0.314	1.33966e-98	2	Prkcd
Fchsd2	4.34339e-103	0.389738	0.492	0.237	1.46355e-98	2	Fchsd2
Tarm1	1.47766e-102	0.63536	0.401	0.174	4.97913e-98	2	Tarm1
Cybb	3.73795e-102	0.35698	0.532	0.257	1.25954e-97	2	Cybb
Cdc42ep21	8.37204e-102	0.379099	0.779	0.425	2.82104e-97	2	Cdc42ep2
Ifi271	8.85147e-102	0.416301	0.441	0.195	2.98259e-97	2	Ifi27
Pwp11	5.59e-101	0.351147	0.459	0.207	1.8836e-96	2	Pwp1
Rab311	8.0345e-101	0.403477	0.71	0.388	2.70731e-96	2	Rab31
Olr1	9.11719e-101	0.506653	0.303	0.114	3.07213e-96	2	Olr1
Adgb1	1.55316e-100	0.363247	0.465	0.209	5.23352e-96	2	Adgb
Pygl	1.71056e-100	0.403172	0.46	0.204	5.76389e-96	2	Pygl
Qsox1	5.904e-100	0.586454	0.391	0.167	1.98941e-95	2	Qsox1
Gm10851	2.05237e-99	0.494906	0.271	0.094	6.91568e-95	2	Gm10851
Myo1f	3.54837e-99	0.524447	0.541	0.277	1.19566e-94	2	Myo1f
Rffl1	4.35515e-99	0.46798	0.536	0.262	1.46751e-94	2	Rffl
Atp11a	4.60135e-99	0.512345	0.375	0.158	1.55047e-94	2	Atp11a
Tor3a	9.34112e-99	0.705584	0.304	0.119	3.14758e-94	2	Tor3a
Msra	1.21246e-98	0.439623	0.505	0.248	4.08551e-94	2	Msra
Sla	1.46741e-98	0.597463	0.45	0.212	4.94459e-94	2	Sla
Mthfs1	1.6388e-98	0.414331	0.71	0.393	5.52212e-94	2	Mthfs
Thbs1	2.44322e-98	0.550878	0.568	0.298	8.23267e-94	2	Thbs1
Birc31	2.45764e-98	0.362041	0.98	0.846	8.28126e-94	2	Birc3
Ccng21	5.42975e-98	0.464622	0.533	0.262	1.82961e-93	2	Ccng2
Themis21	2.74573e-97	0.40552	0.745	0.385	9.252e-93	2	Themis2
Spata132	4.47549e-97	0.383604	0.915	0.623	1.50806e-92	2	Spata13
Tnf1	6.55902e-97	0.280281	0.688	0.372	2.21013e-92	2	Tnf
Nfam1	1.33757e-96	0.46781	0.47	0.221	4.50707e-92	2	Nfam1
Sgms21	2.15395e-96	0.381917	0.896	0.605	7.25795e-92	2	Sgms2
Dennd4b	2.7268e-96	0.398394	0.446	0.198	9.18823e-92	2	Dennd4b
Gm2396	6.19138e-96	0.412404	0.316	0.122	2.08625e-91	2	Gm2396
Cstdc5	8.38062e-96	0.772352	0.289	0.111	2.82393e-91	2	Cstdc5
Gsap1	1.44215e-95	0.398204	0.847	0.54	4.85948e-91	2	Gsap
Dennd3	1.48052e-95	0.472911	0.302	0.113	4.98875e-91	2	Dennd3
Acta2	6.25678e-95	0.396901	0.346	0.137	2.10828e-90	2	Acta2
Cflar1	1.85442e-94	0.391976	0.931	0.645	6.24866e-90	2	Cflar
Psmb81	2.00927e-94	0.656634	0.436	0.209	6.77045e-90	2	Psmb8
Atp6v0a11	7.4024e-94	0.294922	0.619	0.309	2.49431e-89	2	Atp6v0a1
Wdr59	2.82864e-93	0.428869	0.301	0.117	9.53138e-89	2	Wdr59
Gm265352	3.5975e-93	0.267837	0.746	0.419	1.21221e-88	2	Gm26535
Trim12c1	3.71044e-93	0.327741	0.55	0.268	1.25027e-88	2	Trim12c
Olfm4	9.36555e-93	0.819487	0.273	0.103	3.15581e-88	2	Olfm4
Arhgef3	1.53258e-92	0.517596	0.473	0.232	5.16417e-88	2	Arhgef3
Sell1	9.80287e-92	0.398483	0.801	0.464	3.30318e-87	2	Sell
Stx111	1.2409e-91	0.395081	0.842	0.532	4.18133e-87	2	Stx11
Asap1	1.45156e-91	0.45927	0.713	0.432	4.89117e-87	2	Asap1
Sema4a	4.1858e-91	0.357757	0.543	0.265	1.41045e-86	2	Sema4a
Tnfaip32	7.78452e-91	0.345638	0.975	0.858	2.62307e-86	2	Tnfaip3
Lamb31	1.14733e-90	0.259787	0.616	0.298	3.86605e-86	2	Lamb3
Crebl2	1.15397e-90	0.470294	0.314	0.124	3.88841e-86	2	Crebl2
Ptpn6	3.24996e-90	0.450056	0.364	0.155	1.09511e-85	2	Ptpn6
Tnfaip8	1.09509e-89	0.34647	0.703	0.391	3.69002e-85	2	Tnfaip8
Gramd1b	2.78077e-89	0.416655	0.33	0.138	9.37008e-85	2	Gramd1b
Il18rap1	3.34529e-89	0.343149	0.664	0.338	1.12723e-84	2	Il18rap
Atp8b5	1.26959e-88	0.389865	0.295	0.114	4.27801e-84	2	Atp8b5
Ksr1	1.37562e-88	0.354352	0.355	0.149	4.63528e-84	2	Ksr1
Pxn	2.7795e-88	0.399024	0.645	0.347	9.36579e-84	2	Pxn
Pstpip2	7.08506e-88	0.375175	0.558	0.29	2.38738e-83	2	Pstpip2
Pigv	1.58557e-87	0.504101	0.27	0.102	5.34275e-83	2	Pigv
Lrch11	1.7014e-87	0.392791	0.728	0.434	5.73303e-83	2	Lrch1
Agrn	2.04409e-87	0.499924	0.259	0.095	6.88778e-83	2	Agrn
Asprv1	2.36746e-87	0.437015	0.301	0.121	7.97741e-83	2	Asprv1
Ly6c2	3.66918e-87	1.36254	0.254	0.102	1.23637e-82	2	Ly6c2
Tlr41	4.00171e-87	0.31711	0.44	0.205	1.34842e-82	2	Tlr4
Cmah	6.19383e-87	0.567228	0.254	0.092	2.08707e-82	2	Cmah
Nod21	1.01862e-86	0.415858	0.675	0.369	3.43235e-82	2	Nod2
Tbc1d2b1	1.28063e-86	0.408055	0.514	0.257	4.31521e-82	2	Tbc1d2b
Gm26885	1.6557e-86	0.417481	0.289	0.115	5.57906e-82	2	Gm26885
Trim30c1	1.7686e-86	0.470007	0.275	0.109	5.95946e-82	2	Trim30c
Arsg	1.99385e-86	0.274327	0.345	0.142	6.71849e-82	2	Arsg
Sh2b2	5.47228e-86	0.374414	0.646	0.349	1.84394e-81	2	Sh2b2
Cyfip11	1.44258e-85	0.601987	0.414	0.202	4.86091e-81	2	Cyfip1
A530013C23Rik	1.54147e-85	0.345531	0.323	0.132	5.19415e-81	2	A530013C23Rik
Gm31619	3.50459e-85	0.321139	0.425	0.194	1.18091e-80	2	Gm31619
Tlr21	3.79443e-85	0.362512	0.852	0.555	1.27857e-80	2	Tlr2
Zfp1311	8.07972e-85	0.42728	0.496	0.258	2.72254e-80	2	Zfp131
Gtsf22	8.11612e-85	0.26509	0.521	0.253	2.73481e-80	2	Gtsf2
Nfkbiz1	9.02582e-85	0.331696	0.984	0.862	3.04134e-80	2	Nfkbiz
Klhdc101	1.38633e-84	0.398996	0.46	0.23	4.67139e-80	2	Klhdc10
Gm289811	1.83683e-84	0.294935	0.39	0.175	6.18938e-80	2	Gm28981
Lcp12	1.91728e-84	0.301592	0.999	0.919	6.46046e-80	2	Lcp1
Gm11476	5.94368e-84	0.306789	0.363	0.156	2.00278e-79	2	Gm11476
Tnfaip22	6.28149e-84	0.33848	0.989	0.847	2.11661e-79	2	Tnfaip2
Fgr1	8.64291e-84	0.323342	0.955	0.691	2.91232e-79	2	Fgr
Tspo	3.75715e-83	0.535192	0.846	0.572	1.26601e-78	2	Tspo
Pla2g7	4.14315e-83	0.520649	0.869	0.604	1.39608e-78	2	Pla2g7
Crlf3	5.21367e-83	0.388408	0.625	0.354	1.7568e-78	2	Crlf3
Klf3	8.01266e-83	0.474453	0.66	0.383	2.69995e-78	2	Klf3
Ptpre	1.3443e-82	0.377497	0.61	0.333	4.52976e-78	2	Ptpre
Gm310051	2.15388e-82	0.328004	0.517	0.257	7.25771e-78	2	Gm31005
Gm41409	5.71006e-82	0.336768	0.378	0.17	1.92406e-77	2	Gm41409
Nlrc51	5.78763e-82	0.251567	0.552	0.275	1.9502e-77	2	Nlrc5
Mrpl45	8.30525e-82	0.648589	0.291	0.122	2.79854e-77	2	Mrpl45
Adar	8.75535e-82	0.524831	0.333	0.148	2.9502e-77	2	Adar
Adgre51	1.37113e-81	0.39097	0.919	0.687	4.62015e-77	2	Adgre5
Camkk2	2.22555e-81	0.698923	0.301	0.132	7.49922e-77	2	Camkk2
Slc9a81	5.36977e-81	0.364729	0.596	0.323	1.8094e-76	2	Slc9a8
Itgal	5.52386e-81	0.332535	0.68	0.38	1.86132e-76	2	Itgal
Pnkp	5.88956e-81	0.764716	0.265	0.107	1.98455e-76	2	Pnkp
Bcl2a1b1	7.778e-81	0.309722	0.93	0.645	2.62088e-76	2	Bcl2a1b
Sod22	1.22979e-80	0.313907	0.992	0.865	4.1439e-76	2	Sod2
Ifi35	2.15872e-80	0.606986	0.35	0.163	7.27402e-76	2	Ifi35
Gm21859	3.02543e-80	0.310118	0.324	0.134	1.01945e-75	2	Gm21859
Larp4b1	4.0168e-80	0.412661	0.664	0.406	1.3535e-75	2	Larp4b
Ogfrl1	8.30652e-80	0.25091	0.544	0.273	2.79896e-75	2	Ogfrl1
Cd141	8.48908e-80	0.291756	1	0.896	2.86048e-75	2	Cd14
Lims1	1.2187e-79	0.403529	0.573	0.324	4.10652e-75	2	Lims1
Sema4d1	9.02271e-79	0.312583	0.768	0.459	3.04029e-74	2	Sema4d
Gm32401	1.36193e-78	0.295137	0.261	0.099	4.58918e-74	2	Gm32401
Ptpn11	2.5415e-78	0.382821	0.813	0.538	8.56384e-74	2	Ptpn1
Nherf1	5.44983e-78	0.370627	0.566	0.298	1.83637e-73	2	Nherf1
Cd300lf2	6.2743e-78	0.312355	0.873	0.556	2.11419e-73	2	Cd300lf
Mapkapk22	8.01486e-78	0.326281	0.967	0.798	2.70069e-73	2	Mapkapk2
4930469K13Rik	8.59456e-78	0.399407	0.331	0.144	2.89602e-73	2	4930469K13Rik
Gmfg2	9.78415e-78	0.299188	0.975	0.798	3.29687e-73	2	Gmfg
Lacc1	1.08611e-77	0.352168	0.407	0.195	3.65974e-73	2	Lacc1
Iqgap11	1.52785e-77	0.303813	0.976	0.854	5.14826e-73	2	Iqgap1
Pilra1	1.67758e-77	0.256063	0.525	0.256	5.65276e-73	2	Pilra
Itsn1	3.4999e-77	0.294173	0.443	0.22	1.17933e-72	2	Itsn1
Tmem164	1.09632e-76	0.265852	0.604	0.331	3.69417e-72	2	Tmem164
Rhbdf21	1.42853e-76	0.319924	0.524	0.269	4.81357e-72	2	Rhbdf2
H2-K11	3.465e-76	0.282668	0.962	0.764	1.16757e-71	2	H2-K1
Cpd	7.41956e-76	0.372606	0.344	0.155	2.50009e-71	2	Cpd
Abcc11	2.76027e-75	0.352441	0.44	0.22	9.30102e-71	2	Abcc1
Tubb1	3.67084e-75	0.268881	0.263	0.103	1.23693e-70	2	Tubb1
Gramd1a	3.82901e-75	0.286169	0.402	0.188	1.29022e-70	2	Gramd1a
Jaml	5.17905e-75	0.413074	0.338	0.151	1.74513e-70	2	Jaml
Mefv1	6.84303e-75	0.382699	0.746	0.441	2.30583e-70	2	Mefv
Mboat7	6.99363e-75	0.454597	0.283	0.118	2.35658e-70	2	Mboat7
Mirt12	7.35734e-75	0.299552	0.765	0.457	2.47913e-70	2	Mirt1
Cdc42ep4	2.69686e-74	0.333247	0.387	0.185	9.08732e-70	2	Cdc42ep4
Icam12	3.14066e-74	0.304274	0.951	0.769	1.05828e-69	2	Icam1
Gm201861	3.64504e-74	0.300468	0.818	0.568	1.22823e-69	2	Gm20186
Stk381	9.89053e-74	0.418575	0.385	0.187	3.33271e-69	2	Stk38
Clec2d1	1.41341e-73	0.290187	0.881	0.619	4.76261e-69	2	Clec2d
Tmbim42	4.67032e-73	0.328219	0.747	0.451	1.57371e-68	2	Tmbim4
Nlrp31	7.95529e-73	0.307338	0.946	0.786	2.68062e-68	2	Nlrp3
Nfkb21	1.13034e-72	0.353623	0.783	0.48	3.80878e-68	2	Nfkb2
Sp1401	1.65098e-72	0.286421	0.554	0.299	5.56316e-68	2	Sp140
Ascc31	4.54764e-72	0.310062	0.703	0.434	1.53237e-67	2	Ascc3
Pik3ap11	6.52549e-72	0.288553	0.95	0.743	2.19883e-67	2	Pik3ap1
Bst21	8.48916e-72	0.354773	0.361	0.176	2.86051e-67	2	Bst2
Tnfrsf1b1	8.0214e-71	0.31313	0.953	0.764	2.70289e-66	2	Tnfrsf1b
Gbp31	1.21764e-70	0.362241	0.306	0.137	4.10295e-66	2	Gbp3
Ubash3b	1.52851e-70	0.608719	0.313	0.147	5.15048e-66	2	Ubash3b
Acod12	3.33075e-70	0.292329	0.989	0.818	1.12233e-65	2	Acod1
Mxd12	3.60555e-70	0.283264	0.998	0.915	1.21493e-65	2	Mxd1
Dpf2	1.29352e-69	0.409681	0.282	0.122	4.35864e-65	2	Dpf2
C5ar1	2.74711e-69	0.317075	0.782	0.471	9.25667e-65	2	C5ar1
Akna	3.08838e-69	0.398242	0.364	0.175	1.04066e-64	2	Akna
Mbd2	3.86254e-69	0.352827	0.593	0.337	1.30152e-64	2	Mbd2
Trib1	4.65987e-69	0.32742	0.583	0.324	1.57019e-64	2	Trib1
Dhrs9	7.41246e-69	0.278338	0.263	0.108	2.4977e-64	2	Dhrs9
Lsp11	1.12254e-68	0.306037	0.838	0.55	3.78251e-64	2	Lsp1
Fmnl1	1.18874e-68	0.288751	0.584	0.319	4.00556e-64	2	Fmnl1
Cd164	1.18919e-68	0.467386	0.377	0.189	4.00708e-64	2	Cd164
Svil1	1.32674e-68	0.384971	0.606	0.347	4.47058e-64	2	Svil
Cd2742	1.50207e-68	0.306217	0.955	0.778	5.06138e-64	2	Cd274
Marcksl12	3.80053e-68	0.269464	0.996	0.855	1.28062e-63	2	Marcksl1
Ppp1r18	6.01282e-68	0.319117	0.33	0.153	2.02608e-63	2	Ppp1r18
Grina1	1.18611e-67	0.268274	0.947	0.692	3.99672e-63	2	Grina
Ankrd441	1.7019e-67	0.293327	0.729	0.457	5.73473e-63	2	Ankrd44
Niban1	2.17481e-67	0.318652	0.521	0.291	7.32824e-63	2	Niban1
Flot11	2.20291e-67	0.346033	0.382	0.189	7.42294e-63	2	Flot1
Myd88	2.75265e-67	0.271567	0.539	0.292	9.27533e-63	2	Myd88
Batf2	5.60489e-67	0.270496	0.973	0.796	1.88862e-62	2	Batf
Ccni1	5.89229e-67	0.315948	0.504	0.27	1.98547e-62	2	Ccni
Fyb2	9.99075e-67	0.27372	0.939	0.735	3.36648e-62	2	Fyb
Dennd5a	1.44248e-66	0.291338	0.618	0.354	4.86058e-62	2	Dennd5a
Antxr2	3.30553e-66	0.254231	0.876	0.605	1.11383e-61	2	Antxr2
Srgap2	3.49577e-66	0.391674	0.36	0.18	1.17793e-61	2	Srgap2
B3gnt2	4.42474e-66	0.287176	0.377	0.187	1.49096e-61	2	B3gnt2
Adgre1	5.16665e-66	0.678641	0.284	0.133	1.74095e-61	2	Adgre1
Abca11	6.20242e-66	0.283993	0.614	0.362	2.08997e-61	2	Abca1
Cd331	1.07249e-65	0.270614	0.871	0.582	3.61387e-61	2	Cd33
App	1.38662e-65	0.296769	0.849	0.564	4.67236e-61	2	App
Rest1	1.68351e-65	0.269548	0.63	0.367	5.67277e-61	2	Rest
Cd471	2.91723e-65	0.319236	0.749	0.469	9.82991e-61	2	Cd47
Cept1	8.45077e-65	0.435513	0.402	0.213	2.84757e-60	2	Cept1
Arid5b1	1.42165e-64	0.278673	0.862	0.639	4.79039e-60	2	Arid5b
St3gal11	1.54897e-64	0.345127	0.788	0.506	5.2194e-60	2	St3gal1
Mfsd14b	3.65024e-64	0.56894	0.297	0.141	1.22998e-59	2	Mfsd14b
Tlr13	4.9233e-64	0.284533	0.304	0.139	1.65896e-59	2	Tlr13
Amfr	5.16362e-64	0.473388	0.3	0.141	1.73993e-59	2	Amfr
Gm569552	5.69437e-64	0.258623	0.682	0.396	1.91878e-59	2	Gm56955
Pik3cd	1.01989e-63	0.364945	0.299	0.137	3.43661e-59	2	Pik3cd
Rnf19b	2.03918e-63	0.289267	0.709	0.431	6.87123e-59	2	Rnf19b
Xiap1	2.22774e-63	0.420323	0.408	0.218	7.50659e-59	2	Xiap
Alpk1	2.60387e-63	0.662862	0.264	0.122	8.774e-59	2	Alpk1
Kmt5a	7.25448e-63	0.544496	0.337	0.171	2.44447e-58	2	Kmt5a
S100a6	1.19344e-62	0.376888	0.975	0.846	4.02141e-58	2	S100a6
Snx201	1.39816e-62	0.296201	0.848	0.566	4.71125e-58	2	Snx20
Ankfy1	1.58323e-62	0.432171	0.307	0.148	5.33484e-58	2	Ankfy1
Ifi27l2a1	1.65069e-62	0.683724	0.446	0.256	5.56216e-58	2	Ifi27l2a
Ddx61	1.86241e-62	0.277377	0.886	0.65	6.27558e-58	2	Ddx6
Itgb2	2.64971e-62	0.319035	0.447	0.238	8.92848e-58	2	Itgb2
Znrf12	3.59882e-62	0.260177	0.86	0.615	1.21266e-57	2	Znrf1
Irf2	1.87022e-61	0.257479	0.65	0.384	6.3019e-57	2	Irf2
Apbb1ip	5.85628e-61	0.258163	0.743	0.472	1.97333e-56	2	Apbb1ip
Lrrc63	8.36263e-61	0.270706	0.269	0.12	2.81787e-56	2	Lrrc63
Cyld	2.4892e-60	0.268267	0.497	0.277	8.3876e-56	2	Cyld
Rap1gds1	5.49271e-60	0.371261	0.384	0.203	1.85082e-55	2	Rap1gds1
Cpeb41	8.5004e-60	0.279902	0.504	0.292	2.86429e-55	2	Cpeb4
Irf5	9.44705e-60	0.319287	0.439	0.239	3.18328e-55	2	Irf5
Abcc5	1.85924e-59	0.271693	0.312	0.156	6.26491e-55	2	Abcc5
Zc3h12a2	9.05164e-59	0.25262	0.829	0.56	3.05004e-54	2	Zc3h12a
Marchf1	6.26338e-58	0.660368	0.254	0.118	2.11051e-53	2	Marchf1
Zdhhc6	1.90176e-57	0.403963	0.262	0.121	6.40817e-53	2	Zdhhc6
2900089D17Rik	1.9834e-57	0.25849	0.314	0.152	6.68328e-53	2	2900089D17Rik
Ogfr	2.8529e-57	0.497546	0.282	0.137	9.61315e-53	2	Ogfr
Ifitm2	3.40169e-57	0.254329	0.998	0.922	1.14623e-52	2	Ifitm2
Ubtd1	7.64956e-57	0.510499	0.257	0.12	2.5776e-52	2	Ubtd1
Pik3r5	9.10661e-57	0.316993	0.508	0.292	3.06856e-52	2	Pik3r5
Spi1	3.9804e-56	0.256667	0.904	0.645	1.34123e-51	2	Spi1
Gng12	5.37335e-56	0.262898	0.479	0.27	1.8106e-51	2	Gng12
Ikzf1	1.74137e-55	0.353921	0.386	0.209	5.86773e-51	2	Ikzf1
Ncoa3	1.04998e-54	0.311645	0.375	0.201	3.538e-50	2	Ncoa3
Otud5	1.07616e-54	0.317487	0.311	0.156	3.62623e-50	2	Otud5
Chmp4b1	6.18866e-54	0.276475	0.761	0.495	2.08533e-49	2	Chmp4b
Tcea1	1.24733e-53	0.447032	0.381	0.215	4.203e-49	2	Tcea1
Tmbim61	2.74637e-53	0.300345	0.762	0.495	9.25418e-49	2	Tmbim6
Klra2	8.35139e-53	0.336203	0.355	0.188	2.81408e-48	2	Klra2
Ptges	8.88165e-52	0.310684	0.275	0.135	2.99276e-47	2	Ptges
Milr1	1.95899e-51	0.395632	0.265	0.13	6.60101e-47	2	Milr1
Zmynd11	5.38903e-51	0.397916	0.32	0.169	1.81589e-46	2	Zmynd11
Pet100	1.98445e-50	0.279054	0.335	0.175	6.68682e-46	2	Pet100
Cnn2	9.01051e-50	0.340021	0.313	0.162	3.03618e-45	2	Cnn2
Degs1	3.33929e-48	0.297932	0.422	0.246	1.12521e-43	2	Degs1
Ppp4r1	3.56445e-48	0.404051	0.253	0.124	1.20108e-43	2	Ppp4r1
Shisa5	2.33793e-47	0.267492	0.458	0.268	7.8779e-43	2	Shisa5
Arid1a	1.31498e-46	0.274756	0.304	0.159	4.43094e-42	2	Arid1a
Gpd2	1.78535e-46	0.262583	0.353	0.195	6.01592e-42	2	Gpd2
Arf2	2.78819e-46	0.56414	0.25	0.126	9.39508e-42	2	Arf2
Zup1	3.1467e-46	0.343386	0.289	0.154	1.06031e-41	2	Zup1
Tbrg1	1.09908e-45	0.361694	0.25	0.125	3.70346e-41	2	Tbrg1
Wdr37	2.20112e-45	0.371811	0.273	0.143	7.41691e-41	2	Wdr37
Stk10	5.34983e-45	0.261046	0.321	0.172	1.80268e-40	2	Stk10
Sem1	1.94991e-44	0.289859	0.91	0.694	6.57042e-40	2	Sem1
Dyrk2	1.93441e-43	0.251367	0.259	0.132	6.5182e-39	2	Dyrk2
Psme1	6.5412e-35	0.31502	0.345	0.208	2.20412e-30	2	Psme1
Gm56663	0	5.81634	0.901	0.028	0	3	Gm56663
Ms4a6c	0	5.59894	0.906	0.035	0	3	Ms4a6c
Plcb1	0	7.00555	0.877	0.015	0	3	Plcb1
Ifi207	0	4.97763	0.875	0.037	0	3	Ifi207
Mdfic	0	5.2221	0.878	0.043	0	3	Mdfic
Ms4a6d	0	4.93306	0.863	0.038	0	3	Ms4a6d
Pid1	0	5.13607	0.863	0.051	0	3	Pid1
Vcan	0	7.07033	0.818	0.015	0	3	Vcan
Tbc1d9	0	5.79432	0.828	0.026	0	3	Tbc1d9
Rpl36al	0	3.32697	0.928	0.136	0	3	Rpl36al
Cd83	0	3.70059	0.88	0.092	0	3	Cd83
S100a4	0	4.97665	0.821	0.033	0	3	S100a4
Nme2	0	3.38788	0.893	0.108	0	3	Nme2
Msr1	0	4.57932	0.842	0.06	0	3	Msr1
Rpl10a	0	2.70641	0.952	0.171	0	3	Rpl10a
Jarid2	0	3.41292	0.911	0.131	0	3	Jarid2
Ahnak	0	3.64783	0.869	0.094	0	3	Ahnak
Rpl4	0	2.65199	0.901	0.127	0	3	Rpl4
Rack1	0	2.81572	0.94	0.185	0	3	Rack1
F13a1	0	5.98359	0.765	0.017	0	3	F13a1
Ext1	0	3.78928	0.821	0.074	0	3	Ext1
Rps18	0	2.70636	0.94	0.193	0	3	Rps18
Rpl35	0	2.50575	0.916	0.17	0	3	Rpl35
Rps17	0	2.414	0.904	0.161	0	3	Rps17
Tmsb10	0	2.40756	0.861	0.12	0	3	Tmsb10
Pdia6	0	3.2884	0.849	0.112	0	3	Pdia6
Rpl3	0	2.50006	0.936	0.201	0	3	Rpl3
Cd86	0	3.18944	0.805	0.075	0	3	Cd86
Hsp90b1	0	2.96187	0.94	0.211	0	3	Hsp90b1
Manf	0	3.01984	0.884	0.159	0	3	Manf
Naca	0	2.51613	0.909	0.186	0	3	Naca
Npm1	0	2.17714	0.863	0.14	0	3	Npm1
Calr	0	2.83736	0.898	0.176	0	3	Calr
Rpsa	0	2.67515	0.982	0.261	0	3	Rpsa
Eif3f	0	2.57871	0.86	0.14	0	3	Eif3f
Eif3h	0	2.57708	0.831	0.111	0	3	Eif3h
S100a10	0	2.79836	0.86	0.141	0	3	S100a10
Rpl12	0	1.91686	0.935	0.217	0	3	Rpl12
Rpl31	0	2.32477	0.877	0.159	0	3	Rpl31
Rpl22	0	2.52692	0.934	0.217	0	3	Rpl22
Fn1	0	6.12936	0.727	0.017	0	3	Fn1
Rpl5	0	2.16229	0.911	0.201	0	3	Rpl5
Npc2	0	3.0707	0.92	0.211	0	3	Npc2
Rpl36a	0	2.0719	0.902	0.195	0	3	Rpl36a
Pdia3	0	2.64948	0.875	0.168	0	3	Pdia3
Ccl9	0	2.55974	0.758	0.051	0	3	Ccl9
Sestd1	0	5.06066	0.735	0.029	0	3	Sestd1
Prdx1	0	2.56508	0.806	0.102	0	3	Prdx1
Ptma	0	2.10234	0.936	0.234	0	3	Ptma
Eif3e	0	2.71591	0.785	0.088	0	3	Eif3e
Rpl22l1	0	2.09134	0.868	0.172	0	3	Rpl22l1
Anxa5	0	3.25068	0.776	0.081	0	3	Anxa5
Ssr4	0	2.75123	0.794	0.101	0	3	Ssr4
Xist	0	2.1615	0.9	0.208	0	3	Xist
AI662270	0	3.90006	0.741	0.049	0	3	AI662270
Cybb1	0	2.80574	0.919	0.228	0	3	Cybb
mt-Nd1	0	1.36465	0.969	0.28	0	3	mt-Nd1
Rnh1	0	2.69636	0.85	0.165	0	3	Rnh1
Hnrnpa1	0	2.5045	0.792	0.108	0	3	Hnrnpa1
Rpl15	0	2.48262	0.938	0.254	0	3	Rpl15
Cox7c	0	2.01549	0.869	0.186	0	3	Cox7c
Rpl7a	0	2.39963	0.939	0.256	0	3	Rpl7a
Rpl32	0	2.57577	0.958	0.276	0	3	Rpl32
Eif2s2	0	2.1946	0.84	0.159	0	3	Eif2s2
Emp3	0	2.59652	0.842	0.161	0	3	Emp3
Dusp3	0	4.86841	0.71	0.03	0	3	Dusp3
Eif3k	0	2.44441	0.801	0.123	0	3	Eif3k
Rps4x	0	2.64082	0.962	0.285	0	3	Rps4x
Hsp90ab1	0	1.82867	0.883	0.207	0	3	Hsp90ab1
mt-Nd2	0	1.25461	0.934	0.258	0	3	mt-Nd2
Slc25a5	0	2.36873	0.803	0.129	0	3	Slc25a5
Rps19	0	2.53559	0.964	0.29	0	3	Rps19
Sec61g	0	2.59594	0.868	0.195	0	3	Sec61g
Psap	0	2.90126	0.958	0.286	0	3	Psap
Ybx1	0	2.03088	0.844	0.173	0	3	Ybx1
Hint1	0	2.59311	0.773	0.102	0	3	Hint1
Vim	0	3.56003	0.924	0.254	0	3	Vim
Rps20	0	2.49267	0.956	0.286	0	3	Rps20
Rps5	0	2.4663	0.958	0.291	0	3	Rps5
Dnajc3	0	3.26453	0.749	0.082	0	3	Dnajc3
Glud1	0	2.50531	0.776	0.112	0	3	Glud1
Ppib	0	2.26098	0.803	0.14	0	3	Ppib
Rpl26	0	2.36367	0.958	0.295	0	3	Rpl26
Rpl23a	0	2.12547	0.924	0.262	0	3	Rpl23a
Rpl14	0	1.87184	0.931	0.27	0	3	Rpl14
Lgmn	0	2.7562	0.769	0.109	0	3	Lgmn
Ctss	0	2.32334	0.926	0.267	0	3	Ctss
Eef2	0	1.92005	0.93	0.271	0	3	Eef2
Ppia	0	2.09412	0.943	0.284	0	3	Ppia
Ppig	0	2.34728	0.782	0.125	0	3	Ppig
Snhg1	0	2.13753	0.766	0.112	0	3	Snhg1
Nupr1	0	2.36194	0.835	0.181	0	3	Nupr1
Arl5c	0	3.08346	0.797	0.146	0	3	Arl5c
Atp5h	0	2.09008	0.825	0.177	0	3	Atp5h
Canx	0	1.90075	0.88	0.234	0	3	Canx
Rpl6	0	2.39543	0.951	0.305	0	3	Rpl6
Rps6	0	2.22793	0.939	0.294	0	3	Rps6
Uqcrh	0	1.92974	0.864	0.22	0	3	Uqcrh
Akr1a1	0	2.51601	0.743	0.1	0	3	Akr1a1
Psma7	0	2.31707	0.777	0.135	0	3	Psma7
Lyz2	0	4.39421	0.967	0.325	0	3	Lyz2
Atp5g2	0	2.25452	0.753	0.112	0	3	Atp5g2
Nsa2	0	2.25129	0.749	0.11	0	3	Nsa2
Gdi2	0	1.99917	0.777	0.139	0	3	Gdi2
Rpl36	0	2.01544	0.97	0.332	0	3	Rpl36
Emp1	0	3.46036	0.687	0.051	0	3	Emp1
Tmed2	0	1.97023	0.82	0.185	0	3	Tmed2
Smpdl3a	0	3.03528	0.714	0.081	0	3	Smpdl3a
Ywhae	0	1.74533	0.828	0.195	0	3	Ywhae
Crip1	0	2.58166	0.731	0.1	0	3	Crip1
Ssr3	0	2.56077	0.734	0.104	0	3	Ssr3
Gm15987	0	5.34921	0.651	0.022	0	3	Gm15987
Snrpg	0	2.03907	0.737	0.11	0	3	Snrpg
Srsf3	0	1.92223	0.908	0.281	0	3	Srsf3
Rpl7	0	2.29061	0.942	0.317	0	3	Rpl7
Rbm3	0	1.86683	0.878	0.254	0	3	Rbm3
Srsf7	0	1.5935	0.833	0.21	0	3	Srsf7
Eepd1	0	3.00702	0.703	0.081	0	3	Eepd1
Rpl13a	0	1.71365	0.952	0.33	0	3	Rpl13a
Raph1	0	2.70802	0.704	0.084	0	3	Raph1
Rps15	0	2.08724	0.963	0.344	0	3	Rps15
Id3	0	3.98177	0.677	0.06	0	3	Id3
Ctsc	0	3.40561	0.677	0.061	0	3	Ctsc
Mafb	0	5.18121	0.635	0.019	0	3	Mafb
Sdf2l1	0	4.79727	0.646	0.031	0	3	Sdf2l1
Tgfb1	0	1.91402	0.81	0.196	0	3	Tgfb1
Dnajb11	0	3.0334	0.687	0.074	0	3	Dnajb11
Eif4a1	0	2.04627	0.926	0.313	0	3	Eif4a1
Rpl11	0	2.25168	0.956	0.344	0	3	Rpl11
Atp5b	0	1.75468	0.779	0.167	0	3	Atp5b
Rps18-ps6	0	2.64698	0.682	0.072	0	3	Rps18-ps6
Gas5	0	1.42319	0.844	0.234	0	3	Gas5
Ifi202b	0	2.95505	0.681	0.072	0	3	Ifi202b
Apoe	0	1.83188	0.661	0.052	0	3	Apoe
Runx1	0	1.45785	0.907	0.298	0	3	Runx1
Eef1b2	0	1.88005	0.912	0.305	0	3	Eef1b2
Mt1	0	1.72264	0.816	0.209	0	3	Mt1
Cox7b	0	2.14804	0.746	0.139	0	3	Cox7b
Snrpb	0	2.35458	0.698	0.092	0	3	Snrpb
Serp1	0	1.73057	0.852	0.247	0	3	Serp1
Rps11	0	2.24263	0.957	0.352	0	3	Rps11
Abracl	0	2.17346	0.803	0.198	0	3	Abracl
Ankrd11	0	1.68163	0.852	0.249	0	3	Ankrd11
Ctsl	0	2.97783	0.671	0.072	0	3	Ctsl
Atp5c1	0	2.08987	0.725	0.128	0	3	Atp5c1
mt-Nd4	0	1.19194	0.971	0.374	0	3	mt-Nd4
Cox5a	0	1.91262	0.728	0.132	0	3	Cox5a
Thbs11	0	2.32237	0.873	0.279	0	3	Thbs1
Itprid2	0	3.07783	0.66	0.068	0	3	Itprid2
Ppp2ca	0	1.72799	0.78	0.188	0	3	Ppp2ca
Btf3	0	1.69975	0.902	0.31	0	3	Btf3
Cox6c	0	1.57431	0.823	0.233	0	3	Cox6c
Clta	0	1.58096	0.879	0.291	0	3	Clta
Hnrnpa3	0	1.55543	0.847	0.259	0	3	Hnrnpa3
Ctsh	0	2.03376	0.704	0.116	0	3	Ctsh
Atp5d	0	2.19368	0.69	0.104	0	3	Atp5d
F10	0	1.84435	0.904	0.319	0	3	F10
Dock4	0	1.89454	0.752	0.167	0	3	Dock4
Spcs2	0	2.2984	0.694	0.111	0	3	Spcs2
Epb41l2	0	1.87282	0.737	0.156	0	3	Epb41l2
Uqcrq	0	1.49021	0.815	0.235	0	3	Uqcrq
Sel1l	0	2.3397	0.7	0.121	0	3	Sel1l
Cdkn1a	0	1.73067	0.824	0.245	0	3	Cdkn1a
Sfpq	0	1.74215	0.731	0.154	0	3	Sfpq
Atp2a2	0	3.03615	0.64	0.064	0	3	Atp2a2
Selenos	0	2.32568	0.666	0.09	0	3	Selenos
Rpl29	0	2.1136	0.68	0.104	0	3	Rpl29
Sowahc	0	2.03405	0.716	0.14	0	3	Sowahc
Vav3	0	1.96819	0.882	0.307	0	3	Vav3
Mthfd2	0	4.00841	0.61	0.035	0	3	Mthfd2
Trf	0	1.52947	0.771	0.197	0	3	Trf
mt-Cytb	0	0.826211	0.982	0.41	0	3	mt-Cytb
Rps7	0	2.22826	0.949	0.377	0	3	Rps7
Ndufa6	0	1.85513	0.708	0.138	0	3	Ndufa6
Rbx1	0	1.7105	0.719	0.15	0	3	Rbx1
Birc6	0	1.61417	0.753	0.184	0	3	Birc6
Cd68	0	1.36851	0.791	0.224	0	3	Cd68
Uqcrb	0	2.73029	0.63	0.064	0	3	Uqcrb
Csf1r	0	1.55253	0.776	0.21	0	3	Csf1r
Gm6377	0	3.42571	0.608	0.042	0	3	Gm6377
Rpl18	0	2.2905	0.949	0.384	0	3	Rpl18
Rps26	0	2.14617	0.958	0.393	0	3	Rps26
Emilin2	0	1.4844	0.896	0.331	0	3	Emilin2
Snrpe	0	2.21232	0.653	0.089	0	3	Snrpe
Lpxn	0	3.73462	0.603	0.039	0	3	Lpxn
Rrbp1	0	1.88408	0.738	0.175	0	3	Rrbp1
Rplp0	0	2.53558	0.957	0.396	0	3	Rplp0
Smdt1	0	1.48178	0.745	0.184	0	3	Smdt1
Rpl24	0	2.25328	0.956	0.395	0	3	Rpl24
Rps2	0	1.71601	0.918	0.358	0	3	Rps2
Sec61b	0	1.53609	0.835	0.275	0	3	Sec61b
Aprt	0	3.17703	0.613	0.053	0	3	Aprt
Cox7a2l	0	1.5233	0.766	0.207	0	3	Cox7a2l
Gpx1	0	1.61794	0.87	0.311	0	3	Gpx1
Atp5mpl	0	1.76117	0.693	0.134	0	3	Atp5mpl
Tgfbi	0	1.77684	0.794	0.237	0	3	Tgfbi
Pabpc1	0	1.5015	0.92	0.363	0	3	Pabpc1
Prkce	0	1.61661	0.778	0.221	0	3	Prkce
Ywhab	0	1.80378	0.7	0.143	0	3	Ywhab
Rps15a	0	2.34534	0.945	0.388	0	3	Rps15a
Atp5a1	0	1.7014	0.693	0.136	0	3	Atp5a1
Atp1a1	0	1.92267	0.683	0.127	0	3	Atp1a1
Serbp1	0	1.71932	0.669	0.113	0	3	Serbp1
Hebp1	0	2.54311	0.642	0.086	0	3	Hebp1
Cox4i1	0	1.86216	0.932	0.376	0	3	Cox4i1
Rpl19	0	2.35016	0.966	0.41	0	3	Rpl19
Eif3a	0	1.64311	0.717	0.162	0	3	Eif3a
Magt1	0	1.88655	0.694	0.139	0	3	Magt1
Lgals1	0	1.95156	0.623	0.069	0	3	Lgals1
Bcl10	0	1.94793	0.689	0.135	0	3	Bcl10
Arf1	0	1.33075	0.81	0.26	0	3	Arf1
Psmb1	0	1.84441	0.67	0.12	0	3	Psmb1
Eif3c	0	2.56213	0.629	0.08	0	3	Eif3c
Atf4	0	1.36558	0.889	0.34	0	3	Atf4
Ncl	0	1.20954	0.75	0.202	0	3	Ncl
Camk2d	0	1.75661	0.672	0.124	0	3	Camk2d
G3bp1	0	1.48696	0.768	0.22	0	3	G3bp1
Csnk1a1	0	1.25169	0.792	0.244	0	3	Csnk1a1
Uba52	0	1.48901	0.715	0.167	0	3	Uba52
Psmb4	0	2.03265	0.66	0.113	0	3	Psmb4
Ccr2	0	3.82822	0.576	0.029	0	3	Ccr2
Atp5pb	0	1.45268	0.735	0.189	0	3	Atp5pb
Mdm2	0	1.78935	0.734	0.188	0	3	Mdm2
Chic2	0	1.84292	0.689	0.143	0	3	Chic2
Erp29	0	2.10729	0.649	0.105	0	3	Erp29
Rpl38	0	1.76923	0.963	0.42	0	3	Rpl38
Macroh2a1	0	2.00121	0.648	0.107	0	3	Macroh2a1
Zmiz1	0	1.8013	0.675	0.134	0	3	Zmiz1
Edem1	0	1.4609	0.724	0.183	0	3	Edem1
Rpl28	0	2.45835	0.964	0.423	0	3	Rpl28
Rpl27	0	1.83547	0.947	0.406	0	3	Rpl27
Rapgef2	0	2.48843	0.665	0.125	0	3	Rapgef2
Arl4c	0	1.79785	0.689	0.149	0	3	Arl4c
Mndal	0	2.70991	0.606	0.067	0	3	Mndal
Gm10076	0	1.43755	0.728	0.19	0	3	Gm10076
Cst3	0	1.2002	0.911	0.374	0	3	Cst3
Sh3bgrl	0	1.76645	0.639	0.103	0	3	Sh3bgrl
Tomm20	0	1.56292	0.671	0.136	0	3	Tomm20
Srsf2	0	1.74533	0.659	0.124	0	3	Srsf2
Eef1g	0	1.67483	0.646	0.113	0	3	Eef1g
Hdlbp	0	2.22763	0.635	0.104	0	3	Hdlbp
Atox1	0	1.52852	0.938	0.408	0	3	Atox1
Ptpn18	0	1.65148	0.684	0.155	0	3	Ptpn18
Vamp4	0	1.67103	0.686	0.157	0	3	Vamp4
Mbnl1	0	1.03517	0.666	0.137	0	3	Mbnl1
Ddhd1	0	2.71441	0.6	0.071	0	3	Ddhd1
Snd1	0	2.8635	0.59	0.061	0	3	Snd1
Rps3	0	2.02665	0.957	0.428	0	3	Rps3
Tmed10	0	1.36926	0.734	0.206	0	3	Tmed10
Selenow	0	2.25223	0.599	0.072	0	3	Selenow
Pld4	0	5.39807	0.543	0.016	0	3	Pld4
Ndufb11	0	1.83196	0.636	0.109	0	3	Ndufb11
Tmem258	0	1.92045	0.636	0.112	0	3	Tmem258
Aldh2	0	2.08682	0.617	0.094	0	3	Aldh2
Polr1d	0	1.8887	0.622	0.099	0	3	Polr1d
Tmem14c	0	1.57383	0.663	0.141	0	3	Tmem14c
mt-Nd3	0	1.05933	0.67	0.15	0	3	mt-Nd3
Tpr	0	2.00789	0.63	0.111	0	3	Tpr
Psmb2	0	2.28721	0.598	0.079	0	3	Psmb2
Rps27l	0	2.07962	0.599	0.08	0	3	Rps27l
Napsa	0	1.39531	0.707	0.188	0	3	Napsa
Selenof	0	2.25883	0.6	0.082	0	3	Selenof
Clec4a1	0	2.9916	0.581	0.063	0	3	Clec4a1
Capg	0	2.0528	0.624	0.108	0	3	Capg
Vdac2	0	1.86524	0.616	0.1	0	3	Vdac2
Nrp2	0	4.24771	0.543	0.028	0	3	Nrp2
Ostc	0	2.49881	0.588	0.074	0	3	Ostc
Slc16a10	0	3.80678	0.552	0.038	0	3	Slc16a10
Kif5b	0	1.26579	0.691	0.177	0	3	Kif5b
Ms4a4c	0	5.22246	0.527	0.013	0	3	Ms4a4c
Psma2	0	1.90391	0.614	0.102	0	3	Psma2
Sarnp	0	1.8825	0.619	0.108	0	3	Sarnp
Dad1	0	2.00139	0.601	0.09	0	3	Dad1
P4hb	0	2.07844	0.61	0.1	0	3	P4hb
Psmb6	0	2.1243	0.605	0.096	0	3	Psmb6
Cmpk1	0	2.54429	0.578	0.069	0	3	Cmpk1
Cd93	0	2.65552	0.585	0.077	0	3	Cd93
mt-Co2	0	1.5276	0.996	0.488	0	3	mt-Co2
Gm47283	0	1.78232	0.643	0.136	0	3	Gm47283
Ndufb5	0	2.76761	0.563	0.056	0	3	Ndufb5
Pomp	0	1.69313	0.63	0.124	0	3	Pomp
Ndufa4	0	1.5297	0.615	0.109	0	3	Ndufa4
Ppp1ca	0	1.49147	0.655	0.149	0	3	Ppp1ca
Tra2b	0	1.20351	0.681	0.176	0	3	Tra2b
Mtpn	0	1.84019	0.617	0.112	0	3	Mtpn
U2af1	0	2.13766	0.585	0.08	0	3	U2af1
Nars	0	2.72513	0.569	0.064	0	3	Nars
Niban2	0	2.45691	0.582	0.078	0	3	Niban2
Rpl13	0	2.36344	0.976	0.474	0	3	Rpl13
Unc93b1	0	1.54156	0.662	0.16	0	3	Unc93b1
Gng10	0	2.0489	0.59	0.089	0	3	Gng10
Slc25a3	0	1.37279	0.914	0.414	0	3	Slc25a3
Cndp2	0	3.06057	0.552	0.052	0	3	Cndp2
Rpl10	0	2.55691	0.935	0.436	0	3	Rpl10
Atp5j	0	1.27487	0.661	0.162	0	3	Atp5j
Cct4	0	2.5482	0.558	0.06	0	3	Cct4
Cox6a1	0	1.33772	0.66	0.162	0	3	Cox6a1
Itga4	0	1.43878	0.673	0.176	0	3	Itga4
Ldlr	0	4.11514	0.525	0.028	0	3	Ldlr
Scpep1	0	4.01198	0.524	0.029	0	3	Scpep1
Gch1	0	1.43706	0.661	0.166	0	3	Gch1
Depdc7	0	4.58282	0.516	0.022	0	3	Depdc7
Ctsa	0	1.66368	0.603	0.109	0	3	Ctsa
Ikbkb	0	1.47388	0.645	0.151	0	3	Ikbkb
Snx5	0	2.85441	0.549	0.056	0	3	Snx5
Hnrnpdl	0	1.59801	0.622	0.129	0	3	Hnrnpdl
Rpl21	0	1.69338	0.945	0.453	0	3	Rpl21
Hspa9	0	2.43673	0.572	0.08	0	3	Hspa9
Gab1	0	5.49029	0.505	0.014	0	3	Gab1
Sfr1	0	2.4603	0.567	0.077	0	3	Sfr1
Atp5j2	0	1.38899	0.634	0.145	0	3	Atp5j2
Pgk1	0	1.65959	0.607	0.118	0	3	Pgk1
Ywhag	0	1.96006	0.595	0.107	0	3	Ywhag
Lman2	0	1.69449	0.605	0.117	0	3	Lman2
Bzw1	0	1.27449	0.637	0.15	0	3	Bzw1
Mtdh	0	1.88136	0.601	0.114	0	3	Mtdh
Creld2	0	3.82894	0.522	0.035	0	3	Creld2
Rps28	0	2.26423	0.953	0.466	0	3	Rps28
Man1a	0	2.3906	0.555	0.069	0	3	Man1a
Nop53	0	1.86307	0.581	0.095	0	3	Nop53
Clec4a3	0	2.38217	0.553	0.068	0	3	Clec4a3
Rps3a1	0	2.12226	0.958	0.473	0	3	Rps3a1
Gm2a	0	1.53934	0.612	0.128	0	3	Gm2a
Cd40	0	2.62574	0.572	0.089	0	3	Cd40
Smim14	0	1.39491	0.629	0.148	0	3	Smim14
Rpl8	0	1.94797	0.967	0.486	0	3	Rpl8
Srsf6	0	2.7773	0.532	0.052	0	3	Srsf6
Uqcrfs1	0	2.66359	0.536	0.056	0	3	Uqcrfs1
Rps24	0	2.19758	0.965	0.485	0	3	Rps24
Gas2l3	0	2.6567	0.545	0.066	0	3	Gas2l3
Lgals3	0	2.00168	0.932	0.453	0	3	Lgals3
Cct5	0	2.49377	0.536	0.057	0	3	Cct5
Tmem167	0	1.54983	0.603	0.125	0	3	Tmem167
Taf10	0	1.73152	0.579	0.102	0	3	Taf10
mt-Co1	0	1.7634	0.994	0.517	0	3	mt-Co1
Mrpl54	0	2.99576	0.522	0.046	0	3	Mrpl54
Rplp2	0	1.84064	0.962	0.486	0	3	Rplp2
Runx3	0	3.09744	0.525	0.05	0	3	Runx3
mt-Nd5	0	1.31059	0.619	0.145	0	3	mt-Nd5
Dbi	0	1.4334	0.603	0.13	0	3	Dbi
Cyria	0	2.29755	0.564	0.091	0	3	Cyria
Emc7	0	2.72681	0.527	0.055	0	3	Emc7
Rps23	0	2.05568	0.96	0.488	0	3	Rps23
Apobec1	0	2.69076	0.536	0.065	0	3	Apobec1
Hspa8	0	1.81856	0.953	0.482	0	3	Hspa8
Ms4a4a	0	6.80993	0.479	0.008	0	3	Ms4a4a
Pim3	0	2.44953	0.545	0.075	0	3	Pim3
Stx3	0	3.46226	0.508	0.038	0	3	Stx3
Ifi204	0	3.95377	0.493	0.024	0	3	Ifi204
Krtcap2	0	2.32856	0.534	0.066	0	3	Krtcap2
Grn	0	2.59943	0.531	0.063	0	3	Grn
Aig1	0	3.31907	0.514	0.047	0	3	Aig1
Fos	0	2.23435	0.61	0.143	0	3	Fos
Slk	0	1.67961	0.588	0.121	0	3	Slk
Hsd17b12	0	3.09905	0.509	0.043	0	3	Hsd17b12
Rpl34	0	2.07445	0.95	0.484	0	3	Rpl34
Ambra1	0	1.35527	0.607	0.143	0	3	Ambra1
Stx5a	0	1.82399	0.565	0.101	0	3	Stx5a
mt-Atp6	0	1.08628	0.997	0.534	0	3	mt-Atp6
Ifi30	0	2.81457	0.498	0.036	0	3	Ifi30
Arhgef10l	0	5.18587	0.478	0.016	0	3	Arhgef10l
Ms4a6b	0	3.05445	0.497	0.036	0	3	Ms4a6b
Exoc3	0	2.96532	0.511	0.051	0	3	Exoc3
Cwc22	0	1.80966	0.564	0.105	0	3	Cwc22
Sh3pxd2b	0	4.75714	0.481	0.022	0	3	Sh3pxd2b
Eef1d	0	1.48876	0.571	0.112	0	3	Eef1d
Tram1	0	2.57996	0.516	0.058	0	3	Tram1
Cct2	0	2.49803	0.514	0.056	0	3	Cct2
Tm6sf1	0	1.84276	0.548	0.091	0	3	Tm6sf1
Slc8a1	0	3.31689	0.492	0.035	0	3	Slc8a1
Rftn1	0	3.74011	0.484	0.028	0	3	Rftn1
Cebpz	0	1.94772	0.549	0.094	0	3	Cebpz
Psma4	0	2.42323	0.517	0.062	0	3	Psma4
Arhgap17	0	1.42452	0.603	0.148	0	3	Arhgap17
Tlr7	0	2.55216	0.508	0.055	0	3	Tlr7
Rps14	0	2.26926	0.965	0.512	0	3	Rps14
Mat2a	0	2.50158	0.513	0.062	0	3	Mat2a
Acer3	0	1.22728	0.581	0.13	0	3	Acer3
Insig1	0	3.10683	0.491	0.042	0	3	Insig1
Cisd2	0	1.7023	0.543	0.095	0	3	Cisd2
Rap2b	0	2.63759	0.506	0.058	0	3	Rap2b
Tm2d1	0	2.0779	0.522	0.074	0	3	Tm2d1
Psmd8	0	1.94303	0.531	0.083	0	3	Psmd8
Taf1d	0	2.02469	0.526	0.079	0	3	Taf1d
Capns1	0	1.8137	0.538	0.092	0	3	Capns1
Uso1	0	2.53151	0.507	0.062	0	3	Uso1
Slc7a1	0	2.11216	0.523	0.078	0	3	Slc7a1
Hal	0	2.915	0.52	0.075	0	3	Hal
Psmb3	0	1.80407	0.527	0.083	0	3	Psmb3
Cct8	0	2.38701	0.504	0.06	0	3	Cct8
Psmc6	0	2.19645	0.507	0.066	0	3	Psmc6
Tmem128	0	1.98013	0.517	0.077	0	3	Tmem128
Cop1	0	1.32341	0.572	0.132	0	3	Cop1
Rbm6	0	1.79785	0.533	0.094	0	3	Rbm6
Mapk1	0	1.35591	0.559	0.12	0	3	Mapk1
Nme1	0	1.90519	0.511	0.072	0	3	Nme1
Edf1	0	1.37039	0.562	0.124	0	3	Edf1
Rassf4	0	1.82871	0.546	0.108	0	3	Rassf4
Eif3m	0	2.47907	0.493	0.055	0	3	Eif3m
Cope	0	2.53154	0.494	0.056	0	3	Cope
Trappc6b	0	2.05599	0.511	0.073	0	3	Trappc6b
Pbdc1	0	2.58494	0.493	0.055	0	3	Pbdc1
Pold4	0	1.66793	0.531	0.094	0	3	Pold4
Gm57204	0	4.73125	0.456	0.019	0	3	Gm57204
Rps8	0	2.17139	0.974	0.537	0	3	Rps8
Met	0	2.29566	0.556	0.12	0	3	Met
Cops9	0	1.89748	0.512	0.076	0	3	Cops9
Ran	0	1.76064	0.521	0.085	0	3	Ran
Srp72	0	2.88904	0.48	0.045	0	3	Srp72
Agpat4	0	2.95127	0.481	0.046	0	3	Agpat4
Ndufb8	0	2.16323	0.503	0.068	0	3	Ndufb8
Hspe1	0	2.08886	0.495	0.061	0	3	Hspe1
Chil3	0	3.64114	0.476	0.042	0	3	Chil3
Surf4	0	1.34078	0.563	0.129	0	3	Surf4
Bax	0	1.32269	0.547	0.115	0	3	Bax
Tkt	0	1.35509	0.549	0.117	0	3	Tkt
Atp5g1	0	2.49082	0.484	0.053	0	3	Atp5g1
Rps13	0	1.89086	0.954	0.523	0	3	Rps13
Zfas1	0	1.75244	0.52	0.091	0	3	Zfas1
Tm9sf3	0	1.28799	0.542	0.113	0	3	Tm9sf3
Aars	0	2.52041	0.482	0.053	0	3	Aars
Xrn2	0	1.90667	0.511	0.083	0	3	Xrn2
Rps25	0	1.63311	0.942	0.514	0	3	Rps25
Ybx3	0	2.2499	0.484	0.057	0	3	Ybx3
Sbds	0	1.76537	0.527	0.102	0	3	Sbds
Cdv3	0	1.45016	0.538	0.113	0	3	Cdv3
Slc7a8	0	3.31045	0.464	0.039	0	3	Slc7a8
Mrpl20	0	1.92629	0.498	0.074	0	3	Mrpl20
Txnl1	0	1.53378	0.519	0.096	0	3	Txnl1
Tbca	0	1.74221	0.504	0.081	0	3	Tbca
Gm2848	0	2.63358	0.478	0.056	0	3	Gm2848
Ndufs4	0	1.52668	0.517	0.096	0	3	Ndufs4
Atp5o	0	2.15851	0.486	0.066	0	3	Atp5o
Mydgf	0	3.23481	0.451	0.032	0	3	Mydgf
Ufm1	0	2.27245	0.479	0.06	0	3	Ufm1
Tmem256	0	3.73226	0.448	0.029	0	3	Tmem256
Trmt112	0	1.91855	0.495	0.076	0	3	Trmt112
Snrpf	0	2.60709	0.464	0.046	0	3	Snrpf
Uqcr10	0	1.36039	0.527	0.111	0	3	Uqcr10
Eif6	0	2.22112	0.483	0.067	0	3	Eif6
Cox16	0	2.2714	0.47	0.054	0	3	Cox16
Lrpap1	0	4.05728	0.437	0.022	0	3	Lrpap1
Gm35154	0	4.16523	0.432	0.017	0	3	Gm35154
Ap2a2	0	3.28294	0.447	0.033	0	3	Ap2a2
Pgls	0	1.5192	0.509	0.096	0	3	Pgls
Bnip2	0	2.1338	0.476	0.064	0	3	Bnip2
Stxbp6	0	4.99348	0.426	0.014	0	3	Stxbp6
Hnrnpd	0	1.69585	0.5	0.089	0	3	Hnrnpd
St7	0	2.92627	0.453	0.042	0	3	St7
Elavl1	0	1.35399	0.516	0.105	0	3	Elavl1
Eif3i	0	2.57506	0.457	0.047	0	3	Eif3i
Il7r	0	2.6203	0.463	0.053	0	3	Il7r
M6pr	0	2.30183	0.468	0.059	0	3	M6pr
Frrs1	0	1.99217	0.477	0.068	0	3	Frrs1
Lztfl1	0	2.81093	0.455	0.047	0	3	Lztfl1
Nrros	0	2.42677	0.47	0.062	0	3	Nrros
Atxn7l3b	0	1.5866	0.498	0.091	0	3	Atxn7l3b
Ndufa1	0	1.31434	0.511	0.104	0	3	Ndufa1
Otulinl	0	1.53184	0.511	0.105	0	3	Otulinl
Ssb	0	1.6451	0.488	0.082	0	3	Ssb
Ly6c21	0	2.35769	0.489	0.083	0	3	Ly6c2
Anp32b	0	1.87176	0.469	0.064	0	3	Anp32b
Rpl17	0	1.69401	0.967	0.562	0	3	Rpl17
Uck2	0	2.64482	0.45	0.046	0	3	Uck2
Snu13	0	1.27802	0.507	0.103	0	3	Snu13
Rpl35a	0	2.13286	0.969	0.565	0	3	Rpl35a
Srp9	0	1.74706	0.482	0.078	0	3	Srp9
Dhx15	0	1.954	0.482	0.078	0	3	Dhx15
Rpn2	0	2.84656	0.445	0.042	0	3	Rpn2
Snhg8	0	1.3694	0.509	0.106	0	3	Snhg8
Nap1l1	0	1.39227	0.502	0.099	0	3	Nap1l1
Slc35b1	0	3.09376	0.441	0.038	0	3	Slc35b1
Tmed9	0	2.39462	0.457	0.054	0	3	Tmed9
Snhg12	0	1.84385	0.471	0.068	0	3	Snhg12
Ccdc88a	0	3.7983	0.429	0.026	0	3	Ccdc88a
Specc1l	0	2.84098	0.446	0.044	0	3	Specc1l
Ewsr1	0	1.75697	0.487	0.086	0	3	Ewsr1
Timm23	0	2.44266	0.455	0.054	0	3	Timm23
Rpl30	0	1.74545	0.944	0.543	0	3	Rpl30
Nop10	0	2.21025	0.457	0.058	0	3	Nop10
Pon2	0	2.01333	0.466	0.067	0	3	Pon2
Glp2r	0	2.44691	0.455	0.058	0	3	Glp2r
Bfar	0	2.52351	0.447	0.05	0	3	Bfar
Celf1	0	1.73036	0.482	0.085	0	3	Celf1
Ndufb7	0	1.71859	0.48	0.083	0	3	Ndufb7
Kdm5a	0	1.61133	0.491	0.095	0	3	Kdm5a
Rgl1	0	4.23658	0.416	0.02	0	3	Rgl1
Psmd14	0	1.81683	0.47	0.075	0	3	Psmd14
Atp5g3	0	2.09542	0.455	0.061	0	3	Atp5g3
Copa	0	1.94071	0.471	0.077	0	3	Copa
Ap2s1	0	2.08143	0.456	0.063	0	3	Ap2s1
Dcun1d5	0	1.55201	0.477	0.084	0	3	Dcun1d5
Eprs	0	3.27593	0.427	0.035	0	3	Eprs
Eif4e	0	2.44959	0.444	0.053	0	3	Eif4e
Fkbp2	0	3.57827	0.419	0.028	0	3	Fkbp2
Prelid1	0	1.44119	0.489	0.099	0	3	Prelid1
Rps21	0	1.49299	0.952	0.563	0	3	Rps21
Tubb6	0	3.02187	0.421	0.033	0	3	Tubb6
Ubn2	0	1.67157	0.476	0.089	0	3	Ubn2
Vcp	0	1.95642	0.451	0.066	0	3	Vcp
Oat	0	1.54565	0.481	0.096	0	3	Oat
Ahr	0	3.30636	0.417	0.032	0	3	Ahr
Ier3ip1	0	1.43652	0.48	0.095	0	3	Ier3ip1
Bet1	0	3.52235	0.409	0.024	0	3	Bet1
St8sia4	0	2.35138	0.478	0.094	0	3	St8sia4
Zcrb1	0	1.92243	0.452	0.068	0	3	Zcrb1
Lrp1	0	4.26654	0.4	0.017	0	3	Lrp1
Ccdc50	0	3.53177	0.41	0.027	0	3	Ccdc50
Cblb	0	1.68422	0.442	0.06	0	3	Cblb
mt-Co3	0	1.2233	0.996	0.614	0	3	mt-Co3
Sec61a1	0	2.29916	0.435	0.055	0	3	Sec61a1
Ttc14	0	1.81399	0.453	0.074	0	3	Ttc14
Ndufc1	0	2.80635	0.417	0.039	0	3	Ndufc1
Pum1	0	1.71769	0.455	0.077	0	3	Pum1
Exoc4	0	1.58356	0.462	0.084	0	3	Exoc4
Arl1	0	2.08233	0.437	0.059	0	3	Arl1
Fam117b	0	2.4624	0.426	0.049	0	3	Fam117b
Lamtor5	0	2.19176	0.429	0.053	0	3	Lamtor5
6820431F20Rik	0	2.1336	0.442	0.066	0	3	6820431F20Rik
1110038B12Rik	0	2.47749	0.428	0.052	0	3	1110038B12Rik
Ssr1	0	1.94144	0.437	0.062	0	3	Ssr1
Rab12	0	2.25848	0.431	0.056	0	3	Rab12
Mrps14	0	2.49558	0.417	0.043	0	3	Mrps14
Dnase1l1	0	2.97002	0.408	0.034	0	3	Dnase1l1
Psma1	0	1.73721	0.449	0.076	0	3	Psma1
Lrrc59	0	2.93657	0.408	0.036	0	3	Lrrc59
Tmem131	0	2.05033	0.442	0.071	0	3	Tmem131
Rbm8a	0	2.02252	0.433	0.062	0	3	Rbm8a
Ndufb2	0	2.22446	0.424	0.053	0	3	Ndufb2
Adora2b	0	2.4301	0.417	0.046	0	3	Adora2b
Slc4a7	0	1.66	0.463	0.092	0	3	Slc4a7
Spcs1	0	1.69107	0.446	0.075	0	3	Spcs1
Fermt3	0	2.3006	0.422	0.051	0	3	Fermt3
Fam172a	0	1.62082	0.453	0.084	0	3	Fam172a
Sec11a	0	1.72063	0.439	0.071	0	3	Sec11a
Uhrf2	0	1.87742	0.428	0.06	0	3	Uhrf2
Set	0	1.78242	0.437	0.07	0	3	Set
Erp44	0	1.99639	0.43	0.063	0	3	Erp44
Gorasp2	0	2.78524	0.403	0.037	0	3	Gorasp2
B3gnt5	0	1.82024	0.433	0.067	0	3	B3gnt5
Eif3j1	0	1.79561	0.434	0.069	0	3	Eif3j1
Hyou1	0	3.19318	0.393	0.028	0	3	Hyou1
Nmt1	0	3.00881	0.401	0.037	0	3	Nmt1
Krit1	0	1.61947	0.442	0.078	0	3	Krit1
Arglu1	0	1.86338	0.436	0.072	0	3	Arglu1
Evi2a	0	1.90584	0.431	0.067	0	3	Evi2a
Srp19	0	1.96157	0.426	0.063	0	3	Srp19
Rpl39	0	1.66152	0.947	0.584	0	3	Rpl39
Ap1s2	0	1.58744	0.441	0.078	0	3	Ap1s2
Myo1g	0	2.39483	0.415	0.053	0	3	Myo1g
Serpinb8	0	5.10253	0.372	0.011	0	3	Serpinb8
Llph	0	1.52772	0.433	0.072	0	3	Llph
Sdc4	0	2.2037	0.432	0.072	0	3	Sdc4
Lamtor2	0	1.74041	0.432	0.073	0	3	Lamtor2
Scfd1	0	1.97101	0.422	0.063	0	3	Scfd1
Mrpl32	0	2.07772	0.41	0.052	0	3	Mrpl32
Rps10	0	1.82197	0.959	0.601	0	3	Rps10
Snrpb2	0	3.02725	0.388	0.031	0	3	Snrpb2
Ppp2r2a	0	1.83785	0.423	0.066	0	3	Ppp2r2a
Txndc11	0	1.99192	0.415	0.059	0	3	Txndc11
Ifi211	0	3.75308	0.376	0.021	0	3	Ifi211
Strap	0	1.7883	0.421	0.066	0	3	Strap
Syncrip	0	1.89828	0.424	0.069	0	3	Syncrip
Macrod2	0	2.13013	0.403	0.049	0	3	Macrod2
Prdm1	0	3.99694	0.372	0.018	0	3	Prdm1
B230219D22Rik	0	2.362	0.401	0.048	0	3	B230219D22Rik
Selenop	0	1.91865	0.4	0.047	0	3	Selenop
Tcp1	0	2.23521	0.401	0.049	0	3	Tcp1
Zfp91	0	2.30161	0.4	0.049	0	3	Zfp91
Lars	0	2.5099	0.393	0.043	0	3	Lars
Sertad2	0	2.23291	0.408	0.058	0	3	Sertad2
Ndufb10	0	2.31156	0.399	0.05	0	3	Ndufb10
Otulin	0	1.58049	0.421	0.073	0	3	Otulin
Ufc1	0	2.08978	0.398	0.051	0	3	Ufc1
Eif3d	0	2.34412	0.393	0.046	0	3	Eif3d
Ranbp1	0	2.29821	0.392	0.045	0	3	Ranbp1
Bola2	0	2.78096	0.381	0.034	0	3	Bola2
AI839979	0	2.53688	0.391	0.045	0	3	AI839979
Ndufa11	0	2.26756	0.395	0.049	0	3	Ndufa11
Snrpa	0	2.77935	0.381	0.036	0	3	Snrpa
Alyref	0	1.94762	0.401	0.056	0	3	Alyref
Dennd1a	0	1.87737	0.419	0.074	0	3	Dennd1a
Snrpd2	0	1.71009	0.415	0.07	0	3	Snrpd2
Rpl18a	0	1.64653	0.961	0.616	0	3	Rpl18a
Ifi209	0	4.07799	0.361	0.017	0	3	Ifi209
Psmb10	0	2.06523	0.398	0.055	0	3	Psmb10
Cnpy3	0	1.85389	0.401	0.059	0	3	Cnpy3
Dse	0	5.06605	0.352	0.01	0	3	Dse
Sdhb	0	2.06401	0.397	0.056	0	3	Sdhb
Stt3a	0	1.90909	0.399	0.058	0	3	Stt3a
Rpl27a	0	1.87513	0.963	0.622	0	3	Rpl27a
Trappc4	0	1.93782	0.396	0.056	0	3	Trappc4
Eeig2	0	2.72825	0.373	0.033	0	3	Eeig2
Timm13	0	1.62947	0.41	0.07	0	3	Timm13
Tbcb	0	2.70624	0.378	0.039	0	3	Tbcb
Cnih4	0	1.62758	0.409	0.07	0	3	Cnih4
Ino80	0	2.34922	0.383	0.045	0	3	Ino80
Ipo7	0	2.21574	0.386	0.048	0	3	Ipo7
Luc7l3	0	1.70231	0.402	0.065	0	3	Luc7l3
Snrpd1	0	2.26654	0.381	0.044	0	3	Snrpd1
Stt3b	0	1.89998	0.394	0.059	0	3	Stt3b
Syngr2	0	1.89705	0.39	0.055	0	3	Syngr2
Eif2s1	0	2.40463	0.383	0.048	0	3	Eif2s1
Tmtc2	0	3.15894	0.37	0.035	0	3	Tmtc2
Rexo2	0	2.79525	0.367	0.033	0	3	Rexo2
Metap2	0	2.22165	0.381	0.048	0	3	Metap2
Got1	0	2.7013	0.374	0.041	0	3	Got1
Gm2000	0	2.381	0.375	0.043	0	3	Gm2000
Ndufc2	0	3.07076	0.363	0.031	0	3	Ndufc2
Fbxo28	0	1.94395	0.387	0.056	0	3	Fbxo28
Psma5	0	2.11406	0.385	0.054	0	3	Psma5
Zfp330	0	1.97515	0.387	0.056	0	3	Zfp330
Ccdc59	0	2.07402	0.381	0.05	0	3	Ccdc59
Lsm12	0	2.19256	0.378	0.047	0	3	Lsm12
Cacna1d	0	4.11546	0.349	0.018	0	3	Cacna1d
Ssr2	0	2.71627	0.366	0.036	0	3	Ssr2
Mgat2	0	2.96836	0.362	0.032	0	3	Mgat2
Clec2g	0	6.2269	0.335	0.006	0	3	Clec2g
Smim7	0	2.57516	0.366	0.037	0	3	Smim7
Tnfsf13	0	5.90374	0.334	0.005	0	3	Tnfsf13
Map3k20	0	1.99736	0.383	0.056	0	3	Map3k20
Cct7	0	2.0954	0.376	0.049	0	3	Cct7
Snw1	0	2.08213	0.379	0.052	0	3	Snw1
Snrpd3	0	1.92915	0.381	0.056	0	3	Snrpd3
Aimp1	0	2.37211	0.366	0.042	0	3	Aimp1
Cyp4v3	0	1.53077	0.385	0.061	0	3	Cyp4v3
Nol7	0	2.17254	0.37	0.046	0	3	Nol7
Siah2	0	3.30607	0.35	0.026	0	3	Siah2
Pycard	0	2.25558	0.374	0.051	0	3	Pycard
Stx8	0	2.34922	0.365	0.042	0	3	Stx8
Derl2	0	1.91342	0.377	0.054	0	3	Derl2
Mcts1	0	1.84331	0.379	0.057	0	3	Mcts1
Txndc17	0	1.71101	0.378	0.057	0	3	Txndc17
Rpl37a	0	1.70856	0.976	0.655	0	3	Rpl37a
Gm56592	0	3.12532	0.345	0.024	0	3	Gm56592
Rrp1	0	1.90057	0.373	0.053	0	3	Rrp1
Pacs2	0	2.14452	0.363	0.043	0	3	Pacs2
Rtraf	0	1.99627	0.37	0.051	0	3	Rtraf
Csnk2a2	0	2.1156	0.37	0.052	0	3	Csnk2a2
Pfkp	0	1.77728	0.376	0.058	0	3	Pfkp
Ddrgk1	0	2.42569	0.356	0.039	0	3	Ddrgk1
Rnpep	0	2.25809	0.361	0.045	0	3	Rnpep
Lamtor4	0	2.25808	0.362	0.046	0	3	Lamtor4
Ddx21	0	2.30438	0.357	0.041	0	3	Ddx21
Rplp1	0	1.24089	0.972	0.656	0	3	Rplp1
Asah1	0	2.28669	0.354	0.039	0	3	Asah1
Prcp	0	1.67877	0.366	0.053	0	3	Prcp
Naip2	0	2.05186	0.357	0.044	0	3	Naip2
Naa12	0	1.92299	0.366	0.053	0	3	Naa12
Glrx3	0	2.93642	0.347	0.034	0	3	Glrx3
Rgs10	0	2.70585	0.339	0.027	0	3	Rgs10
Tsn	0	2.27675	0.354	0.043	0	3	Tsn
Med8	0	2.51682	0.344	0.033	0	3	Med8
Siva1	0	2.79241	0.34	0.03	0	3	Siva1
Gatm	0	2.82782	0.332	0.022	0	3	Gatm
Emg1	0	2.27356	0.351	0.042	0	3	Emg1
Rasa4	0	3.75202	0.329	0.021	0	3	Rasa4
Fkbp1a	0	2.5846	0.343	0.036	0	3	Fkbp1a
Ndufab1	0	2.32608	0.349	0.042	0	3	Ndufab1
Ciao2a	0	3.16906	0.332	0.025	0	3	Ciao2a
Gpalpp1	0	3.40615	0.331	0.024	0	3	Gpalpp1
Rsrc1	0	2.62719	0.342	0.036	0	3	Rsrc1
Avpi1	0	2.72058	0.339	0.033	0	3	Avpi1
Renbp	0	4.13854	0.321	0.015	0	3	Renbp
Ciao2b	0	2.30571	0.345	0.04	0	3	Ciao2b
Eny2	0	2.14749	0.348	0.043	0	3	Eny2
Rhoq	0	1.83889	0.357	0.052	0	3	Rhoq
Katnbl1	0	3.40713	0.328	0.024	0	3	Katnbl1
Nrg1	0	1.85027	0.356	0.053	0	3	Nrg1
Prdx2	0	2.83387	0.332	0.03	0	3	Prdx2
Fyn	0	1.91643	0.352	0.05	0	3	Fyn
Rps12	0	1.68319	0.97	0.668	0	3	Rps12
Clcn5	0	2.29857	0.342	0.041	0	3	Clcn5
Arl8a	0	1.92641	0.349	0.048	0	3	Arl8a
Pdia4	0	3.49227	0.326	0.025	0	3	Pdia4
Mrpl23	0	2.67312	0.331	0.033	0	3	Mrpl23
Yipf5	0	2.16678	0.341	0.043	0	3	Yipf5
Nfe2l1	0	2.12679	0.349	0.051	0	3	Nfe2l1
Rhou	0	2.37379	0.334	0.037	0	3	Rhou
Phldb1	0	2.73825	0.327	0.03	0	3	Phldb1
Ddost	0	3.07918	0.323	0.027	0	3	Ddost
Aif1	0	3.38566	0.312	0.016	0	3	Aif1
Ttc17	0	2.10005	0.34	0.045	0	3	Ttc17
Higd1a	0	1.87036	0.342	0.047	0	3	Higd1a
Ms4a8a	0	6.61211	0.299	0.004	0	3	Ms4a8a
Tmem160	0	2.88897	0.324	0.03	0	3	Tmem160
Abcb7	0	2.14762	0.343	0.049	0	3	Abcb7
Rpl9	0	1.65551	0.954	0.66	0	3	Rpl9
Psmc3	0	2.24319	0.335	0.042	0	3	Psmc3
Rpl37	0	1.28624	0.954	0.661	0	3	Rpl37
Zranb2	0	1.94177	0.341	0.049	0	3	Zranb2
Fars2	0	1.96039	0.336	0.044	0	3	Fars2
Adgre4	0	4.82632	0.307	0.015	0	3	Adgre4
Ticam2	0	2.5798	0.32	0.028	0	3	Ticam2
Etfa	0	1.92484	0.339	0.048	0	3	Etfa
Uqcrc1	0	2.16598	0.336	0.045	0	3	Uqcrc1
Ift20	0	2.14661	0.329	0.038	0	3	Ift20
Eif2a	0	2.63178	0.32	0.03	0	3	Eif2a
Pepd	0	2.66742	0.323	0.033	0	3	Pepd
Mrps18a	0	2.38464	0.327	0.037	0	3	Mrps18a
Ndufa10	0	2.58776	0.325	0.036	0	3	Ndufa10
Rpn1	0	2.43096	0.327	0.038	0	3	Rpn1
Apoc2	0	2.45624	0.329	0.04	0	3	Apoc2
Lrrc8b	0	3.40497	0.309	0.02	0	3	Lrrc8b
Copb2	0	1.99919	0.332	0.044	0	3	Copb2
Ten1	0	2.03543	0.327	0.04	0	3	Ten1
Kat6b	0	2.14846	0.327	0.041	0	3	Kat6b
Slfn10-ps	0	2.78795	0.312	0.026	0	3	Slfn10-ps
H2-DMa	0	2.96094	0.311	0.025	0	3	H2-DMa
Itm2c	0	2.15916	0.327	0.043	0	3	Itm2c
Ormdl2	0	2.0948	0.329	0.045	0	3	Ormdl2
Fam120a	0	2.16079	0.326	0.042	0	3	Fam120a
Rpl41	0	1.53786	0.974	0.691	0	3	Rpl41
Lpar6	0	2.98021	0.311	0.028	0	3	Lpar6
Golga4	0	2.9408	0.313	0.031	0	3	Golga4
Ly86	0	3.34117	0.3	0.019	0	3	Ly86
Pde4dip	0	2.2029	0.32	0.04	0	3	Pde4dip
Fbl	0	2.27149	0.32	0.04	0	3	Fbl
Limd1	0	2.92645	0.31	0.03	0	3	Limd1
Mrpl21	0	2.61336	0.312	0.032	0	3	Mrpl21
Tfec	0	3.59721	0.296	0.016	0	3	Tfec
Rpl23	0	1.8039	0.965	0.685	0	3	Rpl23
Uggt1	0	2.39563	0.316	0.037	0	3	Uggt1
Psmd2	0	2.65346	0.313	0.034	0	3	Psmd2
Slc35f6	0	2.83545	0.306	0.027	0	3	Slc35f6
Nufip1	0	4.26716	0.295	0.016	0	3	Nufip1
Parl	0	2.23736	0.315	0.038	0	3	Parl
Ndufs8	0	2.71485	0.308	0.031	0	3	Ndufs8
Tuba1b	0	2.15097	0.316	0.04	0	3	Tuba1b
Nudt21	0	2.30336	0.311	0.036	0	3	Nudt21
Trappc2l	0	2.20148	0.311	0.036	0	3	Trappc2l
Pin4	0	2.06698	0.316	0.041	0	3	Pin4
Slc30a1	0	3.51326	0.293	0.018	0	3	Slc30a1
Amz1	0	3.09908	0.296	0.021	0	3	Amz1
Gmps	0	2.61095	0.304	0.031	0	3	Gmps
Dnajc15	0	2.20362	0.309	0.037	0	3	Dnajc15
Rars	0	2.89059	0.3	0.028	0	3	Rars
Capn2	0	2.66179	0.302	0.031	0	3	Capn2
Nus1	0	2.52493	0.302	0.031	0	3	Nus1
Cfh	0	4.27372	0.282	0.012	0	3	Cfh
Plod3	0	3.59777	0.282	0.014	0	3	Plod3
Syvn1	0	2.65903	0.296	0.029	0	3	Syvn1
Commd4	0	2.49142	0.295	0.031	0	3	Commd4
Efr3a	0	2.39825	0.298	0.034	0	3	Efr3a
Zfp326	0	2.33254	0.297	0.034	0	3	Zfp326
Dmkn	0	2.3054	0.293	0.031	0	3	Dmkn
Yeats4	0	2.49584	0.293	0.031	0	3	Yeats4
Polr2l	0	3.48188	0.282	0.02	0	3	Polr2l
Wars2	0	2.50864	0.29	0.029	0	3	Wars2
Ptpro	0	5.26222	0.266	0.009	0	3	Ptpro
Bscl2	0	4.00486	0.27	0.014	0	3	Bscl2
Ednrb	0	4.26759	0.264	0.009	0	3	Ednrb
Elp5	0	2.86461	0.282	0.027	0	3	Elp5
Stk3	0	3.15688	0.276	0.023	0	3	Stk3
Gusb	0	2.07693	0.284	0.032	0	3	Gusb
Mcub	0	5.68866	0.257	0.006	0	3	Mcub
Csgalnact2	0	2.27268	0.282	0.031	0	3	Csgalnact2
Spcs3	0	2.85311	0.273	0.022	0	3	Spcs3
Rps16	0	1.64756	0.972	0.723	0	3	Rps16
Ethe1	0	2.45191	0.275	0.027	0	3	Ethe1
Pggt1b	0	2.49521	0.276	0.029	0	3	Pggt1b
Hdac5	0	2.84055	0.267	0.022	0	3	Hdac5
Plcl1	0	4.29626	0.257	0.012	0	3	Plcl1
Eif3l	0	2.64666	0.27	0.027	0	3	Eif3l
Entpd7	0	3.03163	0.264	0.021	0	3	Entpd7
Zdhhc21	0	3.67914	0.254	0.014	0	3	Zdhhc21
Dnase2a	0	2.75417	0.26	0.023	0	3	Dnase2a
Tsc22d1	0	2.57091	0.263	0.027	0	3	Tsc22d1
Il6st	0	3.03214	0.25	0.021	0	3	Il6st
Hspa5	0	1.61524	0.971	0.763	0	3	Hspa5
Rps27a	0	1.83874	0.965	0.761	0	3	Rps27a
Eef1a1	0	1.51899	0.972	0.783	0	3	Eef1a1
Rps29	0	1.68527	0.969	0.785	0	3	Rps29
Tpt1	0	1.51401	0.981	0.939	0	3	Tpt1
Ddx50	1.35174e-307	1.57747	0.423	0.076	4.55483e-303	3	Ddx50
Eif4b	1.75213e-307	1.99221	0.361	0.056	5.90399e-303	3	Eif4b
Med15	8.04976e-307	2.09775	0.341	0.049	2.71245e-302	3	Med15
Tnip3	8.77195e-307	1.88988	0.357	0.055	2.9558e-302	3	Tnip3
Laptm4a	9.27061e-307	1.26952	0.671	0.178	3.12382e-302	3	Laptm4a
Bod1l	9.73619e-307	2.30893	0.293	0.035	3.28071e-302	3	Bod1l
Zeb2os	1.86055e-306	1.52394	0.487	0.1	6.26929e-302	3	Zeb2os
Fam193a	2.16402e-306	1.48938	0.478	0.097	7.29187e-302	3	Fam193a
Phf5a	2.38356e-306	1.93313	0.341	0.049	8.03164e-302	3	Phf5a
Sec63	1.70076e-305	1.47441	0.455	0.088	5.73088e-301	3	Sec63
Tmem234	2.2135e-305	1.38307	0.532	0.118	7.4586e-301	3	Tmem234
Dnajb9	3.26535e-305	1.29577	0.651	0.171	1.10029e-300	3	Dnajb9
Ndufa2	5.33905e-305	1.18474	0.709	0.197	1.79905e-300	3	Ndufa2
Pcna	6.05123e-305	1.58143	0.437	0.082	2.03902e-300	3	Pcna
Nceh1	6.55815e-305	1.48591	0.655	0.181	2.20983e-300	3	Nceh1
Etfb	6.95692e-305	2.135	0.3	0.037	2.3442e-300	3	Etfb
Naa15	7.50765e-305	2.17357	0.313	0.041	2.52978e-300	3	Naa15
Stam2	1.11259e-304	1.59422	0.463	0.092	3.74897e-300	3	Stam2
Spop	2.48911e-304	1.34091	0.677	0.186	8.3873e-300	3	Spop
Soat1	3.33879e-304	1.34894	0.666	0.184	1.12504e-299	3	Soat1
Smarca5	1.53003e-303	1.24869	0.559	0.129	5.15559e-299	3	Smarca5
Hnrnpab	1.81348e-303	1.35846	0.522	0.112	6.1107e-299	3	Hnrnpab
Tifa	1.9927e-303	1.29104	0.483	0.098	6.71459e-299	3	Tifa
Ern1	5.15714e-303	0.980281	0.505	0.107	1.73775e-298	3	Ern1
Hnrnph3	1.48416e-302	1.9305	0.383	0.064	5.00104e-298	3	Hnrnph3
Hpcal1	2.21511e-302	1.36892	0.693	0.198	7.46404e-298	3	Hpcal1
Agtpbp1	6.30772e-302	2.01746	0.305	0.039	2.12545e-297	3	Agtpbp1
Psmg4	6.47497e-302	2.69283	0.255	0.026	2.18181e-297	3	Psmg4
Nt5c	2.91477e-301	2.46171	0.273	0.03	9.82159e-297	3	Nt5c
Sec11c	6.52705e-301	1.37725	0.544	0.125	2.19936e-296	3	Sec11c
Pgam1	7.3001e-301	2.11081	0.312	0.041	2.45984e-296	3	Pgam1
Tomm22	2.90154e-300	1.59912	0.394	0.067	9.77703e-296	3	Tomm22
Chchd1	3.74354e-300	2.33142	0.284	0.034	1.26142e-295	3	Chchd1
Vis1	8.3084e-300	1.56041	0.56	0.137	2.7996e-295	3	Vis1
Reps1	1.3249e-299	1.59846	0.387	0.065	4.46438e-295	3	Reps1
Snf8	1.39833e-299	1.39012	0.508	0.11	4.71181e-295	3	Snf8
Wapl	4.11731e-299	1.34402	0.577	0.14	1.38737e-294	3	Wapl
Ube2l3	1.24174e-298	1.26488	0.653	0.173	4.18418e-294	3	Ube2l3
Dnajc1	2.6556e-298	1.16173	0.482	0.1	8.94832e-294	3	Dnajc1
Acyp2	3.65277e-298	2.57943	0.264	0.029	1.23084e-293	3	Acyp2
Ocel1	5.7459e-298	1.61216	0.39	0.066	1.93614e-293	3	Ocel1
Psmc4	7.53284e-298	2.23784	0.302	0.039	2.53826e-293	3	Psmc4
Txn2	3.26363e-297	2.02778	0.318	0.044	1.09971e-292	3	Txn2
Lrrc58	5.70876e-297	1.90408	0.365	0.059	1.92362e-292	3	Lrrc58
Ltv1	7.61434e-297	1.45301	0.428	0.08	2.56573e-292	3	Ltv1
Ms4a4b	1.401e-296	2.23514	0.251	0.025	4.7208e-292	3	Ms4a4b
Xbp1	1.67805e-296	1.13013	0.747	0.221	5.65434e-292	3	Xbp1
Ero1b	1.18766e-295	1.95308	0.336	0.05	4.00195e-291	3	Ero1b
Itgb7	1.67233e-295	1.98469	0.304	0.04	5.6351e-291	3	Itgb7
Kdelr2	1.72607e-295	1.46865	0.412	0.074	5.81618e-291	3	Kdelr2
Rabggtb	2.91734e-295	2.41936	0.27	0.03	9.83028e-291	3	Rabggtb
Id2	4.12831e-295	1.83564	0.497	0.114	1.39107e-290	3	Id2
Magoh	7.61318e-295	1.35406	0.439	0.084	2.56534e-290	3	Magoh
Pitpna	1.71331e-294	1.19513	0.83	0.281	5.77317e-290	3	Pitpna
Ube2n	1.88537e-294	1.17036	0.558	0.13	6.35294e-290	3	Ube2n
Copb1	1.99671e-294	1.26686	0.543	0.126	6.7281e-290	3	Copb1
Ly6e	3.78846e-294	1.29517	0.797	0.26	1.27656e-289	3	Ly6e
Ctbp1	4.71222e-294	2.32377	0.28	0.033	1.58783e-289	3	Ctbp1
Utp3	9.35541e-294	1.67918	0.388	0.067	3.1524e-289	3	Utp3
Atp1b3	1.17826e-293	1.23776	0.824	0.277	3.97025e-289	3	Atp1b3
Polr2k	1.20401e-293	1.47017	0.415	0.076	4.05702e-289	3	Polr2k
Gtf2b	1.64661e-293	1.24872	0.621	0.163	5.54841e-289	3	Gtf2b
Ociad1	2.29885e-293	1.74061	0.348	0.053	7.74621e-289	3	Ociad1
[truncated: 10,289 more rows]

## Sheet: MarkerGenes_MyeloidRes0.2
	p_val	avg_log2FC	pct.1	pct.2	p_val_adj	cluster	gene
Thbs1	6.25219e-157	2.04158	0.956	0.423	2.10674e-152	0	Thbs1
Clec4d	1.48151e-144	1.42209	0.99	0.594	4.99209e-140	0	Clec4d
Lyz2	6.63109e-136	1.08958	0.998	0.767	2.23441e-131	0	Lyz2
Vcan	5.0407e-126	1.36146	0.925	0.321	1.69852e-121	0	Vcan
Arg2	9.19782e-124	1.12101	0.996	0.733	3.0993e-119	0	Arg2
Emilin2	6.04147e-115	1.30857	0.965	0.585	2.03573e-110	0	Emilin2
F10	8.82895e-114	1.33049	0.956	0.463	2.975e-109	0	F10
Fn1	1.41217e-108	1.13235	0.842	0.289	4.75845e-104	0	Fn1
Plcb1	2.29757e-104	1.17711	0.933	0.427	7.7419e-100	0	Plcb1
Alox5ap	7.34894e-104	1.10009	0.978	0.663	2.4763e-99	0	Alox5ap
Ninj1	5.80897e-95	1.1611	0.954	0.643	1.95739e-90	0	Ninj1
Btg1	1.09313e-94	0.834553	0.996	0.877	3.68339e-90	0	Btg1
Vim	4.24473e-93	1.03956	0.996	0.794	1.43031e-88	0	Vim
Cd14	4.28107e-93	1.1341	0.987	0.765	1.44255e-88	0	Cd14
Clec4e	4.64535e-92	1.25446	0.973	0.603	1.5653e-87	0	Clec4e
F13a1	8.25899e-90	0.66342	0.885	0.368	2.78295e-85	0	F13a1
Mefv	1.19996e-87	1.13372	0.902	0.463	4.04337e-83	0	Mefv
Msr1	3.64179e-86	1.08422	0.913	0.491	1.22714e-81	0	Msr1
Slfn2	6.88276e-86	0.945377	0.983	0.787	2.31922e-81	0	Slfn2
Slc7a11	9.75016e-86	1.11971	0.922	0.515	3.28541e-81	0	Slc7a11
H3f3a	5.37975e-83	0.616995	0.996	0.922	1.81276e-78	0	H3f3a
Ier3	1.25127e-82	1.27506	0.936	0.569	4.21627e-78	0	Ier3
Ccl6	8.17451e-82	0.700741	0.923	0.513	2.75448e-77	0	Ccl6
Cstb	3.91009e-81	0.880117	0.99	0.834	1.31754e-76	0	Cstb
Bri3	2.63479e-80	0.882142	0.985	0.787	8.87817e-76	0	Bri3
Emb	9.83374e-80	0.926249	0.867	0.44	3.31358e-75	0	Emb
Cd93	1.49976e-77	1.64901	0.686	0.261	5.05358e-73	0	Cd93
Ifrd1	1.92379e-77	0.819783	0.995	0.857	6.48241e-73	0	Ifrd1
Prkd3	6.33224e-75	1.51085	0.765	0.371	2.13371e-70	0	Prkd3
Mdfic	2.42718e-74	0.899991	0.935	0.631	8.17863e-70	0	Mdfic
Ptgs2	4.64404e-74	1.57118	0.805	0.419	1.56486e-69	0	Ptgs2
Ncf4	1.62805e-73	0.804513	0.974	0.722	5.48588e-69	0	Ncf4
Hebp1	1.76666e-73	1.54472	0.739	0.333	5.95293e-69	0	Hebp1
Tpd52	9.11835e-73	0.806837	0.988	0.765	3.07252e-68	0	Tpd52
Slpi	1.59529e-72	1.6833	0.78	0.369	5.37548e-68	0	Slpi
Gpr141	1.352e-70	0.949651	0.892	0.487	4.5557e-66	0	Gpr141
Hilpda	6.44641e-70	1.13528	0.907	0.578	2.17218e-65	0	Hilpda
Card19	8.34719e-70	1.18321	0.84	0.5	2.81267e-65	0	Card19
Rbm7	1.6291e-69	1.10897	0.892	0.594	5.48943e-65	0	Rbm7
Ptafr	3.18257e-69	0.85985	0.966	0.68	1.0724e-64	0	Ptafr
Selenok	1.34764e-68	0.820269	0.976	0.779	4.54101e-64	0	Selenok
Igsf6	2.77541e-67	0.863412	0.935	0.593	9.35201e-63	0	Igsf6
Tbc1d9	3.37508e-67	0.853687	0.907	0.563	1.13727e-62	0	Tbc1d9
Fxyd5	2.03889e-65	0.816362	0.981	0.758	6.87026e-61	0	Fxyd5
Rpl10	7.33895e-65	0.620883	0.996	0.865	2.47293e-60	0	Rpl10
Fcgr3	8.15388e-65	1.13455	0.821	0.436	2.74753e-60	0	Fcgr3
Fabp5	8.97366e-65	1.93893	0.76	0.427	3.02376e-60	0	Fabp5
Ifitm3	1.0645e-64	0.64867	0.996	0.826	3.58693e-60	0	Ifitm3
Tpt1	5.43789e-64	0.488733	1	0.958	1.83235e-59	0	Tpt1
Irak2	8.81511e-64	0.705821	0.938	0.643	2.97034e-59	0	Irak2
Tgif1	2.15985e-63	0.917045	0.927	0.611	7.27784e-59	0	Tgif1
Depdc7	1.8239e-62	1.48937	0.63	0.246	6.14583e-58	0	Depdc7
Sirpb1c	2.51171e-62	1.10278	0.719	0.316	8.46346e-58	0	Sirpb1c
Nceh1	6.3491e-62	1.24729	0.747	0.382	2.13939e-57	0	Nceh1
Tgfbi	4.49969e-61	0.884494	0.893	0.548	1.51621e-56	0	Tgfbi
Srgn	5.77289e-61	0.623475	0.999	0.936	1.94523e-56	0	Srgn
Mcemp1	8.63925e-61	1.05488	0.83	0.447	2.91108e-56	0	Mcemp1
Sem1	1.77221e-59	0.59775	0.984	0.819	5.97163e-55	0	Sem1
Rnh1	2.75598e-59	0.981689	0.931	0.68	9.28656e-55	0	Rnh1
Smox	4.27253e-59	0.770141	0.884	0.526	1.43967e-54	0	Smox
Hal	5.69573e-59	1.36671	0.599	0.222	1.91923e-54	0	Hal
Rab32	9.60184e-59	0.995036	0.828	0.467	3.23544e-54	0	Rab32
Ifitm2	1.14008e-58	0.69462	0.996	0.825	3.84162e-54	0	Ifitm2
Il10rb	1.92064e-58	0.743613	0.912	0.621	6.47178e-54	0	Il10rb
S100a4	2.33585e-57	0.539921	0.91	0.488	7.87088e-53	0	S100a4
Rnf149	1.00347e-56	0.659266	0.912	0.595	3.38129e-52	0	Rnf149
Snx18	2.87762e-56	0.824468	0.901	0.587	9.69644e-52	0	Snx18
Gda	5.14527e-56	0.716465	0.91	0.553	1.73375e-51	0	Gda
Lilrb4a	1.22205e-55	0.605364	0.978	0.781	4.11783e-51	0	Lilrb4a
Rps9	1.37768e-55	0.469887	0.998	0.942	4.64223e-51	0	Rps9
Sestd1	1.5864e-55	0.743567	0.815	0.478	5.34552e-51	0	Sestd1
Sgms2	2.96451e-55	0.978067	0.777	0.397	9.9892e-51	0	Sgms2
Cd33	2.33124e-54	1.21429	0.703	0.353	7.85534e-50	0	Cd33
Hspa5	1.1458e-53	0.582936	1	0.901	3.86089e-49	0	Hspa5
Tarm1	2.18777e-53	2.17573	0.443	0.116	7.3719e-49	0	Tarm1
Hp	4.91413e-53	0.624947	0.745	0.335	1.65586e-48	0	Hp
Trem1	1.46138e-52	0.891455	0.749	0.379	4.92428e-48	0	Trem1
Eif1	1.93558e-52	0.447293	0.997	0.929	6.52214e-48	0	Eif1
Cd44	2.21388e-52	0.623102	0.996	0.829	7.4599e-48	0	Cd44
Pla2g7	2.44568e-52	0.651107	0.937	0.578	8.24098e-48	0	Pla2g7
Slc25a3	3.63431e-52	0.66693	0.98	0.797	1.22462e-47	0	Slc25a3
Atp6v0c	4.21962e-52	0.631331	0.991	0.88	1.42184e-47	0	Atp6v0c
Casp4	4.81101e-52	0.780683	0.895	0.627	1.62112e-47	0	Casp4
Rab20	1.29831e-51	0.8871	0.859	0.528	4.37477e-47	0	Rab20
Rilpl2	1.81256e-51	0.926445	0.934	0.703	6.10761e-47	0	Rilpl2
Smpdl3a	2.37429e-51	0.812399	0.769	0.404	8.0004e-47	0	Smpdl3a
Zeb2	3.29552e-51	0.587051	0.994	0.853	1.11046e-46	0	Zeb2
Manf	2.57571e-50	0.650862	0.961	0.743	8.67912e-46	0	Manf
Lgals3	5.03867e-50	0.672926	0.987	0.805	1.69783e-45	0	Lgals3
Sec61g	6.82873e-50	0.726194	0.937	0.719	2.30101e-45	0	Sec61g
Plac8	1.66413e-49	0.564965	0.966	0.609	5.60745e-45	0	Plac8
Csf2rb	1.76196e-49	0.690556	0.919	0.649	5.93711e-45	0	Csf2rb
Cebpb	1.84167e-49	0.585392	1	0.842	6.20568e-45	0	Cebpb
Hpcal1	2.08167e-49	1.06461	0.75	0.44	7.0144e-45	0	Hpcal1
Clec7a	9.30012e-49	1.07053	0.754	0.418	3.13377e-44	0	Clec7a
Trf	2.06818e-48	0.898798	0.835	0.524	6.96895e-44	0	Trf
Sdf2l1	2.37545e-48	1.18364	0.737	0.443	8.00431e-44	0	Sdf2l1
Trps1	3.33289e-48	0.489348	0.987	0.835	1.12305e-43	0	Trps1
Chil3	4.95531e-48	1.38305	0.528	0.19	1.66974e-43	0	Chil3
Atp6v1e1	7.74021e-48	0.964855	0.793	0.49	2.60814e-43	0	Atp6v1e1
Gpr35	1.01671e-47	1.29317	0.599	0.27	3.4259e-43	0	Gpr35
Mmp8	1.31466e-47	1.35714	0.507	0.18	4.42988e-43	0	Mmp8
Sod2	1.63483e-47	0.824541	0.929	0.728	5.50873e-43	0	Sod2
Ctsd	2.29835e-47	0.599036	0.943	0.629	7.74453e-43	0	Ctsd
Entpd1	5.5337e-47	0.830017	0.786	0.469	1.86464e-42	0	Entpd1
Msrb1	5.81039e-47	0.702375	0.929	0.625	1.95787e-42	0	Msrb1
Atp8b4	6.28236e-47	0.875941	0.753	0.415	2.1169e-42	0	Atp8b4
Wfdc17	7.08494e-47	0.6604	0.915	0.607	2.38734e-42	0	Wfdc17
Ap3s1	9.98557e-47	1.03999	0.722	0.423	3.36474e-42	0	Ap3s1
AI839979	1.07246e-46	1.97708	0.475	0.165	3.61377e-42	0	AI839979
Plcl2	4.48926e-46	0.701367	0.832	0.524	1.5127e-41	0	Plcl2
Arpc3	4.73527e-46	0.605031	0.98	0.833	1.5956e-41	0	Arpc3
B3gnt5	5.04754e-46	1.39418	0.518	0.194	1.70082e-41	0	B3gnt5
Rgcc	5.10945e-46	1.90603	0.491	0.188	1.72168e-41	0	Rgcc
Esd	5.84347e-46	0.950237	0.858	0.593	1.96901e-41	0	Esd
F5	7.51295e-46	1.56896	0.465	0.158	2.53156e-41	0	F5
Ncf2	1.386e-45	0.695505	0.908	0.632	4.67026e-41	0	Ncf2
Gm56663	1.46814e-45	0.427157	0.96	0.582	4.94705e-41	0	Gm56663
Ubb	1.59736e-45	0.515019	0.99	0.879	5.38247e-41	0	Ubb
Prdx6	2.88617e-45	0.893907	0.838	0.575	9.72522e-41	0	Prdx6
Npc2	6.89809e-45	0.511361	0.991	0.821	2.32438e-40	0	Npc2
Mgst1	1.08622e-44	1.08979	0.625	0.292	3.66011e-40	0	Mgst1
Lilrb4b	2.03435e-44	0.587914	0.95	0.708	6.85495e-40	0	Lilrb4b
Eepd1	2.18004e-44	0.641275	0.78	0.464	7.34586e-40	0	Eepd1
Ehd1	2.19227e-44	0.657858	0.937	0.717	7.38706e-40	0	Ehd1
Mdm2	4.47791e-44	0.727816	0.806	0.509	1.50888e-39	0	Mdm2
Lamp1	5.88033e-44	0.503827	0.976	0.792	1.98143e-39	0	Lamp1
Fth1	1.29338e-43	0.447577	1	0.967	4.35818e-39	0	Fth1
Ppp4r2	1.41219e-43	0.58698	0.943	0.738	4.75852e-39	0	Ppp4r2
Dusp3	1.44798e-43	0.834525	0.783	0.5	4.87912e-39	0	Dusp3
Bcl10	1.52467e-43	0.810172	0.77	0.469	5.13752e-39	0	Bcl10
Mir22hg	5.30962e-43	0.827525	0.688	0.362	1.78913e-38	0	Mir22hg
Gas2l3	1.72516e-42	0.966347	0.642	0.323	5.81309e-38	0	Gas2l3
Mpp1	1.89623e-42	0.900473	0.678	0.351	6.38953e-38	0	Mpp1
Ggta1	2.68549e-42	0.793674	0.749	0.458	9.04901e-38	0	Ggta1
Glp2r	3.66304e-42	1.52728	0.533	0.234	1.2343e-37	0	Glp2r
Pde7b	3.81565e-42	0.703207	0.841	0.541	1.28572e-37	0	Pde7b
Actg1	4.45316e-42	0.483147	0.998	0.928	1.50054e-37	0	Actg1
Cflar	2.51832e-41	0.737774	0.908	0.685	8.48573e-37	0	Cflar
Fau	2.52172e-41	0.364883	0.999	0.954	8.49717e-37	0	Fau
Mxd1	2.73126e-41	0.704536	0.847	0.533	9.20326e-37	0	Mxd1
Gm21188	3.3902e-41	0.920892	0.63	0.301	1.14236e-36	0	Gm21188
Litaf	3.76015e-41	0.477719	0.995	0.846	1.26702e-36	0	Litaf
Rhog	4.27142e-41	0.671919	0.884	0.636	1.4393e-36	0	Rhog
Ptpn18	7.27233e-41	0.658271	0.776	0.445	2.45049e-36	0	Ptpn18
Soat1	1.18487e-40	0.837432	0.73	0.447	3.99255e-36	0	Soat1
Cybb	1.38872e-40	0.72373	0.95	0.733	4.67942e-36	0	Cybb
Vamp4	1.65904e-40	0.868899	0.764	0.474	5.5903e-36	0	Vamp4
Vis1	2.63577e-40	0.824699	0.6	0.269	8.88151e-36	0	Vis1
Por	3.81607e-40	0.637466	0.841	0.535	1.28586e-35	0	Por
AI662270	4.15756e-40	0.738901	0.83	0.54	1.40093e-35	0	AI662270
Vav3	4.20679e-40	0.428593	0.931	0.721	1.41752e-35	0	Vav3
St3gal1	4.71072e-40	0.732824	0.867	0.649	1.58732e-35	0	St3gal1
Sowahc	4.74558e-40	0.8106	0.784	0.508	1.59907e-35	0	Sowahc
Rab8b	5.08502e-40	0.506119	0.962	0.792	1.71345e-35	0	Rab8b
Taldo1	8.29921e-40	0.636051	0.93	0.679	2.7965e-35	0	Taldo1
Mfsd1	8.60999e-40	0.768571	0.813	0.524	2.90122e-35	0	Mfsd1
Rcbtb2	1.0233e-39	0.911754	0.625	0.321	3.44812e-35	0	Rcbtb2
Slc8b1	1.54991e-39	0.497856	0.731	0.404	5.22257e-35	0	Slc8b1
Met	1.58857e-39	1.35903	0.608	0.319	5.35285e-35	0	Met
Gm5150	1.67643e-39	0.872026	0.709	0.391	5.6489e-35	0	Gm5150
Sh2b2	1.82349e-39	0.81519	0.641	0.326	6.14443e-35	0	Sh2b2
Map1lc3b	2.2323e-39	0.616145	0.949	0.756	7.52197e-35	0	Map1lc3b
Ifitm6	3.00508e-39	0.870853	0.681	0.356	1.01259e-34	0	Ifitm6
Rpl36al	3.9662e-39	0.530352	0.99	0.821	1.33645e-34	0	Rpl36al
Mapk6	6.67178e-39	0.868341	0.749	0.468	2.24812e-34	0	Mapk6
Cndp2	2.53387e-38	0.958009	0.632	0.334	8.53813e-34	0	Cndp2
Sde2	3.41487e-38	0.871098	0.724	0.451	1.15067e-33	0	Sde2
Arhgap24	3.87775e-38	0.677993	0.616	0.301	1.30665e-33	0	Arhgap24
Gla	3.9727e-38	0.73066	0.756	0.458	1.33864e-33	0	Gla
Hbp1	4.72775e-38	0.802311	0.763	0.497	1.59306e-33	0	Hbp1
Nfkbia	7.26911e-38	0.680654	0.939	0.843	2.4494e-33	0	Nfkbia
Arpc1b	1.07779e-37	0.466313	0.987	0.844	3.63173e-33	0	Arpc1b
Smim3	1.48911e-37	0.919041	0.661	0.362	5.01769e-33	0	Smim3
Cd68	1.74493e-37	0.535343	0.873	0.595	5.87973e-33	0	Cd68
Jarid2	2.187e-37	0.396326	0.939	0.757	7.36931e-33	0	Jarid2
Dnajb11	8.33992e-37	0.785763	0.763	0.488	2.81022e-32	0	Dnajb11
Gnaq	1.21243e-36	0.390531	0.937	0.769	4.08539e-32	0	Gnaq
Tmed2	1.21243e-36	0.579526	0.895	0.663	4.08541e-32	0	Tmed2
Dnajc3	1.81275e-36	0.545574	0.815	0.568	6.10825e-32	0	Dnajc3
Tmsb10	2.49442e-36	0.331621	0.94	0.656	8.40521e-32	0	Tmsb10
Ppig	3.24419e-36	0.737114	0.855	0.607	1.09316e-31	0	Ppig
Tyrobp	4.97984e-36	0.369003	0.996	0.855	1.67801e-31	0	Tyrobp
Il15	5.75041e-36	0.876828	0.636	0.33	1.93766e-31	0	Il15
Ahnak	8.47925e-36	0.542621	0.941	0.675	2.85717e-31	0	Ahnak
Aprt	8.61879e-36	0.890878	0.7	0.398	2.90419e-31	0	Aprt
Pdia6	8.9323e-36	0.598646	0.922	0.71	3.00983e-31	0	Pdia6
Fnip2	9.49633e-36	0.505572	0.882	0.587	3.19988e-31	0	Fnip2
Pim1	1.12036e-35	0.470661	0.988	0.853	3.77516e-31	0	Pim1
Prdx5	1.15326e-35	0.527804	0.918	0.672	3.88601e-31	0	Prdx5
Ms4a6c	1.16279e-35	0.422351	0.961	0.706	3.91815e-31	0	Ms4a6c
Snap23	1.22327e-35	0.47377	0.931	0.707	4.12193e-31	0	Snap23
Ccr1	1.24614e-35	0.842453	0.606	0.307	4.19898e-31	0	Ccr1
Ssr3	1.24698e-35	0.699278	0.805	0.533	4.20181e-31	0	Ssr3
Chil1	2.2984e-35	0.634815	0.656	0.328	7.74469e-31	0	Chil1
Arhgap26	2.31551e-35	0.255524	0.984	0.802	7.80234e-31	0	Arhgap26
Id3	2.34018e-35	0.897342	0.74	0.447	7.88549e-31	0	Id3
Ube2b	2.37047e-35	0.531126	0.942	0.722	7.98753e-31	0	Ube2b
Ndufb1	3.18002e-35	0.77639	0.828	0.611	1.07154e-30	0	Ndufb1
Nrp2	3.45364e-35	0.804445	0.634	0.347	1.16374e-30	0	Nrp2
Slc31a2	4.2611e-35	1.01468	0.622	0.369	1.43582e-30	0	Slc31a2
Dtnbp1	7.40279e-35	0.824306	0.688	0.42	2.49444e-30	0	Dtnbp1
C3	8.52278e-35	0.76751	0.585	0.27	2.87184e-30	0	C3
Mcl1	1.00654e-34	0.467273	0.989	0.869	3.39164e-30	0	Mcl1
Ccrl2	1.11286e-34	0.422056	0.902	0.618	3.7499e-30	0	Ccrl2
Hsp90b1	1.13268e-34	0.382273	0.989	0.844	3.81668e-30	0	Hsp90b1
4732419C18Rik	1.9863e-34	2.035	0.286	0.06	6.69303e-30	0	4732419C18Rik
Gmfg	2.25521e-34	0.575708	0.906	0.659	7.59915e-30	0	Gmfg
Aldh2	3.6241e-34	0.739892	0.695	0.416	1.22118e-29	0	Aldh2
Rhou	4.0358e-34	1.20003	0.384	0.129	1.3599e-29	0	Rhou
Gadd45a	4.26549e-34	1.07261	0.589	0.321	1.4373e-29	0	Gadd45a
Orai2	7.25209e-34	0.902141	0.635	0.351	2.44367e-29	0	Orai2
Plek	7.54368e-34	0.514391	0.965	0.798	2.54192e-29	0	Plek
Gm20528	9.25728e-34	1.25543	0.42	0.165	3.11933e-29	0	Gm20528
Nlrp3	1.10542e-33	0.563855	0.881	0.626	3.72482e-29	0	Nlrp3
Pkm	1.37145e-33	0.533848	0.931	0.689	4.62124e-29	0	Pkm
Morrbid	1.4147e-33	0.633072	0.834	0.568	4.76697e-29	0	Morrbid
Arhgdib	2.06647e-33	0.506823	0.86	0.605	6.96318e-29	0	Arhgdib
Arl15	2.50193e-33	0.966712	0.62	0.364	8.4305e-29	0	Arl15
Atrnl1	2.51877e-33	0.439892	0.865	0.585	8.48726e-29	0	Atrnl1
Cd53	2.7859e-33	0.492643	0.967	0.794	9.38736e-29	0	Cd53
Plaur	3.20646e-33	0.55578	0.908	0.674	1.08045e-28	0	Plaur
Adora2b	4.06335e-33	1.39569	0.465	0.206	1.36919e-28	0	Adora2b
Bcl2l11	4.28158e-33	0.594875	0.93	0.733	1.44272e-28	0	Bcl2l11
Zeb2os	4.28577e-33	0.859133	0.535	0.261	1.44413e-28	0	Zeb2os
Atp1b3	6.7839e-33	0.542888	0.884	0.621	2.2859e-28	0	Atp1b3
Birc3	9.50735e-33	0.510308	0.922	0.726	3.2036e-28	0	Birc3
Tm6sf1	1.14409e-32	0.773093	0.625	0.341	3.85512e-28	0	Tm6sf1
Rb1cc1	1.20597e-32	0.409428	0.842	0.62	4.06362e-28	0	Rb1cc1
Tax1bp1	1.37097e-32	0.532775	0.941	0.756	4.61964e-28	0	Tax1bp1
Tnfrsf1b	1.63593e-32	0.550454	0.881	0.627	5.51243e-28	0	Tnfrsf1b
C5ar1	2.22372e-32	0.486779	0.729	0.416	7.49306e-28	0	C5ar1
Tnfsf13	2.29713e-32	1.22764	0.38	0.134	7.74042e-28	0	Tnfsf13
Znrf1	2.76039e-32	0.699125	0.734	0.455	9.30143e-28	0	Znrf1
Stx3	3.77567e-32	0.971245	0.574	0.315	1.27225e-27	0	Stx3
Raph1	3.77911e-32	0.438501	0.783	0.479	1.27341e-27	0	Raph1
Ndufaf7	5.54619e-32	1.52158	0.365	0.123	1.86884e-27	0	Ndufaf7
Il1b	5.92038e-32	0.671336	0.928	0.756	1.99493e-27	0	Il1b
Emp1	1.35702e-31	0.538425	0.795	0.476	4.57263e-27	0	Emp1
Ly6c2	1.65691e-31	0.296222	0.551	0.251	5.58313e-27	0	Ly6c2
Efhd2	2.16893e-31	0.514033	0.954	0.735	7.30844e-27	0	Efhd2
Jak2	4.30661e-31	0.758615	0.812	0.603	1.45116e-26	0	Jak2
Gabarap	5.76508e-31	0.425208	0.98	0.841	1.9426e-26	0	Gabarap
AB124611	6.0165e-31	0.772405	0.588	0.315	2.02732e-26	0	AB124611
Gm6377	7.98385e-31	0.64089	0.659	0.371	2.69024e-26	0	Gm6377
Adam8	8.51788e-31	0.990451	0.543	0.279	2.87018e-26	0	Adam8
Tfec	9.13292e-31	1.56829	0.35	0.118	3.07743e-26	0	Tfec
B4galt5	1.06418e-30	0.367471	0.87	0.622	3.58587e-26	0	B4galt5
Chic2	1.10975e-30	0.680579	0.761	0.513	3.73942e-26	0	Chic2
Cxcr4	1.57375e-30	0.724368	0.806	0.568	5.30292e-26	0	Cxcr4
Psap	2.91911e-30	0.341634	0.993	0.866	9.83623e-26	0	Psap
Csf3	3.78902e-30	1.34471	0.342	0.112	1.27675e-25	0	Csf3
Lrpap1	5.38237e-30	1.18004	0.506	0.265	1.81364e-25	0	Lrpap1
Edem1	6.6578e-30	0.536637	0.783	0.537	2.24341e-25	0	Edem1
Sub1	6.72601e-30	0.371672	0.963	0.765	2.26639e-25	0	Sub1
Rnasel	7.04896e-30	1.10489	0.397	0.163	2.37522e-25	0	Rnasel
Mapkapk2	7.2647e-30	0.435104	0.946	0.766	2.44791e-25	0	Mapkapk2
Mrpl33	8.55852e-30	0.56927	0.841	0.614	2.88388e-25	0	Mrpl33
Lpin2	1.07821e-29	0.547696	0.711	0.468	3.63313e-25	0	Lpin2
Gab1	1.30647e-29	0.629466	0.558	0.296	4.40227e-25	0	Gab1
Lmnb1	1.37008e-29	0.571223	0.858	0.614	4.61662e-25	0	Lmnb1
Arl4c	1.5828e-29	0.674483	0.755	0.5	5.33339e-25	0	Arl4c
Pde4b	1.60155e-29	0.364351	0.949	0.808	5.39658e-25	0	Pde4b
Anxa1	2.73631e-29	0.50939	0.79	0.518	9.22026e-25	0	Anxa1
Atp6v0d1	2.8672e-29	0.490235	0.901	0.676	9.6613e-25	0	Atp6v0d1
Atox1	4.70184e-29	0.356236	0.985	0.815	1.58433e-24	0	Atox1
Lrmda	4.99328e-29	0.526876	0.783	0.522	1.68254e-24	0	Lrmda
Diaph1	9.30368e-29	0.380009	0.841	0.589	3.13497e-24	0	Diaph1
Nme2	1.03058e-28	0.43208	0.975	0.783	3.47264e-24	0	Nme2
Cebpz	1.08499e-28	0.870686	0.62	0.373	3.65597e-24	0	Cebpz
Tmed5	1.11889e-28	0.517593	0.884	0.648	3.7702e-24	0	Tmed5
Rbms1	1.16039e-28	0.374842	0.979	0.771	3.91004e-24	0	Rbms1
Rps27a	1.23255e-28	0.360496	0.999	0.918	4.15321e-24	0	Rps27a
Mafb	1.91102e-28	0.529559	0.705	0.416	6.43937e-24	0	Mafb
Ctsl	2.42991e-28	0.333029	0.753	0.458	8.18784e-24	0	Ctsl
Abracl	3.31688e-28	0.659672	0.869	0.666	1.11766e-23	0	Abracl
Tbc1d15	4.39284e-28	0.599232	0.738	0.504	1.48021e-23	0	Tbc1d15
Ctss	5.13752e-28	0.298467	0.978	0.835	1.73114e-23	0	Ctss
Hexa	7.97161e-28	0.527008	0.774	0.526	2.68611e-23	0	Hexa
Tmem258	9.06671e-28	0.656506	0.713	0.467	3.05512e-23	0	Tmem258
Fas	9.08033e-28	0.603883	0.672	0.418	3.05971e-23	0	Fas
Nab1	9.67885e-28	0.568936	0.8	0.555	3.26138e-23	0	Nab1
Foxp1	9.86596e-28	0.276278	0.944	0.766	3.32443e-23	0	Foxp1
Ddit3	1.02988e-27	0.405298	0.927	0.701	3.47027e-23	0	Ddit3
Arl5c	1.39425e-27	0.528672	0.847	0.605	4.69807e-23	0	Arl5c
Flot1	1.45912e-27	1.22107	0.451	0.219	4.91665e-23	0	Flot1
Fpr2	1.57133e-27	0.787368	0.563	0.294	5.29475e-23	0	Fpr2
Gm1673	1.65228e-27	2.06536	0.276	0.077	5.56752e-23	0	Gm1673
Tmem38b	2.81621e-27	0.860223	0.491	0.23	9.4895e-23	0	Tmem38b
Nfkbib	2.87624e-27	0.564076	0.802	0.569	9.69177e-23	0	Nfkbib
Uck2	2.91976e-27	0.832146	0.536	0.294	9.83843e-23	0	Uck2
Itprid2	3.27524e-27	0.581525	0.73	0.505	1.10363e-22	0	Itprid2
Creld2	3.67905e-27	0.892295	0.591	0.347	1.23969e-22	0	Creld2
Itga1	4.01908e-27	1.6391	0.287	0.087	1.35427e-22	0	Itga1
Il1rn	4.99288e-27	0.555452	0.814	0.609	1.6824e-22	0	Il1rn
Rela	5.04969e-27	0.600405	0.676	0.423	1.70154e-22	0	Rela
Ubn1	5.84029e-27	0.412348	0.78	0.546	1.96795e-22	0	Ubn1
Arid5b	7.72358e-27	0.573223	0.79	0.551	2.60254e-22	0	Arid5b
Eif5	7.74157e-27	0.475567	0.971	0.793	2.6086e-22	0	Eif5
Marcks	1.00982e-26	0.517639	0.95	0.794	3.40268e-22	0	Marcks
Serf2	1.06101e-26	0.333402	0.987	0.838	3.57519e-22	0	Serf2
Gyg	1.13381e-26	1.02511	0.5	0.266	3.82048e-22	0	Gyg
Bet1	1.45947e-26	1.01357	0.472	0.234	4.91781e-22	0	Bet1
Rps28	2.22862e-26	0.321583	0.997	0.901	7.50955e-22	0	Rps28
Gm35154	2.26991e-26	0.56196	0.477	0.228	7.64869e-22	0	Gm35154
Plbd1	2.3287e-26	0.591477	0.766	0.518	7.8468e-22	0	Plbd1
Ifi207	2.98297e-26	0.378067	0.925	0.694	1.00514e-21	0	Ifi207
Gpr132	3.39097e-26	0.278373	0.91	0.667	1.14262e-21	0	Gpr132
Stx6	3.76679e-26	0.662469	0.668	0.46	1.26926e-21	0	Stx6
Lpxn	4.22018e-26	0.645991	0.677	0.441	1.42203e-21	0	Lpxn
Atp6v1b2	5.54772e-26	0.293041	0.802	0.554	1.86936e-21	0	Atp6v1b2
Gm13986	6.03909e-26	0.654537	0.37	0.147	2.03493e-21	0	Gm13986
Saa3	8.56988e-26	0.612681	0.424	0.189	2.88771e-21	0	Saa3
Adipor1	8.98068e-26	0.526717	0.719	0.472	3.02613e-21	0	Adipor1
Batf	1.01134e-25	0.629199	0.747	0.523	3.40782e-21	0	Batf
Rab11fip1	1.0235e-25	0.692318	0.688	0.451	3.44878e-21	0	Rab11fip1
Ghitm	1.09196e-25	0.490223	0.832	0.596	3.67947e-21	0	Ghitm
Antxr2	1.80556e-25	0.41558	0.839	0.632	6.08402e-21	0	Antxr2
Slc2a6	1.91967e-25	0.627537	0.677	0.416	6.46851e-21	0	Slc2a6
Trem3	3.05242e-25	0.512549	0.508	0.248	1.02854e-20	0	Trem3
Herpud1	3.21314e-25	0.297663	0.948	0.734	1.0827e-20	0	Herpud1
Nfkbiz	3.74464e-25	0.596009	0.848	0.719	1.2618e-20	0	Nfkbiz
Insig1	4.00618e-25	0.806615	0.55	0.312	1.34992e-20	0	Insig1
Clec4n	4.27172e-25	0.782481	0.521	0.27	1.4394e-20	0	Clec4n
Ets2	5.54239e-25	0.415629	0.844	0.604	1.86756e-20	0	Ets2
Cxcl2	6.86188e-25	0.382594	0.892	0.644	2.31218e-20	0	Cxcl2
Stmp1	7.4081e-25	0.644377	0.678	0.461	2.49623e-20	0	Stmp1
Mpeg1	7.82326e-25	0.390577	0.802	0.546	2.63613e-20	0	Mpeg1
Kdm6b	9.35822e-25	0.34265	0.966	0.821	3.15335e-20	0	Kdm6b
Tlr2	9.78269e-25	0.520448	0.698	0.455	3.29638e-20	0	Tlr2
Ube2d3	1.44575e-24	0.397148	0.967	0.797	4.8716e-20	0	Ube2d3
Itgam	1.76384e-24	0.290245	0.754	0.501	5.94343e-20	0	Itgam
Foxn2	1.8686e-24	0.373729	0.778	0.546	6.29644e-20	0	Foxn2
Ms4a8a	2.05208e-24	1.15297	0.339	0.13	6.91469e-20	0	Ms4a8a
Tiparp	2.23498e-24	0.595697	0.842	0.656	7.531e-20	0	Tiparp
Lrrc25	2.33395e-24	0.630807	0.579	0.332	7.86447e-20	0	Lrrc25
Clta	2.57793e-24	0.411894	0.948	0.756	8.6866e-20	0	Clta
Gpalpp1	2.69395e-24	1.2529	0.386	0.181	9.07752e-20	0	Gpalpp1
Gm31005	4.98185e-24	0.611711	0.324	0.113	1.67868e-19	0	Gm31005
Gch1	5.25225e-24	0.625985	0.718	0.495	1.7698e-19	0	Gch1
Csf3r	5.73635e-24	0.455284	0.639	0.362	1.93292e-19	0	Csf3r
Macrod2	8.13106e-24	0.889517	0.456	0.23	2.73984e-19	0	Macrod2
Ifnar2	8.79309e-24	0.479891	0.848	0.659	2.96292e-19	0	Ifnar2
Adssl1	9.10062e-24	0.960114	0.398	0.18	3.06655e-19	0	Adssl1
Lcp2	1.04426e-23	0.458801	0.746	0.492	3.51874e-19	0	Lcp2
Rbm47	1.14526e-23	0.337792	0.9	0.679	3.85906e-19	0	Rbm47
Ly96	1.29881e-23	0.631142	0.596	0.362	4.37647e-19	0	Ly96
Samhd1	1.30195e-23	0.489379	0.823	0.59	4.38705e-19	0	Samhd1
Lrrfip2	1.85798e-23	0.530488	0.688	0.465	6.26066e-19	0	Lrrfip2
Eeig2	2.115e-23	1.05537	0.441	0.229	7.1267e-19	0	Eeig2
Sec61b	2.66437e-23	0.388471	0.92	0.695	8.97787e-19	0	Sec61b
Ltv1	2.75662e-23	0.893129	0.496	0.275	9.28871e-19	0	Ltv1
Nfe2l2	2.88572e-23	0.379836	0.977	0.807	9.72373e-19	0	Nfe2l2
Arf5	3.13953e-23	0.428462	0.907	0.692	1.0579e-18	0	Arf5
Klra2	3.27741e-23	0.431124	0.519	0.265	1.10436e-18	0	Klra2
Ndufa6	3.58442e-23	0.501249	0.793	0.553	1.20781e-18	0	Ndufa6
Mtmr6	5.00074e-23	0.69569	0.53	0.305	1.68505e-18	0	Mtmr6
Erbin	5.14774e-23	0.289988	0.942	0.765	1.73458e-18	0	Erbin
Tnfsf9	6.95763e-23	1.02414	0.518	0.303	2.34444e-18	0	Tnfsf9
Mir155hg	7.94773e-23	0.913838	0.608	0.406	2.67807e-18	0	Mir155hg
Dnajb9	8.00063e-23	0.359072	0.723	0.49	2.69589e-18	0	Dnajb9
Uqcrh	8.01805e-23	0.414554	0.942	0.72	2.70176e-18	0	Uqcrh
Gm56878	8.12908e-23	0.403044	0.79	0.572	2.73918e-18	0	Gm56878
Sec11c	1.00596e-22	0.666911	0.623	0.405	3.3897e-18	0	Sec11c
Gas7	1.07794e-22	0.347702	0.437	0.211	3.63223e-18	0	Gas7
Gm34084	1.15028e-22	1.17054	0.39	0.18	3.87597e-18	0	Gm34084
Lztfl1	1.16772e-22	1.03139	0.526	0.311	3.93474e-18	0	Lztfl1
Tlr7	1.28276e-22	0.514198	0.54	0.285	4.32238e-18	0	Tlr7
Mfsd7a	1.36624e-22	0.900224	0.395	0.18	4.60367e-18	0	Mfsd7a
Tmem251	1.50342e-22	0.687679	0.584	0.356	5.06592e-18	0	Tmem251
Gpr18	1.75951e-22	1.02864	0.449	0.235	5.92883e-18	0	Gpr18
App	2.03864e-22	0.389162	0.914	0.739	6.86939e-18	0	App
Ppp2ca	2.14022e-22	0.435611	0.868	0.645	7.21169e-18	0	Ppp2ca
Zfand2b	2.14426e-22	0.964922	0.42	0.21	7.2253e-18	0	Zfand2b
Sirpa	2.43807e-22	0.271482	0.861	0.603	8.21533e-18	0	Sirpa
Crybg3	3.32495e-22	0.720363	0.516	0.301	1.12038e-17	0	Crybg3
Surf4	4.71685e-22	0.70947	0.616	0.396	1.58939e-17	0	Surf4
Etf1	4.75428e-22	0.398652	0.853	0.661	1.602e-17	0	Etf1
Hnrnph2	4.82444e-22	0.420357	0.747	0.522	1.62564e-17	0	Hnrnph2
Klf6	5.45246e-22	0.384136	0.909	0.708	1.83726e-17	0	Klf6
Mki67	5.63195e-22	0.747911	0.387	0.18	1.89774e-17	0	Mki67
Prdm1	6.40988e-22	0.798876	0.418	0.207	2.15987e-17	0	Prdm1
Ccng2	7.95783e-22	0.770067	0.536	0.326	2.68147e-17	0	Ccng2
G3bp1	8.71223e-22	0.51598	0.848	0.639	2.93567e-17	0	G3bp1
Mettl9	8.7823e-22	0.738534	0.556	0.326	2.95929e-17	0	Mettl9
Rffl	9.28185e-22	0.734768	0.565	0.333	3.12761e-17	0	Rffl
Clec4a2	9.34505e-22	0.389272	0.558	0.312	3.14891e-17	0	Clec4a2
Ndel1	1.16808e-21	0.4062	0.806	0.609	3.93595e-17	0	Ndel1
Pstpip2	1.17907e-21	0.442732	0.625	0.383	3.97298e-17	0	Pstpip2
Yipf4	1.26286e-21	0.633755	0.65	0.42	4.25535e-17	0	Yipf4
Atp6v1a	1.29378e-21	0.385659	0.768	0.567	4.35951e-17	0	Atp6v1a
Gm48065	1.33278e-21	1.18494	0.254	0.081	4.49094e-17	0	Gm48065
Pold4	1.3584e-21	0.672928	0.601	0.383	4.57728e-17	0	Pold4
Niban2	1.40491e-21	0.378616	0.658	0.416	4.73398e-17	0	Niban2
Pim3	2.0299e-21	0.806556	0.61	0.38	6.83994e-17	0	Pim3
Stk40	2.12889e-21	0.36228	0.755	0.531	7.1735e-17	0	Stk40
Cox7a2l	2.4136e-21	0.429825	0.841	0.607	8.13287e-17	0	Cox7a2l
Eif3f	2.64404e-21	0.403369	0.937	0.726	8.90936e-17	0	Eif3f
Slc3a2	3.09759e-21	0.317706	0.96	0.781	1.04376e-16	0	Slc3a2
Dock10	3.37299e-21	0.515437	0.89	0.793	1.13656e-16	0	Dock10
Slc16a3	3.55126e-21	1.03867	0.403	0.199	1.19663e-16	0	Slc16a3
Hif1a	4.07215e-21	0.439543	0.812	0.573	1.37215e-16	0	Hif1a
Ldlr	4.1435e-21	0.446372	0.579	0.342	1.39619e-16	0	Ldlr
Ptpre	4.64113e-21	0.638644	0.61	0.4	1.56388e-16	0	Ptpre
Cers6	4.7513e-21	0.436149	0.836	0.644	1.601e-16	0	Cers6
Stx11	8.15041e-21	0.402908	0.706	0.486	2.74636e-16	0	Stx11
Acod1	9.3987e-21	0.744265	0.598	0.369	3.16698e-16	0	Acod1
Nfil3	1.06041e-20	0.503163	0.707	0.487	3.57314e-16	0	Nfil3
Rab10os	1.14965e-20	0.640259	0.573	0.348	3.87385e-16	0	Rab10os
Serpinb8	1.18085e-20	0.724321	0.427	0.22	3.979e-16	0	Serpinb8
Dnase1l1	1.33057e-20	0.648605	0.467	0.262	4.4835e-16	0	Dnase1l1
Tes	1.33407e-20	0.454563	0.699	0.474	4.49529e-16	0	Tes
Notch1	1.40878e-20	0.748971	0.476	0.269	4.74702e-16	0	Notch1
Eif3k	2.1939e-20	0.443129	0.875	0.649	7.39257e-16	0	Eif3k
Cd302	2.3209e-20	0.742912	0.488	0.271	7.82052e-16	0	Cd302
Tnip1	2.34791e-20	0.430662	0.774	0.576	7.91153e-16	0	Tnip1
Tbk1	2.61718e-20	0.427434	0.684	0.461	8.81884e-16	0	Tbk1
Exoc3	4.19498e-20	0.486397	0.58	0.373	1.41354e-15	0	Exoc3
Slfn10-ps	4.83106e-20	0.842258	0.357	0.165	1.62787e-15	0	Slfn10-ps
Plekhm2	4.83617e-20	0.410596	0.626	0.423	1.62959e-15	0	Plekhm2
Sel1l	5.01607e-20	0.294597	0.746	0.557	1.69021e-15	0	Sel1l
Lpar6	5.18325e-20	0.861372	0.366	0.179	1.74655e-15	0	Lpar6
Pcgf5	5.67346e-20	0.538645	0.635	0.424	1.91173e-15	0	Pcgf5
Fpr3	5.9136e-20	0.813573	0.356	0.159	1.99265e-15	0	Fpr3
Gm2848	6.25438e-20	0.431334	0.52	0.298	2.10748e-15	0	Gm2848
Il18	6.54726e-20	0.88604	0.41	0.212	2.20616e-15	0	Il18
Sirpb1b	6.63941e-20	0.48277	0.483	0.262	2.23722e-15	0	Sirpb1b
Cd300lf	6.7755e-20	0.496239	0.499	0.271	2.28307e-15	0	Cd300lf
Stx5a	7.91559e-20	0.420868	0.631	0.402	2.66724e-15	0	Stx5a
Degs1	8.25748e-20	0.545249	0.684	0.478	2.78244e-15	0	Degs1
Lysmd3	1.27319e-19	1.0411	0.385	0.202	4.29013e-15	0	Lysmd3
Cnppd1	1.35224e-19	0.623722	0.571	0.369	4.55651e-15	0	Cnppd1
Rpl34	1.36418e-19	0.287827	0.996	0.893	4.59675e-15	0	Rpl34
Slc38a1	1.64483e-19	0.277767	0.706	0.487	5.54242e-15	0	Slc38a1
Msl2	1.74137e-19	0.559385	0.561	0.348	5.86771e-15	0	Msl2
Flcn	1.78164e-19	0.72428	0.531	0.335	6.00342e-15	0	Flcn
Ssu72	1.80793e-19	0.478923	0.769	0.559	6.09201e-15	0	Ssu72
Spcs2	1.91239e-19	0.478354	0.783	0.562	6.44398e-15	0	Spcs2
Aoah	1.91625e-19	0.387699	0.449	0.228	6.45698e-15	0	Aoah
Tnfaip3	2.22808e-19	0.546555	0.808	0.661	7.50773e-15	0	Tnfaip3
Rhoa	2.27788e-19	0.292859	0.972	0.817	7.67556e-15	0	Rhoa
Gm31619	2.43795e-19	0.943618	0.302	0.121	8.21491e-15	0	Gm31619
Xylt1	2.74149e-19	0.319855	0.818	0.589	9.23773e-15	0	Xylt1
Cdc42ep4	3.23226e-19	0.884604	0.401	0.219	1.08914e-14	0	Cdc42ep4
Rcl1	3.35057e-19	1.15315	0.374	0.192	1.12901e-14	0	Rcl1
Elmod2	3.97046e-19	0.940792	0.279	0.112	1.33789e-14	0	Elmod2
Slc31a1	5.58859e-19	0.82755	0.479	0.289	1.88313e-14	0	Slc31a1
Supt4a	6.23842e-19	0.461313	0.759	0.536	2.1021e-14	0	Supt4a
Ptpn2	6.78736e-19	0.431078	0.72	0.506	2.28707e-14	0	Ptpn2
Ssr4	7.60852e-19	0.377226	0.876	0.662	2.56377e-14	0	Ssr4
Gadd45b	8.12748e-19	0.418562	0.872	0.749	2.73864e-14	0	Gadd45b
Tmem14c	8.72784e-19	0.503128	0.724	0.508	2.94093e-14	0	Tmem14c
Eif4a1	9.49225e-19	0.288087	0.984	0.841	3.19851e-14	0	Eif4a1
Map3k20	9.57696e-19	0.640575	0.435	0.244	3.22705e-14	0	Map3k20
Gtf2b	9.80232e-19	0.347921	0.694	0.486	3.30299e-14	0	Gtf2b
Peds1	1.0394e-18	0.468531	0.618	0.41	3.50237e-14	0	Peds1
Cox4i1	1.05617e-18	0.347275	0.987	0.842	3.55889e-14	0	Cox4i1
Atp5c1	1.11229e-18	0.391762	0.808	0.609	3.74799e-14	0	Atp5c1
Clec2g	1.18082e-18	0.952833	0.365	0.179	3.9789e-14	0	Clec2g
Dhx40	1.72523e-18	0.274506	0.658	0.45	5.81333e-14	0	Dhx40
Tnfaip2	2.41981e-18	0.520356	0.83	0.674	8.15381e-14	0	Tnfaip2
Tcp11l2	2.94154e-18	0.615189	0.504	0.303	9.91183e-14	0	Tcp11l2
Btg3	3.48569e-18	1.21611	0.358	0.181	1.17454e-13	0	Btg3
Txnrd1	3.56636e-18	0.32952	0.802	0.589	1.20172e-13	0	Txnrd1
Tifa	3.89148e-18	0.440099	0.531	0.315	1.31127e-13	0	Tifa
Rest	5.07785e-18	0.599148	0.597	0.402	1.71103e-13	0	Rest
Cyp4v3	5.26904e-18	0.554833	0.418	0.22	1.77546e-13	0	Cyp4v3
Cacna1d	5.36585e-18	0.320788	0.387	0.186	1.80808e-13	0	Cacna1d
Emp3	6.27052e-18	0.291572	0.903	0.717	2.11292e-13	0	Emp3
Gpi1	6.27457e-18	0.399047	0.709	0.508	2.11428e-13	0	Gpi1
Impa2	8.20852e-18	1.11969	0.316	0.149	2.76594e-13	0	Impa2
Pnrc2	9.18596e-18	0.792609	0.509	0.317	3.0953e-13	0	Pnrc2
Marcksl1	9.52892e-18	0.449808	0.829	0.672	3.21086e-13	0	Marcksl1
Cdkn1a	1.05007e-17	0.307739	0.892	0.684	3.53833e-13	0	Cdkn1a
Gng10	1.06104e-17	0.318787	0.665	0.431	3.57529e-13	0	Gng10
Nufip1	1.16795e-17	1.30025	0.349	0.184	3.93554e-13	0	Nufip1
Glud1	1.17988e-17	0.315277	0.836	0.611	3.97573e-13	0	Glud1
Ticam2	1.1809e-17	0.81699	0.358	0.174	3.97916e-13	0	Ticam2
Gbp5	1.27391e-17	0.560804	0.582	0.386	4.29257e-13	0	Gbp5
Capza2	1.29971e-17	0.269962	0.931	0.743	4.37949e-13	0	Capza2
Plod3	1.37015e-17	0.969788	0.326	0.158	4.61685e-13	0	Plod3
Rap2b	1.61671e-17	0.592991	0.554	0.361	5.44767e-13	0	Rap2b
Chmp5	1.69264e-17	0.574247	0.565	0.369	5.7035e-13	0	Chmp5
Snx20	1.8114e-17	0.298769	0.823	0.608	6.10369e-13	0	Snx20
Ppt1	1.87176e-17	0.591726	0.512	0.317	6.30708e-13	0	Ppt1
Ms4a4a	2.13151e-17	0.333608	0.49	0.278	7.18234e-13	0	Ms4a4a
Gapdh	2.52978e-17	0.32661	0.956	0.799	8.52433e-13	0	Gapdh
C9orf72	3.42154e-17	0.455445	0.513	0.311	1.15292e-12	0	C9orf72
Eif3h	3.78903e-17	0.337959	0.904	0.684	1.27675e-12	0	Eif3h
Rbm3	5.02587e-17	0.348146	0.949	0.751	1.69352e-12	0	Rbm3
Rpl18	5.03144e-17	0.27121	0.999	0.882	1.6954e-12	0	Rpl18
Map2k3	5.18108e-17	0.375761	0.777	0.568	1.74582e-12	0	Map2k3
Traf1	5.45518e-17	0.418056	0.784	0.594	1.83818e-12	0	Traf1
Krcc1	5.63981e-17	0.366597	0.677	0.487	1.90039e-12	0	Krcc1
Riok3	5.69032e-17	0.32722	0.78	0.58	1.91741e-12	0	Riok3
Srsf3	5.99027e-17	0.313283	0.968	0.794	2.01848e-12	0	Srsf3
Tle3	6.33684e-17	0.358062	0.613	0.409	2.13526e-12	0	Tle3
Pdia3	6.72452e-17	0.306284	0.934	0.76	2.2659e-12	0	Pdia3
Atp6v1g1	7.2509e-17	0.304933	0.834	0.634	2.44326e-12	0	Atp6v1g1
Ednrb	8.24494e-17	0.423834	0.317	0.144	2.77822e-12	0	Ednrb
Hdc	8.52758e-17	0.739177	0.427	0.235	2.87345e-12	0	Hdc
Rps14	1.03633e-16	0.253199	0.999	0.922	3.49201e-12	0	Rps14
Atp6v1c1	1.06832e-16	0.520872	0.616	0.401	3.59982e-12	0	Atp6v1c1
Pnrc1	1.36778e-16	0.312532	0.903	0.689	4.60887e-12	0	Pnrc1
Atf4	1.39091e-16	0.257951	0.962	0.767	4.6868e-12	0	Atf4
Cisd2	1.63515e-16	0.509517	0.599	0.415	5.5098e-12	0	Cisd2
Ostf1	2.36578e-16	0.27932	0.849	0.652	7.97172e-12	0	Ostf1
Uqcrq	2.40814e-16	0.390822	0.89	0.677	8.11446e-12	0	Uqcrq
Crebrf	2.42923e-16	0.280713	0.814	0.623	8.18552e-12	0	Crebrf
Oat	2.52904e-16	0.617842	0.551	0.37	8.52185e-12	0	Oat
Ostc	2.61215e-16	0.484642	0.657	0.472	8.80191e-12	0	Ostc
Mcub	2.78101e-16	1.07562	0.295	0.138	9.37088e-12	0	Mcub
Emc7	3.58037e-16	0.594161	0.594	0.418	1.20644e-11	0	Emc7
Tram1	3.63047e-16	0.454932	0.574	0.386	1.22332e-11	0	Tram1
Pnpla8	3.67615e-16	0.518981	0.557	0.374	1.23872e-11	0	Pnpla8
Rab44	3.7883e-16	0.938021	0.258	0.109	1.2765e-11	0	Rab44
Fem1c	3.9359e-16	0.36809	0.774	0.558	1.32624e-11	0	Fem1c
Nfkb2	4.25569e-16	0.273805	0.726	0.527	1.434e-11	0	Nfkb2
Dop1b	4.40521e-16	0.257026	0.438	0.26	1.48438e-11	0	Dop1b
Arf1	4.76037e-16	0.384307	0.88	0.695	1.60406e-11	0	Arf1
Pirb	5.78497e-16	0.331734	0.592	0.397	1.9493e-11	0	Pirb
Fbxo28	6.8228e-16	0.577544	0.439	0.257	2.29901e-11	0	Fbxo28
Sh3bp5	7.92734e-16	0.35151	0.538	0.32	2.6712e-11	0	Sh3bp5
Eif3e	8.00354e-16	0.392715	0.862	0.636	2.69687e-11	0	Eif3e
Nrg1	8.44472e-16	0.477152	0.403	0.219	2.84553e-11	0	Nrg1
Gsr	9.06433e-16	0.546402	0.608	0.427	3.05432e-11	0	Gsr
Ldha	1.01244e-15	0.275857	0.816	0.586	3.41153e-11	0	Ldha
Zfand2a	1.01941e-15	0.7524	0.424	0.252	3.43501e-11	0	Zfand2a
Fndc3b	1.14264e-15	0.262244	0.825	0.621	3.85024e-11	0	Fndc3b
Zswim4	1.16877e-15	0.659283	0.431	0.256	3.93829e-11	0	Zswim4
Erp29	1.20165e-15	0.39546	0.728	0.526	4.04909e-11	0	Erp29
Stxbp6	1.42986e-15	0.429179	0.478	0.28	4.81805e-11	0	Stxbp6
Hopx	1.43663e-15	0.894671	0.34	0.18	4.84089e-11	0	Hopx
Rpl24	1.5647e-15	0.283031	0.997	0.897	5.2724e-11	0	Rpl24
Tm2d1	1.84683e-15	0.562276	0.58	0.389	6.22309e-11	0	Tm2d1
Slc35b1	1.93419e-15	0.752541	0.501	0.342	6.51743e-11	0	Slc35b1
Azin1	1.94461e-15	0.282766	0.81	0.602	6.55255e-11	0	Azin1
2310001H17Rik	2.04291e-15	0.461434	0.417	0.233	6.88378e-11	0	2310001H17Rik
Dclre1c	2.07273e-15	0.372528	0.573	0.38	6.98428e-11	0	Dclre1c
Gm56592	2.15825e-15	0.686766	0.373	0.204	7.27245e-11	0	Gm56592
Ik	2.30455e-15	0.497879	0.589	0.419	7.76541e-11	0	Ik
Map4k4	2.41585e-15	0.253877	0.83	0.662	8.14044e-11	0	Map4k4
Selenos	2.46055e-15	0.381233	0.737	0.554	8.29107e-11	0	Selenos
Sfr1	2.61126e-15	0.616374	0.629	0.455	8.7989e-11	0	Sfr1
Dbi	2.65536e-15	0.324999	0.67	0.461	8.94751e-11	0	Dbi
Nadk	2.68514e-15	0.283428	0.758	0.551	9.04784e-11	0	Nadk
Fbxl3	2.74523e-15	0.269409	0.633	0.442	9.25033e-11	0	Fbxl3
Aars	3.35711e-15	0.4327	0.541	0.353	1.13121e-10	0	Aars
Rpl7	3.50715e-15	0.257562	0.998	0.864	1.18177e-10	0	Rpl7
Tmem128	3.57957e-15	0.653556	0.569	0.397	1.20617e-10	0	Tmem128
Ifngr1	3.81812e-15	0.452832	0.732	0.535	1.28655e-10	0	Ifngr1
Cript	4.4445e-15	0.507968	0.634	0.445	1.49762e-10	0	Cript
Mitf	4.45098e-15	0.37664	0.576	0.386	1.4998e-10	0	Mitf
Fam76a	5.31779e-15	0.570609	0.498	0.317	1.79188e-10	0	Fam76a
Psen1	5.51403e-15	0.472617	0.558	0.383	1.85801e-10	0	Psen1
Tgoln1	5.81185e-15	0.373313	0.698	0.523	1.95836e-10	0	Tgoln1
Cd300a	5.95584e-15	0.311703	0.755	0.544	2.00688e-10	0	Cd300a
Asns	8.78166e-15	0.841256	0.357	0.197	2.95907e-10	0	Asns
Tmem248	8.79762e-15	0.743188	0.457	0.283	2.96444e-10	0	Tmem248
Ell2	1.05404e-14	0.400681	0.738	0.58	3.55169e-10	0	Ell2
Sell	1.07422e-14	0.260349	0.538	0.337	3.61968e-10	0	Sell
Schip1	1.10465e-14	1.25515	0.273	0.131	3.72222e-10	0	Schip1
Snx10	1.49056e-14	0.414348	0.672	0.514	5.0226e-10	0	Snx10
Derl1	1.53535e-14	0.428756	0.677	0.49	5.1735e-10	0	Derl1
Garin1a	1.60105e-14	0.434296	0.27	0.122	5.3949e-10	0	Garin1a
Malt1	1.67872e-14	0.379353	0.791	0.67	5.65662e-10	0	Malt1
Sh3glb1	1.94734e-14	0.294351	0.908	0.739	6.56177e-10	0	Sh3glb1
Sqor	2.02791e-14	0.793791	0.372	0.204	6.83325e-10	0	Sqor
Tbc1d2b	2.06142e-14	0.376619	0.495	0.308	6.94618e-10	0	Tbc1d2b
Usp16	2.25335e-14	0.486112	0.595	0.411	7.59289e-10	0	Usp16
Cdk2ap2	2.31525e-14	0.288304	0.836	0.654	7.80146e-10	0	Cdk2ap2
Capg	2.7563e-14	0.38902	0.69	0.464	9.28764e-10	0	Capg
Nipsnap3b	3.36072e-14	0.955703	0.382	0.228	1.13243e-09	0	Nipsnap3b
Ndufb11	3.45744e-14	0.470836	0.714	0.508	1.16502e-09	0	Ndufb11
Evi2a	3.9995e-14	0.525806	0.487	0.311	1.34767e-09	0	Evi2a
Apoc2	4.48669e-14	0.250684	0.342	0.176	1.51183e-09	0	Apoc2
Cope	4.49144e-14	0.489151	0.557	0.378	1.51343e-09	0	Cope
Zfp703	4.81543e-14	0.511427	0.437	0.269	1.62261e-09	0	Zfp703
Tpst2	5.20743e-14	0.59663	0.577	0.416	1.7547e-09	0	Tpst2
Atp5l	5.73066e-14	0.267359	0.953	0.774	1.931e-09	0	Atp5l
Syvn1	6.01597e-14	0.785524	0.335	0.186	2.02714e-09	0	Syvn1
Ing3	6.07277e-14	0.643263	0.421	0.261	2.04628e-09	0	Ing3
Itprip	6.20339e-14	0.888624	0.322	0.166	2.09029e-09	0	Itprip
Vapa	6.39657e-14	0.36906	0.75	0.559	2.15539e-09	0	Vapa
Ifngr2	6.67458e-14	0.29675	0.789	0.604	2.24907e-09	0	Ifngr2
Ddit4	7.80825e-14	0.779352	0.37	0.215	2.63107e-09	0	Ddit4
4833438C02Rik	8.05705e-14	0.687343	0.366	0.211	2.7149e-09	0	4833438C02Rik
Rab9	8.95024e-14	0.385853	0.582	0.411	3.01587e-09	0	Rab9
Tceal9	9.28949e-14	0.429877	0.493	0.325	3.13019e-09	0	Tceal9
Eif1a	9.7009e-14	0.513216	0.623	0.459	3.26882e-09	0	Eif1a
Il1rap	9.98845e-14	0.408958	0.453	0.28	3.36571e-09	0	Il1rap
Cln5	1.04145e-13	0.458911	0.44	0.276	3.50927e-09	0	Cln5
Zfp330	1.44626e-13	0.731158	0.447	0.297	4.87332e-09	0	Zfp330
Hdac5	1.61308e-13	0.821687	0.309	0.165	5.43543e-09	0	Hdac5
Wtap	1.79692e-13	0.410045	0.569	0.393	6.05491e-09	0	Wtap
Sra1	2.06496e-13	0.560428	0.523	0.368	6.95811e-09	0	Sra1
Paip2	2.11618e-13	0.295599	0.736	0.536	7.13069e-09	0	Paip2
Bst1	2.41761e-13	0.942562	0.267	0.127	8.14639e-09	0	Bst1
Med7	2.57727e-13	0.57945	0.476	0.31	8.68438e-09	0	Med7
Lgals8	2.62221e-13	0.486857	0.465	0.292	8.83581e-09	0	Lgals8
Ccdc71l	2.70055e-13	0.812775	0.403	0.248	9.09976e-09	0	Ccdc71l
Gm36161	2.73839e-13	0.57383	0.27	0.129	9.22727e-09	0	Gm36161
Tmed10	2.91236e-13	0.333227	0.798	0.617	9.8135e-09	0	Tmed10
Ndrg1	2.945e-13	0.729384	0.435	0.283	9.92349e-09	0	Ndrg1
Lrrc8b	2.97381e-13	0.615256	0.333	0.18	1.00206e-08	0	Lrrc8b
2310022A10Rik	3.34671e-13	1.33087	0.253	0.122	1.12771e-08	0	2310022A10Rik
Mfsd11	3.4268e-13	0.620251	0.392	0.238	1.15469e-08	0	Mfsd11
Unc50	3.48095e-13	0.870365	0.346	0.202	1.17294e-08	0	Unc50
Magt1	3.5797e-13	0.30966	0.744	0.576	1.20622e-08	0	Magt1
Slc23a2	4.3197e-13	0.466748	0.429	0.262	1.45557e-08	0	Slc23a2
Nop53	4.62549e-13	0.448454	0.651	0.47	1.5586e-08	0	Nop53
Lrif1	4.80453e-13	0.495342	0.454	0.287	1.61893e-08	0	Lrif1
Bfar	4.85482e-13	0.587367	0.494	0.346	1.63588e-08	0	Bfar
Nbr1	5.06376e-13	0.411126	0.461	0.293	1.70628e-08	0	Nbr1
Heatr1	5.74449e-13	0.757991	0.309	0.168	1.93566e-08	0	Heatr1
Sla	6.09007e-13	0.454004	0.513	0.341	2.05211e-08	0	Sla
Rab7	6.19181e-13	0.308684	0.862	0.698	2.08639e-08	0	Rab7
Aph1c	6.36243e-13	0.695153	0.367	0.216	2.14388e-08	0	Aph1c
Bscl2	7.07448e-13	0.699957	0.313	0.17	2.38382e-08	0	Bscl2
Ero1a	8.43212e-13	0.61811	0.414	0.26	2.84129e-08	0	Ero1a
Smndc1	8.72277e-13	0.417622	0.625	0.455	2.93922e-08	0	Smndc1
Lcp1	9.00716e-13	0.253335	0.929	0.81	3.03505e-08	0	Lcp1
Slc35f6	9.53302e-13	0.74399	0.362	0.213	3.21225e-08	0	Slc35f6
P2rx4	9.78555e-13	0.334174	0.662	0.488	3.29734e-08	0	P2rx4
Clcn7	1.01325e-12	0.51781	0.379	0.226	3.41424e-08	0	Clcn7
Slc25a5	1.0339e-12	0.294336	0.88	0.674	3.48383e-08	0	Slc25a5
Ndfip2	1.04118e-12	0.411338	0.576	0.384	3.50836e-08	0	Ndfip2
Gm8797	1.04373e-12	0.25125	0.789	0.612	3.51695e-08	0	Gm8797
Gm57366	1.14722e-12	0.788398	0.308	0.162	3.86567e-08	0	Gm57366
Mthfd2	1.2451e-12	0.295761	0.677	0.483	4.19551e-08	0	Mthfd2
Lsm10	1.31214e-12	0.661616	0.339	0.19	4.4214e-08	0	Lsm10
Evi2b	1.31505e-12	0.407262	0.549	0.373	4.4312e-08	0	Evi2b
Mef2d	1.47008e-12	0.278222	0.633	0.463	4.9536e-08	0	Mef2d
Myd88	1.47019e-12	0.466964	0.52	0.347	4.95394e-08	0	Myd88
Gm46224	1.59417e-12	0.59137	0.313	0.167	5.37172e-08	0	Gm46224
Xbp1	1.85842e-12	0.255985	0.806	0.613	6.26213e-08	0	Xbp1
Ist1	1.86459e-12	0.254283	0.712	0.524	6.28293e-08	0	Ist1
Fam50a	1.86794e-12	0.466931	0.444	0.287	6.2942e-08	0	Fam50a
Lbr	1.8999e-12	0.439879	0.461	0.287	6.40191e-08	0	Lbr
Cd40	2.28075e-12	0.284118	0.628	0.451	7.68521e-08	0	Cd40
Syf2	2.39514e-12	0.408604	0.654	0.5	8.07067e-08	0	Syf2
Serinc1	2.3965e-12	0.270998	0.679	0.505	8.07525e-08	0	Serinc1
Dram1	2.59513e-12	0.355684	0.423	0.253	8.74456e-08	0	Dram1
Cyth1	2.61412e-12	0.359306	0.653	0.491	8.80855e-08	0	Cyth1
Atp5md	2.66343e-12	0.252767	0.764	0.584	8.9747e-08	0	Atp5md
Atg3	2.82564e-12	0.357092	0.601	0.442	9.52128e-08	0	Atg3
Ric1	2.98953e-12	0.433127	0.452	0.292	1.00735e-07	0	Ric1
Ptges	3.18731e-12	0.293803	0.378	0.221	1.074e-07	0	Ptges
Gm40528	3.22346e-12	0.672888	0.302	0.162	1.08618e-07	0	Gm40528
Osbp	3.37476e-12	0.391539	0.409	0.265	1.13716e-07	0	Osbp
Hspa13	3.68891e-12	0.75775	0.357	0.217	1.24302e-07	0	Hspa13
Pitpna	5.42629e-12	0.257409	0.875	0.708	1.82844e-07	0	Pitpna
Ubald2	5.72969e-12	0.332488	0.66	0.497	1.93067e-07	0	Ubald2
Grina	5.9744e-12	0.351367	0.529	0.352	2.01313e-07	0	Grina
Il7r	6.00275e-12	0.400976	0.55	0.371	2.02269e-07	0	Il7r
Ralgds	6.51391e-12	0.619824	0.333	0.189	2.19493e-07	0	Ralgds
Agtpbp1	6.76334e-12	0.41679	0.347	0.202	2.27898e-07	0	Agtpbp1
Resf1	7.24496e-12	0.372384	0.704	0.54	2.44126e-07	0	Resf1
Hnrnpll	7.57461e-12	0.476827	0.493	0.343	2.55234e-07	0	Hnrnpll
Tmem167	7.66604e-12	0.3435	0.655	0.49	2.58315e-07	0	Tmem167
Gnai3	7.83319e-12	0.305438	0.704	0.536	2.63947e-07	0	Gnai3
Mical1	8.03767e-12	0.395897	0.308	0.167	2.70837e-07	0	Mical1
Acbd3	8.2318e-12	0.327031	0.504	0.341	2.77379e-07	0	Acbd3
Cox7b	8.40133e-12	0.295421	0.824	0.626	2.83091e-07	0	Cox7b
Hyou1	9.51459e-12	0.301649	0.432	0.274	3.20604e-07	0	Hyou1
Larp4b	1.01624e-11	0.301429	0.77	0.604	3.42433e-07	0	Larp4b
Gng4	1.04716e-11	0.882314	0.297	0.166	3.52851e-07	0	Gng4
Dtx4	1.05359e-11	0.421582	0.336	0.194	3.55017e-07	0	Dtx4
Sugt1	1.15626e-11	0.502663	0.485	0.329	3.89614e-07	0	Sugt1
Atp5h	1.19814e-11	0.253374	0.907	0.713	4.03725e-07	0	Atp5h
Trp53inp2	1.25412e-11	0.447323	0.392	0.247	4.22589e-07	0	Trp53inp2
Bnip2	1.32653e-11	0.461873	0.522	0.368	4.46987e-07	0	Bnip2
Vegfa	1.39332e-11	0.518559	0.345	0.21	4.69491e-07	0	Vegfa
Mthfsl	1.67073e-11	0.532445	0.461	0.308	5.62968e-07	0	Mthfsl
Slc30a6	1.67616e-11	0.574523	0.303	0.168	5.64799e-07	0	Slc30a6
Lmbrd1	1.79332e-11	0.352895	0.617	0.456	6.04277e-07	0	Lmbrd1
Acp2	1.82906e-11	0.339527	0.493	0.321	6.16321e-07	0	Acp2
Psen2	1.84621e-11	0.957443	0.264	0.136	6.22098e-07	0	Psen2
Nod2	1.86431e-11	0.306858	0.528	0.368	6.28199e-07	0	Nod2
Pxk	1.94489e-11	0.650774	0.325	0.188	6.55349e-07	0	Pxk
Snf8	1.96517e-11	0.410807	0.557	0.398	6.62185e-07	0	Snf8
Gpx4	2.20159e-11	0.313972	0.815	0.648	7.41849e-07	0	Gpx4
Adprh	2.2033e-11	0.562877	0.425	0.272	7.42425e-07	0	Adprh
Ufm1	2.31669e-11	0.397312	0.543	0.384	7.80633e-07	0	Ufm1
Eapp	2.53649e-11	0.479625	0.519	0.371	8.54696e-07	0	Eapp
Gm31718	2.55441e-11	0.627266	0.289	0.158	8.60734e-07	0	Gm31718
Mob1a	2.99227e-11	0.29353	0.694	0.528	1.00827e-06	0	Mob1a
Metrnl	3.07527e-11	0.267272	0.583	0.405	1.03624e-06	0	Metrnl
Srsf6	3.12178e-11	0.271568	0.591	0.422	1.05192e-06	0	Srsf6
Pdcd10	3.50961e-11	0.294323	0.674	0.519	1.1826e-06	0	Pdcd10
Cwc15	3.63303e-11	0.253318	0.659	0.505	1.22419e-06	0	Cwc15
Calm2	3.92035e-11	0.297852	0.857	0.679	1.321e-06	0	Calm2
Ppib	4.03718e-11	0.275441	0.873	0.704	1.36037e-06	0	Ppib
Ahr	4.15248e-11	0.412673	0.491	0.324	1.39922e-06	0	Ahr
Irf1	4.77424e-11	0.305233	0.703	0.537	1.60873e-06	0	Irf1
Tubb6	4.788e-11	0.441386	0.484	0.329	1.61337e-06	0	Tubb6
Otulinl	5.25332e-11	0.33413	0.561	0.401	1.77016e-06	0	Otulinl
Slc26a2	5.30338e-11	0.518861	0.352	0.211	1.78703e-06	0	Slc26a2
Ost4	5.50555e-11	0.253296	0.728	0.545	1.85515e-06	0	Ost4
Slc35b2	6.78132e-11	0.66844	0.353	0.211	2.28503e-06	0	Slc35b2
Cryzl1	7.53035e-11	0.602775	0.342	0.207	2.53743e-06	0	Cryzl1
Rbbp8	9.0687e-11	0.306295	0.642	0.477	3.05579e-06	0	Rbbp8
Mapk8	9.8038e-11	0.622331	0.387	0.252	3.30349e-06	0	Mapk8
Crtc3	1.03002e-10	0.472448	0.49	0.339	3.47077e-06	0	Crtc3
Lman2	1.08531e-10	0.28503	0.661	0.487	3.65705e-06	0	Lman2
Nfkb1	1.0895e-10	0.298921	0.913	0.832	3.67119e-06	0	Nfkb1
Wsb2	1.16151e-10	0.609227	0.432	0.289	3.91383e-06	0	Wsb2
Smim29	1.20536e-10	0.704172	0.342	0.215	4.06158e-06	0	Smim29
Cd84	1.23317e-10	0.548329	0.315	0.179	4.1553e-06	0	Cd84
Ulk1	1.2734e-10	0.456448	0.36	0.228	4.29085e-06	0	Ulk1
Bcl2a1d	1.31751e-10	0.377068	0.687	0.555	4.43948e-06	0	Bcl2a1d
Atg12	1.44152e-10	0.734179	0.362	0.231	4.85733e-06	0	Atg12
Dph3	1.44318e-10	0.478332	0.545	0.398	4.86292e-06	0	Dph3
Atp5pb	1.49117e-10	0.266699	0.809	0.603	5.02466e-06	0	Atp5pb
Emd	1.58417e-10	0.254476	0.641	0.47	5.33802e-06	0	Emd
Armcx3	1.59361e-10	0.509328	0.311	0.181	5.36981e-06	0	Armcx3
Dld	1.71187e-10	0.527298	0.433	0.289	5.76833e-06	0	Dld
P4hb	2.0054e-10	0.280455	0.663	0.501	6.7574e-06	0	P4hb
Amz1	2.06515e-10	0.616676	0.339	0.207	6.95874e-06	0	Amz1
Atp6v1d	2.12996e-10	0.315592	0.511	0.353	7.17712e-06	0	Atp6v1d
Sirt2	2.21279e-10	0.278512	0.453	0.311	7.45622e-06	0	Sirt2
Rnf130	2.23589e-10	0.265777	0.598	0.45	7.53406e-06	0	Rnf130
Mafg	2.42894e-10	0.267327	0.582	0.425	8.18456e-06	0	Mafg
Slc30a7	2.52836e-10	0.44894	0.447	0.308	8.51956e-06	0	Slc30a7
Arl1	2.61329e-10	0.595735	0.478	0.344	8.80574e-06	0	Arl1
Uqcrfs1	2.74978e-10	0.374959	0.601	0.44	9.26567e-06	0	Uqcrfs1
Fbxo42	2.97254e-10	0.470979	0.414	0.281	1.00163e-05	0	Fbxo42
S100a8	3.03426e-10	0.494648	0.444	0.301	1.02242e-05	0	S100a8
Fam174a	3.16142e-10	0.482954	0.487	0.346	1.06527e-05	0	Fam174a
Ppp1r11	3.17484e-10	0.304723	0.678	0.514	1.0698e-05	0	Ppp1r11
Frrs1	4.19502e-10	0.330222	0.515	0.361	1.41356e-05	0	Frrs1
Dmkn	4.22736e-10	0.446282	0.345	0.206	1.42445e-05	0	Dmkn
Mkrn1	4.24541e-10	0.328931	0.634	0.491	1.43053e-05	0	Mkrn1
Mrpl32	4.46044e-10	0.587185	0.47	0.333	1.50299e-05	0	Mrpl32
Csf2rb2	4.49114e-10	0.32241	0.456	0.299	1.51333e-05	0	Csf2rb2
Strap	4.71985e-10	0.528726	0.486	0.35	1.5904e-05	0	Strap
Pik3ca	4.72903e-10	0.567502	0.416	0.281	1.59349e-05	0	Pik3ca
Cir1	5.27753e-10	0.527394	0.415	0.276	1.77832e-05	0	Cir1
Siva1	5.44147e-10	0.597762	0.393	0.263	1.83356e-05	0	Siva1
Selenof	5.45613e-10	0.327846	0.669	0.527	1.8385e-05	0	Selenof
Rabep1	5.52126e-10	0.25726	0.569	0.423	1.86044e-05	0	Rabep1
Slu7	6.2098e-10	0.557187	0.378	0.254	2.09245e-05	0	Slu7
Srpr	6.44598e-10	0.378736	0.498	0.361	2.17204e-05	0	Srpr
Smap1	6.5563e-10	0.340903	0.511	0.369	2.20921e-05	0	Smap1
Nlrc4	7.02737e-10	0.46428	0.336	0.203	2.36794e-05	0	Nlrc4
Osm	7.07254e-10	0.353404	0.341	0.203	2.38316e-05	0	Osm
Mydgf	7.37356e-10	0.494682	0.505	0.357	2.48459e-05	0	Mydgf
Tnfrsf1a	7.54833e-10	0.434436	0.556	0.416	2.54348e-05	0	Tnfrsf1a
U2af1	8.0183e-10	0.304365	0.659	0.503	2.70185e-05	0	U2af1
Vbp1	8.50897e-10	0.580536	0.415	0.283	2.86718e-05	0	Vbp1
Ppard	9.38223e-10	0.285396	0.401	0.276	3.16144e-05	0	Ppard
Cdc42ep2	1.04252e-09	0.37769	0.388	0.246	3.51288e-05	0	Cdc42ep2
Scfd1	1.08275e-09	0.38429	0.466	0.326	3.64845e-05	0	Scfd1
Gabpb1	1.08424e-09	0.304928	0.42	0.285	3.65344e-05	0	Gabpb1
Irf9	1.23156e-09	0.421633	0.498	0.351	4.14986e-05	0	Irf9
Ndufb5	1.29345e-09	0.33777	0.634	0.467	4.35839e-05	0	Ndufb5
Gorasp2	1.31073e-09	0.517231	0.446	0.312	4.41662e-05	0	Gorasp2
Katna1	1.41695e-09	0.359036	0.465	0.324	4.77457e-05	0	Katna1
Zfp263	1.46916e-09	0.268891	0.506	0.365	4.95048e-05	0	Zfp263
Zfp667	1.60163e-09	0.829669	0.25	0.138	5.39685e-05	0	Zfp667
Zcrb1	1.61367e-09	0.575226	0.504	0.378	5.43742e-05	0	Zcrb1
Slc43a2	1.62301e-09	0.2774	0.522	0.377	5.4689e-05	0	Slc43a2
Yipf5	1.66418e-09	0.579355	0.386	0.261	5.60762e-05	0	Yipf5
Vmn2r96	1.67598e-09	0.336966	0.408	0.276	5.64739e-05	0	Vmn2r96
Cry1	2.12741e-09	0.272501	0.399	0.26	7.16851e-05	0	Cry1
Paf1	2.43009e-09	0.448894	0.448	0.315	8.18842e-05	0	Paf1
Atp6ap1	2.85015e-09	0.291346	0.562	0.416	9.60388e-05	0	Atp6ap1
2610037D02Rik	3.01028e-09	0.293476	0.385	0.252	0.000101435	0	2610037D02Rik
Arl5b	3.3574e-09	0.343193	0.437	0.307	0.000113131	0	Arl5b
Pcbp1	3.74443e-09	0.269333	0.761	0.608	0.000126172	0	Pcbp1
Ocel1	3.92015e-09	0.502426	0.426	0.297	0.000132093	0	Ocel1
Apaf1	4.02132e-09	0.368751	0.457	0.33	0.000135502	0	Apaf1
Sys1	4.62113e-09	0.274643	0.516	0.374	0.000155714	0	Sys1
Reps1	4.92303e-09	0.370597	0.425	0.297	0.000165886	0	Reps1
Rybp	4.97311e-09	0.370191	0.533	0.395	0.000167574	0	Rybp
Med8	5.36348e-09	0.544931	0.376	0.256	0.000180728	0	Med8
Use1	5.47259e-09	0.258308	0.525	0.386	0.000184404	0	Use1
Derl2	5.6225e-09	0.537667	0.418	0.297	0.000189456	0	Derl2
Adnp2	5.69653e-09	0.501688	0.339	0.217	0.00019195	0	Adnp2
Xdh	6.20556e-09	0.263198	0.358	0.221	0.000209103	0	Xdh
Srp72	7.25812e-09	0.310302	0.533	0.391	0.00024457	0	Srp72
Ypel5	7.87757e-09	0.338411	0.41	0.281	0.000265442	0	Ypel5
Zc3h4	8.53608e-09	0.476321	0.275	0.165	0.000287632	0	Zc3h4
Pts	8.55709e-09	0.474627	0.365	0.244	0.00028834	0	Pts
Renbp	9.16779e-09	0.389939	0.359	0.233	0.000308918	0	Renbp
Runx3	1.01728e-08	0.413226	0.594	0.46	0.000342783	0	Runx3
Rab5b	1.0826e-08	0.407531	0.395	0.279	0.000364791	0	Rab5b
2900089D17Rik	1.16709e-08	0.513767	0.262	0.15	0.000393262	0	2900089D17Rik
Vps29	1.18488e-08	0.467086	0.524	0.396	0.000399258	0	Vps29
Cebpg	1.18585e-08	0.336736	0.591	0.455	0.000399585	0	Cebpg
Ethe1	1.22238e-08	0.483976	0.306	0.19	0.000411895	0	Ethe1
Stam2	1.30198e-08	0.2851	0.506	0.382	0.000438715	0	Stam2
Creg1	1.3333e-08	0.399787	0.561	0.424	0.00044927	0	Creg1
Copb1	1.39884e-08	0.320218	0.592	0.456	0.000471352	0	Copb1
Gm15832	1.50121e-08	0.372699	0.266	0.152	0.000505847	0	Gm15832
Zfp719	1.52084e-08	0.492095	0.262	0.154	0.000512463	0	Zfp719
Rasgrp4	1.65413e-08	0.279847	0.286	0.174	0.000557375	0	Rasgrp4
Ell	1.70075e-08	0.388237	0.261	0.152	0.000573084	0	Ell
Slc30a1	1.73127e-08	0.530481	0.321	0.208	0.00058337	0	Slc30a1
Ssr1	1.84622e-08	0.262316	0.487	0.35	0.000622102	0	Ssr1
Zfp52	2.89937e-08	0.469691	0.279	0.172	0.000976972	0	Zfp52
Cenpa	3.03373e-08	0.407264	0.374	0.252	0.00102225	0	Cenpa
Tmem234	3.08157e-08	0.345491	0.586	0.456	0.00103837	0	Tmem234
Prnp	3.5912e-08	0.56517	0.29	0.184	0.00121009	0	Prnp
Nrbf2	3.76946e-08	0.685528	0.315	0.208	0.00127016	0	Nrbf2
Hmgcl	3.8422e-08	0.351491	0.433	0.308	0.00129467	0	Hmgcl
Lamtor5	3.95141e-08	0.417027	0.47	0.35	0.00133147	0	Lamtor5
Cul4a	4.02638e-08	0.682677	0.289	0.186	0.00135673	0	Cul4a
Fkbp2	4.08326e-08	0.387029	0.477	0.348	0.0013759	0	Fkbp2
Ufc1	4.20569e-08	0.299338	0.443	0.315	0.00141715	0	Ufc1
Eno1	4.4467e-08	0.295488	0.503	0.373	0.00149836	0	Eno1
Dnajc10	5.36776e-08	0.357743	0.344	0.229	0.00180872	0	Dnajc10
Trappc6b	7.58306e-08	0.31751	0.562	0.44	0.00255519	0	Trappc6b
Ntng2	7.98907e-08	0.533067	0.349	0.237	0.002692	0	Ntng2
Bclaf3	9.081e-08	0.443499	0.35	0.238	0.00305993	0	Bclaf3
Kxd1	9.10204e-08	0.461366	0.347	0.242	0.00306702	0	Kxd1
Dse	1.13811e-07	0.263476	0.365	0.243	0.00383498	0	Dse
Retreg2	1.14185e-07	0.652873	0.299	0.195	0.00384759	0	Retreg2
Tlr13	1.18229e-07	0.299837	0.274	0.162	0.00398385	0	Tlr13
Dlst	1.20823e-07	0.297947	0.452	0.337	0.00407126	0	Dlst
Wdr48	1.23193e-07	0.367401	0.294	0.188	0.00415111	0	Wdr48
Mrpl54	1.26791e-07	0.251794	0.588	0.442	0.00427234	0	Mrpl54
1700017B05Rik	1.28402e-07	0.321368	0.252	0.152	0.00432664	0	1700017B05Rik
Cyth2	1.2925e-07	0.586453	0.327	0.219	0.00435519	0	Cyth2
Cpne2	1.49857e-07	0.686926	0.263	0.163	0.00504959	0	Cpne2
Ufd1	1.60199e-07	0.485179	0.344	0.239	0.00539807	0	Ufd1
Casp1	1.63288e-07	0.323989	0.405	0.285	0.00550216	0	Casp1
Utp3	1.79147e-07	0.463421	0.433	0.33	0.00603655	0	Utp3
B9d2	1.95725e-07	0.604544	0.324	0.217	0.00659514	0	B9d2
Idh3g	1.98659e-07	0.785923	0.279	0.188	0.00669401	0	Idh3g
Nudt4	2.30513e-07	0.586855	0.331	0.228	0.00776735	0	Nudt4
Atf5	2.40351e-07	0.736398	0.26	0.163	0.00809885	0	Atf5
Mgat2	2.72931e-07	0.425959	0.412	0.303	0.00919667	0	Mgat2
Malsu1	2.791e-07	0.383856	0.337	0.231	0.00940456	0	Malsu1
Vrk3	2.84174e-07	0.501318	0.296	0.194	0.00957553	0	Vrk3
1110038B12Rik	3.06542e-07	0.341483	0.501	0.38	0.0103293	0	1110038B12Rik
Rtf2	3.11168e-07	0.343534	0.533	0.414	0.0104851	0	Rtf2
Mapre2	3.22015e-07	0.379131	0.398	0.285	0.0108506	0	Mapre2
Ramac	3.31133e-07	0.628433	0.266	0.172	0.0111579	0	Ramac
Myadm	3.38666e-07	0.269338	0.393	0.276	0.0114117	0	Myadm
Ggct	3.45313e-07	0.291261	0.318	0.212	0.0116357	0	Ggct
Cr1l	3.71145e-07	0.265013	0.525	0.402	0.0125061	0	Cr1l
Prelid3b	4.03655e-07	0.440076	0.303	0.203	0.0136016	0	Prelid3b
Bin3	4.47778e-07	0.51795	0.286	0.186	0.0150883	0	Bin3
Herpud2	4.50504e-07	0.284378	0.385	0.27	0.0151802	0	Herpud2
Crnkl1	4.57151e-07	0.499172	0.284	0.189	0.0154042	0	Crnkl1
Pofut2	4.92606e-07	0.463907	0.317	0.216	0.0165988	0	Pofut2
Got1	5.17414e-07	0.265489	0.447	0.334	0.0174348	0	Got1
Slx4ip	5.94734e-07	0.30924	0.341	0.229	0.0200402	0	Slx4ip
Slc25a51	7.30011e-07	0.345793	0.374	0.266	0.0245985	0	Slc25a51
Ppil4	7.53643e-07	0.381712	0.393	0.289	0.0253948	0	Ppil4
Amn1	7.58042e-07	0.358682	0.303	0.199	0.025543	0	Amn1
Sec23b	7.84769e-07	0.374297	0.326	0.225	0.0264436	0	Sec23b
Cnnm2	8.44786e-07	0.56814	0.269	0.179	0.0284659	0	Cnnm2
Mff	8.47857e-07	0.425576	0.377	0.275	0.0285694	0	Mff
Ripk1	8.56657e-07	0.309248	0.367	0.263	0.0288659	0	Ripk1
Dynlt2b	8.70913e-07	0.358972	0.397	0.281	0.0293463	0	Dynlt2b
Mrpl30	9.51387e-07	0.259007	0.499	0.378	0.0320579	0	Mrpl30
Slc39a1	9.55983e-07	0.261952	0.464	0.341	0.0322128	0	Slc39a1
Nisch	1.05393e-06	0.25297	0.429	0.323	0.0355133	0	Nisch
Tmed7	1.08383e-06	0.341196	0.487	0.373	0.0365208	0	Tmed7
Gmeb2	1.10883e-06	0.395384	0.32	0.221	0.037363	0	Gmeb2
Fam104a	1.22085e-06	0.325479	0.491	0.384	0.0411376	0	Fam104a
Sec24b	1.27466e-06	0.315294	0.496	0.383	0.042951	0	Sec24b
Krtcap2	1.36146e-06	0.253246	0.595	0.47	0.0458756	0	Krtcap2
Ints12	1.36376e-06	0.588125	0.254	0.162	0.0459531	0	Ints12
Sidt2	1.39107e-06	0.398089	0.323	0.225	0.0468734	0	Sidt2
Rnpep	1.56593e-06	0.311787	0.397	0.285	0.0527656	0	Rnpep
Bcl2a1a	1.56616e-06	0.315397	0.614	0.508	0.0527734	0	Bcl2a1a
Sesn2	1.59413e-06	0.519734	0.263	0.171	0.0537157	0	Sesn2
Cnpy3	1.60399e-06	0.31005	0.444	0.339	0.0540481	0	Cnpy3
Ggh	1.76027e-06	0.577421	0.289	0.193	0.0593141	0	Ggh
Csgalnact2	1.76812e-06	0.285686	0.304	0.203	0.0595785	0	Csgalnact2
Polr1h	1.87468e-06	0.381326	0.413	0.315	0.0631691	0	Polr1h
Srp19	1.88227e-06	0.465813	0.471	0.375	0.063425	0	Srp19
Dnttip1	1.88769e-06	0.321868	0.358	0.265	0.0636076	0	Dnttip1
Gga1	1.97912e-06	0.382658	0.301	0.21	0.0666885	0	Gga1
Hgsnat	2.0936e-06	0.513734	0.276	0.183	0.0705459	0	Hgsnat
Gtsf2	2.12428e-06	0.291747	0.349	0.244	0.0715799	0	Gtsf2
Cers2	2.28552e-06	0.311116	0.373	0.265	0.0770128	0	Cers2
Itgb7	2.36508e-06	0.33362	0.338	0.233	0.0796938	0	Itgb7
Rchy1	2.46431e-06	0.356375	0.379	0.281	0.0830375	0	Rchy1
Upf3a	2.50639e-06	0.582816	0.267	0.179	0.0844552	0	Upf3a
Rbm22	2.52646e-06	0.506099	0.349	0.254	0.0851316	0	Rbm22
Rbm42	2.91665e-06	0.3116	0.444	0.346	0.0982793	0	Rbm42
Mrpl45	3.26312e-06	0.560299	0.275	0.186	0.109954	0	Mrpl45
Cnot3	3.29872e-06	0.317521	0.31	0.215	0.111154	0	Cnot3
Sec22b	3.34105e-06	0.417062	0.386	0.289	0.11258	0	Sec22b
Arrdc3	3.60045e-06	0.29596	0.361	0.253	0.121321	0	Arrdc3
Pnkp	3.83314e-06	0.641924	0.255	0.171	0.129161	0	Pnkp
Cln3	4.051e-06	0.31568	0.319	0.222	0.136503	0	Cln3
Ensa	4.23918e-06	0.287634	0.39	0.293	0.142843	0	Ensa
Gm16599	4.26384e-06	0.267346	0.311	0.211	0.143674	0	Gm16599
Rnf14	4.38367e-06	0.277855	0.345	0.248	0.147712	0	Rnf14
Siah2	4.41236e-06	0.316376	0.4	0.29	0.148679	0	Siah2
Nifk	4.71311e-06	0.803906	0.258	0.179	0.158813	0	Nifk
Fam114a1	4.72227e-06	0.371253	0.253	0.166	0.159122	0	Fam114a1
Bbip1	4.79119e-06	0.284137	0.392	0.289	0.161444	0	Bbip1
Kmt5b	4.83017e-06	0.277118	0.409	0.302	0.162757	0	Kmt5b
Ogfrl1	4.83814e-06	0.467588	0.304	0.211	0.163026	0	Ogfrl1
Ufsp2	4.86296e-06	0.60373	0.269	0.183	0.163862	0	Ufsp2
Atxn3	5.15583e-06	0.314346	0.295	0.21	0.173731	0	Atxn3
Tspyl1	5.35378e-06	0.325737	0.287	0.198	0.180401	0	Tspyl1
Atp11a	5.93395e-06	0.482599	0.261	0.175	0.19995	0	Atp11a
Gbp2	5.95589e-06	0.264517	0.445	0.339	0.20069	0	Gbp2
Vapb	6.09165e-06	0.378024	0.366	0.271	0.205264	0	Vapb
Opa3	6.8212e-06	0.300407	0.378	0.272	0.229847	0	Opa3
Wdfy1	7.62503e-06	0.407724	0.313	0.221	0.256933	0	Wdfy1
Ddrgk1	9.74492e-06	0.344128	0.402	0.306	0.328365	0	Ddrgk1
Ciao2a	1.15551e-05	0.291562	0.358	0.266	0.389359	0	Ciao2a
Cnpy2	1.1653e-05	0.329242	0.293	0.21	0.392658	0	Cnpy2
Ccdc174	1.23195e-05	0.416288	0.375	0.289	0.415118	0	Ccdc174
Slc25a28	1.34278e-05	0.434472	0.275	0.194	0.452463	0	Slc25a28
Ocrl	1.40122e-05	0.3782	0.254	0.175	0.472156	0	Ocrl
Rpn2	1.45182e-05	0.290215	0.494	0.391	0.489207	0	Rpn2
Pin4	1.61071e-05	0.341369	0.362	0.271	0.542744	0	Pin4
Snrpb2	1.67891e-05	0.318276	0.425	0.329	0.565726	0	Snrpb2
Ssr2	1.70518e-05	0.31624	0.416	0.329	0.574577	0	Ssr2
Samd8	1.87467e-05	0.373456	0.299	0.212	0.631689	0	Samd8
Trappc9	1.88218e-05	0.39511	0.294	0.208	0.634218	0	Trappc9
Tmf1	1.92667e-05	0.388476	0.317	0.23	0.64921	0	Tmf1
Spcs3	2.09315e-05	0.490189	0.303	0.219	0.705306	0	Spcs3
Mcts1	2.44901e-05	0.282561	0.413	0.316	0.825219	0	Mcts1
Pla2g4a	2.47677e-05	0.391453	0.258	0.175	0.834571	0	Pla2g4a
Trappc3	2.52579e-05	0.390617	0.301	0.22	0.851091	0	Trappc3
Hlcs	2.53816e-05	0.50657	0.254	0.179	0.855257	0	Hlcs
Mmadhc	2.81184e-05	0.463277	0.294	0.213	0.947478	0	Mmadhc
Ssbp4	2.91344e-05	0.42051	0.283	0.208	0.981713	0	Ssbp4
Pdia4	3.18611e-05	0.32378	0.371	0.287	1	0	Pdia4
Zc3h12c	3.26541e-05	0.257931	0.377	0.283	1	0	Zc3h12c
Trappc2l	3.3237e-05	0.332781	0.341	0.263	1	0	Trappc2l
Gripap1	3.34282e-05	0.291217	0.311	0.226	1	0	Gripap1
Tmem39a	3.89611e-05	0.298891	0.262	0.181	1	0	Tmem39a
Med10	4.17238e-05	0.560179	0.301	0.222	1	0	Med10
Eri1	5.43464e-05	0.433914	0.278	0.206	1	0	Eri1
Gpr65	6.21375e-05	0.251946	0.28	0.194	1	0	Gpr65
Mfsd14b	6.91534e-05	0.358889	0.344	0.263	1	0	Mfsd14b
Rpl10-ps3	8.18571e-05	0.521055	0.277	0.202	1	0	Rpl10-ps3
Hcar2	8.81521e-05	0.455609	0.301	0.221	1	0	Hcar2
Tm2d2	9.04138e-05	0.38567	0.331	0.251	1	0	Tm2d2
Smim7	9.18491e-05	0.285449	0.409	0.319	1	0	Smim7
Gmfb	9.33819e-05	0.256085	0.372	0.288	1	0	Gmfb
Commd4	0.000103961	0.44679	0.332	0.256	1	0	Commd4
Bcas2	0.000106727	0.404067	0.341	0.265	1	0	Bcas2
Ube2z	0.000118093	0.426451	0.322	0.252	1	0	Ube2z
Mnt	0.000126937	0.324207	0.308	0.234	1	0	Mnt
Gtf2a2	0.000134437	0.277299	0.394	0.31	1	0	Gtf2a2
Lemd2	0.000138679	0.547313	0.268	0.199	1	0	Lemd2
Wbp11	0.000150215	0.353647	0.321	0.243	1	0	Wbp11
Copb2	0.000152127	0.278898	0.368	0.29	1	0	Copb2
Pak1ip1	0.000166648	0.2735	0.442	0.352	1	0	Pak1ip1
Zdhhc21	0.000201321	0.250745	0.269	0.192	1	0	Zdhhc21
Ciapin1	0.000211019	0.277507	0.431	0.357	1	0	Ciapin1
Rnf44	0.000233679	0.399272	0.254	0.183	1	0	Rnf44
Ppp2r2d	0.000255095	0.414122	0.29	0.224	1	0	Ppp2r2d
Tsc22d1	0.000296688	0.401659	0.295	0.225	1	0	Tsc22d1
Rnf6	0.000316156	0.312554	0.32	0.246	1	0	Rnf6
Lamtor3	0.000318862	0.299027	0.334	0.257	1	0	Lamtor3
Lcn2	0.000397231	0.311802	0.319	0.238	1	0	Lcn2
Psmd10	0.000466946	0.461398	0.28	0.211	1	0	Psmd10
Optn	0.000485719	0.474542	0.297	0.231	1	0	Optn
Rab24	0.000502371	0.341012	0.289	0.219	1	0	Rab24
Kdelr1	0.000577601	0.318095	0.332	0.262	1	0	Kdelr1
Yeats4	0.000611626	0.334644	0.333	0.263	1	0	Yeats4
Lsm5	0.000614992	0.309165	0.323	0.254	1	0	Lsm5
Kctd20	0.000615042	0.268457	0.263	0.193	1	0	Kctd20
Ubxn6	0.00065611	0.388181	0.261	0.195	1	0	Ubxn6
Idh3b	0.000663852	0.292248	0.276	0.213	1	0	Idh3b
Mat2b	0.000807063	0.375199	0.323	0.258	1	0	Mat2b
Rab18	0.000975252	0.250511	0.341	0.275	1	0	Rab18
Chmp1b	0.000995529	0.346376	0.285	0.224	1	0	Chmp1b
Gmps	0.00262572	0.272701	0.339	0.283	1	0	Gmps
S100a9	0.00292389	0.318338	0.418	0.347	1	0	S100a9
Psme3ip1	0.00301633	0.259636	0.291	0.235	1	0	Psme3ip1
Clptm1l	0.00422475	0.284024	0.283	0.225	1	0	Clptm1l
Ccnh	0.00470973	0.28607	0.274	0.219	1	0	Ccnh
Gde1	0.00631281	0.33878	0.259	0.211	1	0	Gde1
Sdhaf2	0.0088293	0.250132	0.254	0.204	1	0	Sdhaf2
Ace	1.39066e-94	5.34158	0.364	0.019	4.68596e-90	1	Ace
Malat1	5.61983e-52	1.56099	1	0.976	1.89366e-47	1	Malat1
Ptprc	4.22751e-46	1.17019	0.939	0.925	1.4245e-41	1	Ptprc
Cd36	6.91867e-45	2.97557	0.417	0.094	2.33132e-40	1	Cd36
Adgre4	1.37742e-42	3.24662	0.557	0.211	4.64137e-38	1	Adgre4
Pecam1	6.68184e-42	3.8375	0.39	0.092	2.25151e-37	1	Pecam1
Heg1	7.22604e-41	2.94609	0.461	0.134	2.43489e-36	1	Heg1
Treml4	2.27015e-36	2.75543	0.531	0.218	7.64951e-32	1	Treml4
Pou2f2	1.29424e-33	2.56773	0.583	0.278	4.36107e-29	1	Pou2f2
Dock2	7.86737e-33	1.48193	0.864	0.839	2.65099e-28	1	Dock2
Lyn	9.40602e-26	0.753403	0.943	0.965	3.16945e-21	1	Lyn
Pparg	1.36576e-24	3.18715	0.259	0.063	4.60205e-20	1	Pparg
Smpdl3b	2.23216e-24	2.7615	0.351	0.121	7.52148e-20	1	Smpdl3b
Itgal	3.58093e-24	2.35387	0.592	0.407	1.20663e-19	1	Itgal
Fyb	6.44825e-24	1.43953	0.798	0.789	2.1728e-19	1	Fyb
Gngt2	1.02409e-23	2.86542	0.5	0.267	3.45077e-19	1	Gngt2
Cyfip2	2.3617e-23	2.53527	0.412	0.172	7.95799e-19	1	Cyfip2
Spic	4.3887e-23	2.52479	0.399	0.159	1.47881e-18	1	Spic
Dusp16	5.98933e-23	2.36651	0.605	0.468	2.01816e-18	1	Dusp16
Abi3	7.68072e-23	3.16705	0.263	0.071	2.58809e-18	1	Abi3
Nedd9	6.45538e-22	1.99932	0.654	0.484	2.1752e-17	1	Nedd9
Trps11	8.98219e-20	0.955497	0.943	0.923	3.02664e-15	1	Trps1
Zeb21	1.10987e-19	0.793497	0.956	0.933	3.73982e-15	1	Zeb2
Cdk14	2.84763e-19	1.89005	0.566	0.348	9.59538e-15	1	Cdk14
Ankrd44	4.72454e-19	1.98425	0.623	0.478	1.59198e-14	1	Ankrd44
Dleu2	8.24942e-19	2.07226	0.649	0.531	2.77973e-14	1	Dleu2
Cd300ld	2.54149e-18	2.26939	0.39	0.179	8.5638e-14	1	Cd300ld
Pot1b	4.53773e-18	2.38108	0.421	0.207	1.52903e-13	1	Pot1b
Gm57204	7.26246e-18	1.93479	0.566	0.399	2.44716e-13	1	Gm57204
Rap1gap2	1.24053e-17	2.16991	0.434	0.224	4.18008e-13	1	Rap1gap2
Map3k14	2.94819e-17	1.88117	0.487	0.278	9.93422e-13	1	Map3k14
Elmo1	4.02497e-17	1.40399	0.746	0.756	1.35625e-12	1	Elmo1
Arhgap261	5.03719e-17	1.04663	0.925	0.907	1.69733e-12	1	Arhgap26
Kpna4	1.15799e-16	1.04647	0.825	0.878	3.90198e-12	1	Kpna4
Sipa1l1	1.83694e-16	1.81276	0.662	0.579	6.18976e-12	1	Sipa1l1
Pilra	1.92254e-16	2.24341	0.329	0.136	6.47819e-12	1	Pilra
Ptprj	1.95293e-16	1.18948	0.789	0.813	6.58058e-12	1	Ptprj
Pik3ap1	6.65974e-16	1.39908	0.689	0.622	2.24406e-11	1	Pik3ap1
Fgr	1.18941e-15	1.57029	0.64	0.568	4.00782e-11	1	Fgr
Mrtfa	2.77085e-15	2.24629	0.513	0.348	9.33666e-11	1	Mrtfa
Pglyrp1	3.46758e-15	2.00244	0.346	0.16	1.16844e-10	1	Pglyrp1
Tcf7l2	1.1493e-14	2.22371	0.417	0.23	3.87268e-10	1	Tcf7l2
Stk10	1.24369e-14	2.24017	0.469	0.312	4.19073e-10	1	Stk10
Iqgap1	3.9057e-14	0.686843	0.825	0.942	1.31606e-09	1	Iqgap1
Neat1	4.98944e-14	1.07549	0.803	0.81	1.68124e-09	1	Neat1
Cd9	1.21979e-13	1.42507	0.588	0.461	4.11022e-09	1	Cd9
Irak3	1.42564e-13	1.56372	0.57	0.465	4.80384e-09	1	Irak3
Tank	1.89018e-13	0.949262	0.785	0.804	6.36917e-09	1	Tank
Phtf2	2.09597e-13	2.42422	0.373	0.2	7.06259e-09	1	Phtf2
Man2a1	3.7878e-13	1.07597	0.728	0.725	1.27634e-08	1	Man2a1
Fcgr4	5.11895e-13	2.20122	0.329	0.157	1.72488e-08	1	Fcgr4
Setbp1	5.25852e-13	2.54179	0.298	0.134	1.77191e-08	1	Setbp1
Diaph2	5.80673e-13	0.856507	0.838	0.872	1.95663e-08	1	Diaph2
Adam17	6.64187e-13	1.02366	0.719	0.786	2.23804e-08	1	Adam17
Grk3	7.02299e-13	2.03105	0.373	0.196	2.36647e-08	1	Grk3
Msn	9.4919e-13	1.17536	0.693	0.773	3.19839e-08	1	Msn
Slc15a3	1.19302e-12	1.13469	0.75	0.796	4.02001e-08	1	Slc15a3
Prkce	1.47351e-12	1.24307	0.724	0.704	4.96514e-08	1	Prkce
Lcp11	1.65776e-12	0.78968	0.785	0.893	5.58597e-08	1	Lcp1
Lcp21	1.70839e-12	1.02222	0.684	0.636	5.75658e-08	1	Lcp2
Tgm2	3.07563e-12	1.2491	0.654	0.659	1.03636e-07	1	Tgm2
Sirpa1	5.37134e-12	1.03295	0.741	0.757	1.80993e-07	1	Sirpa
Ext1	1.66591e-11	1.19047	0.789	0.804	5.61346e-07	1	Ext1
Erbin1	1.7871e-11	0.814255	0.798	0.879	6.0218e-07	1	Erbin
Rbpms	2.38927e-11	1.74027	0.509	0.385	8.05089e-07	1	Rbpms
Snap231	2.55775e-11	0.779079	0.737	0.853	8.6186e-07	1	Snap23
Adgre5	3.39374e-11	1.04934	0.728	0.78	1.14356e-06	1	Adgre5
Mir142hg	3.53503e-11	1.50366	0.64	0.543	1.19116e-06	1	Mir142hg
Syk	4.04289e-11	0.932804	0.772	0.865	1.36229e-06	1	Syk
Nfkb11	1.31301e-10	0.615197	0.877	0.88	4.42432e-06	1	Nfkb1
Cd274	1.35003e-10	1.12143	0.627	0.537	4.54907e-06	1	Cd274
Gpcpd1	1.39826e-10	0.904649	0.754	0.798	4.71157e-06	1	Gpcpd1
Nfe2l21	2.46167e-10	0.562689	0.825	0.918	8.29485e-06	1	Nfe2l2
Tmem164	8.61286e-10	1.7873	0.456	0.333	2.90219e-05	1	Tmem164
Map3k5	1.57017e-09	1.3341	0.623	0.605	5.29083e-05	1	Map3k5
Slc16a10	1.736e-09	1.39385	0.561	0.471	5.84961e-05	1	Slc16a10
Pdlim5	2.09476e-09	1.14931	0.684	0.672	7.0585e-05	1	Pdlim5
Zfand3	2.5856e-09	1.03029	0.724	0.779	8.71242e-05	1	Zfand3
Spi1	3.73852e-09	0.834065	0.746	0.816	0.000125973	1	Spi1
Dock5	4.02347e-09	1.80464	0.346	0.205	0.000135575	1	Dock5
Foxn21	4.65802e-09	1.06196	0.675	0.684	0.000156957	1	Foxn2
Cblb	4.988e-09	1.74608	0.504	0.407	0.000168076	1	Cblb
Hck	5.67343e-09	1.03195	0.667	0.636	0.000191172	1	Hck
Samsn1	5.817e-09	1.02559	0.64	0.657	0.00019601	1	Samsn1
Apbb1ip	6.47997e-09	1.17544	0.645	0.609	0.000218349	1	Apbb1ip
Hivep2	7.07856e-09	1.31352	0.605	0.552	0.000238519	1	Hivep2
Gm56955	7.61547e-09	1.7957	0.368	0.229	0.000256611	1	Gm56955
Retreg1	1.69292e-08	1.65199	0.412	0.291	0.000570446	1	Retreg1
Skap2	1.7451e-08	0.821396	0.776	0.842	0.000588028	1	Skap2
Spata13	2.01928e-08	1.46493	0.496	0.387	0.000680418	1	Spata13
Tmcc1	2.11251e-08	1.80931	0.539	0.477	0.000711831	1	Tmcc1
Sec61a1	2.1277e-08	0.259077	0.219	0.449	0.000716951	1	Sec61a1
Nr4a1	2.51148e-08	1.31099	0.575	0.52	0.000846268	1	Nr4a1
Mapkapk21	2.70378e-08	0.612045	0.768	0.887	0.000911064	1	Mapkapk2
Rel	2.75125e-08	0.735573	0.833	0.9	0.000927062	1	Rel
Abcg1	3.02213e-08	2.04679	0.289	0.164	0.00101834	1	Abcg1
Crlf3	3.03938e-08	1.39671	0.544	0.462	0.00102415	1	Crlf3
Themis2	3.75903e-08	1.59427	0.294	0.166	0.00126664	1	Themis2
Exoc31	4.48988e-08	0.252314	0.272	0.525	0.00151291	1	Exoc3
Zswim6	5.66292e-08	1.0961	0.693	0.711	0.00190818	1	Zswim6
Bcl6	6.08028e-08	1.30533	0.548	0.497	0.00204881	1	Bcl6
Slc11a1	9.12665e-08	1.31251	0.539	0.473	0.00307532	1	Slc11a1
Clec4a1	9.63105e-08	1.19146	0.561	0.496	0.00324528	1	Clec4a1
N4bp1	9.79734e-08	1.15047	0.579	0.528	0.00330131	1	N4bp1
Cd80	1.01163e-07	1.39438	0.531	0.453	0.00340877	1	Cd80
Gsap	1.42814e-07	1.10381	0.632	0.607	0.00481227	1	Gsap
Wsb1	1.70858e-07	1.00767	0.684	0.732	0.00575722	1	Wsb1
Olr1	1.8905e-07	1.69289	0.25	0.136	0.00637025	1	Olr1
Myo1f	2.53522e-07	1.43968	0.522	0.453	0.00854267	1	Myo1f
Cdc42ep21	2.73548e-07	1.23591	0.439	0.315	0.00921749	1	Cdc42ep2
Cited2	2.80923e-07	0.253523	0.268	0.48	0.00946598	1	Cited2
Ripor2	2.89846e-07	1.67328	0.316	0.19	0.00976667	1	Ripor2
Nadk1	2.95352e-07	0.953179	0.627	0.679	0.00995218	1	Nadk
Fmnl1	3.81848e-07	1.41722	0.491	0.424	0.0128668	1	Fmnl1
2210408F21Rik	3.87028e-07	1.90606	0.259	0.145	0.0130413	1	2210408F21Rik
Lpcat2	5.15858e-07	1.17517	0.496	0.408	0.0173823	1	Lpcat2
Cyria	5.74715e-07	1.13725	0.575	0.522	0.0193656	1	Cyria
Lncpint	6.51982e-07	1.33532	0.535	0.466	0.0219692	1	Lncpint
Plekhm3	8.90422e-07	1.08326	0.662	0.664	0.0300037	1	Plekhm3
Myo1g	9.71294e-07	1.40572	0.482	0.41	0.0327287	1	Myo1g
Fyn	1.11223e-06	1.25058	0.465	0.354	0.0374779	1	Fyn
Nod1	1.24187e-06	1.66359	0.329	0.217	0.041846	1	Nod1
Dgkh	1.41589e-06	1.29551	0.482	0.401	0.0477098	1	Dgkh
Fpr1	1.6091e-06	1.40914	0.285	0.169	0.0542204	1	Fpr1
Tcirg1	1.82899e-06	0.385436	0.162	0.349	0.0616295	1	Tcirg1
Peak1	1.89106e-06	0.374193	0.263	0.476	0.0637213	1	Peak1
Plek1	1.95279e-06	0.560476	0.794	0.911	0.0658013	1	Plek
Eepd11	1.96179e-06	0.48808	0.43	0.681	0.0661045	1	Eepd1
Cacna1d1	2.01074e-06	0.466292	0.145	0.327	0.0677539	1	Cacna1d
Tnf	2.12519e-06	1.26254	0.566	0.477	0.0716104	1	Tnf
Gab11	2.20084e-06	0.461825	0.25	0.478	0.0741596	1	Gab1
Ppp2r1a	2.93124e-06	0.286434	0.184	0.365	0.0987709	1	Ppp2r1a
Cmip	3.06097e-06	0.827521	0.754	0.838	0.103142	1	Cmip
Ppard1	3.10658e-06	0.406613	0.184	0.372	0.104679	1	Ppard
Pid1	3.11835e-06	0.873495	0.772	0.81	0.105076	1	Pid1
Picalm	3.28655e-06	0.646711	0.807	0.907	0.110744	1	Picalm
Gm15987	3.30637e-06	1.50503	0.61	0.594	0.111411	1	Gm15987
Arhgef3	3.42437e-06	1.33262	0.465	0.409	0.115388	1	Arhgef3
Rab8b1	3.4314e-06	0.646258	0.833	0.9	0.115624	1	Rab8b
Tgfbr1	3.44223e-06	1.33317	0.496	0.4	0.115989	1	Tgfbr1
Sgms1	4.37552e-06	1.35025	0.491	0.414	0.147438	1	Sgms1
Napa	4.50426e-06	0.350865	0.329	0.558	0.151776	1	Napa
Cntn5	4.6176e-06	1.85703	0.561	0.553	0.155595	1	Cntn5
Mylip	5.06652e-06	1.51055	0.351	0.246	0.170722	1	Mylip
Rap1b	5.60708e-06	0.37513	0.789	0.952	0.188936	1	Rap1b
Cers61	5.84388e-06	0.730832	0.728	0.761	0.196915	1	Cers6
Gtdc1	6.37392e-06	1.14209	0.579	0.602	0.214775	1	Gtdc1
Vasp	6.41048e-06	1.12149	0.561	0.589	0.216008	1	Vasp
Lst1	6.49099e-06	1.00912	0.632	0.736	0.21872	1	Lst1
Vegfa1	6.53426e-06	0.307469	0.149	0.309	0.220179	1	Vegfa
Cd441	7.11484e-06	0.457752	0.855	0.938	0.239742	1	Cd44
Herc4	7.2527e-06	1.32536	0.526	0.491	0.244387	1	Herc4
Brox	8.13259e-06	0.336494	0.136	0.292	0.274036	1	Brox
Prkch	8.51409e-06	1.64055	0.36	0.265	0.286891	1	Prkch
Cyp4f18	8.59635e-06	1.39514	0.263	0.159	0.289663	1	Cyp4f18
Map3k201	8.86232e-06	0.303258	0.197	0.379	0.298625	1	Map3k20
Il36g	9.05408e-06	0.936841	0.254	0.144	0.305086	1	Il36g
Qki	1.19281e-05	0.943707	0.68	0.781	0.401929	1	Qki
Ntng21	1.20291e-05	1.0955	0.399	0.29	0.405333	1	Ntng2
Tent5a	1.24249e-05	2.06299	0.303	0.204	0.418669	1	Tent5a
Synj1	1.43801e-05	1.0097	0.654	0.703	0.484553	1	Synj1
Trp53inp21	1.50699e-05	0.266691	0.184	0.352	0.507796	1	Trp53inp2
Sh3pxd2b	1.76045e-05	0.907309	0.276	0.498	0.593202	1	Sh3pxd2b
Stap1	1.80403e-05	1.20256	0.417	0.325	0.607886	1	Stap1
Xist	2.07341e-05	0.959589	0.811	0.909	0.698657	1	Xist
Cpd	2.074e-05	1.59327	0.285	0.186	0.698855	1	Cpd
Tnip11	2.08397e-05	0.755784	0.649	0.699	0.702215	1	Tnip1
Alcam	2.13973e-05	0.842188	0.842	0.857	0.721005	1	Alcam
E230029C05Rik	2.20093e-05	1.30639	0.329	0.226	0.741625	1	E230029C05Rik
Babam2	2.20903e-05	1.1063	0.68	0.705	0.744355	1	Babam2
Raph11	2.2142e-05	0.37984	0.421	0.691	0.746098	1	Raph1
S100a91	2.31313e-05	1.23597	0.465	0.379	0.779433	1	S100a9
Itga4	2.35357e-05	1.19693	0.601	0.63	0.793059	1	Itga4
Sephs2	2.3935e-05	1.3959	0.307	0.207	0.806514	1	Sephs2
Rubcnl	2.43531e-05	1.67427	0.289	0.196	0.820602	1	Rubcnl
Uso1	2.56099e-05	0.364246	0.316	0.522	0.862951	1	Uso1
Xrn2	2.60571e-05	0.398574	0.325	0.548	0.878019	1	Xrn2
Txndc11	2.74292e-05	0.571353	0.224	0.425	0.924254	1	Txndc11
Cyth3	2.82481e-05	1.93113	0.259	0.166	0.951849	1	Cyth3
Ppm1h	2.85199e-05	1.34438	0.596	0.587	0.961008	1	Ppm1h
Pstpip1	2.94502e-05	0.567176	0.158	0.31	0.992354	1	Pstpip1
F630028O10Rik	2.9977e-05	1.69106	0.285	0.194	1	1	F630028O10Rik
Snx24	3.18032e-05	0.271501	0.127	0.279	1	1	Snx24
Agtpbp11	3.45505e-05	0.463093	0.149	0.306	1	1	Agtpbp1
Nfkbiz1	3.80194e-05	0.53968	0.763	0.799	1	1	Nfkbiz
Grn	3.89414e-05	0.451006	0.338	0.552	1	1	Grn
Fbxo11	4.02947e-05	0.973109	0.658	0.717	1	1	Fbxo11
Lpp	4.28859e-05	1.10818	0.579	0.565	1	1	Lpp
Vti1a	4.57258e-05	1.3668	0.496	0.46	1	1	Vti1a
Ubash3b	4.85733e-05	1.5506	0.399	0.326	1	1	Ubash3b
Osbpl8	5.11612e-05	1.08191	0.636	0.657	1	1	Osbpl8
Myo1e	5.13187e-05	0.311339	0.136	0.288	1	1	Myo1e
Ppp3cb	5.35094e-05	0.278689	0.149	0.294	1	1	Ppp3cb
Ero1b	5.42533e-05	0.340555	0.193	0.364	1	1	Ero1b
Slc8a1	5.45949e-05	1.88394	0.509	0.484	1	1	Slc8a1
mt-Nd4l	5.98242e-05	0.535927	0.272	0.472	1	1	mt-Nd4l
Kdm1a	6.13454e-05	0.297113	0.149	0.292	1	1	Kdm1a
Cdkn1b	6.70766e-05	1.27616	0.43	0.364	1	1	Cdkn1b
Rin3	7.05317e-05	1.28257	0.461	0.41	1	1	Rin3
Vcpip1	7.55181e-05	0.385766	0.246	0.426	1	1	Vcpip1
Nipbl	7.98924e-05	0.938469	0.68	0.768	1	1	Nipbl
Kat6b	8.02621e-05	0.32582	0.184	0.351	1	1	Kat6b
Mafk	8.14432e-05	0.304564	0.149	0.29	1	1	Mafk
Ncoa2	8.72355e-05	1.45103	0.421	0.356	1	1	Ncoa2
Lilrb4a1	8.89965e-05	0.495647	0.82	0.908	1	1	Lilrb4a
Stx5a1	8.95171e-05	0.333221	0.346	0.563	1	1	Stx5a
Hnrnpul2	9.44637e-05	0.538865	0.197	0.368	1	1	Hnrnpul2
Pik3r5	9.64185e-05	0.945337	0.64	0.675	1	1	Pik3r5
Gtf2e2	9.7301e-05	0.327926	0.145	0.292	1	1	Gtf2e2
Lrch1	0.000101502	1.07775	0.553	0.549	1	1	Lrch1
Il6st	0.000106997	0.315335	0.145	0.28	1	1	Il6st
Gk	0.000112754	1.58599	0.338	0.267	1	1	Gk
Ptpn12	0.000114451	1.56144	0.43	0.369	1	1	Ptpn12
Fam117b	0.00012526	0.486669	0.268	0.453	1	1	Fam117b
Spag9	0.000131754	0.636177	0.811	0.906	1	1	Spag9
Lpar61	0.000133459	0.42958	0.158	0.307	1	1	Lpar6
Wars2	0.000147508	0.278449	0.162	0.31	1	1	Wars2
Mirt1	0.000152449	1.26625	0.316	0.229	1	1	Mirt1
Notch2	0.000155034	0.858473	0.658	0.728	1	1	Notch2
Nfat5	0.000155543	0.925722	0.632	0.682	1	1	Nfat5
Ppp2r5e	0.000155954	0.283041	0.14	0.284	1	1	Ppp2r5e
Prkcd	0.00015635	0.963177	0.522	0.498	1	1	Prkcd
Igsf61	0.000166695	0.543426	0.724	0.804	1	1	Igsf6
Macf1	0.000183963	1.42819	0.478	0.445	1	1	Macf1
Pi4k2a	0.000202799	0.295261	0.123	0.252	1	1	Pi4k2a
Gtf2f1	0.000207957	0.326385	0.158	0.295	1	1	Gtf2f1
Fus	0.000212049	0.919166	0.675	0.782	1	1	Fus
Abcb7	0.000212617	0.455891	0.237	0.397	1	1	Abcb7
Atp8b41	0.000213225	0.275581	0.439	0.638	1	1	Atp8b4
Zfp280d	0.000216904	0.310719	0.189	0.345	1	1	Zfp280d
Zhx2	0.000218518	0.839177	0.627	0.672	1	1	Zhx2
Sestd11	0.000218835	0.44995	0.469	0.705	1	1	Sestd1
Usf2	0.000219944	0.312426	0.175	0.317	1	1	Usf2
Snx101	0.000222988	0.814093	0.583	0.61	1	1	Snx10
Marcks1	0.000224503	0.394936	0.803	0.897	1	1	Marcks
Pla2g71	0.000231979	0.60047	0.728	0.798	1	1	Pla2g7
Errfi1	0.000232643	0.386437	0.237	0.397	1	1	Errfi1
Map3k8	0.000239081	1.41083	0.351	0.277	1	1	Map3k8
Tnks	0.000242779	0.592131	0.175	0.326	1	1	Tnks
Ikbke	0.000246781	1.09709	0.434	0.375	1	1	Ikbke
Rbms11	0.000246814	0.482262	0.811	0.905	1	1	Rbms1
Rbbp6	0.00024692	0.381864	0.355	0.561	1	1	Rbbp6
Pip4k2a	0.000247023	1.66529	0.469	0.433	1	1	Pip4k2a
Trip11	0.00024926	0.373878	0.189	0.333	1	1	Trip11
Ankrd11	0.00025045	0.883107	0.772	0.839	1	1	Ankrd11
Cep85l	0.000286135	1.77547	0.325	0.243	1	1	Cep85l
Zfp521	0.000298888	0.354668	0.127	0.25	1	1	Zfp52
Galnt11	0.000301437	0.41431	0.171	0.316	1	1	Galnt11
Tiam1	0.0003015	0.638963	0.175	0.326	1	1	Tiam1
Chmp3	0.000312931	0.300405	0.276	0.436	1	1	Chmp3
Tns3	0.000321038	0.553682	0.246	0.411	1	1	Tns3
Hdlbp	0.000322369	0.26604	0.425	0.651	1	1	Hdlbp
Larp4	0.000324027	0.288001	0.136	0.26	1	1	Larp4
Polb	0.000329865	0.29009	0.158	0.289	1	1	Polb
Apaf11	0.000343703	0.314306	0.259	0.425	1	1	Apaf1
Cdk11b	0.000360534	0.383526	0.228	0.397	1	1	Cdk11b
Filip1l	0.000366847	1.13915	0.636	0.681	1	1	Filip1l
Mark3	0.000369632	0.467711	0.237	0.405	1	1	Mark3
Pag1	0.000370543	1.44025	0.469	0.446	1	1	Pag1
Rassf3	0.000376407	0.433147	0.219	0.37	1	1	Rassf3
Aopep	0.000386805	0.535124	0.18	0.319	1	1	Aopep
Osbp1	0.000401501	0.579349	0.215	0.369	1	1	Osbp
Atp13a3	0.000418999	0.316559	0.325	0.51	1	1	Atp13a3
Gfpt1	0.000437542	1.09958	0.412	0.36	1	1	Gfpt1
Fnip1	0.000444093	0.5995	0.754	0.87	1	1	Fnip1
Kansl1	0.000451688	0.826155	0.632	0.728	1	1	Kansl1
Prkcb	0.00045742	1.38566	0.417	0.36	1	1	Prkcb
Il10ra	0.000466962	1.27533	0.504	0.504	1	1	Il10ra
Taf13	0.000493697	1.0558	0.175	0.321	1	1	Taf13
Clec4a3	0.000516532	1.11561	0.487	0.487	1	1	Clec4a3
Ewsr1	0.000521156	0.421734	0.333	0.524	1	1	Ewsr1
Slc12a6	0.000527075	1.31952	0.434	0.394	1	1	Slc12a6
Phf20	0.000557626	0.509215	0.215	0.364	1	1	Phf20
Ago3	0.000559694	0.481713	0.18	0.312	1	1	Ago3
Parl	0.000566887	0.398583	0.202	0.338	1	1	Parl
Raf1	0.000567566	1.18552	0.417	0.377	1	1	Raf1
Pde4b1	0.000599028	0.563787	0.842	0.898	1	1	Pde4b
Fpr21	0.000599177	0.857133	0.496	0.447	1	1	Fpr2
Apobec1	0.000621185	1.30677	0.509	0.499	1	1	Apobec1
Mob1b	0.000631138	0.358269	0.219	0.379	1	1	Mob1b
Dgkd	0.000656688	0.298704	0.171	0.297	1	1	Dgkd
Fbxo421	0.000670779	0.465226	0.228	0.378	1	1	Fbxo42
Zfp407	0.000675178	1.32542	0.496	0.459	1	1	Zfp407
Adar	0.000710717	0.27248	0.18	0.304	1	1	Adar
Nptn	0.000713714	1.04245	0.645	0.718	1	1	Nptn
Kcmf1	0.000740309	0.293795	0.346	0.536	1	1	Kcmf1
Ugp2	0.000744505	0.390515	0.215	0.355	1	1	Ugp2
Pnpla7	0.000776413	1.2188	0.412	0.355	1	1	Pnpla7
Bltp1	0.000780491	0.360284	0.241	0.397	1	1	Bltp1
Chordc1	0.000789586	0.359007	0.136	0.254	1	1	Chordc1
Bhlhe40	0.000821215	1.02715	0.5	0.51	1	1	Bhlhe40
Rabep11	0.000847245	0.304712	0.355	0.53	1	1	Rabep1
Usp8	0.000856248	0.464719	0.263	0.421	1	1	Usp8
Top2b	0.000874608	0.291523	0.206	0.351	1	1	Top2b
Ubn2	0.000887372	0.436288	0.32	0.511	1	1	Ubn2
Mib1	0.000895025	0.372822	0.228	0.371	1	1	Mib1
Syncrip	0.000913981	0.393037	0.311	0.483	1	1	Syncrip
Ddx5	0.000923508	0.340676	0.833	0.947	1	1	Ddx5
Ptk2b	0.000955835	1.66076	0.316	0.261	1	1	Ptk2b
Uba1	0.000961782	0.529243	0.184	0.316	1	1	Uba1
Naa15	0.000986625	0.296784	0.219	0.362	1	1	Naa15
Hnrnph3	0.000990714	0.599051	0.25	0.409	1	1	Hnrnph3
Epsti1	0.0010013	0.274107	0.259	0.404	1	1	Epsti1
Lims1	0.00101859	0.840603	0.623	0.675	1	1	Lims1
Mia3	0.00103516	0.27322	0.202	0.333	1	1	Mia3
Nod21	0.00104674	1.033	0.474	0.46	1	1	Nod2
D16Ertd472e	0.00104921	0.365031	0.197	0.338	1	1	D16Ertd472e
Bmp2k	0.00113328	0.363651	0.18	0.308	1	1	Bmp2k
Gatad2b	0.00113338	0.57882	0.237	0.383	1	1	Gatad2b
Trem11	0.00116733	0.821472	0.566	0.601	1	1	Trem1
Cnot4	0.00117954	0.400043	0.443	0.665	1	1	Cnot4
Hadha	0.00118025	0.515089	0.197	0.324	1	1	Hadha
Ino80	0.00120191	0.378753	0.25	0.414	1	1	Ino80
N4bp2l2	0.00121139	0.302573	0.333	0.507	1	1	N4bp2l2
Acbd31	0.00135612	0.254092	0.285	0.458	1	1	Acbd3
Chaserr	0.00136801	0.457322	0.311	0.49	1	1	Chaserr
Brd2	0.00139761	0.34814	0.395	0.585	1	1	Brd2
Atrx	0.00140521	0.46724	0.263	0.426	1	1	Atrx
Lpin21	0.00140777	0.340718	0.452	0.633	1	1	Lpin2
Ptpn1	0.00150349	0.631959	0.64	0.813	1	1	Ptpn1
Mical11	0.00151712	0.543877	0.154	0.264	1	1	Mical1
Cmss1	0.00152012	1.86873	0.566	0.586	1	1	Cmss1
Lrrc58	0.00152558	0.649532	0.254	0.399	1	1	Lrrc58
Basp1	0.00153708	0.443212	0.548	0.49	1	1	Basp1
Usp15	0.00154033	0.524149	0.237	0.39	1	1	Usp15
Golga7	0.00154317	0.420443	0.162	0.277	1	1	Golga7
Morc3	0.00155746	0.335066	0.228	0.357	1	1	Morc3
Ppp2r5a	0.00156467	0.870889	0.57	0.643	1	1	Ppp2r5a
Nt5c2	0.00162531	0.309193	0.154	0.271	1	1	Nt5c2
Srsf2	0.00162885	0.391763	0.509	0.704	1	1	Srsf2
Snx8	0.00164635	0.790874	0.206	0.343	1	1	Snx8
Birc31	0.00168002	0.536989	0.732	0.857	1	1	Birc3
Gab2	0.00169394	0.966288	0.728	0.828	1	1	Gab2
Icam1	0.00170171	0.661921	0.627	0.681	1	1	Icam1
Rchy11	0.00171238	0.256181	0.215	0.356	1	1	Rchy1
Slfn8	0.0017306	0.494709	0.224	0.361	1	1	Slfn8
Copa	0.00174034	0.332838	0.316	0.482	1	1	Copa
Cpsf6	0.00175681	0.452395	0.167	0.289	1	1	Cpsf6
Tom1l2	0.00181958	0.649044	0.202	0.343	1	1	Tom1l2
Ddx21	0.00182264	0.330231	0.254	0.397	1	1	Ddx21
Klhl24	0.0018477	0.77706	0.601	0.661	1	1	Klhl24
Rap1a	0.00186728	0.751351	0.667	0.823	1	1	Rap1a
Hapstr1	0.00187052	0.441577	0.368	0.559	1	1	Hapstr1
Mef2a	0.00188225	1.1831	0.57	0.646	1	1	Mef2a
Pacs2	0.00188264	0.309757	0.224	0.361	1	1	Pacs2
Mxi1	0.00189643	0.332175	0.333	0.522	1	1	Mxi1
Abl2	0.00192731	0.548781	0.193	0.326	1	1	Abl2
Smad3	0.00196673	1.3363	0.408	0.367	1	1	Smad3
Pggt1b	0.0020668	0.369425	0.171	0.29	1	1	Pggt1b
Sf3b1	0.00207848	0.303451	0.513	0.765	1	1	Sf3b1
Calu	0.00214306	0.829523	0.145	0.259	1	1	Calu
Akap9	0.0022153	0.661169	0.202	0.336	1	1	Akap9
Cirbp	0.00222915	0.823407	0.193	0.319	1	1	Cirbp
Nf1	0.00224662	0.5104	0.232	0.372	1	1	Nf1
Shoc2	0.00226734	0.526835	0.211	0.343	1	1	Shoc2
Bcl2a1a1	0.00230242	0.666187	0.575	0.57	1	1	Bcl2a1a
Chd2	0.00230243	0.815698	0.649	0.701	1	1	Chd2
Akap13	0.00233965	0.907957	0.57	0.603	1	1	Akap13
Tpi1	0.00235011	0.298761	0.149	0.255	1	1	Tpi1
Camk1d	0.00244555	1.19556	0.614	0.659	1	1	Camk1d
Cpne1	0.00245014	0.304299	0.206	0.338	1	1	Cpne1
Rufy3	0.00247749	0.585498	0.237	0.368	1	1	Rufy3
Xylt11	0.00250898	0.959269	0.693	0.728	1	1	Xylt1
Itgb2	0.00253527	0.980321	0.456	0.446	1	1	Itgb2
Relch	0.00254828	0.491476	0.158	0.276	1	1	Relch
Hnrnpl	0.0025599	0.302121	0.25	0.383	1	1	Hnrnpl
Tgs1	0.00257994	0.351631	0.158	0.265	1	1	Tgs1
Wdr45b	0.00259244	0.340745	0.25	0.385	1	1	Wdr45b
Impact	0.00260157	0.366082	0.32	0.481	1	1	Impact
Dctn4	0.00266387	0.38402	0.272	0.422	1	1	Dctn4
Ralgapa2	0.00266898	0.540967	0.211	0.333	1	1	Ralgapa2
Bsdc1	0.00274549	0.548929	0.184	0.305	1	1	Bsdc1
Plekhm21	0.00276853	0.446186	0.382	0.565	1	1	Plekhm2
Rsf1	0.00277983	0.431417	0.241	0.399	1	1	Rsf1
Etnk1	0.0027913	0.304985	0.197	0.313	1	1	Etnk1
Cept1	0.00279843	0.968502	0.496	0.52	1	1	Cept1
Xrcc4	0.00282126	0.521788	0.189	0.311	1	1	Xrcc4
Arhgap15	0.00284635	0.942102	0.689	0.775	1	1	Arhgap15
Arnt	0.00292153	0.716053	0.18	0.305	1	1	Arnt
Slc7a8	0.00294971	0.317485	0.311	0.45	1	1	Slc7a8
Trpc4ap	0.00301104	0.512273	0.25	0.399	1	1	Trpc4ap
Norad	0.00302472	0.452422	0.202	0.322	1	1	Norad
Slc44a2	0.00310922	1.67441	0.276	0.215	1	1	Slc44a2
Fbxo38	0.00311779	0.676873	0.224	0.351	1	1	Fbxo38
Mapk1	0.00312738	0.331956	0.404	0.583	1	1	Mapk1
Mki671	0.00314465	0.601592	0.202	0.316	1	1	Mki67
Rasgrp41	0.00316959	0.7079	0.149	0.252	1	1	Rasgrp4
Csf1r	0.00324567	0.824213	0.623	0.716	1	1	Csf1r
Cd244a	0.00332709	1.44556	0.342	0.298	1	1	Cd244a
St7	0.00336422	1.2096	0.452	0.424	1	1	St7
Ssh2	0.00342427	1.37127	0.5	0.504	1	1	Ssh2
Gna13	0.003543	0.300265	0.478	0.702	1	1	Gna13
Frs2	0.00356492	0.788145	0.171	0.28	1	1	Frs2
Rnmt	0.00359193	0.282565	0.149	0.256	1	1	Rnmt
Iqgap2	0.00361743	0.323908	0.215	0.338	1	1	Iqgap2
Myo9b	0.00361802	1.31889	0.417	0.39	1	1	Myo9b
Immt	0.00362458	0.377058	0.171	0.27	1	1	Immt
Malt11	0.00365872	0.521927	0.719	0.744	1	1	Malt1
Hyou11	0.0036834	0.5462	0.25	0.383	1	1	Hyou1
Sp1	0.00372747	0.369706	0.149	0.252	1	1	Sp1
Wipi2	0.00373942	0.56518	0.167	0.286	1	1	Wipi2
Ccdc134	0.00376015	0.353093	0.145	0.25	1	1	Ccdc134
Rsrp1	0.00377192	0.572904	0.825	0.914	1	1	Rsrp1
Gbf1	0.00384282	0.521983	0.268	0.411	1	1	Gbf1
Elf4	0.0038891	1.28328	0.351	0.301	1	1	Elf4
Zyg11b	0.00389016	0.664468	0.145	0.254	1	1	Zyg11b
Pura	0.00394283	0.659807	0.171	0.285	1	1	Pura
Chd7	0.00394559	0.609414	0.311	0.478	1	1	Chd7
Tbc1d23	0.00395482	0.360295	0.237	0.363	1	1	Tbc1d23
Ripk2	0.00399297	1.00007	0.43	0.391	1	1	Ripk2
Rap1gds1	0.00407115	1.20009	0.439	0.411	1	1	Rap1gds1
Ccz1	0.00410683	0.572802	0.158	0.262	1	1	Ccz1
Tnfrsf1b1	0.0041273	0.5791	0.684	0.789	1	1	Tnfrsf1b
Foxo3	0.00417118	0.269637	0.202	0.324	1	1	Foxo3
Nisch1	0.00417526	0.475441	0.259	0.403	1	1	Nisch
Pik3cg	0.00420011	0.971359	0.263	0.195	1	1	Pik3cg
Auh	0.00420897	0.321197	0.276	0.423	1	1	Auh
Uhrf2	0.00421126	0.407295	0.303	0.461	1	1	Uhrf2
Madd	0.00421457	1.56073	0.439	0.42	1	1	Madd
Fxr1	0.00430116	0.613442	0.329	0.493	1	1	Fxr1
Mtmr61	0.00437461	0.292465	0.303	0.456	1	1	Mtmr6
Atf7	0.0043902	0.497948	0.228	0.364	1	1	Atf7
Dhx15	0.00439723	0.477452	0.346	0.517	1	1	Dhx15
2610037D02Rik1	0.0044647	0.585436	0.215	0.346	1	1	2610037D02Rik
Taok3	0.00448861	0.525102	0.241	0.391	1	1	Taok3
Atf7ip	0.00451896	1.11452	0.5	0.518	1	1	Atf7ip
Ankrd33b	0.00456184	1.0349	0.351	0.3	1	1	Ankrd33b
Zcchc7	0.00466158	1.10887	0.57	0.585	1	1	Zcchc7
Sf1	0.00468779	0.403782	0.386	0.561	1	1	Sf1
Rnf4	0.0047183	0.28275	0.197	0.312	1	1	Rnf4
Camkk2	0.004804	1.18588	0.395	0.367	1	1	Camkk2
Ankfy1	0.00485084	0.658231	0.237	0.378	1	1	Ankfy1
Prcp	0.00489207	0.330023	0.263	0.395	1	1	Prcp
Chka	0.00490734	1.01706	0.447	0.438	1	1	Chka
Grb2	0.00491302	0.462848	0.715	0.82	1	1	Grb2
Gps2	0.00491768	0.559077	0.215	0.352	1	1	Gps2
Wwp2	0.00500508	1.11044	0.478	0.466	1	1	Wwp2
Furin	0.00500622	0.42934	0.311	0.464	1	1	Furin
Pum1	0.00502362	0.350856	0.329	0.504	1	1	Pum1
Ccnl1	0.0052754	0.720032	0.697	0.821	1	1	Ccnl1
Atxn31	0.00532818	0.533501	0.171	0.272	1	1	Atxn3
Tes1	0.00535505	0.763581	0.566	0.612	1	1	Tes
Zfp2631	0.00535874	0.31279	0.32	0.466	1	1	Zfp263
Rab11fip11	0.00547707	0.647853	0.575	0.593	1	1	Rab11fip1
Xdh1	0.00556377	0.319381	0.211	0.315	1	1	Xdh
Fgd4	0.00564174	1.92154	0.259	0.203	1	1	Fgd4
Tnfaip31	0.00567523	0.432572	0.715	0.752	1	1	Tnfaip3
Ncf1	0.00569418	0.912474	0.522	0.558	1	1	Ncf1
Ubtf	0.00579884	0.368381	0.189	0.293	1	1	Ubtf
Wdr33	0.00586387	0.264937	0.32	0.474	1	1	Wdr33
Slc26a21	0.00588602	0.280516	0.193	0.308	1	1	Slc26a2
Rnf141	0.0059011	0.297337	0.202	0.319	1	1	Rnf14
Snx13	0.00594478	0.286375	0.158	0.258	1	1	Snx13
Supt16	0.00595402	0.503555	0.189	0.305	1	1	Supt16
Zfp7031	0.00598466	0.332716	0.254	0.384	1	1	Zfp703
Traf3	0.00605522	0.802819	0.579	0.626	1	1	Traf3
Slfn4	0.00610575	1.09961	0.263	0.201	1	1	Slfn4
Tnks2	0.00619219	0.402923	0.263	0.406	1	1	Tnks2
Mrps28	0.00619459	0.925254	0.355	0.54	1	1	Mrps28
Mvp	0.00626025	0.653707	0.263	0.396	1	1	Mvp
Kcnq1ot1	0.00626312	0.723053	0.154	0.256	1	1	Kcnq1ot1
Dock101	0.00626434	0.437143	0.789	0.858	1	1	Dock10
Rgl1	0.00628687	0.350009	0.272	0.408	1	1	Rgl1
Tcn2	0.00630311	0.449573	0.316	0.472	1	1	Tcn2
Cwf19l2	0.00638483	0.265076	0.162	0.265	1	1	Cwf19l2
Med1	0.00653392	0.441635	0.184	0.292	1	1	Med1
Ppp2r2a	0.00670225	0.40844	0.325	0.463	1	1	Ppp2r2a
Ube2h	0.00683947	0.369426	0.355	0.518	1	1	Ube2h
Nrip1	0.00686319	1.45551	0.39	0.361	1	1	Nrip1
Ubn11	0.00687938	0.463431	0.487	0.711	1	1	Ubn1
Zfp871	0.00688861	0.417066	0.202	0.31	1	1	Zfp871
Stk38	0.00696425	1.41641	0.342	0.31	1	1	Stk38
Smarca4	0.00698183	0.731198	0.158	0.263	1	1	Smarca4
Fry	0.00708189	1.41553	0.316	0.273	1	1	Fry
Abcf1	0.00709653	0.515199	0.193	0.307	1	1	Abcf1
Ets21	0.00727455	0.565471	0.649	0.759	1	1	Ets2
Klf2	0.00728188	1.01992	0.447	0.423	1	1	Klf2
Lnpep	0.00728879	0.981072	0.531	0.576	1	1	Lnpep
Lrmda1	0.00730559	0.796649	0.645	0.68	1	1	Lrmda
Gpd2	0.00731108	1.09796	0.434	0.42	1	1	Gpd2
Hook3	0.00731405	0.609298	0.197	0.31	1	1	Hook3
Skil	0.00735431	0.744136	0.61	0.72	1	1	Skil
Litaf1	0.00739615	0.281475	0.803	0.951	1	1	Litaf
Cert1	0.00740773	0.405315	0.294	0.434	1	1	Cert1
Ptpra	0.00753346	0.45527	0.189	0.3	1	1	Ptpra
Sec16a	0.00760274	0.324679	0.175	0.282	1	1	Sec16a
Appl1	0.00761858	0.577683	0.206	0.322	1	1	Appl1
Nufip2	0.0076589	1.31343	0.509	0.531	1	1	Nufip2
Bptf	0.00768646	0.677397	0.254	0.389	1	1	Bptf
Plec	0.00782144	0.876354	0.316	0.474	1	1	Plec
Ccnl2	0.00793744	0.371622	0.307	0.46	1	1	Ccnl2
Bnip3l	0.00798401	0.470814	0.338	0.505	1	1	Bnip3l
Amfr	0.00807736	0.347613	0.18	0.286	1	1	Amfr
Hipk3	0.0080884	0.316141	0.281	0.419	1	1	Hipk3
Acod11	0.00816227	0.48207	0.539	0.499	1	1	Acod1
Dlg1	0.00823735	0.426386	0.303	0.448	1	1	Dlg1
Ccny	0.00829959	0.694519	0.211	0.339	1	1	Ccny
Ube2f	0.0083649	0.387794	0.434	0.605	1	1	Ube2f
Gm56906	0.00845551	0.252737	0.346	0.481	1	1	Gm56906
B2m	0.00851355	0.255203	0.811	0.986	1	1	B2m
Vps41	0.0086425	0.322395	0.175	0.277	1	1	Vps41
Flii	0.00865324	0.334793	0.18	0.283	1	1	Flii
Rasa3	0.00875666	0.252168	0.285	0.424	1	1	Rasa3
Qrich1	0.00879004	0.387504	0.303	0.452	1	1	Qrich1
Csf3r1	0.00882337	1.00389	0.496	0.529	1	1	Csf3r
Zfp292	0.00899594	0.41125	0.171	0.271	1	1	Zfp292
Serinc11	0.0091522	0.320402	0.425	0.633	1	1	Serinc1
Ogt	0.00943443	0.722914	0.596	0.666	1	1	Ogt
Pfkfb3	0.00952893	0.254733	0.202	0.306	1	1	Pfkfb3
Bcl2a1d1	0.00958316	0.533781	0.623	0.634	1	1	Bcl2a1d
Polr2a	0.00976163	1.62408	0.535	0.577	1	1	Polr2a
Add3	0.00978765	0.765427	0.171	0.276	1	1	Add3
Eed	0.00981596	0.438495	0.193	0.301	1	1	Eed
Magt11	0.00996968	0.268406	0.504	0.698	1	1	Magt1
Fam107b	0.00997981	0.367204	0.325	0.478	1	1	Fam107b
C1qb	1.17537e-209	5.41989	0.788	0.032	3.96052e-205	2	C1qb
C1qc	1.08421e-198	5.41775	0.74	0.028	3.65336e-194	2	C1qc
C1qa	2.40026e-191	5.3659	0.747	0.033	8.08792e-187	2	C1qa
Dcstamp	4.81031e-169	6.71065	0.589	0.018	1.62088e-164	2	Dcstamp
Zmynd15	5.48961e-138	6.75691	0.534	0.023	1.84978e-133	2	Zmynd15
Cd72	4.23476e-130	6.49885	0.418	0.009	1.42695e-125	2	Cd72
Tafa2	1.71766e-111	7.2587	0.349	0.006	5.78781e-107	2	Tafa2
H2-Eb1	1.79034e-94	2.89475	0.945	0.212	6.03273e-90	2	H2-Eb1
H2-Ab1	6.60458e-88	2.48571	0.925	0.199	2.22548e-83	2	H2-Ab1
H2-Aa	6.65846e-88	2.53142	0.938	0.213	2.24364e-83	2	H2-Aa
Axl	2.89626e-80	4.82884	0.39	0.026	9.75922e-76	2	Axl
Pmepa1	1.86425e-78	3.99144	0.616	0.097	6.28177e-74	2	Pmepa1
Cacna1a	2.842e-72	3.95962	0.39	0.03	9.57639e-68	2	Cacna1a
Tmcc3	4.12037e-72	4.18515	0.61	0.107	1.3884e-67	2	Tmcc3
Rnf180	4.8458e-70	4.30939	0.37	0.028	1.63284e-65	2	Rnf180
Cd74	2.16902e-67	2.8292	0.993	0.575	7.30875e-63	2	Cd74
Dnase1l3	8.27949e-63	6.07245	0.26	0.012	2.78986e-58	2	Dnase1l3
Cd63	6.3235e-61	3.86439	0.781	0.292	2.13077e-56	2	Cd63
Ccl22	5.7926e-58	2.12846	0.26	0.014	1.95188e-53	2	Ccl22
Cd81	3.7079e-55	3.64165	0.507	0.09	1.24942e-50	2	Cd81
Itga9	4.71174e-54	3.25694	0.432	0.059	1.58767e-49	2	Itga9
Ms4a7	5.05137e-54	3.73415	0.699	0.225	1.70211e-49	2	Ms4a7
Apbb2	7.54142e-51	4.21415	0.363	0.045	2.54116e-46	2	Apbb2
H2-Ea	1.86587e-48	1.86264	0.61	0.13	6.28722e-44	2	H2-Ea
Tanc2	3.28747e-48	3.31028	0.486	0.093	1.10775e-43	2	Tanc2
Cadm1	8.45834e-48	3.09663	0.548	0.125	2.85012e-43	2	Cadm1
Blnk	2.36351e-42	3.03101	0.438	0.083	7.96407e-38	2	Blnk
Creb5	7.49541e-42	3.18691	0.555	0.152	2.52565e-37	2	Creb5
Rgs1	1.23908e-39	3.40805	0.76	0.396	4.17519e-35	2	Rgs1
Dab2	2.46688e-38	2.18631	0.541	0.145	8.31241e-34	2	Dab2
Apoe	4.69853e-38	3.9682	0.829	0.616	1.58322e-33	2	Apoe
Rhoc	5.48958e-38	4.3454	0.253	0.027	1.84977e-33	2	Rhoc
Pxdc1	4.27034e-36	3.38909	0.308	0.046	1.43893e-31	2	Pxdc1
Cst3	4.19019e-32	2.59771	0.89	0.918	1.41193e-27	2	Cst3
Col27a1	7.07397e-31	3.51905	0.274	0.042	2.38365e-26	2	Col27a1
mt-Cytb	7.41771e-30	1.07821	0.959	0.984	2.49947e-25	2	mt-Cytb
C3ar1	1.07831e-29	2.33311	0.336	0.065	3.63348e-25	2	C3ar1
Arhgap22	4.04311e-29	2.87319	0.411	0.103	1.36237e-24	2	Arhgap22
Basp11	6.3477e-28	2.23075	0.747	0.476	2.13892e-23	2	Basp1
Frmd4a	3.20138e-27	3.09163	0.301	0.059	1.07874e-22	2	Frmd4a
Phf11b	1.73613e-26	3.5925	0.288	0.055	5.85005e-22	2	Phf11b
Dst	2.11005e-25	2.21409	0.527	0.203	7.11002e-21	2	Dst
Ldlrad4	9.35076e-25	2.45749	0.479	0.168	3.15083e-20	2	Ldlrad4
Vcam1	3.38455e-24	3.39364	0.301	0.068	1.14046e-19	2	Vcam1
Svbp	3.71198e-24	3.08884	0.384	0.11	1.25079e-19	2	Svbp
Ptms	8.89169e-24	2.38705	0.555	0.248	2.99615e-19	2	Ptms
Hexb	2.59483e-23	2.46713	0.589	0.292	8.74353e-19	2	Hexb
Sdc4	3.76317e-23	2.06037	0.753	0.481	1.26804e-18	2	Sdc4
mt-Co3	6.34705e-22	0.734053	0.979	0.995	2.1387e-17	2	mt-Co3
Mmp14	1.65446e-21	2.22183	0.329	0.088	5.57485e-17	2	Mmp14
E330020D12Rik	8.85703e-21	2.81842	0.397	0.131	2.98446e-16	2	E330020D12Rik
Ppfibp1	1.18162e-20	2.22036	0.349	0.103	3.98158e-16	2	Ppfibp1
Cxcl16	1.65624e-19	1.97655	0.685	0.48	5.58088e-15	2	Cxcl16
Acp5	2.0968e-19	2.50083	0.527	0.244	7.06538e-15	2	Acp5
Ccl4	2.75784e-19	4.18676	0.493	0.224	9.29283e-15	2	Ccl4
mt-Atp6	4.42574e-19	0.675403	0.979	0.997	1.4913e-14	2	mt-Atp6
Ccnd2	4.49499e-19	2.39988	0.37	0.122	1.51463e-14	2	Ccnd2
Pfn1	2.00739e-18	1.10899	0.925	0.892	6.76409e-14	2	Pfn1
Tent5c	2.48606e-18	2.73905	0.281	0.075	8.37703e-14	2	Tent5c
Pmp22	1.33602e-17	1.76684	0.349	0.111	4.50186e-13	2	Pmp22
Myo1e1	3.42729e-17	1.91191	0.521	0.248	1.15486e-12	2	Myo1e
Lgals3bp	1.35996e-16	2.48072	0.322	0.104	4.58252e-12	2	Lgals3bp
mt-Nd1	2.3665e-16	0.769631	0.911	0.971	7.97415e-12	2	mt-Nd1
H2-K1	2.53956e-16	0.814074	0.897	0.915	8.5573e-12	2	H2-K1
mt-Co2	2.87775e-16	0.574188	0.959	0.995	9.69688e-12	2	mt-Co2
Hpgds	9.17761e-16	2.21365	0.418	0.177	3.09249e-11	2	Hpgds
Plekho1	1.27488e-15	1.89242	0.336	0.114	4.29585e-11	2	Plekho1
Hmgn1	5.74969e-15	1.87801	0.507	0.254	1.93742e-10	2	Hmgn1
Rplp1	6.44519e-15	0.770483	0.986	0.974	2.17177e-10	2	Rplp1
Cd86	7.41208e-15	1.158	0.822	0.811	2.49757e-10	2	Cd86
Fcgr1	7.59381e-15	1.74307	0.507	0.257	2.55881e-10	2	Fcgr1
Socs1	1.26268e-14	2.68413	0.26	0.077	4.25474e-10	2	Socs1
Tmsb4x	3.92459e-14	0.863284	1	0.984	1.32243e-09	2	Tmsb4x
Rgs10	6.95131e-14	2.15462	0.548	0.351	2.34231e-09	2	Rgs10
mt-Nd4	1.82013e-13	0.685911	0.932	0.973	6.13311e-09	2	mt-Nd4
Ttc39b	2.48318e-13	1.93079	0.342	0.136	8.36731e-09	2	Ttc39b
Adap2	3.42055e-13	1.98619	0.281	0.097	1.15259e-08	2	Adap2
mt-Nd2	4.33358e-13	0.810606	0.918	0.938	1.46024e-08	2	mt-Nd2
Frmd4b	4.3637e-13	1.83037	0.39	0.172	1.47039e-08	2	Frmd4b
Ccl5	9.17098e-13	4.84768	0.349	0.155	3.09025e-08	2	Ccl5
AW112010	1.06055e-12	3.87685	0.26	0.089	3.57362e-08	2	AW112010
Maml2	1.28375e-12	1.47191	0.616	0.402	4.32572e-08	2	Maml2
Oasl1	1.36246e-12	3.07333	0.411	0.205	4.59094e-08	2	Oasl1
Tnfrsf12a	2.1664e-12	1.86269	0.308	0.114	7.29991e-08	2	Tnfrsf12a
Tmem176a	2.61708e-12	2.28128	0.438	0.228	8.8185e-08	2	Tmem176a
Swap70	6.96093e-12	1.61753	0.445	0.231	2.34556e-07	2	Swap70
Ifi30	7.84026e-12	1.60352	0.658	0.535	2.64185e-07	2	Ifi30
Lmna	1.25355e-11	2.13524	0.575	0.387	4.22397e-07	2	Lmna
Bst2	1.59001e-11	1.78148	0.63	0.471	5.3577e-07	2	Bst2
Ktn1	1.78426e-11	2.47671	0.452	0.265	6.01225e-07	2	Ktn1
Lap3	2.73993e-11	2.66943	0.315	0.135	9.23246e-07	2	Lap3
Pik3r1	2.92667e-11	1.86957	0.596	0.438	9.8617e-07	2	Pik3r1
Gm49662	5.87851e-11	2.47672	0.274	0.108	1.98082e-06	2	Gm49662
Il1a	7.14923e-11	2.23244	0.548	0.346	2.40901e-06	2	Il1a
Aif1	9.91499e-11	2.32792	0.486	0.298	3.34096e-06	2	Aif1
Immp2l	1.22455e-10	1.87096	0.308	0.126	4.12623e-06	2	Immp2l
Ppia	1.25463e-10	0.609908	0.952	0.949	4.22759e-06	2	Ppia
Fosb	1.85604e-10	2.14965	0.329	0.15	6.25411e-06	2	Fosb
Mylip1	1.97962e-10	1.40497	0.445	0.243	6.67053e-06	2	Mylip
Snhg15	2.28483e-10	1.53929	0.527	0.34	7.69896e-06	2	Snhg15
Fmnl2	4.65691e-10	1.68208	0.507	0.32	1.56919e-05	2	Fmnl2
Rnf121	6.20093e-10	1.72641	0.308	0.134	2.08947e-05	2	Rnf121
Hsp90ab1	6.84341e-10	0.851164	0.87	0.9	2.30596e-05	2	Hsp90ab1
H2-Q6	7.96979e-10	1.51278	0.349	0.165	2.6855e-05	2	H2-Q6
Foxn3	8.54645e-10	1.16151	0.651	0.53	2.87981e-05	2	Foxn3
Cpq	1.81768e-09	1.87013	0.267	0.112	6.12486e-05	2	Cpq
H2-T23	1.94786e-09	2.17428	0.322	0.153	6.56351e-05	2	H2-T23
Anxa5	2.20145e-09	1.21091	0.74	0.79	7.41802e-05	2	Anxa5
Ly86	3.58658e-09	1.59956	0.486	0.325	0.000120853	2	Ly86
Plcl1	4.57755e-09	1.18509	0.438	0.238	0.000154245	2	Plcl1
Isg15	5.0488e-09	2.40709	0.644	0.533	0.000170124	2	Isg15
Usp18	5.46255e-09	2.94155	0.267	0.118	0.000184066	2	Usp18
Cxcl10	5.71781e-09	3.93068	0.322	0.165	0.000192667	2	Cxcl10
Ptma	1.12147e-08	0.662586	0.904	0.942	0.000377891	2	Ptma
Cdk141	2.68604e-08	1.41666	0.521	0.362	0.000905089	2	Cdk14
Cxcl1	3.18531e-08	2.21234	0.514	0.384	0.00107332	2	Cxcl1
Igsf8	4.37172e-08	1.59942	0.37	0.207	0.00147309	2	Igsf8
Large1	5.39502e-08	1.16992	0.295	0.136	0.00181791	2	Large1
Rpl12	7.12957e-08	0.629526	0.911	0.94	0.00240238	2	Rpl12
Actb	1.09458e-07	0.460551	0.993	0.988	0.00368829	2	Actb
Sbf2	1.12518e-07	1.59797	0.308	0.154	0.00379141	2	Sbf2
Msi2	2.2719e-07	1.4655	0.322	0.167	0.0076554	2	Msi2
Calm1	3.34079e-07	0.658404	0.87	0.935	0.0112571	2	Calm1
Dpysl2	7.68094e-07	1.88558	0.253	0.119	0.0258817	2	Dpysl2
Dhx401	9.45708e-07	0.37102	0.329	0.593	0.0318666	2	Dhx40
Tmem176b	1.00017e-06	1.65249	0.397	0.256	0.0337016	2	Tmem176b
Galnt7	1.05312e-06	1.31142	0.274	0.136	0.035486	2	Galnt7
Cbx4	1.26539e-06	1.59775	0.281	0.143	0.0426387	2	Cbx4
Nhp2	1.38607e-06	1.51985	0.479	0.359	0.0467049	2	Nhp2
Prdx1	1.51195e-06	0.859481	0.815	0.823	0.0509468	2	Prdx1
Bcl2a1b	2.18425e-06	0.814968	0.767	0.667	0.0736005	2	Bcl2a1b
Sap30	2.22023e-06	1.68058	0.301	0.172	0.074813	2	Sap30
H2-D1	2.39915e-06	0.499471	0.932	0.96	0.0808416	2	H2-D1
Blvrb	2.87559e-06	1.63101	0.356	0.219	0.096896	2	Blvrb
Irak1bp1	3.35172e-06	2.11401	0.267	0.141	0.11294	2	Irak1bp1
H2-Q7	3.53714e-06	1.40883	0.452	0.344	0.119187	2	H2-Q7
Smad7	3.98139e-06	1.55306	0.295	0.165	0.134157	2	Smad7
Rps20	4.72799e-06	0.540823	0.973	0.961	0.159315	2	Rps20
Dpys	4.96622e-06	1.48564	0.295	0.163	0.167342	2	Dpys
Flnb	5.46227e-06	1.44399	0.445	0.305	0.184057	2	Flnb
Il7r1	6.35767e-06	0.893894	0.596	0.467	0.214228	2	Il7r
Selenow	6.42762e-06	1.21628	0.678	0.629	0.216585	2	Selenow
mt-Nd3	7.27218e-06	0.852713	0.712	0.703	0.245043	2	mt-Nd3
Nopchap1	1.11813e-05	1.54081	0.253	0.131	0.376766	2	Nopchap1
Plpbp	1.22834e-05	1.18402	0.315	0.184	0.413902	2	Plpbp
Sfmbt1	1.49429e-05	1.63085	0.315	0.187	0.503515	2	Sfmbt1
Bach2	1.51517e-05	1.9613	0.377	0.26	0.510553	2	Bach2
Med29	2.3287e-05	1.34052	0.329	0.204	0.784678	2	Med29
Snx29	2.44695e-05	1.67285	0.322	0.208	0.824524	2	Snx29
Jund	2.45496e-05	1.26608	0.658	0.586	0.827222	2	Jund
Ctsz	2.57903e-05	0.492415	0.836	0.949	0.869031	2	Ctsz
Gatm	3.64522e-05	1.92665	0.411	0.327	1	2	Gatm
Ywhah	3.77627e-05	1.40659	0.418	0.303	1	2	Ywhah
H3f3b	3.84729e-05	0.532206	0.938	0.975	1	2	H3f3b
mt-Nd4l1	3.95624e-05	0.919034	0.534	0.441	1	2	mt-Nd4l
Rgs2	4.43486e-05	1.5394	0.432	0.322	1	2	Rgs2
Baiap2	5.06767e-05	1.54561	0.253	0.144	1	2	Baiap2
Ftl1	5.51263e-05	0.78961	0.993	0.967	1	2	Ftl1
Gm47283	6.9998e-05	0.687535	0.699	0.684	1	2	Gm47283
Ralgapb	7.53803e-05	0.304782	0.103	0.26	1	2	Ralgapb
B2m1	8.57846e-05	0.305726	0.938	0.967	1	2	B2m
Pdlim4	9.6224e-05	1.0797	0.26	0.148	1	2	Pdlim4
Spred1	0.0001128	1.3848	0.363	0.258	1	2	Spred1
Tcf4	0.000114846	0.386635	0.459	0.347	1	2	Tcf4
Ripk21	0.000134054	1.11523	0.479	0.388	1	2	Ripk2
Abhd12	0.000138537	1.07033	0.342	0.226	1	2	Abhd12
Vgll4	0.000150291	1.30274	0.274	0.167	1	2	Vgll4
Mgat4a	0.000156964	1.08755	0.342	0.232	1	2	Mgat4a
Atp6v1f	0.000167941	0.842701	0.788	0.808	1	2	Atp6v1f
Specc1	0.000172236	1.12653	0.315	0.203	1	2	Specc1
Dennd1a	0.000174101	0.839654	0.507	0.411	1	2	Dennd1a
Jpt1	0.000188602	0.970766	0.555	0.493	1	2	Jpt1
Cd82	0.000205737	1.06839	0.363	0.257	1	2	Cd82
Xaf1	0.000218837	1.33299	0.404	0.317	1	2	Xaf1
Psenen	0.000244198	0.96005	0.548	0.512	1	2	Psenen
Mgat5	0.000289597	1.57237	0.274	0.173	1	2	Mgat5
Sumo2	0.000308576	0.945732	0.589	0.541	1	2	Sumo2
Akap131	0.000353498	0.680715	0.637	0.596	1	2	Akap13
Gpr183	0.000386486	1.42849	0.37	0.255	1	2	Gpr183
Rtp4	0.000388908	1.3265	0.356	0.252	1	2	Rtp4
Pea15a	0.000406285	1.2284	0.322	0.22	1	2	Pea15a
Ubc	0.000418387	0.598877	0.815	0.878	1	2	Ubc
Tob2	0.000464953	1.59534	0.336	0.249	1	2	Tob2
Nus1	0.000471806	0.287647	0.171	0.33	1	2	Nus1
Cd52	0.000472275	0.826428	0.836	0.864	1	2	Cd52
Zeb1	0.000551538	1.21207	0.336	0.224	1	2	Zeb1
P4ha1	0.000614131	1.17346	0.336	0.248	1	2	P4ha1
Clic1	0.000631128	1.01201	0.651	0.676	1	2	Clic1
Ctss1	0.000649321	0.727737	0.877	0.923	1	2	Ctss
Tgfbr11	0.000663356	1.33939	0.466	0.407	1	2	Tgfbr1
Psme2	0.000709502	1.2122	0.61	0.569	1	2	Psme2
mt-Nd5	0.000759589	0.475231	0.692	0.648	1	2	mt-Nd5
mt-Co1	0.000803063	0.281753	0.945	0.993	1	2	mt-Co1
Ctsb	0.000840326	0.52727	0.815	0.933	1	2	Ctsb
Havcr2	0.000875014	1.07347	0.411	0.324	1	2	Havcr2
Stx4a	0.000931935	1.18941	0.288	0.203	1	2	Stx4a
Anxa3	0.000947618	1.22849	0.342	0.24	1	2	Anxa3
Pdcd5	0.000966036	1.31425	0.342	0.252	1	2	Pdcd5
Simc1	0.000992689	1.10412	0.274	0.18	1	2	Simc1
Rpl22l1	0.000993278	0.51027	0.822	0.88	1	2	Rpl22l1
Luzp1	0.00101111	0.935297	0.253	0.16	1	2	Luzp1
Ccl3	0.0010842	2.5089	0.37	0.295	1	2	Ccl3
Nop56	0.00109071	1.18323	0.363	0.272	1	2	Nop56
Wdr43	0.0012151	1.04535	0.274	0.176	1	2	Wdr43
Prelid3b1	0.00123556	0.260824	0.137	0.272	1	2	Prelid3b
Polr2g	0.00127009	1.23107	0.349	0.269	1	2	Polr2g
Gpr137b	0.00128891	1.17407	0.253	0.164	1	2	Gpr137b
Ybx1	0.00142	0.540615	0.788	0.854	1	2	Ybx1
Bcl2l1	0.00152931	1.05715	0.281	0.189	1	2	Bcl2l1
Psmb8	0.00181691	1.23225	0.493	0.455	1	2	Psmb8
Ranbp1	0.00182669	1.09875	0.5	0.447	1	2	Ranbp1
Hk2	0.00186074	0.861757	0.445	0.381	1	2	Hk2
Myo5a	0.00201459	1.19848	0.37	0.293	1	2	Myo5a
Dusp2	0.00211916	1.00595	0.658	0.68	1	2	Dusp2
Znfx1	0.00215152	1.37846	0.281	0.192	1	2	Znfx1
Dynll1	0.00217518	0.763994	0.719	0.716	1	2	Dynll1
Arpp19	0.00218895	1.18992	0.486	0.417	1	2	Arpp19
Lat2	0.00229503	1.18159	0.329	0.248	1	2	Lat2
Ddx39b	0.0024789	0.872473	0.445	0.367	1	2	Ddx39b
Atp5mpl	0.00287773	0.268454	0.548	0.71	1	2	Atp5mpl
Srsf7	0.00309448	0.563647	0.774	0.838	1	2	Srsf7
Tnf1	0.00313063	1.72284	0.514	0.485	1	2	Tnf
Icosl	0.0035303	1.0552	0.267	0.178	1	2	Icosl
Eif1b	0.00385205	1.4501	0.301	0.225	1	2	Eif1b
Nucks1	0.0039109	1.09199	0.315	0.239	1	2	Nucks1
Rsad2	0.00429949	2.4445	0.267	0.196	1	2	Rsad2
Chd9	0.00445401	0.751738	0.336	0.256	1	2	Chd9
Ndufb10	0.00447712	0.286662	0.281	0.431	1	2	Ndufb10
Borcs8	0.00449739	0.258815	0.144	0.256	1	2	Borcs8
Cd83	0.00463067	0.800791	0.808	0.885	1	2	Cd83
Tcirg11	0.00472353	0.801929	0.39	0.322	1	2	Tcirg1
Cfl1	0.00478139	0.341451	0.863	0.927	1	2	Cfl1
Ppm1d	0.00545729	0.471941	0.144	0.256	1	2	Ppm1d
Lgmn	0.00546159	0.664475	0.705	0.777	1	2	Lgmn
Gfpt11	0.0056322	0.896533	0.432	0.361	1	2	Gfpt1
Rftn1	0.00566509	0.511639	0.555	0.496	1	2	Rftn1
Hipk2	0.00590738	1.43713	0.253	0.184	1	2	Hipk2
Pole4	0.006471	1.01428	0.39	0.334	1	2	Pole4
Tmem179b	0.00658799	0.290347	0.205	0.35	1	2	Tmem179b
Drap1	0.00666632	0.979635	0.404	0.345	1	2	Drap1
P2ry6	0.00677621	1.00897	0.253	0.174	1	2	P2ry6
Cyba	0.00681453	0.380791	0.89	0.935	1	2	Cyba
Tmem126a	0.00685966	1.26482	0.253	0.179	1	2	Tmem126a
Cops9	0.00769253	0.25002	0.356	0.522	1	2	Cops9
Mcrip1	0.0077425	0.268767	0.26	0.396	1	2	Mcrip1
Tec	0.00792096	0.817175	0.281	0.205	1	2	Tec
Gng2	0.00797756	0.776288	0.486	0.431	1	2	Gng2
Hivep3	0.00801457	1.25848	0.342	0.273	1	2	Hivep3
Med28	0.00860049	1.10914	0.445	0.389	1	2	Med28
Ier5	0.00864878	0.602717	0.74	0.777	1	2	Ier5
Irf8	0.00874663	0.652182	0.356	0.277	1	2	Irf8
Tceal91	0.00928799	0.276114	0.295	0.435	1	2	Tceal9
Mef2c	0.00973593	0.793131	0.322	0.241	1	2	Mef2c
P2ry10	7.67686e-196	5.21614	0.681	0.02	2.58679e-191	3	P2ry10
Klrd1	1.55006e-172	7.19224	0.493	0.005	5.22308e-168	3	Klrd1
Cd209a	2.07464e-132	4.70396	0.59	0.033	6.99071e-128	3	Cd209a
Flt3	1.5458e-128	5.24972	0.59	0.037	5.20874e-124	3	Flt3
Cd209d	1.42028e-124	4.42622	0.486	0.019	4.78577e-120	3	Cd209d
Cd7	1.88124e-113	8.42405	0.326	0.003	6.33902e-109	3	Cd7
Zbtb46	2.48556e-106	4.35392	0.465	0.025	8.37533e-102	3	Zbtb46
Gpr171	3.68578e-106	4.293	0.611	0.058	1.24196e-101	3	Gpr171
Aff3	1.15628e-105	4.44349	0.5	0.031	3.89619e-101	3	Aff3
Timd4	1.95505e-92	4.84532	0.59	0.067	6.58772e-88	3	Timd4
Btla	1.78831e-84	5.36071	0.271	0.005	6.02589e-80	3	Btla
Tamalin	5.81973e-78	3.75349	0.486	0.048	1.96102e-73	3	Tamalin
Klrk1	7.86428e-78	4.23437	0.472	0.046	2.64995e-73	3	Klrk1
H2-DMb1	2.66683e-74	3.01025	0.701	0.134	8.98614e-70	3	H2-DMb1
H2-Aa1	4.07436e-68	3.1196	0.806	0.225	1.3729e-63	3	H2-Aa
Htr7	5.81266e-67	4.17874	0.403	0.037	1.95863e-62	3	Htr7
Dpp4	2.47042e-66	4.40334	0.326	0.021	8.32433e-62	3	Dpp4
H2-Ab11	1.74971e-63	3.14709	0.764	0.213	5.89584e-59	3	H2-Ab1
H2-Eb11	2.7468e-63	3.03439	0.785	0.226	9.25563e-59	3	H2-Eb1
Ccr7	1.80117e-60	5.38531	0.333	0.027	6.06923e-56	3	Ccr7
H2-Ea1	1.96738e-58	3.62651	0.611	0.131	6.62927e-54	3	H2-Ea
Ramp3	1.1319e-57	3.174	0.653	0.15	3.81405e-53	3	Ramp3
Kynu	5.21026e-56	3.6369	0.514	0.089	1.75565e-51	3	Kynu
Clec10a	2.63692e-53	2.89031	0.396	0.049	8.88537e-49	3	Clec10a
Satb1	1.08485e-52	3.24797	0.347	0.037	3.6555e-48	3	Satb1
Cd741	1.2288e-52	2.56509	0.958	0.578	4.14057e-48	3	Cd74
Kmo	2.41516e-52	3.40851	0.271	0.019	8.13812e-48	3	Kmo
Fyn1	1.36564e-50	2.18236	0.847	0.327	4.60166e-46	3	Fyn
Syngr2	6.16274e-50	2.46766	0.868	0.407	2.0766e-45	3	Syngr2
Klra17	1.02771e-48	4.38508	0.368	0.047	3.46297e-44	3	Klra17
H2-DMa	1.16539e-48	2.2679	0.819	0.317	3.9269e-44	3	H2-DMa
Vps37b	5.98422e-48	2.63196	0.812	0.355	2.01644e-43	3	Vps37b
Cytip	2.26172e-47	1.79119	0.972	0.823	7.6211e-43	3	Cytip
Cmtr1	2.48074e-46	2.78884	0.708	0.256	8.35912e-42	3	Cmtr1
Snhg151	6.94369e-45	2.75314	0.771	0.321	2.33975e-40	3	Snhg15
Rpl13a	5.62104e-43	0.927719	0.986	0.949	1.89406e-38	3	Rpl13a
Rnase6	1.12959e-42	3.53775	0.319	0.039	3.80626e-38	3	Rnase6
Rpl121	1.57944e-42	1.09186	0.979	0.934	5.32207e-38	3	Rpl12
Gria3	2.01596e-42	4.52435	0.25	0.022	6.79299e-38	3	Gria3
Rps26	1.46136e-40	0.94519	0.993	0.959	4.92419e-36	3	Rps26
Avpi1	2.79544e-40	2.35502	0.771	0.345	9.4195e-36	3	Avpi1
Rnf157	5.85154e-40	3.77086	0.25	0.024	1.97174e-35	3	Rnf157
Rps11	9.78013e-40	0.987434	0.993	0.957	3.29551e-35	3	Rps11
Cbfa2t3	1.42791e-39	3.00486	0.368	0.059	4.8115e-35	3	Cbfa2t3
Pkib	1.95688e-39	3.45683	0.417	0.078	6.59389e-35	3	Pkib
Map4k1	7.87984e-38	3.2066	0.382	0.069	2.65519e-33	3	Map4k1
Rpl14	1.1236e-36	0.973497	0.986	0.926	3.78607e-32	3	Rpl14
Fgd2	1.87204e-35	2.53288	0.438	0.096	6.30803e-31	3	Fgd2
Gas5	4.51753e-35	1.4569	0.965	0.846	1.52223e-30	3	Gas5
Ptcd2	1.25436e-34	2.72786	0.347	0.059	4.22668e-30	3	Ptcd2
Ighm	1.57174e-34	2.1842	0.34	0.057	5.29614e-30	3	Ighm
Rps201	1.91079e-34	0.689101	0.993	0.959	6.43859e-30	3	Rps20
Rpl28	5.57387e-34	0.784702	0.993	0.96	1.87817e-29	3	Rpl28
Dpysl21	2.04361e-33	2.59658	0.444	0.103	6.88615e-29	3	Dpysl2
Hsp90ab11	2.87656e-33	1.03455	0.993	0.89	9.69287e-29	3	Hsp90ab1
Ifi301	4.04242e-32	1.85646	0.861	0.519	1.36213e-27	3	Ifi30
Vdr	4.85136e-32	2.89845	0.333	0.06	1.63471e-27	3	Vdr
Rps8	8.99463e-31	0.604456	0.993	0.975	3.03083e-26	3	Rps8
Tuba1a	1.11366e-30	2.6528	0.465	0.13	3.75258e-26	3	Tuba1a
Rps16	1.37002e-30	0.585781	0.993	0.972	4.61641e-26	3	Rps16
Rps6	1.44458e-30	0.742684	0.993	0.937	4.86767e-26	3	Rps6
Rpl15	2.12768e-30	0.776953	0.993	0.939	7.16944e-26	3	Rpl15
Rps4x	2.56396e-30	0.728391	0.993	0.963	8.63951e-26	3	Rps4x
Nr4a2	3.68929e-30	2.48784	0.597	0.231	1.24314e-25	3	Nr4a2
Snhg1	7.0125e-30	1.61015	0.91	0.754	2.36293e-25	3	Snhg1
Rpl5	1.05247e-29	0.817224	0.993	0.907	3.5464e-25	3	Rpl5
Ramp1	2.55998e-29	2.6543	0.292	0.048	8.62611e-25	3	Ramp1
Rpl21	2.70186e-29	0.710969	0.993	0.943	9.1042e-25	3	Rpl21
Rpl10a	2.89804e-29	0.796182	1	0.951	9.76525e-25	3	Rpl10a
Rpsa	4.40222e-29	0.729086	0.993	0.976	1.48337e-24	3	Rpsa
Rpl39	5.4794e-29	0.712679	0.986	0.949	1.84634e-24	3	Rpl39
Rpl36	1.61155e-28	0.627353	1	0.966	5.43029e-24	3	Rpl36
Bcl11a	1.63061e-28	3.3869	0.278	0.047	5.4945e-24	3	Bcl11a
Rpl18a	2.10186e-28	0.69412	0.993	0.96	7.08243e-24	3	Rpl18a
Rps12	8.25487e-28	0.617606	0.993	0.973	2.78156e-23	3	Rps12
Mef2c1	9.78305e-28	2.18944	0.583	0.22	3.2965e-23	3	Mef2c
Rpl32	1.45589e-27	0.699516	0.993	0.958	4.90578e-23	3	Rpl32
Npm1	2.32622e-27	1.00033	0.965	0.863	7.83844e-23	3	Npm1
Phlpp1	4.1231e-27	2.26921	0.694	0.333	1.38932e-22	3	Phlpp1
Rps2	4.36483e-27	0.765986	0.986	0.915	1.47077e-22	3	Rps2
Rps18	2.19005e-26	0.686814	0.979	0.935	7.37959e-22	3	Rps18
Stat4	3.01833e-26	2.51066	0.632	0.298	1.01706e-21	3	Stat4
Lsp1	1.16529e-25	1.37514	0.903	0.677	3.92658e-21	3	Lsp1
Rps7	1.91585e-25	0.62746	0.993	0.95	6.45566e-21	3	Rps7
Eef1b2	3.24215e-25	0.781598	0.979	0.9	1.09247e-20	3	Eef1b2
Cadm11	6.23059e-25	2.63572	0.444	0.134	2.09946e-20	3	Cadm1
Ptma1	6.745e-25	0.802575	0.986	0.935	2.2728e-20	3	Ptma
Stk17b	8.39736e-25	1.40444	0.882	0.666	2.82958e-20	3	Stk17b
Cnbp	2.03958e-24	1.19468	0.889	0.701	6.87257e-20	3	Cnbp
Rpl36a	2.18128e-24	0.776065	0.979	0.894	7.35004e-20	3	Rpl36a
Rpl13	3.4633e-24	0.58473	0.993	0.977	1.16699e-19	3	Rpl13
Slco3a1	4.04317e-24	2.0384	0.542	0.207	1.36239e-19	3	Slco3a1
Rps24	5.52509e-24	0.527501	0.993	0.966	1.86174e-19	3	Rps24
Pmvk	6.15256e-24	2.04287	0.556	0.215	2.07317e-19	3	Pmvk
Ppia1	1.1624e-23	0.690332	0.986	0.946	3.91681e-19	3	Ppia
Sub11	2.16345e-23	0.977536	0.979	0.874	7.28995e-19	3	Sub1
Rpl17	2.64551e-23	0.598218	0.986	0.959	8.91432e-19	3	Rpl17
Rps25	2.749e-23	0.600581	0.979	0.942	9.26302e-19	3	Rps25
Oaz1	4.8979e-23	0.859146	0.958	0.866	1.6504e-18	3	Oaz1
Rpl8	5.01767e-23	0.56924	0.993	0.966	1.69076e-18	3	Rpl8
Rps5	5.07941e-23	0.656179	0.993	0.955	1.71156e-18	3	Rps5
Macroh2a1	5.11422e-23	1.27713	0.882	0.637	1.72329e-18	3	Macroh2a1
Rpl3	6.114e-23	0.717755	0.979	0.936	2.06017e-18	3	Rpl3
Fnbp1	6.13973e-23	1.8142	0.75	0.478	2.06884e-18	3	Fnbp1
Rpl6	6.67637e-23	0.643481	0.993	0.953	2.24967e-18	3	Rpl6
Rpl11	1.2023e-22	0.611785	0.993	0.955	4.05125e-18	3	Rpl11
Rpl30	1.38002e-22	0.57232	0.986	0.945	4.65012e-18	3	Rpl30
Rps15a	1.54797e-22	0.573417	0.986	0.945	5.21603e-18	3	Rps15a
Prr5l	2.09614e-22	1.71271	0.556	0.217	7.06315e-18	3	Prr5l
Ptger4	2.25669e-22	2.33376	0.312	0.074	7.60416e-18	3	Ptger4
Rps19	3.42525e-22	0.577521	1	0.959	1.15417e-17	3	Rps19
Rps13	4.63492e-22	0.530159	0.986	0.955	1.56178e-17	3	Rps13
Rftn11	6.74771e-22	1.36202	0.778	0.478	2.27371e-17	3	Rftn1
Ust	9.87506e-22	2.2899	0.299	0.067	3.3275e-17	3	Ust
Etv3	1.21589e-21	2.11479	0.528	0.211	4.09707e-17	3	Etv3
Rplp11	1.39591e-21	0.508945	1	0.973	4.70368e-17	3	Rplp1
Trim11	1.88975e-21	2.48425	0.285	0.064	6.3677e-17	3	Trim11
Rpl23	1.96336e-21	0.519016	0.993	0.966	6.61572e-17	3	Rpl23
Rps3a1	2.18447e-21	0.587655	0.993	0.958	7.36078e-17	3	Rps3a1
Arap2	2.44834e-21	2.34417	0.403	0.125	8.24992e-17	3	Arap2
Tagln2	2.93126e-21	1.29851	0.924	0.734	9.87717e-17	3	Tagln2
Gcnt2	3.32867e-21	2.30426	0.681	0.406	1.12163e-16	3	Gcnt2
Mbnl1	3.38272e-21	1.52413	0.868	0.663	1.13984e-16	3	Mbnl1
Eva1c	4.5809e-21	2.63596	0.285	0.066	1.54358e-16	3	Eva1c
Mfhas1	9.39888e-21	2.19585	0.382	0.115	3.16705e-16	3	Mfhas1
Rps10	1.10624e-20	0.521451	0.993	0.958	3.72759e-16	3	Rps10
Bach21	1.21118e-20	1.42469	0.576	0.243	4.08118e-16	3	Bach2
Rplp2	2.52967e-20	0.457595	0.993	0.957	8.52398e-16	3	Rplp2
1700025G04Rik	3.39699e-20	2.51458	0.278	0.064	1.14465e-15	3	1700025G04Rik
Slc25a4	3.40477e-20	1.67919	0.569	0.261	1.14727e-15	3	Slc25a4
Rpl23a	3.46365e-20	0.682904	0.979	0.913	1.16711e-15	3	Rpl23a
Olfm1	6.78994e-20	2.52769	0.292	0.072	2.28794e-15	3	Olfm1
Etv6	6.88246e-20	1.07695	0.958	0.777	2.31911e-15	3	Etv6
Rpl19	7.2781e-20	0.483575	0.993	0.964	2.45243e-15	3	Rpl19
Cd47	7.81783e-20	1.04457	0.917	0.757	2.6343e-15	3	Cd47
Rpl27	8.35501e-20	0.535687	0.986	0.944	2.81531e-15	3	Rpl27
2410006H16Rik	8.86312e-20	1.31943	0.917	0.819	2.98652e-15	3	2410006H16Rik
Foxn31	9.42654e-20	1.20655	0.806	0.518	3.17637e-15	3	Foxn3
Eef1a1	1.38063e-19	0.470684	0.993	0.974	4.65218e-15	3	Eef1a1
Dynll11	1.92668e-19	1.0716	0.924	0.699	6.49215e-15	3	Dynll1
Rpl41	2.68912e-19	0.508483	0.993	0.971	9.06127e-15	3	Rpl41
Rack1	3.72117e-19	0.570194	0.986	0.938	1.25388e-14	3	Rack1
Rpl26	4.98697e-19	0.501635	0.979	0.951	1.68041e-14	3	Rpl26
Hnrnpa1	6.6201e-19	0.939738	0.882	0.786	2.23071e-14	3	Hnrnpa1
Adam19	1.02591e-18	2.60565	0.257	0.061	3.45692e-14	3	Adam19
Rpl7a	1.5097e-18	0.570332	0.993	0.932	5.08708e-14	3	Rpl7a
Map3k1	1.65414e-18	1.12552	0.757	0.446	5.57379e-14	3	Map3k1
Mir142hg1	1.78187e-18	0.9457	0.812	0.534	6.00419e-14	3	Mir142hg
Got11	2.07884e-18	1.50517	0.688	0.377	7.00485e-14	3	Got1
Fbl	2.81472e-18	1.32364	0.674	0.352	9.48447e-14	3	Fbl
Rpl9	3.35865e-18	0.469261	0.986	0.957	1.13173e-13	3	Rpl9
Rab43	5.38146e-18	1.5543	0.576	0.274	1.81334e-13	3	Rab43
Nr4a3	5.66188e-18	1.75291	0.715	0.438	1.90783e-13	3	Nr4a3
Lgals1	7.61366e-18	1.3111	0.854	0.62	2.5655e-13	3	Lgals1
Ece1	9.01441e-18	1.55322	0.514	0.225	3.03749e-13	3	Ece1
Ptpn4	1.28179e-17	2.06339	0.34	0.103	4.31912e-13	3	Ptpn4
Bloc1s2	1.58915e-17	1.9871	0.5	0.222	5.35481e-13	3	Bloc1s2
Pak1	1.59672e-17	1.90329	0.424	0.161	5.3803e-13	3	Pak1
Tbc1d4	1.6591e-17	2.64526	0.396	0.146	5.59052e-13	3	Tbc1d4
Heatr5a	1.89744e-17	2.04198	0.354	0.114	6.3936e-13	3	Heatr5a
Plp2	1.92595e-17	1.97777	0.417	0.157	6.48967e-13	3	Plp2
Rplp0	1.96859e-17	0.522349	0.993	0.957	6.63335e-13	3	Rplp0
Rpl4	2.05129e-17	0.710978	0.972	0.889	6.91202e-13	3	Rpl4
Tbc1d8	2.26074e-17	2.28108	0.389	0.14	7.61778e-13	3	Tbc1d8
Immp2l1	2.3043e-17	1.824	0.375	0.121	7.76456e-13	3	Immp2l
Erlin1	2.51479e-17	1.74168	0.472	0.19	8.47383e-13	3	Erlin1
Trim35	3.9763e-17	2.34114	0.34	0.106	1.33985e-12	3	Trim35
Gm47015	5.42058e-17	2.28024	0.278	0.074	1.82652e-12	3	Gm47015
Gdi2	5.48625e-17	1.2663	0.875	0.769	1.84865e-12	3	Gdi2
Lrrk1	6.35069e-17	1.69372	0.396	0.14	2.13993e-12	3	Lrrk1
Rpl31	6.79939e-17	0.720959	0.931	0.871	2.29112e-12	3	Rpl31
Akap91	7.09297e-17	1.35637	0.583	0.298	2.39005e-12	3	Akap9
Ybx3	7.50982e-17	1.13349	0.764	0.49	2.53051e-12	3	Ybx3
Yars	8.94977e-17	1.66573	0.493	0.208	3.01571e-12	3	Yars
Rpl35a	1.15112e-16	0.429406	1	0.966	3.87881e-12	3	Rpl35a
Rps3	1.1596e-16	0.502792	0.993	0.953	3.90739e-12	3	Rps3
Pdcd4	1.23306e-16	1.42961	0.528	0.226	4.15492e-12	3	Pdcd4
Rpl181	1.27404e-16	0.51764	0.986	0.948	4.29301e-12	3	Rpl18
Bst21	1.48604e-16	2.00676	0.75	0.462	5.00735e-12	3	Bst2
Rps23	1.88204e-16	0.430009	0.993	0.958	6.34174e-12	3	Rps23
Zfp516	1.9791e-16	1.39786	0.458	0.181	6.66878e-12	3	Zfp516
Dennd4a	2.33881e-16	1.14885	0.903	0.738	7.88086e-12	3	Dennd4a
Plxdc2	2.768e-16	2.45528	0.271	0.077	9.32704e-12	3	Plxdc2
Nop58	3.47491e-16	1.3716	0.639	0.353	1.17091e-11	3	Nop58
Orai1	4.53177e-16	1.42163	0.556	0.271	1.52703e-11	3	Orai1
Smc6	5.21033e-16	2.79622	0.562	0.287	1.75567e-11	3	Smc6
Ptms1	5.3429e-16	1.35429	0.542	0.25	1.80034e-11	3	Ptms
Ywhah1	6.69941e-16	1.18687	0.59	0.289	2.25743e-11	3	Ywhah
Cep43	7.28225e-16	1.94592	0.285	0.083	2.45383e-11	3	Cep43
Runx31	8.79145e-16	0.975516	0.812	0.517	2.96237e-11	3	Runx3
Rps27l	1.19742e-15	1.52506	0.833	0.611	4.03484e-11	3	Rps27l
Tob21	1.24186e-15	1.71889	0.514	0.235	4.18459e-11	3	Tob2
Eif5a	1.50514e-15	0.903017	0.924	0.8	5.07174e-11	3	Eif5a
Zfas1	2.28466e-15	1.07795	0.75	0.537	7.69839e-11	3	Zfas1
Rpl27a	2.6826e-15	0.426375	0.993	0.965	9.03929e-11	3	Rpl27a
Mrtfa1	4.09224e-15	1.12352	0.632	0.346	1.37892e-10	3	Mrtfa
H2az2	4.5871e-15	1.40498	0.479	0.206	1.54567e-10	3	H2az2
Il1r2	5.01591e-15	1.45023	0.743	0.558	1.69016e-10	3	Il1r2
Hmgn11	7.85231e-15	1.12581	0.542	0.251	2.64591e-10	3	Hmgn1
Mrps6	8.91518e-15	1.21578	0.458	0.186	3.00406e-10	3	Mrps6
Snhg12	9.12022e-15	1.32725	0.694	0.479	3.07315e-10	3	Snhg12
Tmem123	1.19625e-14	1.30585	0.694	0.446	4.03089e-10	3	Tmem123
Pdap1	1.41416e-14	1.2176	0.514	0.239	4.76515e-10	3	Pdap1
Eef1g	1.65124e-14	0.806137	0.875	0.667	5.56401e-10	3	Eef1g
Arhgap5	1.76086e-14	2.02942	0.326	0.114	5.93339e-10	3	Arhgap5
Rpl22l11	2.35491e-14	0.651549	0.951	0.87	7.93512e-10	3	Rpl22l1
Selplg	2.35967e-14	1.82504	0.556	0.329	7.95114e-10	3	Selplg
Serbp1	2.45789e-14	0.725885	0.917	0.684	8.28211e-10	3	Serbp1
Psme1	3.2402e-14	0.996155	0.799	0.575	1.09182e-09	3	Psme1
Rps17	3.50488e-14	0.560993	0.965	0.9	1.181e-09	3	Rps17
Anapc16	4.4999e-14	1.35126	0.535	0.259	1.51628e-09	3	Anapc16
Eef1d	5.43242e-14	0.881934	0.826	0.593	1.83051e-09	3	Eef1d
Rpl22	6.0801e-14	0.506183	0.979	0.931	2.04875e-09	3	Rpl22
Iars	6.15939e-14	1.42587	0.424	0.175	2.07547e-09	3	Iars
Tcf41	9.53241e-14	2.97349	0.583	0.337	3.21204e-09	3	Tcf4
Naca	1.02462e-13	0.593547	0.979	0.903	3.45255e-09	3	Naca
Alkbh1	1.0718e-13	1.42301	0.382	0.146	3.61152e-09	3	Alkbh1
Lats2	1.45125e-13	1.30898	0.597	0.334	4.89014e-09	3	Lats2
Nrros	2.0857e-13	1.09871	0.736	0.454	7.02797e-09	3	Nrros
Isy1	2.1916e-13	1.21181	0.556	0.288	7.38483e-09	3	Isy1
Akt3	2.37413e-13	1.20214	0.556	0.282	7.99986e-09	3	Akt3
Rpl35	2.82533e-13	0.54609	0.979	0.911	9.52022e-09	3	Rpl35
Tep1	2.86753e-13	1.99604	0.375	0.153	9.66242e-09	3	Tep1
Pmaip1	3.08842e-13	1.22521	0.625	0.351	1.04067e-08	3	Pmaip1
Bri3bp	3.09339e-13	1.94295	0.312	0.111	1.04235e-08	3	Bri3bp
Slc7a5	3.32953e-13	1.43885	0.417	0.181	1.12192e-08	3	Slc7a5
Tbl1x	3.87443e-13	1.49647	0.444	0.199	1.30553e-08	3	Tbl1x
Gng101	4.13739e-13	1.05867	0.75	0.554	1.39413e-08	3	Gng10
Gpr137b1	4.1726e-13	1.48896	0.382	0.153	1.406e-08	3	Gpr137b
Rps15	4.27275e-13	0.38587	0.986	0.962	1.43975e-08	3	Rps15
Tspan13	5.09896e-13	1.30407	0.701	0.471	1.71815e-08	3	Tspan13
Lmo1	5.56402e-13	1.80399	0.389	0.166	1.87485e-08	3	Lmo1
Ankrd10	7.29593e-13	2.03554	0.285	0.095	2.45844e-08	3	Ankrd10
Shtn1	8.52337e-13	1.63055	0.312	0.11	2.87204e-08	3	Shtn1
Lactb	9.51888e-13	1.58499	0.479	0.243	3.20748e-08	3	Lactb
Chp1	9.75814e-13	1.07493	0.715	0.51	3.2881e-08	3	Chp1
Nuak2	9.89761e-13	1.13965	0.542	0.281	3.3351e-08	3	Nuak2
Cct6a	1.06414e-12	1.0383	0.576	0.307	3.58573e-08	3	Cct6a
Snrpd2	1.22625e-12	0.927769	0.729	0.441	4.13197e-08	3	Snrpd2
H2ac25	1.29041e-12	1.51702	0.34	0.128	4.34815e-08	3	H2ac25
Rpl71	1.44869e-12	0.402377	0.993	0.939	4.88149e-08	3	Rpl7
Psmb81	1.53362e-12	1.16586	0.701	0.438	5.1677e-08	3	Psmb8
Vrk1	1.54982e-12	1.61038	0.451	0.209	5.22229e-08	3	Vrk1
Dusp5	1.82617e-12	0.860731	0.778	0.529	6.15346e-08	3	Dusp5
Bhlhe401	2.00928e-12	1.18449	0.694	0.494	6.77046e-08	3	Bhlhe40
Itgb71	2.27696e-12	1.20907	0.535	0.275	7.67246e-08	3	Itgb7
Rpl37	2.30094e-12	0.462593	1	0.953	7.75326e-08	3	Rpl37
Snrpf	2.65528e-12	1.00722	0.708	0.473	8.94721e-08	3	Snrpf
Rpl341	2.69503e-12	0.375169	1	0.95	9.08117e-08	3	Rpl34
Nectin1	3.11843e-12	1.66534	0.312	0.115	1.05079e-07	3	Nectin1
Eif2s2	6.64904e-12	0.719892	0.917	0.826	2.24046e-07	3	Eif2s2
Cldnd1	6.73824e-12	1.5079	0.535	0.298	2.27052e-07	3	Cldnd1
Zmiz2	9.05862e-12	1.50287	0.368	0.155	3.05239e-07	3	Zmiz2
[truncated: 5,176 more rows]

## Sheet: DEGenes_MacA_LPSvsPBS
	p_val	avg_log2FC	pct.1	pct.2	p_val_adj
Cxcl11	5.28e-13	9.83146	0.435	0	1.78e-08
Gbp9	4.68e-09	6.77026	0.304	0	0.000157703
Calhm6	7.17e-08	6.04311	0.348	0.04	0.00241508
Ifi214	5.09e-07	5.53716	0.304	0.01	0.0171635
Il15ra	5.51e-07	5.26682	0.326	0.02	0.0185764
Cmpk2	2.98e-08	5.19212	0.391	0.03	0.00100483
Rsad2	1.85e-12	5.1434	0.609	0.11	6.22e-08
Ccl5	6.68e-14	5.11687	0.696	0.19	2.25e-09
Mmp25	1.47e-06	5.10407	0.283	0.01	0.0496713
Ms4a4b	2.06e-06	5.01649	0.283	0.01	0.0692724
Ifi209	8.48e-10	4.71831	0.478	0.05	2.86e-05
Ifi47	4.79e-08	4.68317	0.391	0.03	0.00161259
Ifit3b	1.5e-06	4.6656	0.326	0.03	0.0504021
Ifit3	1.2e-09	4.6225	0.478	0.08	4.04e-05
Ifit2	5.44e-09	4.61166	0.457	0.04	0.000183268
Samd9l	5.68e-12	4.60423	0.565	0.05	1.91e-07
Isg20	1.79e-08	4.21426	0.435	0.07	0.00060365
Gbp7	3.78e-08	4.21138	0.457	0.07	0.00127237
Ddx60	7.58e-08	4.20517	0.478	0.14	0.00255556
Ifit1	1.7e-10	4.16873	0.435	0.12	5.74e-06
Trim30c	1.12e-08	4.07429	0.478	0.09	0.000376993
Phf11b	1.49e-10	3.92446	0.587	0.15	5.02e-06
Mx1	1.12e-08	3.88438	0.457	0.12	0.000376302
Nt5c3	2.04e-09	3.58434	0.565	0.09	6.88e-05
AW112010	1.84e-06	3.55591	0.478	0.16	0.0618592
Pml	4.18e-08	3.32506	0.522	0.09	0.00140696
Herc6	1.73e-08	3.24987	0.63	0.23	0.000582611
Oasl2	3e-09	3.21561	0.565	0.18	0.000101117
Sp110	7.98e-07	3.17087	0.5	0.11	0.0268829
Il15	1.58e-09	3.1603	0.478	0.19	5.32e-05
Gbp2	9.94e-09	3.14498	0.609	0.24	0.000335014
Usp18	5.19e-07	3.11881	0.478	0.17	0.0174959
Zbp1	1.05e-06	3.07502	0.435	0.11	0.0353768
Mx2	8.51e-07	3.02874	0.435	0.12	0.0286821
C130026I21Rik	1.88e-06	3.00799	0.435	0.07	0.0633427
Gbp5	9.63e-11	2.99435	0.5	0.25	3.25e-06
Slfn5	1.53e-07	2.88896	0.5	0.23	0.00514885
Ifi203	6.81e-08	2.8275	0.63	0.25	0.00229382
S100a8	1.11e-12	2.80879	0.522	0.03	3.74e-08
Irf7	6.09e-08	2.80485	0.63	0.26	0.00205167
Parp14	3.38e-11	2.61864	0.543	0.39	1.14e-06
Isg15	1.61e-10	2.56104	0.739	0.6	5.43e-06
Mndal	1.75e-08	2.55529	0.696	0.31	0.000589087
Marchf5	1.07e-06	2.50742	0.522	0.23	0.0361542
Sp140	9.06e-09	2.49401	0.696	0.24	0.000305341
Trim30a	6.15e-10	2.49268	0.674	0.4	2.07e-05
Rtp4	1.57e-07	2.4802	0.565	0.26	0.00527762
Cxcl10	1.75e-08	2.47994	0.587	0.2	0.000589475
Ifitm3	3.33e-11	2.43845	0.848	0.64	1.12e-06
Oasl1	3.31e-08	2.41037	0.674	0.29	0.00111516
Ifi204	6.75e-08	2.31138	0.522	0.3	0.00227605
Ccnd2	2.55e-06	2.25916	0.609	0.26	0.0859371
Samhd1	1.21e-06	2.24744	0.609	0.28	0.0407974
Psmb8	1.84e-08	2.22923	0.717	0.39	0.000620421
S100a9	9.15e-12	2.13136	0.674	0.1	3.08e-07
Rnf213	1.95e-06	1.97485	0.652	0.34	0.065864
Rpl38	2.4e-07	1.35259	0.957	0.87	0.00807525
Ftl1	1.48e-06	-0.9673	1	0.99	0.0499057
Eif4a1	1.93e-06	-1.35888	0.739	0.87	0.0649771
Cd83	5.47e-07	-1.81817	0.717	0.85	0.0184183
Junb	1.97e-08	-1.9034	0.652	0.87	0.000664985
Tgfbi	3.5e-07	-2.09836	0.217	0.67	0.0118036
Cd68	1.2e-06	-2.11974	0.37	0.72	0.0404677
Slc11a1	3.72e-07	-2.57057	0.109	0.56	0.0125203
Mafb	2.99e-07	-2.80544	0.261	0.67	0.0100915
Havcr2	5.17e-07	-2.86645	0.109	0.55	0.0174362
Cd300c2	7.17e-09	-3.56896	0.152	0.64	0.000241646
Fosb	8.89e-08	-4.67171	0.043	0.46	0.00299395
Tspo	3.37e-06	1.68196	0.848	0.62	0.113561
Lgmn	3.48e-06	-1.52846	0.457	0.82	0.117416
Gm4951	3.65e-06	6.01718	0.261	0.01	0.122988
Lcn2	4.32e-06	5.10238	0.304	0.02	0.145478
Pla2g15	4.42e-06	-5.10273	0	0.26	0.148789
Cd36	4.42e-06	-6.23667	0	0.26	0.148789
Trim30d	4.83e-06	3.71135	0.37	0.07	0.162794
Rigi	4.91e-06	2.39588	0.522	0.16	0.165371
Bst2	5.42e-06	1.7337	0.696	0.6	0.182653
Aif1	6.19e-06	-1.40081	0.196	0.62	0.208662
Runx3	6.22e-06	-2.42131	0.261	0.62	0.209727
Sirpa	7.22e-06	-2.88627	0.13	0.47	0.243379
Ier2	7.23e-06	-1.87291	0.413	0.66	0.243485
Ifi202b	7.5e-06	2.23209	0.522	0.3	0.252881
Ifi211	9.08e-06	2.75642	0.435	0.16	0.306044
Cebpb	9.08e-06	-1.16443	0.783	0.84	0.306103
Ctsh	9.26e-06	-1.59508	0.457	0.72	0.31194
Znfx1	1.08e-05	2.19027	0.37	0.24	0.364467
Parp9	1.13e-05	2.0486	0.522	0.29	0.381092
Zup1	1.21e-05	2.55673	0.565	0.22	0.407003
H2-T23	1.23e-05	2.20595	0.587	0.2	0.413192
Ms4a4c	1.34e-05	2.70585	0.457	0.11	0.450779
Atp6ap1	1.36e-05	-3.16085	0.065	0.41	0.45741
Oas3	1.38e-05	2.80054	0.391	0.07	0.46628
Stat2	1.44e-05	1.96431	0.348	0.21	0.483927
Xaf1	1.56e-05	1.8649	0.609	0.31	0.524942
Il27	1.57e-05	6.04079	0.239	0.01	0.530294
G530011O06Rik	1.6e-05	3.46676	0.239	0.01	0.54004
Serp1	1.74e-05	1.17787	0.804	0.42	0.585245
Cebpa	1.8e-05	-3.77475	0.022	0.33	0.606719
Phf11a	1.9e-05	5.69442	0.174	0	0.639107
Klrk1	1.9e-05	5.9347	0.174	0	0.639107
Gm5431	1.9e-05	5.82858	0.174	0	0.639107
Ifi35	1.96e-05	1.5511	0.696	0.32	0.662019
1700016P03Rik	2.04e-05	-2.64642	0.087	0.45	0.687386
Etnk1	2.09e-05	2.03859	0.543	0.25	0.70418
Litaf	2.11e-05	-1.22307	0.63	0.78	0.711404
Slc25a33	2.29e-05	-4.68693	0.022	0.31	0.770725
Tapbp	2.31e-05	1.84569	0.63	0.34	0.778451
Pde4d	2.51e-05	-1.66711	0.239	0.64	0.84601
Cdkn1a	2.53e-05	-1.96706	0.37	0.65	0.852448
Creg1	2.64e-05	-3.05335	0.087	0.39	0.88885
Tmem140	2.87e-05	2.02939	0.522	0.16	0.966146
Dab2	3.03e-05	-1.92875	0.326	0.64	1
Snx24	3.07e-05	-3.45567	0.065	0.39	1
Selenow	3.3e-05	1.48027	0.826	0.61	1
Ripor2	3.32e-05	2.19015	0.326	0.05	1
2410006H16Rik	3.51e-05	-1.61385	0.565	0.83	1
Pmp22	3.63e-05	-2.58275	0.109	0.46	1
Cotl1	3.94e-05	-1.49768	0.348	0.68	1
Cacna1a	4.1e-05	-2.12754	0.152	0.5	1
Rgs1	4.24e-05	-1.30777	0.543	0.86	1
Psap	4.37e-05	-0.821702	0.717	0.87	1
Hspa1a	4.44e-05	-5.9134	0.022	0.31	1
Sp100	4.94e-05	1.8577	0.652	0.29	1
Ap1b1	5.22e-05	1.57757	0.022	0.12	1
Tap2	5.22e-05	2.67659	0.391	0.09	1
Dcstamp	5.51e-05	-1.63443	0.326	0.71	1
Atp6v0c	5.62e-05	-0.951941	0.848	0.94	1
Krt15	6.11e-05	-2.31097	0.13	0.48	1
Vps54	6.63e-05	2.37565	0.435	0.13	1
Aftph	6.82e-05	1.81848	0.522	0.31	1
Nedd9	7.01e-05	2.22695	0.37	0.07	1
Gm35019	7.16e-05	6.75845	0.152	0	1
Dpp4	7.16e-05	4.84202	0.152	0	1
Arid5b	7.84e-05	1.89625	0.609	0.28	1
Hspa8	7.87e-05	-1.09595	0.87	0.93	1
Ckb	8.09e-05	-5.50165	0	0.2	1
Krt5	8.09e-05	-5.33268	0	0.2	1
Themis2	8.18e-05	2.91689	0.326	0.05	1
Cnp	8.2e-05	2.99905	0.326	0.05	1
Fos	8.81e-05	-1.88399	0.304	0.65	1
Itgb5	8.84e-05	-3.96387	0.043	0.33	1
Cd38	9.06e-05	3.92258	0.217	0.01	1
Sat1	9.2e-05	-1.4365	0.543	0.75	1
Id2	9.47e-05	-1.61768	0.391	0.57	1
Tpst2	0.000103075	-1.99163	0.261	0.57	1
Itga4	0.000107568	1.83068	0.543	0.19	1
Mitd1	0.000108295	2.65062	0.348	0.07	1
Foxn3	0.000112507	-1.23296	0.565	0.69	1
Rcbtb2	0.000114206	-2.28287	0.13	0.46	1
Plaur	0.000115259	-1.47247	0.37	0.68	1
Psme2	0.000115555	1.52132	0.717	0.56	1
Rps29	0.000120841	1.05276	1	0.98	1
Daxx	0.000129507	2.64666	0.391	0.12	1
Egr1	0.000130901	-3.39209	0.152	0.42	1
Slfn8	0.000135401	2.49205	0.435	0.22	1
Tap1	0.000140162	2.45194	0.37	0.08	1
Sppl2a	0.000143256	1.61695	0.587	0.38	1
Psmb10	0.00014971	2.09911	0.587	0.29	1
Slco3a1	0.000154334	2.7946	0.37	0.11	1
Stat3	0.000155459	1.54079	0.63	0.35	1
Eif2ak2	0.000163889	2.78546	0.391	0.13	1
Tanc2	0.000166037	-2.05229	0.261	0.59	1
Helz2	0.000173359	1.86057	0.326	0.06	1
Trafd1	0.000177589	1.67336	0.543	0.29	1
Laptm5	0.000177716	-1.11438	0.587	0.85	1
Acod1	0.000179225	2.81399	0.37	0.11	1
Atf3	0.000179865	-2.83144	0.261	0.47	1
Sqstm1	0.000198916	-1.11049	0.696	0.75	1
Peli2	0.000206745	-4.59172	0	0.18	1
Ldlrap1	0.000206745	-4.1957	0	0.18	1
Gdf15	0.000206745	-7.17449	0	0.18	1
Atp8b4	0.000209574	-2.5088	0.13	0.43	1
Rps27	0.000210424	0.886744	0.957	0.95	1
C1qa	0.000215321	-0.945093	0.565	0.83	1
Arrb2	0.000226266	-4.08947	0.022	0.26	1
Cadm1	0.000229605	-1.72939	0.326	0.65	1
Chmp4b	0.000261181	1.46643	0.587	0.51	1
Ifi44	0.000266913	5.34615	0.13	0	1
Kctd14	0.000266913	3.92464	0.13	0	1
Cxcl9	0.000266913	6.98509	0.13	0	1
Gimap4	0.000266913	5.17196	0.13	0	1
Atp2a3	0.000266913	4.37161	0.13	0	1
Psme2b	0.000266913	4.13572	0.13	0	1
Ifrd1	0.00027217	-1.42633	0.63	0.84	1
Pim3	0.000274236	-2.75043	0.109	0.39	1
Pacc1	0.000277568	-3.21379	0.022	0.27	1
Zc3h12a	0.000284503	-1.98465	0.283	0.56	1
Gsn	0.00029025	-2.24954	0.13	0.44	1
Clec4a2	0.000296277	-3.13645	0.087	0.37	1
Gpx1	0.000302754	-1.2052	0.348	0.69	1
Slc9a9	0.000303411	-3.7464	0.043	0.28	1
Gm10076	0.000305533	1.29366	0.609	0.48	1
H2-D1	0.000308061	0.798486	0.957	0.92	1
Pid1	0.000310711	-2.08165	0.196	0.53	1
2510009E07Rik	0.000315734	-3.14547	0.043	0.31	1
Snhg15	0.000318477	-1.78974	0.37	0.6	1
Gm20559	0.000319526	2.35977	0.37	0.09	1
Tuba1b	0.000323109	-2.02422	0.174	0.49	1
Rnase6	0.000326963	4.23322	0.196	0.01	1
Tmem273	0.000328737	-3.84445	0	0.17	1
Atp6v0d1	0.000340274	-1.36923	0.435	0.52	1
Fscn1	0.000346164	4.34526	0.239	0.04	1
Antxr2	0.000358029	-1.57471	0.283	0.62	1
Aph1c	0.000367298	-3.27711	0.043	0.3	1
Parp11	0.000376214	2.96807	0.304	0.06	1
Csf1r	0.000385071	-1.17091	0.304	0.65	1
Ldlrad4	0.000414269	-1.8171	0.261	0.58	1
Tm6sf1	0.000454573	-3.5937	0.043	0.27	1
Rbm43	0.000479617	3.51979	0.217	0.02	1
Lgals3bp	0.000508089	1.7595	0.457	0.26	1
Ndufb1	0.000514955	1.58763	0.587	0.41	1
Krt18	0.000521049	-5.19532	0	0.16	1
Abcc3	0.000521049	-3.70318	0	0.16	1
Txn1	0.000521565	1.35163	0.804	0.7	1
Kdm6b	0.000521901	-1.20091	0.565	0.79	1
Psmb9	0.000528445	1.96504	0.522	0.23	1
Sprr1a	0.000537149	-3.43526	0.043	0.3	1
Crip1	0.000538266	1.61516	0.5	0.61	1
Pxdc1	0.000540448	-2.51313	0.109	0.4	1
Resf1	0.000560874	1.47167	0.543	0.29	1
Hebp1	0.000569144	-3.122	0.087	0.36	1
Elk4	0.000593646	2.1484	0.304	0.06	1
Ifi27l2a	0.000604842	1.34806	0.63	0.54	1
Gusb	0.000617671	-2.47524	0.152	0.42	1
Apaf1	0.000621488	2.47063	0.391	0.12	1
Cmtr1	0.000622208	2.14231	0.304	0.06	1
Usp25	0.000623424	1.50217	0.587	0.29	1
Gbp4	0.000627472	2.59373	0.283	0.05	1
Sema4d	0.000628822	1.84973	0.435	0.14	1
Fcer1g	0.000649099	0.372595	0.717	0.86	1
Tacstd2	0.000655336	1.11259	0.022	0.1	1
Btg2	0.000669691	-1.92243	0.37	0.65	1
H3f3b	0.000669805	-0.806304	0.891	0.96	1
Ldah	0.000670911	2.23923	0.283	0.05	1
Il1rn	0.000676861	1.24526	0.609	0.56	1
Sub1	0.000681788	1.27825	0.674	0.65	1
Maml3	0.000683229	-1.60735	0.217	0.53	1
Bbx	0.000701841	2.19701	0.391	0.13	1
Dhx58	0.000709644	2.79362	0.304	0.07	1
Phf11d	0.000717254	2.62009	0.37	0.14	1
Tmem243	0.000723991	1.67609	0.5	0.2	1
Fxyd5	0.00075411	-1.419	0.478	0.72	1
Gm13822	0.00075594	2.61446	0.326	0.08	1
Picalm	0.000776187	-1.59749	0.391	0.68	1
Coq10b	0.000778588	-1.73405	0.283	0.54	1
Krt4	0.000782079	-0.346459	0.022	0.15	1
Inpp4b	0.000783748	2.55956	0.435	0.17	1
Calr	0.0007875	-0.918644	0.63	0.76	1
Gng2	0.000801037	-1.5618	0.326	0.56	1
Bank1	0.000816126	3.0589	0.283	0.07	1
Tnfsf10	0.000818617	4.46214	0.174	0.01	1
Stab1	0.000823418	-3.92908	0	0.15	1
Cd207	0.000839755	-3.84379	0.065	0.31	1
Id3	0.000842473	-2.4476	0.217	0.39	1
Pou2af1	0.000860491	1.57794	0.174	0.02	1
Gimap1	0.0008614	0.99086	0.152	0.02	1
Ifi205	0.000863768	4.98287	0.174	0.01	1
Lsp1	0.000890802	1.80338	0.5	0.22	1
AW011738	0.000913078	1.93575	0.413	0.13	1
4930599N23Rik	0.000943676	2.60598	0.304	0.07	1
Car13	0.000945094	2.94863	0.348	0.11	1
Rgs10	0.000949963	-1.022	0.326	0.65	1
Saraf	0.000950096	-2.13648	0.174	0.38	1
Cxcl1	0.000964296	-1.49677	0.457	0.54	1
Ms4a6c	0.000974594	1.23756	0.652	0.5	1
Renbp	0.000976134	-2.09346	0.13	0.41	1
Il5ra	0.00098712	3.89843	0.109	0	1
Invs	0.00098712	4.90633	0.109	0	1
Ncald	0.00098712	4.81552	0.109	0	1
AU041133	0.00098712	3.71853	0.109	0	1
D530033B14Rik	0.00098712	3.94172	0.109	0	1
Ulk4	0.00098712	4.03029	0.109	0	1
Il18bp	0.00098712	4.58461	0.109	0	1
Rmnd1	0.00098712	4.30866	0.109	0	1
Tmem67	0.00100087	3.45752	0.174	0.01	1
Cd47	0.00102285	1.08156	0.717	0.5	1
Fblim1	0.00103024	-2.94536	0.022	0.24	1
Rab7b	0.00103909	-2.06931	0.087	0.36	1
Cuta	0.00106641	-2.46694	0.13	0.34	1
Ifngr1	0.00106962	-2.02412	0.152	0.42	1
Rps28	0.00107088	1.04028	1	0.94	1
Dstn	0.00111076	1.18891	0.174	0.23	1
Tnfrsf13c	0.00113995	2.68884	0.196	0.02	1
Neurl3	0.00114182	-1.87407	0.174	0.47	1
Crlf2	0.00114289	-0.362897	0.326	0.21	1
Tnfaip8	0.00114442	-1.3754	0.391	0.62	1
Eif5	0.00114815	-0.994207	0.652	0.83	1
Tcf4	0.00121183	1.32075	0.587	0.4	1
Elob	0.00122552	1.10527	0.717	0.63	1
Tcim	0.00123662	-4.82078	0.022	0.23	1
Sox5	0.00124533	4.63336	0.196	0.03	1
Ccl22	0.00125201	2.43483	0.391	0.2	1
Cd81	0.00125588	-1.45009	0.304	0.6	1
Blvrb	0.00125965	-1.19007	0.152	0.45	1
Zbtb32	0.00126881	3.74642	0.196	0.03	1
H2az1	0.00127113	-0.867032	0.761	0.82	1
Pld4	0.0012819	-3.40537	0.065	0.28	1
Tmem106a	0.00128208	1.30692	0.348	0.1	1
Ramp3	0.00128509	-1.19583	0.043	0.24	1
Jag1	0.00129771	-3.32945	0	0.14	1
Dctpp1	0.00129771	-3.78804	0	0.14	1
Impact	0.00130537	-2.12656	0.196	0.44	1
Fabp5	0.00135783	-2.28854	0.087	0.35	1
Taldo1	0.00137967	-1.49583	0.391	0.62	1
Plac8	0.00138512	2.52661	0.283	0.09	1
Id1	0.00139949	-0.171845	0.022	0.14	1
Xrn1	0.0014231	1.87151	0.435	0.17	1
Trim26	0.00143251	0.963377	0.413	0.14	1
A330040F15Rik	0.00145412	3.66109	0.239	0.04	1
Zfp866	0.00147612	1.55482	0.217	0.04	1
Plekho1	0.00148354	-1.99601	0.174	0.41	1
Tgfbr1	0.0014903	-2.15701	0.283	0.55	1
Rmnd5b	0.00150599	3.19225	0.196	0.02	1
Mpp7	0.00153437	-1.48979	0.326	0.59	1
Erp29	0.00155142	-1.58171	0.239	0.53	1
Irgm1	0.00158972	2.47162	0.304	0.1	1
ENSMUSG00000079800	0.00165501	2.49838	0.152	0.01	1
Parp12	0.00165793	1.99506	0.348	0.14	1
9930111J21Rik2	0.00165941	2.16256	0.326	0.09	1
Fgl2	0.00166555	2.14298	0.413	0.14	1
Hes1	0.00166932	-2.5138	0.152	0.4	1
Rabgap1l	0.00167089	1.29003	0.413	0.14	1
Irgm2	0.00171426	3.18212	0.217	0.03	1
Slfn4	0.00178932	5.18269	0.174	0.02	1
Tlr3	0.00181283	3.58943	0.196	0.03	1
Lat2	0.00184232	-2.03652	0.174	0.4	1
Ppa1	0.00184278	2.6937	0.326	0.11	1
Fosl2	0.00186539	-1.3433	0.109	0.38	1
Otulinl	0.0018958	-1.85251	0.239	0.49	1
Gbp8	0.00190278	2.5795	0.152	0.01	1
Hspa5	0.00190503	-0.988615	0.739	0.88	1
Tyrobp	0.00191643	-0.328978	0.674	0.85	1
Chchd7	0.00191747	0.185938	0.239	0.09	1
Igtp	0.00191792	3.08765	0.239	0.04	1
Tmcc3	0.00197418	0.124693	0.457	0.68	1
Twsg1	0.00198634	2.57961	0.239	0.04	1
Igkc	0.00202073	5.01185	0.261	0.07	1
Trem2	0.00204016	-4.44925	0	0.13	1
Tm9sf1	0.00204016	-3.35982	0	0.13	1
Gm35154	0.0020428	-3.51957	0.022	0.22	1
Higd1a	0.00210573	2.21545	0.304	0.2	1
Jun	0.0021076	-3.16034	0.217	0.45	1
Ociad1	0.00214363	1.61324	0.413	0.15	1
Gdi2	0.00218932	-1.25195	0.413	0.69	1
Apoe	0.00219411	-1.02206	0.696	0.89	1
Smc3	0.00219611	1.98373	0.326	0.09	1
Arl6ip5	0.0021967	-3.28148	0.087	0.32	1
Ms4a7	0.00224596	-0.727662	0.5	0.79	1
Basp1	0.00226688	-1.1339	0.587	0.82	1
Nhlrc3	0.00229822	-2.74569	0.022	0.22	1
Ly6e	0.00230049	1.33224	0.696	0.5	1
Brk1	0.00236271	-1.23543	0.413	0.6	1
Map1lc3b	0.00237455	-0.835748	0.696	0.8	1
Clec2d	0.00238828	1.1622	0.63	0.48	1
Tsc22d3	0.00240239	-1.33292	0.435	0.63	1
Zfp706	0.00240731	1.60911	0.37	0.27	1
Arhgap18	0.002438	-2.68639	0.087	0.27	1
Gpr132	0.00245146	-1.3081	0.304	0.6	1
Oas1g	0.00248233	3.07644	0.217	0.04	1
Plcl1	0.00255039	-1.96437	0.239	0.53	1
Sgk3	0.00256084	1.9327	0.348	0.12	1
Ets1	0.00257662	1.35912	0.37	0.12	1
Ncf2	0.00258187	-1.63765	0.37	0.52	1
Tmem219	0.00264074	2.00153	0.435	0.21	1
Bcl2a1b	0.00265701	-1.07876	0.63	0.83	1
Zmynd15	0.00270389	-0.996509	0.348	0.62	1
Tnfsf15	0.00271785	4.8038	0.152	0.01	1
Atp6v1c1	0.00275366	-1.61567	0.217	0.42	1
Rhob	0.00275808	-3.20888	0.065	0.27	1
Ly86	0.00281516	1.37589	0.63	0.42	1
Il7r	0.00283137	-0.650591	0.391	0.69	1
Mt2	0.00286278	1.59669	0.457	0.2	1
Gapdh	0.00288822	-0.920585	0.652	0.82	1
Ighm	0.00296346	2.82944	0.239	0.11	1
Septin11	0.00296724	1.03002	0.609	0.31	1
2810013P06Rik	0.00297911	1.31205	0.261	0.07	1
Gm56536	0.00299551	3.2216	0.152	0.01	1
Cops6	0.00304334	2.04706	0.37	0.12	1
Tubb6	0.00307164	-1.67599	0.196	0.39	1
Ctsd	0.00307539	-1.37778	0.326	0.62	1
Tubb4b	0.00308737	-1.94825	0.261	0.49	1
Nxf1	0.00312075	2.35137	0.283	0.07	1
Nmi	0.00316716	2.60304	0.239	0.05	1
Lgals3	0.00317137	-1.24405	0.522	0.76	1
Frmd6	0.00318555	-2.69768	0.022	0.21	1
Stat1	0.00319842	1.3574	0.522	0.31	1
Tmem119	0.00320047	-4.59823	0	0.12	1
F630040K05Rik	0.00320047	-3.3623	0	0.12	1
Gm19710	0.00320047	-3.37341	0	0.12	1
Nfic	0.00320047	-3.49332	0	0.12	1
Rgs9	0.00320047	-3.34663	0	0.12	1
Bad	0.00320047	-3.3249	0	0.12	1
Hmbs	0.00320047	-3.98513	0	0.12	1
Sesn2	0.00320047	-3.29288	0	0.12	1
Gatm	0.00326045	-1.35436	0.217	0.5	1
Slc3a2	0.00327287	-0.954897	0.652	0.82	1
Pmepa1	0.00327598	-1.14426	0.457	0.69	1
Frrs1	0.00329669	-2.10276	0.087	0.33	1
Map4k1	0.00330474	3.31787	0.152	0.01	1
Gm57169	0.00330644	3.46281	0.152	0.01	1
Prkar2b	0.00331055	3.39223	0.152	0.01	1
Rassf2	0.00336689	1.93211	0.391	0.14	1
AA467197	0.00344375	4.60104	0.152	0.02	1
Dnajb1	0.00344834	-4.39428	0.065	0.26	1
1600014C10Rik	0.0034536	2.25407	0.283	0.07	1
Aoah	0.00347786	2.53792	0.304	0.1	1
Denr	0.00355018	1.79724	0.5	0.27	1
Lrrfip1	0.00356231	-1.21362	0.37	0.52	1
Ier5	0.00358473	-0.792348	0.696	0.76	1
Dock10	0.0035958	-1.3479	0.609	0.8	1
Zfp36l1	0.00361646	-1.8734	0.196	0.42	1
Fuca1	0.0036324	-2.44657	0.152	0.35	1
B3galnt1	0.00363551	4.28437	0.087	0	1
Iigp1	0.00363551	5.06322	0.087	0	1
Agbl1	0.00363551	4.35765	0.087	0	1
Cstdc4	0.00363551	5.65447	0.087	0	1
Faah	0.00363551	3.26274	0.087	0	1
Gbp6	0.00363551	4.23035	0.087	0	1
Hamp	0.00363551	4.6672	0.087	0	1
Mcoln2	0.00363551	3.53744	0.087	0	1
Slc17a9	0.00363551	3.95776	0.087	0	1
Treml2	0.00363551	4.85567	0.087	0	1
Arhgap27os3	0.00363551	3.51761	0.087	0	1
Fanca	0.00363551	4.18969	0.087	0	1
Gm39321	0.00363551	4.0901	0.087	0	1
Tgtp2	0.00363551	5.27071	0.087	0	1
Dennd3	0.00363551	4.95663	0.087	0	1
Edn1	0.00363551	5.3346	0.087	0	1
C1qc	0.00366064	-0.592608	0.565	0.82	1
C9orf72	0.00367486	-2.07573	0.109	0.31	1
Eid1	0.00367915	-3.49524	0.043	0.23	1
Ccl9	0.00369888	0.882556	0.435	0.47	1
Rpl41	0.00374893	0.7381	0.957	0.95	1
Ddi2	0.00380495	-1.84878	0.13	0.2	1
Dnaja1	0.00380501	-1.5397	0.543	0.7	1
H2ax	0.00380833	-1.99887	0.043	0.25	1
Ankrd13c	0.00383009	1.60503	0.348	0.11	1
Dusp16	0.00385163	1.36811	0.304	0.32	1
Oas1a	0.00403655	1.81912	0.413	0.17	1
Cxcl16	0.00404198	-1.1286	0.522	0.76	1
Psmg4	0.00404973	1.09211	0.37	0.13	1
Zfp945	0.00405287	1.39968	0.196	0.03	1
Camk1	0.0040591	-1.04339	0.043	0.22	1
Pcgf5	0.00417996	2.49024	0.348	0.18	1
Trim14	0.00418436	2.3105	0.261	0.06	1
Tle3	0.00423304	2.45286	0.217	0.09	1
Gngt2	0.00424909	-1.51091	0.196	0.44	1
Gbp3	0.00427536	1.87987	0.391	0.2	1
C3	0.00437179	3.67357	0.196	0.04	1
C1qb	0.00438034	-0.594338	0.63	0.86	1
Tob2	0.00438574	-1.9834	0.174	0.41	1
Pitpnc1	0.004398	-1.82422	0.261	0.48	1
Rps6kc1	0.00447173	2.79768	0.174	0.02	1
Rora	0.00453747	-2.67119	0.065	0.25	1
Hspa1b	0.00462452	-3.92209	0.065	0.28	1
Bet1l	0.00464713	1.08451	0.326	0.11	1
Lnpep	0.00469497	1.69706	0.478	0.22	1
Plaat3	0.0047068	2.00703	0.326	0.1	1
Actg1	0.00475819	-0.561885	0.935	0.93	1
Apobec1	0.00477269	-1.50827	0.37	0.54	1
Epb41l4aos	0.00477357	-0.719188	0.087	0.28	1
Tmsb10	0.00486084	1.20839	0.609	0.39	1
Wfdc17	0.00486478	1.87517	0.5	0.34	1
Slc25a22	0.00493965	2.31316	0.196	0.03	1
Rbx1	0.00496579	1.01596	0.739	0.57	1
Mgat5	0.00498117	-2.52366	0.13	0.34	1
Pdgfb	0.0050117	-3.59254	0	0.11	1
Cltb	0.0050117	-3.56562	0	0.11	1
Tax1bp3	0.0050117	-3.21627	0	0.11	1
Flad1	0.0050117	-3.49707	0	0.11	1
Rai1	0.0050117	-3.19118	0	0.11	1
Slc35b3	0.0050117	-3.26622	0	0.11	1
Tmem126b	0.0050117	-3.40389	0	0.11	1
2310011J03Rik	0.00503854	1.54165	0.283	0.08	1
Slc12a9	0.00510013	2.64659	0.196	0.03	1
Cd52	0.00517815	0.850025	0.891	0.81	1
Actr2	0.00518455	1.19356	0.652	0.5	1
Cmip	0.00518711	-1.07811	0.413	0.64	1
Mrps16	0.00521555	2.34125	0.326	0.11	1
Nr4a1	0.00521705	-1.59163	0.261	0.5	1
Psme1	0.00527876	0.894397	0.674	0.57	1
Zfp934	0.00528592	2.2418	0.13	0.01	1
Psca	0.00539203	-3.3478	0.022	0.2	1
Slirp	0.00539587	2.29015	0.283	0.14	1
Ifnar1	0.00562268	-1.26017	0.37	0.56	1
Trip12	0.00571217	1.00168	0.522	0.25	1
Ifih1	0.00581306	1.38981	0.457	0.22	1
Snx13	0.00582865	-0.936489	0.152	0.1	1
Ece1	0.00587489	-2.60796	0.109	0.32	1
Ube2v2	0.00589801	-0.11951	0.304	0.19	1
Disc1	0.00601381	-2.55726	0.043	0.24	1
Ank2	0.00605491	-2.81742	0.087	0.3	1
Vapa	0.00605599	-1.09381	0.37	0.43	1
Rbm47	0.006069	-1.10324	0.478	0.65	1
Tnfsf13b	0.00608755	-0.820784	0.043	0.22	1
E230029C05Rik	0.00610878	-2.88498	0.065	0.25	1
Ktn1	0.00612276	1.30351	0.522	0.42	1
Ankfy1	0.00612624	1.32917	0.435	0.18	1
Adgre1	0.00615253	-0.805225	0.196	0.46	1
Ier3	0.0062648	-1.77621	0.239	0.49	1
Keap1	0.00631514	1.77103	0.304	0.09	1
Sdf2l1	0.00639172	-2.07213	0.196	0.4	1
Mier3	0.00648371	0.498343	0.261	0.08	1
Esyt2	0.00656667	-0.891804	0.239	0.21	1
H2-Eb1	0.00657337	-1.09358	0.891	0.97	1
Erlec1	0.00661779	0.525401	0.196	0.07	1
Dapk1	0.00662952	-3.51728	0.022	0.19	1
Itgb7	0.00672202	2.38916	0.13	0.01	1
Ifnb1	0.00680587	2.82656	0.13	0.01	1
Mxd1	0.00681111	1.86778	0.413	0.24	1
Nceh1	0.00682034	-2.02001	0.109	0.34	1
Gbp2b	0.00690018	2.46426	0.13	0.01	1
Cpeb3	0.00696214	1.90503	0.152	0.02	1
Nlrc5	0.0069624	1.53496	0.391	0.16	1
Krt19	0.00699114	-2.44208	0.087	0.31	1
Akt3	0.00707655	1.64868	0.348	0.12	1
Vamp4	0.00711632	-1.53671	0.174	0.43	1
Phlda1	0.00714357	-1.71151	0.196	0.44	1
B2m	0.00722504	0.515113	0.957	0.93	1
Il10rb	0.00725885	-0.99439	0.478	0.56	1
Zbtb1	0.00743647	-3.43767	0.022	0.18	1
Plekha5	0.00746353	-0.684525	0.065	0.21	1
Gm30211	0.00753913	2.86409	0.13	0.01	1
Psmd2	0.00775322	2.06812	0.304	0.1	1
Dynll1	0.00776181	-1.11854	0.609	0.77	1
Rps3a1	0.00777378	0.708003	0.957	0.94	1
Fermt3	0.00777945	-2.10429	0.109	0.33	1
Pik3ip1	0.00782556	1.29025	0.13	0.02	1
Ccdc90b	0.00783722	-3.78083	0	0.1	1
Arhgef10l	0.00783722	-2.9804	0	0.1	1
Anxa8	0.00783722	-4.22514	0	0.1	1
Cox11	0.00783722	-3.73434	0	0.1	1
Fcgrt	0.00783722	-3.44984	0	0.1	1
Mgp	0.00783722	-5.30782	0	0.1	1
Sox4	0.00783722	-3.62383	0	0.1	1
2610035D17Rik	0.00783722	-3.85517	0	0.1	1
Yeats2	0.00783722	-3.81523	0	0.1	1
Wnt4	0.00783722	-2.92638	0	0.1	1
Tnfsf8	0.0079666	2.78788	0.13	0.01	1
Spg21	0.00800324	-1.43806	0.152	0.4	1
Vegfa	0.00800545	-2.24184	0.109	0.29	1
Pik3cb	0.00821001	-3.34984	0.022	0.18	1
Sgk1	0.00823513	-0.703893	0.261	0.53	1
Asb13	0.00829937	3.56045	0.152	0.02	1
Spib	0.00831658	2.20353	0.152	0.02	1
Zfp36	0.00832454	-1.15377	0.565	0.72	1
Tnfrsf13b	0.0083952	1.6862	0.217	0.05	1
Cd274	0.00841036	1.10299	0.587	0.43	1
Cd79b	0.00850932	2.25665	0.239	0.06	1
H2-T10	0.00854635	3.99697	0.13	0.01	1
Ube2l6	0.00861029	2.88113	0.217	0.06	1
Spdl1	0.00871101	-2.01124	0.065	0.27	1
Arhgap30	0.00876105	1.46688	0.326	0.11	1
Pgam5	0.00876257	3.57599	0.13	0.01	1
Slfn9	0.00877986	2.26517	0.239	0.06	1
Cul2	0.00882515	-0.322149	0.196	0.1	1
Ly6a	0.00886827	2.31859	0.283	0.17	1
Ndel1	0.00888202	-1.36695	0.304	0.46	1
Maff	0.00904859	-1.2825	0.304	0.53	1
H2-Ob	0.00907464	1.29433	0.152	0.03	1
Gramd3	0.00909871	1.97756	0.261	0.07	1
Vcpip1	0.00911123	1.61998	0.457	0.23	1
Lsmem1	0.00911828	-2.52902	0.043	0.23	1
Rdh14	0.00918935	2.8853	0.13	0.01	1
Oas2	0.00921808	0.818205	0.283	0.09	1
Prkd3	0.00921826	2.86581	0.217	0.07	1
Unk	0.00923729	-3.43421	0.022	0.17	1
Eepd1	0.00925268	-1.77311	0.152	0.38	1
Heatr9	0.00926431	0.762617	0.196	0.04	1
Sesn3	0.00927646	1.38682	0.261	0.07	1
Krt6a	0.00929521	-3.66871	0.022	0.18	1
Gm17056	0.00929871	-2.45504	0.13	0.32	1
Marcks	0.00936852	0.6233	0.609	0.66	1
Adrm1	0.00937853	-1.87601	0.043	0.23	1
Slc6a6	0.00938043	-1.66858	0.196	0.41	1
Sod2	0.0094006	0.732812	0.783	0.63	1
Tbc1d14	0.00943573	0.584171	0.217	0.07	1
S100a6	0.00946718	1.07127	0.674	0.82	1
Txnl1	0.0095447	-1.1508	0.174	0.42	1
Nop9	0.00958889	3.58746	0.13	0.01	1
Ucp2	0.00961706	-0.841947	0.609	0.81	1
Cnpy3	0.00962427	-1.85257	0.109	0.33	1
Neu1	0.00962609	-3.02296	0.065	0.23	1
Rnf2	0.00962961	-2.59304	0.087	0.27	1
Ly6d	0.00965232	1.08974	0.283	0.42	1
Gpx4	0.0097374	-0.995947	0.435	0.57	1
Pnp	0.0098088	1.66109	0.457	0.33	1
Max	0.00985315	1.3834	0.435	0.19	1
Nlrp3	0.00990059	-1.10279	0.457	0.64	1
Igf2r	0.0099321	3.11094	0.13	0.01	1
Irak1	0.00995313	-2.26562	0.087	0.22	1
Gpr108	0.00997942	3.22219	0.13	0.01	1
Cxcr5	0.00998773	2.07396	0.174	0.03	1
Ptprc	0.0100072	1.02666	0.717	0.52	1
Ablim1	0.0100604	0.450644	0.239	0.09	1
Trim25	0.0100959	1.17684	0.565	0.31	1
Ski	0.0101218	-1.16415	0.283	0.37	1
Epn1	0.0101898	-2.20294	0.087	0.24	1
Napsa	0.0102204	1.8484	0.37	0.2	1
Ube2e2	0.010312	-2.54108	0.065	0.2	1
Ms4a6d	0.0104235	0.471159	0.587	0.67	1
Jund	0.0104835	-1.46844	0.609	0.68	1
Rhoh	0.0106273	1.34686	0.217	0.06	1
Rab8b	0.0106487	0.649271	0.587	0.64	1
Ctsb	0.0107566	-0.656045	0.717	0.86	1
Atp2b1	0.010817	-0.939979	0.522	0.55	1
Atl2	0.0108315	-1.62662	0.022	0.16	1
Hk3	0.010832	2.01131	0.326	0.16	1
Gm15726	0.0108702	-3.05719	0.13	0.16	1
Setdb2	0.0110455	0.181886	0.261	0.11	1
Ikzf1	0.0111194	1.38142	0.413	0.18	1
Cdk7	0.0111369	1.23263	0.261	0.08	1
Kynu	0.0111524	1.38744	0.239	0.07	1
Fbxo34	0.0112286	-2.50233	0.022	0.18	1
Ebf1	0.0112956	0.413736	0.283	0.11	1
Atp1a1	0.0113149	-1.66409	0.152	0.38	1
Osbpl1a	0.0113535	-3.29666	0.022	0.18	1
Irak1bp1	0.01137	-2.28388	0.13	0.33	1
Ccdc25	0.0113964	1.40684	0.283	0.09	1
Cd53	0.011466	0.742365	0.696	0.59	1
Tbc1d10a	0.0114954	-2.24442	0.109	0.31	1
Usp37	0.0117155	-2.305	0.087	0.27	1
Prol1	0.0117333	-0.126059	0.022	0.12	1
Htra4	0.0118203	2.2973	0.152	0.02	1
Gm21188	0.0120351	3.20164	0.152	0.02	1
Thumpd3	0.0120552	-1.30326	0.152	0.09	1
Rab9	0.0120768	1.66304	0.478	0.35	1
Efnb2	0.0122455	-3.88298	0	0.09	1
Sft2d1	0.0122455	-3.37605	0	0.09	1
Lair1	0.0122455	-3.44545	0	0.09	1
Mettl25	0.0122455	-2.93254	0	0.09	1
Aga	0.0122455	-2.85654	0	0.09	1
Lrrc8b	0.0122455	-3.44884	0	0.09	1
Smarcd1	0.0122542	2.33646	0.152	0.02	1
Cblb	0.0123434	1.05838	0.413	0.18	1
Dennd1b	0.0123749	1.67654	0.522	0.29	1
Bcl2l1	0.0123795	0.136188	0.196	0.32	1
Nsmaf	0.0123977	2.93228	0.152	0.02	1
ENSMUSG00000121501	0.0123998	1.64155	0.37	0.16	1
Pex14	0.0124003	2.12925	0.217	0.05	1
B230307C23Rik	0.012405	1.42651	0.261	0.08	1
Gm56663	0.012422	-1.52014	0.261	0.46	1
Mfge8	0.0124566	-1.41156	0.022	0.15	1
Tusc3	0.0124982	2.29843	0.087	0.08	1
Coro1a	0.0125171	-0.895419	0.478	0.69	1
Nbn	0.0125701	-1.89136	0.152	0.34	1
Bid	0.0126149	2.14881	0.174	0.03	1
AB124611	0.0126987	2.72765	0.196	0.05	1
Nampt	0.0128088	1.52746	0.478	0.25	1
Gm10552	0.0128132	2.91556	0.152	0.02	1
Plpbp	0.0130609	-1.55924	0.174	0.38	1
Gm13391	0.0131251	-0.912078	0.043	0.2	1
Fam241a	0.013137	2.34807	0.196	0.04	1
Slc49a4	0.0131678	-1.55477	0.283	0.46	1
Phc2	0.0131702	-2.00952	0.13	0.34	1
Fbxw2	0.0133331	-0.459193	0.283	0.21	1
Cacul1	0.0133824	-1.8203	0.174	0.24	1
S1pr1	0.0134245	2.19821	0.326	0.12	1
Meig1	0.0134315	3.33372	0.065	0	1
Camk2n2	0.0134315	3.56743	0.065	0	1
Cdc23	0.0134315	3.11369	0.065	0	1
Ftsj1	0.0134315	3.32285	0.065	0	1
Ybey	0.0134315	3.55292	0.065	0	1
Gm10553	0.0134315	3.43139	0.065	0	1
Gm32401	0.0134315	3.25007	0.065	0	1
Ifit1bl1	0.0134315	3.82572	0.065	0	1
Zfp873	0.0134315	2.90406	0.065	0	1
Ly6c2	0.0134315	3.25094	0.065	0	1
2610044O15Rik8	0.0134315	3.38745	0.065	0	1
Coil	0.0134315	3.51932	0.065	0	1
Card11	0.0134315	3.23933	0.065	0	1
Rhno1	0.0134315	3.01404	0.065	0	1
Tctn1	0.0134315	3.91819	0.065	0	1
Zfp40	0.0134315	3.06544	0.065	0	1
Alg3	0.0134315	3.7989	0.065	0	1
Atat1	0.0134315	3.29721	0.065	0	1
D530017H19Rik	0.0134315	3.26375	0.065	0	1
Dkkl1	0.0134315	3.83753	0.065	0	1
ENSMUSG00000121500	0.0134315	3.5598	0.065	0	1
Ednrb	0.0134315	3.97654	0.065	0	1
F830016B08Rik	0.0134315	3.69727	0.065	0	1
Gypc	0.0134315	4.2818	0.065	0	1
Ighg3	0.0134315	5.31547	0.065	0	1
Cdh17	0.0134315	3.31496	0.065	0	1
Phgdh	0.0134315	3.31832	0.065	0	1
Bend4	0.0134315	3.62588	0.065	0	1
Gm11772	0.0134315	3.66137	0.065	0	1
Gm17231	0.0134315	3.99237	0.065	0	1
BC147527	0.0134315	3.26174	0.065	0	1
Elmod3	0.0134315	5.04363	0.065	0	1
Gm15336	0.0134315	3.25667	0.065	0	1
Gm36079	0.0134315	4.24284	0.065	0	1
H2-T24	0.0134315	3.71303	0.065	0	1
Sdhaf3	0.0134315	4.63699	0.065	0	1
Zfp709	0.0134315	2.9564	0.065	0	1
2010309G21Rik	0.0134315	3.80187	0.065	0	1
6530402F18Rik	0.0134315	3.84555	0.065	0	1
Pdzrn3	0.0134315	4.20803	0.065	0	1
Polr1b	0.0134315	3.67883	0.065	0	1
Cacna1i	0.0134315	3.11894	0.065	0	1
Mlkl	0.0134349	2.20683	0.196	0.04	1
Ptpro	0.0134501	-2.86516	0.022	0.17	1
Hdc	0.0135158	1.83303	0.196	0.04	1
Dhx8	0.0135404	0.269763	0.239	0.11	1
Aida	0.0135727	2.26584	0.196	0.04	1
Ddit3	0.0136213	-0.968221	0.63	0.72	1
Snx8	0.013639	-2.00358	0.109	0.29	1
Zfp644	0.0137493	-1.06268	0.217	0.2	1
Csprs	0.0137734	2.29072	0.174	0.03	1
Atf4	0.0138084	-0.68425	0.717	0.73	1
Asnsd1	0.013852	2.43613	0.261	0.08	1
2310001H17Rik	0.0139855	2.74994	0.217	0.06	1
Cx3cr1	0.0140374	-3.55248	0.043	0.21	1
Mettl2	0.014061	-1.75812	0.022	0.16	1
Triobp	0.0142658	1.47907	0.13	0.02	1
Cxcl14	0.0144211	-3.85758	0.022	0.16	1
Mul1	0.0144509	2.17852	0.261	0.11	1
Rpl39	0.0145267	0.733784	0.957	0.97	1
H2-K1	0.0146047	0.318944	0.87	0.91	1
Ost4	0.014767	1.3901	0.543	0.37	1
Dnase1l1	0.0149532	-2.07326	0.087	0.27	1
Rpl37	0.0150358	0.664431	0.957	0.95	1
Cyp4f18	0.0150471	0.175187	0.109	0.03	1
Plau	0.0150483	-1.06137	0.109	0.31	1
Slc7a2	0.0151214	2.53438	0.196	0.05	1
Tmem11	0.0152475	-2.20661	0.087	0.2	1
Tor3a	0.0152681	1.37147	0.435	0.22	1
Iglc3	0.0153152	1.42743	0.152	0.03	1
Dock4	0.0154054	-0.909287	0.413	0.65	1
Iglc2	0.0154136	1.02406	0.217	0.06	1
Mmd	0.015431	-3.4038	0.022	0.15	1
Rpl35	0.0155796	0.788037	0.891	0.83	1
Fcmr	0.0155803	0.508132	0.087	0.01	1
Pdcd6ip	0.0156248	-1.14728	0.283	0.39	1
Sf3a3	0.0156552	0.484801	0.217	0.08	1
Peds1	0.0157045	-1.08163	0.283	0.53	1
Gimap5	0.0160012	1.64637	0.13	0.02	1
3110056K07Rik	0.0160031	1.87183	0.261	0.08	1
Krt7	0.016099	-0.832755	0.043	0.19	1
Fam50a	0.0161788	-2.41488	0.152	0.35	1
Anxa5	0.016221	-0.533277	0.587	0.81	1
Cmc1	0.0162315	0.591204	0.261	0.09	1
Aff1	0.0162831	1.1133	0.5	0.4	1
Rnf123	0.0163337	0.16046	0.174	0.04	1
Psma5	0.0163669	1.39559	0.522	0.28	1
Cab39l	0.0164812	-0.960311	0.304	0.25	1
Hpgds	0.0164877	-1.3281	0.283	0.48	1
Rgs2	0.0165291	-1.30397	0.283	0.5	1
Scd1	0.0165721	0.258004	0.13	0.04	1
Lpar6	0.0165977	-2.47618	0.022	0.17	1
Iglc1	0.0166643	0.786717	0.109	0.02	1
Fpr1	0.0167574	5.2753	0.109	0.01	1
Cd79a	0.0167766	1.94441	0.261	0.08	1
Tubb2a	0.0170219	-1.93077	0.109	0.31	1
Mrpl28	0.017029	2.41934	0.217	0.06	1
Sh3bgrl	0.0170384	1.24314	0.478	0.24	1
Tpm1	0.0171133	-2.35761	0.065	0.25	1
Vps18	0.0171636	-2.03601	0.065	0.25	1
Emd	0.0173198	-1.2314	0.348	0.45	1
Mrpl22	0.0173235	1.40583	0.196	0.05	1
Kdm1a	0.0173775	0.230323	0.109	0.21	1
Dap	0.0174527	1.1857	0.109	0.2	1
Dusp1	0.0175359	-1.789	0.435	0.6	1
Rac2	0.0175761	1.10145	0.457	0.37	1
Farsb	0.0177742	0.459971	0.283	0.12	1
Chd3	0.0178097	-3.13984	0.043	0.19	1
Osmr	0.0178151	1.8468	0.022	0.06	1
Wfdc2	0.0178194	-1.99894	0.196	0.35	1
Dtx3l	0.0179433	1.63672	0.326	0.13	1
Cd48	0.0179888	1.34103	0.413	0.19	1
Icosl	0.018032	-2.10765	0.152	0.32	1
Pals2	0.0180427	-2.57297	0.065	0.22	1
Herpud1	0.0180929	-1.07115	0.565	0.75	1
Hmox1	0.0181623	-2.72042	0.174	0.37	1
Nrd1	0.0182687	-1.30031	0.174	0.4	1
Ifi207	0.018334	0.687922	0.522	0.55	1
Itga9	0.0183429	-1.40876	0.283	0.5	1
Fam169b	0.0183536	1.52198	0.174	0.04	1
Cecr2	0.0184652	3.65234	0.109	0.01	1
Grina	0.0187579	1.03769	0.522	0.28	1
Zfp961	0.0188257	1.5336	0.152	0.03	1
Slf1	0.0188449	1.292	0.196	0.05	1
Alkbh5	0.0188597	-1.93544	0.13	0.31	1
Mgat4b	0.0189886	-3.88879	0.022	0.15	1
Whamm	0.0190603	2.23916	0.217	0.06	1
Icam1	0.0191109	-1.2966	0.413	0.62	1
Rbm19	0.0191301	-2.32519	0	0.08	1
Endov	0.0191301	-3.10997	0	0.08	1
Kifc3	0.0191301	-2.27101	0	0.08	1
Sh3d19	0.0191301	-2.78912	0	0.08	1
Tmem41b	0.0191301	-2.62737	0	0.08	1
Gm17359	0.0191301	-2.71095	0	0.08	1
Arsg	0.0191301	-3.37484	0	0.08	1
Cdc42bpg	0.0191301	-2.55529	0	0.08	1
Lmbrd2	0.0191301	-2.861	0	0.08	1
Nr4a2	0.0191301	-3.28289	0	0.08	1
Wtip	0.0191301	-2.25598	0	0.08	1
Mal	0.0191301	-3.15047	0	0.08	1
Usp2	0.0191301	-2.65482	0	0.08	1
Pard3	0.0191301	-3.37417	0	0.08	1
Vps39	0.0191301	-3.3139	0	0.08	1
Zfp119a	0.0191301	-3.10126	0	0.08	1
Chaf1b	0.0191301	-2.64509	0	0.08	1
Crat	0.0191301	-2.81517	0	0.08	1
Pcdh7	0.0191301	-3.0664	0	0.08	1
Rad51b	0.0191301	-3.6315	0	0.08	1
Tada1	0.0191301	-3.25228	0	0.08	1
Acox1	0.0191301	-2.98772	0	0.08	1
Cnnm3	0.0191301	-3.17644	0	0.08	1
Gm47428	0.0191301	-2.88408	0	0.08	1
Stox2	0.0191301	-3.30337	0	0.08	1
Apold1	0.0191301	-3.35116	0	0.08	1
Ap3m2	0.0191735	2.18932	0.109	0.01	1
Ogfrl1	0.0191846	2.67864	0.152	0.05	1
Kpna3	0.0193579	1.52413	0.391	0.25	1
Setdb1	0.0193689	1.76149	0.13	0.02	1
Slc20a1	0.0194397	-0.913982	0.043	0.17	1
Atp6v1a	0.0194963	-1.18159	0.435	0.58	1
Csnk1a1	0.019498	-0.679769	0.413	0.4	1
Ptprcap	0.0197231	1.03028	0.087	0.01	1
Dipk1a	0.0197282	2.2529	0.217	0.06	1
Wdr43	0.0198552	0.459085	0.413	0.21	1
Ggct	0.0199037	-0.113835	0.152	0.06	1
Tmem266	0.0199474	4.86833	0.109	0.01	1
Gnaq	0.0199475	-0.581538	0.478	0.7	1
ENSMUSG00000121482	0.0199524	3.7885	0.109	0.01	1
Rwdd1	0.0200848	0.274616	0.37	0.2	1
Zswim6	0.0201983	-0.919517	0.457	0.61	1
Gpr137c	0.0202129	3.9746	0.13	0.02	1
H2-Aa	0.0202216	-0.627984	0.87	0.97	1
Gltp	0.0203109	-2.41684	0.087	0.27	1
Tspan8	0.0203606	1.12674	0.022	0.07	1
Cog3	0.0203908	3.31421	0.13	0.02	1
Saa3	0.0203959	4.70888	0.109	0.01	1
Taf1b	0.020478	2.5851	0.174	0.04	1
Ddost	0.0204936	-1.76983	0.174	0.34	1
Vps13b	0.0205944	-1.19535	0.304	0.41	1
Tsg101	0.0206024	-2.11303	0.087	0.24	1
Gpsm3	0.0206829	-1.82817	0.13	0.21	1
Ift88	0.0206843	1.6097	0.152	0.03	1
Hspa9	0.0207792	-1.11434	0.348	0.51	1
Dcp2	0.0208226	1.91463	0.283	0.11	1
Gm17749	0.020851	-3.99553	0.022	0.15	1
Hexa	0.0208887	-0.819141	0.391	0.62	1
Dapp1	0.0209071	-1.14232	0.348	0.44	1
Cpne3	0.0211378	1.78023	0.239	0.07	1
Dync1li1	0.0214794	-2.11238	0.087	0.26	1
5430405H02Rik	0.0215085	0.877235	0.196	0.06	1
Lamtor2	0.0216443	-1.36654	0.304	0.39	1
Pstpip1	0.0217838	0.934315	0.109	0.02	1
Svbp	0.0218077	1.46327	0.522	0.32	1
Spata13	0.0218094	1.79576	0.174	0.12	1
Tex14	0.0218759	-2.26549	0.087	0.27	1
Zfp366	0.0219747	3.3408	0.13	0.03	1
Tra2b	0.0219951	-0.869598	0.435	0.42	1
Hsdl1	0.0220727	1.39893	0.152	0.03	1
Donson	0.0220762	-2.08432	0.022	0.16	1
Rmdn1	0.0221478	-2.36785	0.043	0.19	1
Hexb	0.0221491	-0.733484	0.435	0.66	1
Epb41l2	0.0221703	-1.00201	0.391	0.59	1
Sestd1	0.0221877	-1.65218	0.174	0.23	1
Tent5a	0.0222888	1.05969	0.37	0.16	1
Tpm3	0.0223367	0.790205	0.826	0.65	1
Pmm2	0.0224344	-2.60909	0.022	0.16	1
Il1b	0.0225037	-0.927451	0.63	0.8	1
Fcgr3	0.0228403	-2.16599	0.174	0.37	1
Srsf2	0.0229545	-0.913688	0.457	0.61	1
Mrpl30	0.0229732	1.14997	0.457	0.23	1
Kmt2a	0.0229925	-1.39724	0.174	0.22	1
2210408F21Rik	0.0230272	-3.05219	0.043	0.18	1
Ten1	0.0232181	-1.53414	0.13	0.32	1
Epsti1	0.0232256	1.11645	0.522	0.34	1
Casp7	0.0232344	1.55773	0.152	0.03	1
Spi1	0.0233079	-0.773816	0.522	0.72	1
Gm32036	0.0233196	-2.24112	0.065	0.22	1
Adar	0.0233338	1.35154	0.37	0.16	1
Tnfrsf26	0.0234596	1.95701	0.13	0.02	1
Ubald2	0.0234992	-0.883462	0.326	0.5	1
Lacc1	0.023782	1.19118	0.5	0.35	1
Slc4a7	0.0237873	-1.38644	0.196	0.41	1
H2-DMb1	0.0238012	-2.26639	0.13	0.27	1
Med25	0.0240039	0.923737	0.022	0.07	1
Tgfb1	0.0240816	-0.986108	0.37	0.55	1
Stfa2l1	0.0241304	2.77759	0.109	0.01	1
Pdlim7	0.0241495	-1.90889	0.109	0.28	1
Ldha	0.0241507	-0.180705	0.261	0.46	1
Gtf2f1	0.0242945	-1.10663	0.239	0.25	1
Cycs	0.0243269	1.11823	0.522	0.31	1
Snhg1	0.0243344	-0.840328	0.435	0.67	1
Ankrd12	0.0243434	-0.419288	0.609	0.45	1
Efhd2	0.0244808	-0.875985	0.565	0.67	1
Hat1	0.0245469	1.4495	0.413	0.26	1
Spag7	0.024551	1.4207	0.283	0.1	1
Nipsnap2	0.0246109	0.695693	0.239	0.1	1
Slc35f6	0.0246336	-2.45999	0.022	0.16	1
Gm13710	0.0247023	-2.69801	0.022	0.16	1
Rcl1	0.0247375	1.82961	0.217	0.06	1
Akr1a1	0.0248283	-0.842167	0.478	0.7	1
Chchd10	0.0250179	1.36596	0.174	0.04	1
Smpdl3a	0.0250493	1.74377	0.217	0.06	1
Napa	0.0250544	-1.45532	0.283	0.45	1
Maml2	0.0250631	-0.517374	0.457	0.69	1
Pnpt1	0.0251563	1.89341	0.217	0.06	1
Ms4a1	0.0253118	1.62683	0.217	0.06	1
Bcl10	0.0254215	-1.92894	0.174	0.36	1
Emc6	0.0254281	-1.84737	0.13	0.33	1
Sp3	0.0254925	0.67909	0.326	0.15	1
Trps1	0.0257041	-1.07035	0.435	0.65	1
Mirt1	0.0257385	2.41148	0.196	0.05	1
Fyb	0.0258185	-1.03633	0.37	0.6	1
Adgb	0.0258805	3.657	0.13	0.02	1
Tbc1d17	0.0259553	-3.21678	0.043	0.17	1
Mxi1	0.0259667	-1.12567	0.283	0.5	1
Man2b1	0.0259914	-1.24582	0.217	0.41	1
Chd1	0.0260188	-0.115031	0.283	0.18	1
Tnrc18	0.0260232	-0.996165	0.152	0.16	1
Ripk3	0.026162	0.412175	0.043	0.12	1
Trem3	0.0263078	3.69557	0.152	0.03	1
Mzb1	0.0264135	3.46894	0.152	0.03	1
Ttc39b	0.0264327	1.00815	0.5	0.27	1
Ext1	0.0264731	1.10489	0.522	0.53	1
Tmem176b	0.0265305	0.110034	0.283	0.45	1
Dip2c	0.0265842	-2.25268	0.043	0.2	1
Pitpna	0.0265917	-0.99338	0.326	0.53	1
Dop1a	0.026608	1.96237	0.13	0.02	1
Rint1	0.026672	-2.79972	0.022	0.15	1
Baiap2	0.0268035	-1.65559	0.152	0.3	1
Lgals1	0.0268712	-0.822223	0.413	0.64	1
Ublcp1	0.0268875	1.04805	0.174	0.05	1
Bub3	0.0269205	-0.960237	0.196	0.23	1
Ppfibp2	0.0269901	-3.53143	0.022	0.14	1
Utrn	0.0270873	1.4804	0.261	0.09	1
Il6	0.0271251	3.80922	0.109	0.01	1
Plekho2	0.0271645	-1.07055	0.304	0.51	1
Wsb2	0.0272074	-0.851864	0.196	0.19	1
Capn2	0.0272126	-1.85468	0.087	0.26	1
Tasl	0.0273681	1.71968	0.196	0.05	1
Shisa5	0.0273699	1.24376	0.565	0.39	1
Gm31243	0.0274156	2.14931	0.13	0.02	1
Sh3pxd2b	0.0274849	-0.981118	0.196	0.41	1
Gm10134	0.0275105	2.76295	0.109	0.01	1
Cybb	0.0275276	0.977039	0.674	0.62	1
Wdr3	0.0275311	1.81833	0.174	0.04	1
Phf11c	0.0277258	2.55369	0.109	0.01	1
Gipc1	0.0277287	-1.38291	0.065	0.23	1
A530040E14Rik	0.0280106	3.16112	0.109	0.01	1
Frmpd4	0.0280144	0.4373	0.087	0.14	1
Gm8797	0.0283082	-0.63727	0.457	0.68	1
Vsir	0.0283534	-1.17065	0.087	0.27	1
Polr2c	0.0284098	-2.24259	0.109	0.25	1
Entpd1	0.0284192	-1.31871	0.326	0.45	1
Evi2a	0.0284302	1.16981	0.37	0.17	1
Relb	0.028471	-0.814352	0.37	0.59	1
Camkmt	0.0285053	0.616282	0.174	0.06	1
Fgd6	0.0285066	1.68108	0.152	0.03	1
Tram2	0.028575	3.01036	0.109	0.01	1
Rnf185	0.0285844	1.04758	0.087	0.15	1
Fpr3	0.0286186	3.5964	0.109	0.01	1
Cenps	0.0286772	1.69204	0.152	0.03	1
Hmgn3	0.0286956	2.83112	0.109	0.01	1
Ostc	0.0287115	-0.799873	0.304	0.32	1
Zmym5	0.0287674	-1.88569	0.109	0.27	1
AU019990	0.0287986	3.01062	0.109	0.01	1
Mfsd7a	0.0288168	2.9382	0.109	0.01	1
2810001A02Rik	0.0288233	-3.07233	0.043	0.18	1
Zfp64	0.0288669	-1.59596	0.087	0.04	1
Adipor1	0.0288728	0.218587	0.217	0.4	1
Gm12185	0.0289538	2.02895	0.196	0.05	1
Hif1a	0.0289674	1.44967	0.37	0.23	1
Cxcl2	0.0289705	-1.43104	0.565	0.71	1
Ccl8	0.0289812	7.04495	0.065	0.01	1
Tigd2	0.029005	1.88788	0.196	0.05	1
Tmem163	0.0290392	-1.11269	0.087	0.02	1
Pip5k1c	0.0291098	-1.64697	0.13	0.29	1
Zfhx3	0.0291232	-1.72609	0.174	0.36	1
9430038I01Rik	0.0291817	2.27456	0.196	0.05	1
Nars	0.029192	-0.956931	0.217	0.44	1
D16Ertd472e	0.0293369	0.423989	0.239	0.11	1
Retnlg	0.0294987	1.38469	0.152	0.03	1
Acoxl	0.0298313	3.04336	0.13	0.02	1
Peak1	0.0298605	-1.41795	0.283	0.46	1
Pelo	0.0299067	-2.82714	0	0.07	1
Arhgap42	0.0299067	-2.30726	0	0.07	1
Rttn	0.0299067	-2.38895	0	0.07	1
Stn1	0.0299067	-2.39087	0	0.07	1
Cables1	0.0299067	-3.65616	0	0.07	1
Tspan7	0.0299067	-2.58123	0	0.07	1
Clybl	0.0299067	-2.79668	0	0.07	1
Slc25a38	0.0299067	-2.58075	0	0.07	1
Fcrls	0.0299067	-2.78611	0	0.07	1
Fundc1	0.0299067	-2.86012	0	0.07	1
Nt5dc2	0.0299067	-2.56182	0	0.07	1
Nxpe4	0.0299067	-3.18019	0	0.07	1
St6galnac6	0.0299067	-2.42941	0	0.07	1
Trim3	0.0299067	-2.84724	0	0.07	1
Dennd2c	0.0299067	-2.56029	0	0.07	1
Gm56626	0.0299067	-2.79541	0	0.07	1
Nbea	0.0299067	-3.20566	0	0.07	1
Nsmf	0.0299067	-2.63049	0	0.07	1
Pramel12	0.0299067	-2.6688	0	0.07	1
Samd1	0.0299067	-2.91443	0	0.07	1
Septin8	0.0299067	-2.33782	0	0.07	1
Tada2b	0.0299067	-2.75373	0	0.07	1
Unc45a	0.0299067	-2.50277	0	0.07	1
Bmp2	0.0299067	-3.1723	0	0.07	1
Cfap43	0.0299067	-2.96463	0	0.07	1
Ctsf	0.0299067	-3.35318	0	0.07	1
Ddx28	0.0299067	-3.77399	0	0.07	1
Actr8	0.0299067	-2.67974	0	0.07	1
C2cd2	0.0299067	-2.56989	0	0.07	1
Prkci	0.0299067	-3.54249	0	0.07	1
Slc25a30	0.0299067	-2.74387	0	0.07	1
Usp1	0.0299067	-2.41402	0	0.07	1
Cenpp	0.0299067	-3.12347	0	0.07	1
Gm56654	0.0299067	-2.73395	0	0.07	1
Kcnj10	0.0299067	-2.54163	0	0.07	1
Rhbdl2	0.0299067	-2.33948	0	0.07	1
Fbxo32	0.0299067	-2.88588	0	0.07	1
Septin10	0.0299067	-2.64802	0	0.07	1
Cactin	0.0299067	-2.40748	0	0.07	1
Zbtb9	0.0299067	-2.78017	0	0.07	1
Zfyve9	0.0299067	-2.60643	0	0.07	1
Galm	0.0299067	-3.01676	0	0.07	1
Narf	0.0299067	-2.99237	0	0.07	1
Eps15l1	0.029945	1.82159	0.174	0.04	1
Srrd	0.0300314	-2.55452	0.109	0.25	1
Cd19	0.0300368	0.441677	0.109	0.03	1
Rad21	0.0306388	0.430032	0.304	0.15	1
Wwp2	0.0306578	-0.662099	0.326	0.29	1
Itgax	0.0306854	-2.3667	0.087	0.24	1
Ubn1	0.0307786	-0.745274	0.283	0.51	1
Zmym1	0.0308608	0.553976	0.109	0.02	1
Fbh1	0.0311835	1.98493	0.13	0.02	1
Nectin2	0.031223	2.40164	0.174	0.05	1
Ctso	0.0312419	2.7679	0.152	0.03	1
Nob1	0.0313327	1.4201	0.109	0.12	1
Ascc1	0.0313593	-0.87602	0.152	0.07	1
Vps37c	0.03144	-2.61287	0.043	0.15	1
Rpp30	0.0314415	2.20985	0.174	0.04	1
Zdhhc4	0.031531	1.16021	0.152	0.04	1
Dnajc7	0.0315532	1.91281	0.391	0.26	1
Ago4	0.0316321	1.72465	0.13	0.02	1
Diaph2	0.031634	-0.525796	0.37	0.6	1
Specc1	0.0317171	-1.54607	0.196	0.37	1
Cox17	0.0318478	0.791903	0.652	0.58	1
Cst3	0.0318621	-0.343877	0.87	0.9	1
Smim8	0.031934	0.453518	0.109	0.03	1
Gm14221	0.031942	-1.92048	0.109	0.25	1
Rnf139	0.0319649	2.10847	0.174	0.04	1
Tmem14c	0.032017	-1.65816	0.174	0.34	1
Anxa7	0.0320423	0.849764	0.304	0.31	1
Casp1	0.032111	2.09142	0.283	0.12	1
Armc8	0.0322138	1.27005	0.304	0.12	1
Polr3c	0.0322261	1.37515	0.239	0.08	1
Fus	0.0322305	-0.646844	0.522	0.73	1
Cpt1a	0.032233	2.18392	0.174	0.04	1
Pkm	0.0324701	-0.693033	0.457	0.56	1
Cdip1	0.0324872	-2.01093	0.109	0.23	1
Ocstamp	0.032526	-3.18081	0.022	0.12	1
Tmem86a	0.0325851	-2.74744	0.109	0.21	1
Ctss	0.03264	-0.465546	0.848	0.89	1
Zbtb25	0.0328402	-2.82236	0.022	0.14	1
Chka	0.0329989	-0.84499	0.196	0.41	1
Sash1	0.0330084	-2.12955	0.065	0.23	1
Apool	0.033087	1.12195	0.196	0.06	1
Ulk2	0.0332678	-0.841137	0.13	0.32	1
Ftl1-ps1	0.0333842	-0.891603	0.174	0.38	1
Osgin2	0.033848	-1.27958	0.261	0.45	1
Esyt1	0.0339481	0.892161	0.152	0.04	1
Gm49980	0.0339505	2.99867	0.13	0.02	1
Cd2	0.0339902	2.35027	0.152	0.03	1
Cpeb4	0.034027	-0.808802	0.217	0.43	1
Rab20	0.034089	-0.559587	0.457	0.68	1
Fam32a	0.0341058	-0.203739	0.413	0.27	1
Tpp1	0.0341375	-1.26022	0.239	0.31	1
Otub1	0.034166	-1.42149	0.174	0.25	1
Zfand2a	0.0341817	-1.88947	0.13	0.29	1
Map4k3	0.0342068	-1.3635	0.196	0.26	1
Mtmr9	0.0343078	2.49915	0.13	0.02	1
Map4k2	0.0343351	2.61349	0.13	0.02	1
Cdc14b	0.0344277	2.07483	0.152	0.03	1
Usp14	0.0344595	-1.72502	0.13	0.3	1
Il2ra	0.034502	2.78762	0.13	0.02	1
Hivep2	0.0346895	-1.15168	0.478	0.62	1
Rpl37a	0.0347053	0.581768	1	0.95	1
Rpusd4	0.0348559	0.807001	0.152	0.04	1
Dck	0.0349084	1.43827	0.283	0.11	1
Zmiz1	0.0352	-1.36096	0.304	0.44	1
Jkamp	0.0354081	0.262915	0.174	0.08	1
Sra1	0.0354199	-1.84963	0.196	0.31	1
Mcm6	0.0355376	1.20362	0.196	0.06	1
3830406C13Rik	0.0358185	1.49987	0.239	0.08	1
Oat	0.0358852	-1.24219	0.348	0.38	1
Wdfy3	0.0359544	-1.58704	0.152	0.34	1
Scai	0.0361536	2.56539	0.152	0.04	1
Cyfip1	0.0362146	-1.13872	0.304	0.38	1
Xylt1	0.0363808	-0.174291	0.326	0.5	1
Znrf1	0.036591	0.86474	0.261	0.28	1
Sirt7	0.036624	-1.7518	0.109	0.08	1
Foxp1	0.0368779	0.745562	0.652	0.54	1
Ofd1	0.0371328	1.1973	0.13	0.03	1
Ubb	0.0372104	-0.544596	0.87	0.96	1
Ctsa	0.0372341	-0.906254	0.37	0.57	1
Slamf9	0.0373678	1.64951	0.196	0.19	1
Ptrh2	0.0376028	-2.61969	0.065	0.17	1
Csf1	0.0376518	1.77095	0.239	0.09	1
Stag2	0.0376962	0.293157	0.391	0.25	1
Exoc6b	0.0377066	-0.56507	0.391	0.37	1
Itsn1	0.0377843	-1.10771	0.152	0.35	1
Ankrd33b	0.0378449	1.5426	0.239	0.08	1
Rubcnl	0.0378677	1.2288	0.152	0.04	1
Ndufb2	0.0378975	0.559724	0.37	0.18	1
Mknk2	0.0381835	-1.43635	0.217	0.34	1
Arap2	0.0383599	2.6131	0.196	0.08	1
Smg7	0.0383742	1.28996	0.261	0.19	1
Rsrp1	0.0384338	-0.604251	0.543	0.74	1
Heg1	0.0384963	0.602219	0.174	0.05	1
Dst	0.0386291	-0.897478	0.413	0.58	1
Hfe	0.0386898	2.06623	0.022	0.05	1
2310009B15Rik	0.0387053	0.726272	0.152	0.05	1
Anxa2	0.0389092	0.769792	0.391	0.45	1
Ndufa6	0.038992	-0.232598	0.478	0.37	1
Ifitm1	0.0390199	3.11167	0.152	0.06	1
Rere	0.0392778	0.206728	0.391	0.24	1
Tom1	0.0393648	-1.40323	0.13	0.32	1
Crim1	0.0393665	-2.02521	0.065	0.22	1
Fam107b	0.03941	-0.819217	0.413	0.33	1
Etv5	0.0394402	-2.7489	0.022	0.14	1
2010004M13Rik	0.0395653	1.25365	0.109	0.02	1
Slc38a2	0.0395791	-0.791079	0.457	0.65	1
Itpr1	0.0397197	1.49905	0.283	0.11	1
Mir99ahg	0.0398763	-1.55318	0.13	0.3	1
Phldb1	0.0401476	-1.91523	0.152	0.31	1
Abhd12	0.0402673	-1.38216	0.239	0.39	1
Rpain	0.0404807	-2.72601	0.022	0.14	1
Pltp	0.0405239	-1.0689	0.109	0.29	1
Tmem165	0.0406025	0.201053	0.326	0.17	1
Il1rap	0.0406523	1.57086	0.283	0.11	1
Uba52	0.0407801	1.23283	0.674	0.56	1
Polr2g	0.0407803	1.23147	0.478	0.29	1
Snrnp35	0.0408206	-1.63806	0.087	0.25	1
Map2k1	0.0411007	1.08245	0.543	0.33	1
Got1	0.041111	-1.12787	0.239	0.41	1
5330438D12Rik	0.0411322	0.579039	0.239	0.1	1
Slc25a40	0.0413635	1.20522	0.13	0.03	1
Dyrk2	0.041508	-1.56924	0.109	0.28	1
Tpi1	0.0415501	-1.65492	0.13	0.26	1
Rps6ka5	0.0417261	0.175667	0.152	0.3	1
Igf2bp3	0.0419494	2.80953	0.152	0.04	1
Elp4	0.0420205	1.85401	0.196	0.09	1
Igsf6	0.0423735	-0.787469	0.283	0.5	1
Mbd2	0.0424669	1.49393	0.457	0.29	1
Inpp5d	0.0426229	-0.993701	0.283	0.5	1
Dnajc11	0.0426285	0.360385	0.196	0.08	1
Ndufs6	0.0426905	1.51223	0.413	0.23	1
Slc25a5	0.0427495	-0.786232	0.5	0.68	1
Nktr	0.0428386	-0.827517	0.435	0.62	1
Ankrd16	0.0428563	1.26488	0.13	0.03	1
Srsf7	0.0428968	-0.532405	0.739	0.79	1
Cd37	0.043098	1.17919	0.348	0.16	1
Tbc1d20	0.043196	-1.36627	0.109	0.28	1
Pet100	0.043397	-0.818725	0.261	0.2	1
Fmn1	0.0434189	-1.76142	0.109	0.28	1
Grpel1	0.0438774	1.46645	0.37	0.18	1
Klf4	0.0439237	-1.08932	0.022	0.12	1
Use1	0.0440118	0.139637	0.174	0.33	1
Rbpms	0.0440957	-1.76489	0.065	0.22	1
Areg	0.044148	-0.494446	0.065	0.2	1
Relch	0.0441873	-0.722109	0.196	0.17	1
Noct	0.0442487	-1.94932	0.13	0.29	1
St18	0.0443583	-2.2375	0.109	0.24	1
Dcun1d5	0.0446253	-1.03899	0.326	0.35	1
Rpl36a	0.0446351	0.729511	0.848	0.77	1
Neat1	0.0446524	-0.909222	0.457	0.57	1
Ptpn1	0.0447449	0.898101	0.63	0.47	1
Paxbp1	0.0448384	-0.262011	0.196	0.12	1
Mmp12	0.0449524	-0.971016	0.087	0.25	1
Klf10	0.0449838	-1.66334	0.087	0.25	1
Lamtor3	0.0449841	-1.42703	0.152	0.27	1
Ppp2cb	0.0450517	0.599173	0.217	0.07	1
Ptms	0.0450671	0.655095	0.565	0.55	1
Chaserr	0.0452022	-0.980012	0.391	0.4	1
Pcmtd1	0.0453466	1.10418	0.435	0.24	1
Cnn2	0.0454842	1.59469	0.304	0.13	1
Nelfcd	0.0456977	1.44952	0.087	0.01	1
Spns1	0.0458168	-2.34416	0.043	0.16	1
Gna12	0.0460615	-1.55562	0.065	0.22	1
Eif4a2	0.0460641	-1.06612	0.391	0.49	1
Adssl1	0.0461351	-3.15351	0.022	0.13	1
Cdc27	0.0462429	-0.865566	0.239	0.22	1
Yrdc	0.0463472	-1.92256	0.065	0.2	1
Wbp1l	0.0464207	0.160724	0.261	0.12	1
Cyth3	0.046447	-2.34775	0.043	0.18	1
Sell	0.0466016	1.85657	0.196	0.06	1
Itgb1bp1	0.0466128	-2.32677	0.022	0.14	1
Txnrd1	0.0466746	-0.690992	0.304	0.52	1
Calm1	0.0466997	-0.463931	0.826	0.89	1
Arsb	0.046844	-1.96357	0	0.06	1
Slc14a1	0.046844	-3.061	0	0.06	1
Prxl2b	0.046844	-2.35328	0	0.06	1
Zfp523	0.046844	-2.24439	0	0.06	1
Adck5	0.046844	-2.55642	0	0.06	1
Als2cl	0.046844	-2.58156	0	0.06	1
Mboat1	0.046844	-2.5194	0	0.06	1
Ralgps1	0.046844	-2.33976	0	0.06	1
Styx	0.046844	-2.1945	0	0.06	1
Tlcd4	0.046844	-2.36769	0	0.06	1
Zmynd19	0.046844	-2.04878	0	0.06	1
Cavin1	0.046844	-2.6811	0	0.06	1
Cwh43	0.046844	-2.19206	0	0.06	1
Mmp15	0.046844	-1.98967	0	0.06	1
Primpol	0.046844	-2.75499	0	0.06	1
Prkaa1	0.046844	-2.53463	0	0.06	1
Sh3bp4	0.046844	-2.07439	0	0.06	1
Adamts9	0.046844	-3.41571	0	0.06	1
Col17a1	0.046844	-3.25267	0	0.06	1
Gpaa1	0.046844	-2.35914	0	0.06	1
C030034I22Rik	0.046844	-2.07302	0	0.06	1
Ecm1	0.046844	-2.14304	0	0.06	1
Fam167b	0.046844	-2.36535	0	0.06	1
Gm10791	0.046844	-2.45992	0	0.06	1
Itga2	0.046844	-2.07741	0	0.06	1
Lancl1	0.046844	-2.90467	0	0.06	1
Trim2	0.046844	-2.49176	0	0.06	1
Cdc42ep5	0.046844	-2.61418	0	0.06	1
Dcxr	0.046844	-2.08591	0	0.06	1
Esrp1	0.046844	-2.16678	0	0.06	1
Fhad1	0.046844	-2.146	0	0.06	1
Gm57269	0.046844	-2.81809	0	0.06	1
Lzic	0.046844	-2.6546	0	0.06	1
Slc39a10	0.046844	-2.33165	0	0.06	1
Aco1	0.046844	-3.57935	0	0.06	1
Ankdd1a	0.046844	-2.84883	0	0.06	1
Gm16685	0.046844	-3.47041	0	0.06	1
Gm56496	0.046844	-2.45657	0	0.06	1
Lonrf3	0.046844	-2.76883	0	0.06	1
Lrp12	0.046844	-2.57602	0	0.06	1
Msrb3	0.046844	-2.46803	0	0.06	1
Padi2	0.046844	-2.82171	0	0.06	1
Tm7sf3	0.046844	-2.19083	0	0.06	1
Tmem203	0.046844	-2.35153	0	0.06	1
Dbn1	0.046844	-2.31785	0	0.06	1
Galnt3	0.046844	-2.31897	0	0.06	1
Itpr3	0.046844	-2.72197	0	0.06	1
Lrrc3	0.046844	-2.30697	0	0.06	1
Pdik1l	0.046844	-1.84178	0	0.06	1
Entrep1	0.046844	-2.72236	0	0.06	1
Kctd9	0.046844	-2.51322	0	0.06	1
Lrwd1	0.046844	-2.46134	0	0.06	1
Arl4d	0.046844	-2.72061	0	0.06	1
Enthd1	0.046844	-3.48962	0	0.06	1
Farp2	0.046844	-1.5844	0	0.06	1
Naip5	0.046844	-2.8984	0	0.06	1
Ptgs2os2	0.046844	-2.24362	0	0.06	1
Tm4sf5	0.046844	-2.1472	0	0.06	1
Adam22	0.046844	-2.25432	0	0.06	1
Sh2d1b1	0.046844	-2.95254	0	0.06	1
Zfp839	0.046844	-2.52316	0	0.06	1
Cstf2t	0.046844	-2.6518	0	0.06	1
Mamld1	0.046844	-2.50543	0	0.06	1
Matn4	0.046844	-3.63027	0	0.06	1
Nol9	0.046844	-1.94822	0	0.06	1
Pik3r3	0.046844	-2.11765	0	0.06	1
Ptprk	0.046844	-4.33127	0	0.06	1
Rims2	0.046844	-2.66047	0	0.06	1
Tnni2	0.046844	-2.3901	0	0.06	1
Wee1	0.046844	-2.23071	0	0.06	1
Meis3	0.046844	-2.24286	0	0.06	1
Sbsn	0.046844	-1.85783	0	0.06	1
Selenoo	0.046844	-2.90723	0	0.06	1
Trim7	0.046844	-3.15585	0	0.06	1
Fam72a	0.046844	-2.31194	0	0.06	1
Fam83f	0.046844	-2.54294	0	0.06	1
Gm53610	0.046844	-3.21089	0	0.06	1
Nt5c3b	0.046844	-2.20741	0	0.06	1
Ntn1	0.046844	-3.32823	0	0.06	1
Gm56862	0.046844	-2.63931	0	0.06	1
Trp53i11	0.0470481	1.44228	0.13	0.03	1
Dram1	0.0472726	1.94805	0.196	0.06	1
Gm30541	0.0473219	0.98999	0.022	0.06	1
Elovl5	0.0475057	-0.644857	0.152	0.34	1
Septin1	0.047544	-0.597842	0.13	0.04	1
Rbmxl1	0.0475763	-2.6946	0.065	0.17	1
Cfp	0.0477128	2.40059	0.217	0.08	1
Fam219a	0.0477141	-2.35604	0.022	0.14	1
Coro2a	0.047982	1.42801	0.196	0.06	1
Was	0.0482041	-2.98686	0.022	0.14	1
Cox18	0.0483497	-0.732995	0.087	0.04	1
Trim56	0.0485297	2.42892	0.152	0.04	1
Itgb2	0.0485661	0.822975	0.283	0.13	1
Ninj1	0.04865	-0.651516	0.435	0.62	1
Zfp263	0.0487329	-1.31665	0.13	0.31	1
Dnase1l3	0.0488811	1.51393	0.37	0.21	1
Arpc4	0.0490476	-0.286143	0.261	0.47	1
Hsp90ab1	0.0491355	-0.592461	0.826	0.89	1
Chil1	0.0492298	2.63388	0.174	0.05	1
Ube2d1	0.0492378	1.1924	0.239	0.09	1
Tpcn2	0.0492948	-2.00143	0.043	0.18	1
Mrpl58	0.0493779	-0.888347	0.196	0.19	1
Map7d1	0.0494189	-1.75992	0.109	0.23	1
Tuba1c	0.0495817	-0.909952	0.391	0.58	1
1600010M07Rik	0.050035	-2.25237	0.022	0.14	1
Magi1	0.0500713	-2.29801	0.022	0.14	1
mt-Nd3	0.0502925	0.853781	0.761	0.69	1
Gm7072	0.0503251	-2.00923	0.022	0.14	1
Rasip1	0.0503733	1.54556	0.109	0.02	1
Rsl1	0.050505	2.75495	0.043	0	1
Gm43109	0.050505	3.03513	0.043	0	1
Gm46430	0.050505	3.17775	0.043	0	1
Nemp2	0.050505	2.72677	0.043	0	1
Gvin1	0.050505	2.39245	0.043	0	1
Rcor2	0.050505	2.39245	0.043	0	1
Tspan17	0.050505	5.09088	0.043	0	1
Gm2164	0.050505	2.53324	0.043	0	1
A430033K04Rik	0.050505	2.7988	0.043	0	1
Gm43773	0.050505	3.72554	0.043	0	1
Sycp3	0.050505	3.01564	0.043	0	1
1500035N22Rik	0.050505	2.53503	0.043	0	1
2010013B24Rik	0.050505	2.9472	0.043	0	1
Cptp	0.050505	2.74461	0.043	0	1
Fam217b	0.050505	2.9472	0.043	0	1
Fut11	0.050505	2.9138	0.043	0	1
Gm10642	0.050505	3.36409	0.043	0	1
Gm4841	0.050505	2.78277	0.043	0	1
Gm56665	0.050505	2.76258	0.043	0	1
Gm56747	0.050505	3.40385	0.043	0	1
Hmcn2	0.050505	3.28934	0.043	0	1
Intu	0.050505	3.45453	0.043	0	1
Lrrc55os	0.050505	2.63507	0.043	0	1
Naip1	0.050505	2.74461	0.043	0	1
Nos2	0.050505	3.56483	0.043	0	1
Prodh	0.050505	2.76258	0.043	0	1
Prok2	0.050505	3.06902	0.043	0	1
Zcwpw1	0.050505	5.84914	0.043	0	1
Plp1	0.050505	2.75431	0.043	0	1
1700110K17Rik	0.050505	2.8625	0.043	0	1
ENSMUSG00000121479	0.050505	3.38928	0.043	0	1
Gm19696	0.050505	2.80337	0.043	0	1
Gm22146	0.050505	3.17444	0.043	0	1
Gm34961	0.050505	3.0918	0.043	0	1
Gm56894	0.050505	2.99654	0.043	0	1
Gm8909	0.050505	2.79504	0.043	0	1
Hgh1	0.050505	3.33144	0.043	0	1
Kdm1b	0.050505	3.4624	0.043	0	1
Mettl27	0.050505	5.35318	0.043	0	1
Pik3r2	0.050505	2.55689	0.043	0	1
Tarm1	0.050505	4.06956	0.043	0	1
Ung	0.050505	2.55689	0.043	0	1
Zfp157	0.050505	3.78868	0.043	0	1
Atcayos	0.050505	2.7396	0.043	0	1
Atp1a2	0.050505	3.03887	0.043	0	1
Bcl2l15	0.050505	2.71852	0.043	0	1
Cacna1s	0.050505	5.37253	0.043	0	1
Camk4	0.050505	3.11615	0.043	0	1
Ccdc62	0.050505	3.36868	0.043	0	1
Espn	0.050505	2.5408	0.043	0	1
Fbxl12os	0.050505	2.75763	0.043	0	1
Gimap9	0.050505	3.78526	0.043	0	1
Gm12158	0.050505	2.7396	0.043	0	1
Gm38190	0.050505	3.13384	0.043	0	1
Gm50240	0.050505	3.39454	0.043	0	1
Gm9750	0.050505	3.76134	0.043	0	1
H2bc27	0.050505	3.10681	0.043	0	1
Hmgb3	0.050505	3.23763	0.043	0	1
Igkv14-126	0.050505	3.48348	0.043	0	1
Ly6k	0.050505	3.21105	0.043	0	1
Mettl5os	0.050505	2.7396	0.043	0	1
Mks1	0.050505	2.5408	0.043	0	1
Morn2	0.050505	2.75763	0.043	0	1
Nnt	0.050505	3.24131	0.043	0	1
Ofcc1	0.050505	2.72036	0.043	0	1
Pcgf6	0.050505	2.90012	0.043	0	1
Pgap3	0.050505	2.95781	0.043	0	1
Unkl	0.050505	3.49012	0.043	0	1
Vmac	0.050505	5.0008	0.043	0	1
Zbtb49	0.050505	3.95863	0.043	0	1
Zfp13	0.050505	2.63799	0.043	0	1
Antxr1	0.050505	3.27993	0.043	0	1
F5	0.050505	3.03848	0.043	0	1
Gm16096	0.050505	3.29277	0.043	0	1
Gm57457	0.050505	3.23622	0.043	0	1
Serping1	0.050505	5.21126	0.043	0	1
Sgip1	0.050505	3.94796	0.043	0	1
3110040N11Rik	0.050505	2.57919	0.043	0	1
Clec2i	0.050505	4.90448	0.043	0	1
E230032D23Rik	0.050505	4.96582	0.043	0	1
Echdc3	0.050505	3.28957	0.043	0	1
Ehd3	0.050505	2.57919	0.043	0	1
Gimap3	0.050505	3.28258	0.043	0	1
Gm15952	0.050505	2.57919	0.043	0	1
Gm28874	0.050505	2.57919	0.043	0	1
Itln1	0.050505	2.88482	0.043	0	1
Nipal3	0.050505	3.05136	0.043	0	1
Zcchc18	0.050505	3.4763	0.043	0	1
9330175E14Rik	0.050505	2.67188	0.043	0	1
Ccnb1ip1	0.050505	2.60443	0.043	0	1
F730043M19Rik	0.050505	3.20016	0.043	0	1
Gm15270	0.050505	2.60443	0.043	0	1
1700030K09Rik	0.050505	3.01601	0.043	0	1
Carns1	0.050505	3.37082	0.043	0	1
Ccl28	0.050505	5.29617	0.043	0	1
Crisp3	0.050505	3.32797	0.043	0	1
Golm2	0.050505	3.77001	0.043	0	1
Mterf1a	0.050505	2.86083	0.043	0	1
Nxnl2	0.050505	3.37082	0.043	0	1
Spata6l	0.050505	2.4185	0.043	0	1
Cntnap5b	0.050505	2.9873	0.043	0	1
Dhx58os	0.050505	2.9582	0.043	0	1
Gm50254	0.050505	2.77462	0.043	0	1
Gstt3	0.050505	2.77462	0.043	0	1
Lsamp	0.050505	3.06471	0.043	0	1
Mrgpre	0.050505	4.03002	0.043	0	1
2500002B13Rik	0.050505	3.41967	0.043	0	1
4930522L14Rik	0.050505	3.47328	0.043	0	1
Cd209a	0.050505	4.21584	0.043	0	1
Dnm3	0.050505	3.89441	0.043	0	1
Fchsd1	0.050505	2.93065	0.043	0	1
Gm15056	0.050505	3.76675	0.043	0	1
Gm31774	0.050505	2.97236	0.043	0	1
Gm43259	0.050505	3.33276	0.043	0	1
Gm43260	0.050505	3.33276	0.043	0	1
Gm47469	0.050505	2.73778	0.043	0	1
Gm56554	0.050505	3.12606	0.043	0	1
Manea	0.050505	3.06961	0.043	0	1
Pou2af3	0.050505	2.97236	0.043	0	1
Prlr	0.050505	3.46123	0.043	0	1
R3hcc1	0.050505	5.31493	0.043	0	1
Rmi2	0.050505	3.52305	0.043	0	1
Slain1	0.050505	2.57357	0.043	0	1
Slc25a27	0.050505	3.38382	0.043	0	1
St3gal2	0.050505	3.46123	0.043	0	1
Zc3h12b	0.050505	3.75644	0.043	0	1
2700016F22Rik	0.050505	2.551	0.043	0	1
Akap17b	0.050505	2.56258	0.043	0	1
Dusp4	0.050505	3.66472	0.043	0	1
Gm31410	0.050505	3.30756	0.043	0	1
Hoxb4	0.050505	3.00905	0.043	0	1
Htr7	0.050505	3.97162	0.043	0	1
Lck	0.050505	3.10004	0.043	0	1
Vcpkmt	0.050505	2.551	0.043	0	1
Zfp58	0.050505	3.66472	0.043	0	1
Zfp932	0.050505	3.10004	0.043	0	1
2810021J22Rik	0.050505	3.69595	0.043	0	1
2810036E18Rik	0.050505	3.97092	0.043	0	1
Cd28	0.050505	3.6841	0.043	0	1
Cldn1	0.050505	3.1291	0.043	0	1
Clec4a4	0.050505	2.63565	0.043	0	1
Gin1	0.050505	2.84033	0.043	0	1
Gm16251	0.050505	2.47187	0.043	0	1
Gm38882	0.050505	2.6868	0.043	0	1
Gm44658	0.050505	3.20142	0.043	0	1
Gm47071	0.050505	2.59035	0.043	0	1
Hs1bp3	0.050505	3.68408	0.043	0	1
Ifi213	0.050505	4.13743	0.043	0	1
Msl3l2	0.050505	2.42855	0.043	0	1
Scrn3	0.050505	2.73506	0.043	0	1
Sgcz	0.050505	2.33153	0.043	0	1
Atp10a	0.050505	3.01842	0.043	0	1
Mmab	0.050505	2.43048	0.043	0	1
Fam122b	0.050505	2.90544	0.043	0	1
Gm43065	0.050505	2.52905	0.043	0	1
Kbtbd7	0.050505	2.52905	0.043	0	1
9230111E07Rik	0.050505	2.8771	0.043	0	1
A430046D13Rik	0.050505	3.44959	0.043	0	1
Btbd8	0.050505	3.76149	0.043	0	1
Cyp2f2	0.050505	4.01481	0.043	0	1
E430024P14Rik	0.050505	2.82445	0.043	0	1
Gbp10	0.050505	4.13873	0.043	0	1
Gm16158	0.050505	2.82445	0.043	0	1
Gm16794	0.050505	3.17178	0.043	0	1
Gm47242	0.050505	4.29867	0.043	0	1
Gnb4	0.050505	3.89963	0.043	0	1
Mettl8	0.050505	3.3603	0.043	0	1
Nmral1	0.050505	2.92716	0.043	0	1
Trerf1	0.0506033	-2.5563	0.022	0.14	1
Ndfip2	0.0506833	-1.5656	0.152	0.32	1
Lsm6	0.0506895	0.493619	0.348	0.19	1
Bfar	0.0507255	-0.107686	0.348	0.21	1
Kif13b	0.0507714	-0.289564	0.196	0.12	1
Sec13	0.0508304	0.525045	0.283	0.14	1
Pex13	0.0508397	0.33414	0.326	0.18	1
Calm2	0.0509014	-0.569832	0.478	0.67	1
Scpep1os	0.0510625	-2.1002	0.065	0.16	1
Zfp738	0.0511339	0.235649	0.109	0.03	1
Trf	0.0514606	-0.770918	0.217	0.42	1
Slc8a1	0.0515625	0.661876	0.217	0.37	1
Tbc1d8	0.0516216	1.70104	0.239	0.1	1
Uap1l1	0.0516418	-1.3847	0.109	0.28	1
Cytip	0.0517433	-0.913265	0.522	0.61	1
Ctnnd1	0.0520325	-2.27109	0.065	0.21	1
Cntn5	0.0522158	-0.91944	0.391	0.57	1
Gna13	0.0522948	-0.224315	0.435	0.64	1
Uqcrc1	0.0525113	-1.28369	0.152	0.33	1
Pfkfb3	0.0527128	1.9011	0.348	0.17	1
Mrpl10	0.0528887	0.384512	0.239	0.12	1
Hars	0.0529151	1.96313	0.283	0.13	1
Phip	0.0530846	1.33174	0.348	0.17	1
Lin37	0.0530869	-2.01096	0.065	0.17	1
Tppp3	0.0530879	0.239914	0.087	0.02	1
Ap2s1	0.05309	1.67972	0.261	0.25	1
Mrrf	0.053143	-1.17119	0.022	0.12	1
Aff3	0.0533286	0.841604	0.217	0.08	1
Rnh1	0.0533754	-0.882502	0.413	0.6	1
Slbp	0.0534348	-1.44402	0.217	0.38	1
Zmpste24	0.0534631	2.00152	0.174	0.07	1
Dmac1	0.0535034	1.74764	0.239	0.09	1
Necap1	0.0535823	2.28525	0.174	0.05	1
Zc3h12c	0.0538816	-1.14466	0.13	0.31	1
Atp6v1b2	0.0538989	1.07684	0.37	0.36	1
Ppp2r5a	0.0539813	1.21969	0.391	0.2	1
Vps13a	0.054094	0.868544	0.239	0.1	1
Vps53	0.0545299	-2.89725	0.043	0.16	1
Rfk	0.0546097	0.179265	0.152	0.05	1
Zbtb38	0.0547775	0.884933	0.152	0.04	1
Il36g	0.0547885	5.10976	0.087	0.02	1
Mettl1	0.0549744	0.36281	0.174	0.08	1
N4bp1	0.0550988	1.1243	0.478	0.39	1
AI837181	0.0551095	1.77247	0.196	0.06	1
Sidt2	0.0553227	2.17776	0.196	0.06	1
Rnase4	0.0553918	-0.386004	0.043	0.15	1
Yipf6	0.055401	1.91526	0.196	0.06	1
Mrpl55	0.0554047	1.8007	0.196	0.06	1
Pim1	0.0554219	-0.496104	0.696	0.8	1
Ap3d1	0.0554367	-2.69048	0.022	0.13	1
Diaph1	0.0555005	-0.496512	0.348	0.29	1
Ctsc	0.0555378	-0.892116	0.457	0.55	1
Usp24	0.0556574	0.439261	0.217	0.1	1
Dnajc1	0.0556657	-1.16432	0.283	0.42	1
Zfp322a	0.0557226	-1.38237	0.087	0.08	1
Gpat3	0.0558615	0.160688	0.065	0.01	1
Slamf7	0.0559309	1.4724	0.326	0.15	1
Abi1	0.0559979	-0.588866	0.543	0.59	1
0610010K14Rik	0.0560485	-0.902615	0.152	0.15	1
Ank	0.0560967	-1.13441	0.022	0.12	1
Gpr18	0.0561778	1.68422	0.239	0.11	1
Wbp2	0.0561815	-1.63562	0.109	0.25	1
Xlr	0.0562201	-0.823789	0.087	0.23	1
Acp1	0.0562897	1.42851	0.109	0.11	1
Avpi1	0.0563719	-2.51616	0.065	0.18	1
Foxn2	0.056379	-1.29128	0.196	0.29	1
Sap30	0.0564308	0.694294	0.304	0.3	1
Abcb1b	0.0565118	2.91691	0.152	0.08	1
Glrx2	0.056593	0.467423	0.196	0.09	1
Idh1	0.0566988	0.867974	0.043	0.11	1
Coq8a	0.0568406	-0.587105	0.152	0.11	1
Prkag1	0.0568607	-2.12048	0.109	0.16	1
Itfg1	0.0568942	0.201439	0.239	0.11	1
Ccr5	0.0569615	-1.44366	0.217	0.28	1
Tor1aip1	0.0572333	0.889089	0.587	0.44	1
Gphn	0.0572643	-0.450648	0.435	0.37	1
Carnmt1	0.0572986	0.489963	0.043	0.12	1
Park7	0.057383	-1.65839	0.196	0.38	1
Zfp407	0.0574147	-1.13993	0.196	0.39	1
Tkt	0.0575987	-1.2578	0.283	0.36	1
Thap2	0.0576821	1.40683	0.152	0.04	1
Plxnd1	0.0577173	-2.07288	0.043	0.17	1
Pgs1	0.0579614	1.49185	0.348	0.17	1
Pam16	0.0581712	0.955291	0.348	0.17	1
Nub1	0.0581994	0.712683	0.457	0.26	1
Gclc	0.0582122	-1.70534	0.109	0.27	1
Clec4e	0.0582595	1.48962	0.435	0.28	1
Wdr82	0.0582604	-0.499821	0.13	0.09	1
Mapk14	0.0582609	0.691483	0.217	0.09	1
Fam204a	0.0584341	-0.138436	0.261	0.16	1
Agmo	0.0586626	-2.39582	0.022	0.13	1
Fkbp2	0.0586738	-1.32861	0.174	0.32	1
Fli1	0.0589618	-1.00598	0.326	0.32	1
Pkn1	0.0590632	-1.4657	0.13	0.25	1
Slc15a3	0.0591544	-0.196097	0.5	0.68	1
Slfn1	0.0592899	2.70571	0.13	0.03	1
Rbks	0.0593195	-0.881643	0.13	0.3	1
Plagl1	0.0593734	4.08597	0.087	0.01	1
Blk	0.0594182	1.73884	0.13	0.03	1
Ap4e1	0.0594403	2.06395	0.087	0.01	1
Ino80d	0.059481	0.669416	0.283	0.14	1
Map2	0.0594845	3.36559	0.087	0.01	1
Taf11	0.059702	0.96666	0.217	0.08	1
Ikbkb	0.0598715	0.274712	0.261	0.38	1
Ppp3cc	0.0599185	0.170778	0.239	0.13	1
Mrps5	0.06008	1.09032	0.087	0.1	1
Sde2	0.060141	-1.17881	0.239	0.39	1
Plekha1	0.0602519	-3.07374	0.043	0.17	1
Plat	0.0602585	0.428448	0.109	0.03	1
Mipep	0.0602645	1.59424	0.109	0.02	1
Trappc8	0.060478	0.579768	0.37	0.2	1
Nfam1	0.0605014	-3.50666	0.022	0.12	1
Raver1	0.0605573	2.17792	0.217	0.08	1
Zfp451	0.06071	-1.73195	0.109	0.2	1
AI467606	0.0609249	0.337704	0.065	0.01	1
S100a16	0.0609451	-2.82573	0.022	0.13	1
Ints14	0.0610609	-0.423913	0.109	0.06	1
Orc6	0.0610831	-2.49237	0.022	0.13	1
Chmp1b2	0.0612869	2.03865	0.087	0.01	1
Rap2a	0.0613164	-0.40047	0.109	0.24	1
Cdkn2aipnl	0.0614187	2.12925	0.087	0.01	1
Tmco3	0.0617228	2.18628	0.174	0.05	1
Uri1	0.061725	0.100201	0.196	0.11	1
Fndc3b	0.0618111	-0.620733	0.239	0.43	1
Rps18-ps6	0.0618264	0.877071	0.543	0.47	1
Timm17a	0.0618323	-0.860473	0.217	0.24	1
Sec11a	0.0618543	-0.375576	0.435	0.3	1
Hycc1	0.0618672	1.49266	0.283	0.12	1
Smarce1	0.0618728	1.45028	0.413	0.24	1
Lrp1	0.0621017	-1.12265	0.065	0.21	1
Arhgap17	0.0621609	1.06189	0.435	0.25	1
Tmem176a	0.0622286	0.920414	0.435	0.44	1
Bcar3	0.0622504	1.97295	0.217	0.09	1
Aig1	0.0623169	-0.267498	0.5	0.37	1
Hax1	0.06236	-1.75284	0.065	0.21	1
Jagn1	0.0626423	1.60534	0.174	0.05	1
Eif5b	0.0626423	0.863205	0.565	0.37	1
mt-Co1	0.0626511	0.413645	0.935	0.95	1
Arhgap21	0.0627193	-1.83355	0.022	0.13	1
Ccdc6	0.0628537	1.25941	0.152	0.04	1
Vamp2	0.0630648	1.05793	0.283	0.12	1
Lsm10	0.0631599	0.97783	0.283	0.12	1
Acot7	0.0631703	1.77641	0.174	0.05	1
Pfn1	0.063201	-0.503329	0.87	0.95	1
Ipo5	0.0632247	-1.14251	0.109	0.27	1
Hsp90b1	0.0636173	-0.653485	0.674	0.83	1
Rnf103	0.0636258	1.06149	0.217	0.08	1
Gtpbp1	0.0640759	1.56287	0.13	0.03	1
Ikzf3	0.0641489	2.71749	0.13	0.03	1
Il1r2	0.0643163	-2.3035	0.109	0.21	1
Ruvbl2	0.0643461	1.52244	0.174	0.05	1
Pcif1	0.0643615	-0.454035	0.196	0.13	1
Smox	0.0643886	-0.905889	0.37	0.55	1
Gm26535	0.0644904	2.89792	0.109	0.02	1
Acp5	0.0646817	0.896503	0.652	0.47	1
Gsto1	0.0647084	-1.69863	0.196	0.34	1
Asap1	0.0647297	-1.47611	0.239	0.37	1
Mkrn1	0.0648354	0.952597	0.391	0.36	1
Capns1	0.0649265	-0.362766	0.217	0.41	1
Zwint	0.065189	-2.00426	0.065	0.2	1
Arhgap22	0.0653842	-0.551024	0.283	0.47	1
Ctsz	0.0654093	-0.487869	0.804	0.85	1
Cmah	0.0654443	0.911999	0.13	0.04	1
Nup98	0.0657341	-0.571039	0.478	0.48	1
Nadk	0.0657518	-0.343352	0.196	0.36	1
Plxna2	0.0657642	-1.06275	0.043	0.16	1
Bag3	0.0659296	-2.27996	0.043	0.17	1
Glyr1	0.0660887	-1.30284	0.217	0.31	1
Extl3	0.0662319	-2.69197	0.022	0.13	1
Trim30b	0.066287	2.43182	0.13	0.03	1
Atp6v1f	0.0664789	-0.404201	0.696	0.83	1
Degs1	0.0664866	-0.321767	0.261	0.19	1
Gm57030	0.0665331	1.78042	0.109	0.02	1
Adh5	0.0667613	-1.2388	0.174	0.19	1
Gm11613	0.0671561	-0.957745	0.152	0.33	1
Zcchc2	0.0672982	1.674	0.239	0.1	1
Abca1	0.0673056	-0.641271	0.565	0.58	1
Ubxn8	0.0675203	1.72765	0.109	0.02	1
Cd300ld	0.0676271	-2.23927	0.043	0.15	1
Polrmt	0.0676619	3.5527	0.087	0.01	1
Ddx5	0.0676786	-0.526696	0.696	0.83	1
Tor1aip2	0.0680755	0.976885	0.413	0.25	1
Hnrnph3	0.0681109	-1.4297	0.196	0.3	1
Rnps1	0.0681449	0.497538	0.391	0.22	1
Med17	0.0682276	-0.800466	0.174	0.12	1
Rmnd5a	0.0683821	-0.192405	0.217	0.15	1
1110038F14Rik	0.0685909	1.83237	0.261	0.11	1
St8sia4	0.0686523	0.455747	0.413	0.24	1
Ankra2	0.0689694	0.333439	0.109	0.04	1
Prmt9	0.0689696	-2.28511	0.022	0.13	1
Alox5ap	0.069085	-1.54187	0.217	0.39	1
Camta2	0.0691285	-1.66944	0.109	0.2	1
Dnajc5	0.0692165	0.535866	0.326	0.17	1
Lilra5	0.0693266	-2.0313	0.043	0.17	1
Zc3h12d	0.0693749	1.67551	0.109	0.02	1
Hilpda	0.0694457	-0.96594	0.522	0.65	1
Slc16a10	0.0694862	-1.0526	0.087	0.24	1
Fcrl5	0.0695184	1.91333	0.109	0.02	1
Khk	0.0696045	1.07512	0.022	0.06	1
Map2k3	0.0697508	-0.969151	0.37	0.49	1
Rel	0.0697657	-0.604747	0.63	0.8	1
Anxa11	0.0697696	-1.62838	0.196	0.25	1
Tlr7	0.0698172	1.51872	0.326	0.18	1
Naa10	0.0698804	-1.80097	0.043	0.17	1
Pcgf1	0.0699418	0.761141	0.109	0.03	1
Ice2	0.0700101	0.381216	0.109	0.04	1
Pla2g7	0.0700154	-0.820428	0.348	0.55	1
Vps35l	0.0703464	-2.11192	0.065	0.16	1
Adam19	0.0704092	-2.67436	0.043	0.15	1
Hdac5	0.0706463	-0.126731	0.022	0.08	1
Plk4	0.0707326	3.78284	0.109	0.02	1
Xab2	0.0707625	-2.16286	0.022	0.13	1
Wdr26	0.0708797	-0.965542	0.196	0.38	1
Srsf10	0.0709779	-0.690806	0.283	0.3	1
Itprid2	0.0711579	-1.19028	0.283	0.37	1
Hsp90aa1	0.0712634	-1.19194	0.717	0.68	1
Insyn2b	0.0713607	-2.13548	0.065	0.19	1
Add1	0.0713658	0.51541	0.261	0.13	1
1110002J07Rik	0.0713733	-2.04722	0.022	0.13	1
Arl11	0.0714124	-2.20336	0.022	0.13	1
Steep1	0.0716328	-1.69775	0.087	0.16	1
Shld2	0.0716412	2.05477	0.087	0.01	1
Cog5	0.071701	1.20525	0.304	0.14	1
Fgd4	0.0718432	-1.56247	0.043	0.17	1
Mcur1	0.071927	2.21844	0.217	0.08	1
Dnajc14	0.0720036	1.75581	0.109	0.02	1
Med30	0.0720445	1.68385	0.109	0.02	1
Nfkbid	0.0721752	-1.41689	0.152	0.32	1
Uba7	0.0721873	2.32644	0.13	0.03	1
Smyd3	0.0723362	-1.76184	0.174	0.31	1
9530068E07Rik	0.0725121	-0.177727	0.261	0.15	1
Atox1	0.0725482	-0.516247	0.674	0.79	1
Krt8	0.0726913	-2.29661	0.065	0.17	1
Dcaf5	0.072701	1.72288	0.109	0.02	1
Rab11a	0.0727117	1.71954	0.304	0.24	1
Asprv1	0.0727422	3.11564	0.087	0.01	1
Eef1d	0.0730658	0.659789	0.543	0.6	1
Ccpg1	0.0730919	0.940316	0.196	0.07	1
Fnip2	0.0731754	-0.348806	0.348	0.54	1
Rpf1	0.0732519	-0.337663	0.217	0.17	1
Prr5l	0.073254	-1.03973	0.261	0.32	1
Sec61g	0.0732939	0.630378	0.565	0.53	1
Pdpk1	0.0734146	-1.34264	0.174	0.26	1
Stx12	0.0735159	-1.14763	0.152	0.21	1
Myo10	0.0735832	1.30283	0.304	0.2	1
Mid2	0.0736424	-1.88547	0	0.05	1
Cdkl4	0.0736424	-3.12844	0	0.05	1
Lsr	0.0736424	-2.26718	0	0.05	1
Spns2	0.0736424	-2.28041	0	0.05	1
Emc9	0.0736424	-2.31636	0	0.05	1
Igfbp3	0.0736424	-2.55157	0	0.05	1
Ndufaf7	0.0736424	-1.56726	0	0.05	1
Speg	0.0736424	-2.52566	0	0.05	1
1600012H06Rik	0.0736424	-2.54412	0	0.05	1
Bola1	0.0736424	-3.61023	0	0.05	1
2610203C22Rik	0.0736424	-2.09131	0	0.05	1
A130014A01Rik	0.0736424	-2.2876	0	0.05	1
Ankmy2	0.0736424	-2.39914	0	0.05	1
Arhgap19	0.0736424	-2.51164	0	0.05	1
Caprin2	0.0736424	-1.8663	0	0.05	1
Ccdc138	0.0736424	-2.7733	0	0.05	1
Ctc1	0.0736424	-2.16381	0	0.05	1
Dab2ip	0.0736424	-1.46544	0	0.05	1
Osgepl1	0.0736424	-2.6879	0	0.05	1
Tmem198b	0.0736424	-2.2552	0	0.05	1
Wfdc18	0.0736424	-2.80556	0	0.05	1
Zfp574	0.0736424	-2.14252	0	0.05	1
Card9	0.0736424	-2.22514	0	0.05	1
Ccdc3	0.0736424	-1.71368	0	0.05	1
Eola1	0.0736424	-1.94394	0	0.05	1
Eya4	0.0736424	-2.36433	0	0.05	1
Gm43112	0.0736424	-2.49277	0	0.05	1
Golm1	0.0736424	-2.28615	0	0.05	1
Gpr39	0.0736424	-2.18627	0	0.05	1
Nipal1	0.0736424	-2.06995	0	0.05	1
Nomo1	0.0736424	-1.87712	0	0.05	1
Polr3a	0.0736424	-2.71866	0	0.05	1
Shroom3	0.0736424	-1.9752	0	0.05	1
Slc6a8	0.0736424	-1.91871	0	0.05	1
Capn3	0.0736424	-2.37482	0	0.05	1
Dnajc27	0.0736424	-3.23412	0	0.05	1
Eef2k	0.0736424	-2.63737	0	0.05	1
Gm20528	0.0736424	-2.18983	0	0.05	1
Iftap	0.0736424	-2.35756	0	0.05	1
Kifap3	0.0736424	-1.78268	0	0.05	1
Pde10a	0.0736424	-3.21424	0	0.05	1
Slc22a23	0.0736424	-2.70184	0	0.05	1
Trp53i13	0.0736424	-3.64102	0	0.05	1
Aagab	0.0736424	-2.29462	0	0.05	1
Angpt2	0.0736424	-2.07165	0	0.05	1
Bambi	0.0736424	-2.71474	0	0.05	1
Cdcp1	0.0736424	-3.18772	0	0.05	1
Efemp2	0.0736424	-2.19752	0	0.05	1
Epas1	0.0736424	-3.51013	0	0.05	1
Fam25c	0.0736424	-3.37469	0	0.05	1
Fat2	0.0736424	-1.89034	0	0.05	1
Gm15345	0.0736424	-1.9567	0	0.05	1
Gm42726	0.0736424	-3.27915	0	0.05	1
Gramd4	0.0736424	-1.8843	0	0.05	1
Map3k12	0.0736424	-1.67058	0	0.05	1
Nek10	0.0736424	-3.31489	0	0.05	1
Noc4l	0.0736424	-1.94037	0	0.05	1
Nprl2	0.0736424	-1.89798	0	0.05	1
Plekha4	0.0736424	-2.34744	0	0.05	1
Stamos	0.0736424	-2.31543	0	0.05	1
Tmem106c	0.0736424	-1.89001	0	0.05	1
Vamp5	0.0736424	-2.40308	0	0.05	1
Zfyve27	0.0736424	-2.42546	0	0.05	1
2610027K06Rik	0.0736424	-2.64844	0	0.05	1
4930479D17Rik	0.0736424	-2.07368	0	0.05	1
Abhd1	0.0736424	-1.86434	0	0.05	1
Frat1	0.0736424	-2.45044	0	0.05	1
Gm11250	0.0736424	-1.60031	0	0.05	1
Gm36287	0.0736424	-1.59063	0	0.05	1
Lpin1	0.0736424	-2.02149	0	0.05	1
Map7	0.0736424	-3.66667	0	0.05	1
Tapt1	0.0736424	-1.99449	0	0.05	1
Tgif2	0.0736424	-2.54479	0	0.05	1
Tmem150b	0.0736424	-2.48945	0	0.05	1
4833445I07Rik	0.0736424	-2.36664	0	0.05	1
4930558N01Rik	0.0736424	-2.50748	0	0.05	1
A530072M11Rik	0.0736424	-1.96717	0	0.05	1
Cdca8	0.0736424	-2.83073	0	0.05	1
Coq9	0.0736424	-2.12195	0	0.05	1
Dhcr24	0.0736424	-3.54617	0	0.05	1
Egr2	0.0736424	-1.64932	0	0.05	1
Foxq1	0.0736424	-1.96003	0	0.05	1
Gm49974	0.0736424	-1.90488	0	0.05	1
Hirip3	0.0736424	-2.90771	0	0.05	1
Mmp19	0.0736424	-2.43737	0	0.05	1
Pald1	0.0736424	-1.76013	0	0.05	1
Tjp3	0.0736424	-1.83172	0	0.05	1
Zfp931	0.0736424	-1.9956	0	0.05	1
Ap5s1	0.0736424	-2.23167	0	0.05	1
Bglap3	0.0736424	-4.08459	0	0.05	1
Epb41l5	0.0736424	-1.84421	0	0.05	1
Fabp3	0.0736424	-3.08273	0	0.05	1
Gm16894	0.0736424	-2.42728	0	0.05	1
Gm41496	0.0736424	-1.66405	0	0.05	1
Homer3	0.0736424	-2.07037	0	0.05	1
Rusf1	0.0736424	-2.35448	0	0.05	1
Sult1a1	0.0736424	-2.69006	0	0.05	1
Abhd4	0.0736424	-3.58158	0	0.05	1
Arl16	0.0736424	-3.3785	0	0.05	1
Atp8b1	0.0736424	-1.69972	0	0.05	1
Cav2	0.0736424	-2.01697	0	0.05	1
Cgnl1	0.0736424	-2.6284	0	0.05	1
Chrm3	0.0736424	-3.22036	0	0.05	1
Cobl	0.0736424	-1.97212	0	0.05	1
Entpd6	0.0736424	-2.29792	0	0.05	1
Itgb4	0.0736424	-2.53207	0	0.05	1
Lama4	0.0736424	-2.97217	0	0.05	1
Mid1ip1	0.0736424	-1.92689	0	0.05	1
Pigh	0.0736424	-1.96882	0	0.05	1
Prc1	0.0736424	-2.52215	0	0.05	1
Tcaim	0.0736424	-2.23112	0	0.05	1
Trim41	0.0736424	-2.08914	0	0.05	1
Usp21	0.0736424	-2.16856	0	0.05	1
Cyb5d1	0.0736424	-2.13746	0	0.05	1
Gm40645	0.0736424	-1.72641	0	0.05	1
Nrarp	0.0736424	-1.72468	0	0.05	1
Slc2a8	0.0736424	-2.83276	0	0.05	1
Akr1b8	0.0736424	-2.15025	0	0.05	1
Gpatch1	0.0736424	-2.43028	0	0.05	1
Idua	0.0736424	-2.19397	0	0.05	1
Slc16a7	0.0736424	-1.90923	0	0.05	1
Asl	0.0737491	-1.19131	0.043	0.16	1
Cks2	0.0738816	-1.49194	0.304	0.41	1
Tcf7l2	0.0738892	0.790232	0.13	0.19	1
Slc29a3	0.0740216	0.403506	0.283	0.16	1
Pprc1	0.0740376	-1.39796	0.022	0.12	1
Nfrkb	0.0740455	2.05255	0.152	0.04	1
Pi4ka	0.0741055	-1.6497	0.087	0.12	1
Dus4l	0.07416	2.57436	0.087	0.01	1
Cdpf1	0.0742778	3.07309	0.087	0.01	1
Csf3r	0.0743175	0.928763	0.174	0.18	1
Soga1	0.0743185	-2.2988	0.043	0.16	1
Cst7	0.0744875	2.41815	0.152	0.05	1
Frg1	0.0744887	0.738595	0.413	0.24	1
Mtres1	0.0744914	2.14778	0.087	0.01	1
Ldb1	0.0745958	-2.8751	0.022	0.11	1
Ldlr	0.074645	1.84609	0.261	0.12	1
Wdfy1	0.0747236	0.42897	0.261	0.14	1
Eif3a	0.0747343	-0.800254	0.348	0.47	1
Dgkd	0.075005	0.355314	0.304	0.16	1
Pkig	0.0750848	1.61628	0.326	0.17	1
Fto	0.0751466	-0.650291	0.109	0.24	1
Rad18	0.0751854	2.20025	0.087	0.01	1
Kif16b	0.0754477	-2.5259	0.022	0.12	1
Gm26797	0.0754729	2.40713	0.087	0.01	1
Nrde2	0.075524	3.35525	0.087	0.01	1
Rack1	0.0756346	-0.229013	0.783	0.92	1
Cpq	0.0756778	-0.903835	0.152	0.32	1
Stap1	0.0757472	-0.923837	0.304	0.42	1
Cers2	0.0757729	-2.33884	0.087	0.2	1
Ippk	0.0757936	2.62484	0.109	0.02	1
Smim19	0.0760125	1.85973	0.217	0.08	1
Smchd1	0.0761291	1.26551	0.413	0.31	1
Crkl	0.0761884	1.00109	0.196	0.07	1
Gm43713	0.0762258	2.4572	0.087	0.01	1
Siglecg	0.0762824	2.23732	0.109	0.02	1
Oas1b	0.0763334	2.28566	0.13	0.03	1
Ifi206	0.0763447	2.48717	0.087	0.01	1
Sfn	0.0765152	-2.39111	0.065	0.19	1
Bnip2	0.0765688	-1.3656	0.152	0.27	1
Capza2	0.0766623	0.517743	0.652	0.6	1
Gan	0.0767442	1.86413	0.109	0.02	1
Rabl6	0.0767889	-1.80933	0.087	0.2	1
Ctdsp1	0.0768962	-2.09828	0.043	0.16	1
Nod1	0.0768996	2.65832	0.109	0.02	1
Rab43	0.0771896	-1.05827	0.174	0.35	1
Ifi27	0.0772564	-1.76816	0.109	0.22	1
Phlpp2	0.0774419	2.54696	0.087	0.01	1
Faap20	0.0774785	1.72285	0.13	0.03	1
Nlrc4	0.0775338	0.484778	0.283	0.13	1
Pla2g12a	0.0776231	2.38143	0.087	0.01	1
Gm15987	0.0776444	1.7581	0.196	0.07	1
Slc35e1	0.0778377	1.00392	0.13	0.04	1
Cd22	0.0778607	0.539754	0.109	0.03	1
Usp49	0.0779061	2.33757	0.087	0.01	1
Cep83os	0.0780608	2.71164	0.087	0.01	1
Strn3	0.0780612	-0.437514	0.304	0.26	1
Trpm7	0.0780898	-0.833479	0.391	0.41	1
Srxn1	0.0781166	-2.93501	0.022	0.12	1
Igbp1	0.0781636	0.43637	0.239	0.1	1
Zdhhc21	0.078173	1.92894	0.174	0.06	1
Bicra	0.0785075	1.94401	0.109	0.02	1
Mrgpra2b	0.0785218	2.60822	0.087	0.01	1
Ctu2	0.0785859	-2.5247	0.022	0.11	1
Gm28791	0.0786339	2.0785	0.109	0.02	1
Rassf4	0.0786482	0.235503	0.435	0.28	1
Polr3f	0.0786895	2.56553	0.087	0.01	1
Acpp	0.0790074	2.82451	0.087	0.01	1
Tent4a	0.0790115	1.78654	0.196	0.07	1
Mrps35	0.079035	2.77929	0.087	0.01	1
Ostm1	0.0791354	1.45016	0.022	0.05	1
Osm	0.0791972	-2.08498	0.109	0.22	1
Prpf19	0.0792138	-1.14999	0.109	0.12	1
Fap	0.0792308	0.43804	0.261	0.11	1
Gm57366	0.0793271	1.77796	0.239	0.11	1
Syngr2	0.0794599	-0.648265	0.326	0.51	1
C1qbp	0.0795921	-0.865832	0.283	0.31	1
Sned1	0.0800339	0.363321	0.022	0.07	1
Dtymk	0.0800384	1.95114	0.043	0.1	1
Spag9	0.0802449	-0.725318	0.587	0.65	1
Mtif2	0.080479	0.652962	0.152	0.06	1
Rnf121	0.0805628	-1.12661	0.217	0.35	1
Rbak	0.0805683	3.32058	0.109	0.02	1
Ntpcr	0.0806285	-2.46606	0.022	0.12	1
Psmc3	0.08063	-1.19564	0.217	0.36	1
Apba1	0.0807151	1.85749	0.13	0.03	1
Il16	0.0809026	0.41185	0.196	0.09	1
Ppm1l	0.0809111	2.95619	0.174	0.09	1
Dgkz	0.0809612	-1.08567	0.087	0.23	1
Fip1l1	0.080971	-1.01766	0.261	0.24	1
Tmx3	0.0810085	-2.16754	0.065	0.13	1
Camk1d	0.0810332	-0.676644	0.413	0.6	1
Cacna1e	0.0811235	2.54991	0.109	0.02	1
Hnrnpl	0.0811586	-1.4392	0.152	0.3	1
Upf3b	0.0812574	1.58811	0.196	0.07	1
Tnfrsf9	0.081286	2.27243	0.13	0.03	1
Bltp1	0.0813448	1.15734	0.348	0.19	1
Pdcd5	0.0814945	0.187411	0.457	0.29	1
Ankib1	0.0816272	1.49057	0.239	0.1	1
F11r	0.0816304	-1.61599	0.087	0.21	1
Gpr171	0.0816754	2.02876	0.13	0.03	1
Tlr6	0.0817538	2.53575	0.109	0.02	1
Huwe1	0.0817733	0.351302	0.478	0.31	1
H2-DMb2	0.0817804	1.01625	0.196	0.07	1
Slc25a25	0.0817838	-3.29608	0.022	0.11	1
Dpys	0.0818191	-0.668965	0.174	0.35	1
A130010J15Rik	0.0820548	3.90824	0.065	0.01	1
Thrap3	0.0820588	0.92614	0.565	0.38	1
Lrrc8dos	0.0821605	2.17434	0.13	0.03	1
Galk2	0.0822102	-2.19288	0.043	0.14	1
Hook3	0.0822875	-1.04798	0.152	0.18	1
Irf3	0.0823476	-2.39808	0.043	0.16	1
Marchf6	0.082503	0.487055	0.196	0.07	1
Plbd2	0.0826365	-1.47056	0.109	0.22	1
Alad	0.0826379	2.08841	0.109	0.02	1
Txn2	0.0826648	-0.731696	0.239	0.16	1
Ptpn22	0.0829267	1.98425	0.196	0.07	1
Gm49662	0.0832043	-0.333618	0.174	0.32	1
Cdt1	0.0833807	-1.9391	0.065	0.12	1
Apc	0.083454	-1.61616	0.174	0.21	1
Ccdc12	0.0835097	-1.16529	0.304	0.45	1
Ifi208	0.0835183	3.2491	0.087	0.02	1
Tsr1	0.0839122	1.31181	0.043	0.1	1
Atp2a2	0.0839559	-1.22943	0.239	0.39	1
AU022252	0.0841977	2.33617	0.109	0.02	1
Mdh2	0.0845496	-0.865506	0.326	0.48	1
Runx1	0.0846996	-0.914849	0.348	0.52	1
Atpif1	0.0847055	-0.201216	0.326	0.52	1
Mapk8	0.0848328	1.89629	0.13	0.09	1
Zfp319	0.0848366	2.05034	0.109	0.02	1
Jaml	0.0849608	2.52885	0.109	0.02	1
Akt1	0.0850867	-1.77068	0.087	0.18	1
Sirpb1b	0.0851346	3.2969	0.109	0.03	1
Ccr7	0.0851976	1.22096	0.348	0.19	1
Dguok	0.0852755	-1.16351	0.087	0.09	1
Nf1	0.0854591	-0.947598	0.261	0.28	1
Bst1	0.0855181	2.32054	0.109	0.02	1
Tmed7	0.0855303	-0.866025	0.196	0.18	1
Naa20	0.0856206	1.27455	0.283	0.13	1
Pnrc1	0.0859269	-0.679393	0.587	0.67	1
Lpp	0.0859402	0.999502	0.304	0.31	1
Cep85	0.0859479	-2.40316	0.043	0.15	1
Dpm3	0.0860402	-1.43976	0.174	0.18	1
Ifnar2	0.0861223	-0.730694	0.457	0.65	1
Ccdc71	0.0861356	0.217776	0.022	0.07	1
Smco4	0.0861976	2.25475	0.109	0.02	1
Cdyl2	0.0862032	1.32721	0.174	0.06	1
Cd33	0.0862821	0.640449	0.217	0.27	1
Cggbp1	0.0863079	1.02598	0.478	0.32	1
Cd2ap	0.0865701	0.734549	0.304	0.15	1
Ethe1	0.0867486	0.551794	0.043	0.12	1
Sh3kbp1	0.0867886	-1.17328	0.283	0.45	1
Hivep3	0.086817	-0.838628	0.217	0.4	1
Tgm2	0.0868257	-0.531732	0.348	0.54	1
Dpm2	0.0870782	-0.644179	0.152	0.32	1
Cebpzos	0.0871936	-2.54726	0.087	0.14	1
Gtf2h5	0.0874723	-1.75429	0.174	0.29	1
Tpr	0.0875306	0.484222	0.674	0.48	1
Me2	0.0877474	0.491577	0.174	0.08	1
Map3k20	0.0878189	-1.98298	0.065	0.17	1
[truncated: 11,316 more rows]
