# Supplementary material for: Single cell map of the adult female mouse urethra reveals epithelial and stromal macrophages with distinct functional identities
Source: Mucosal Immunol. Author manuscript; Available in PMC 2025 Sep 26. (PMC7618168; doi:10.1016/j.mucimm.2025.09.001)
Supplement: Table S13 [file EMS208696-supplement-Table_S13.xlsx]

## Sheet: Genes
Mac-E genes upregulated compared to Mac-A (FDR <0.0001)
Cd209g
Fcna
Cd209f
Lyve1
Cd209d
Cd209b
Retnla
Mmp9
Enpep
C4b
C6
Hal
Gfra2
Ccl8
Cfb
F13a1
Tslp
Pla2g2d
Folr2
Hpse
Cd163
Clec10a
Ednrb
Ccl24
Mcoln2
Ms4a8a
Dnm1
Rcn3
Slc28a2
Cfp
Plekhg5
Fgfr1
Gm15987
Gas6
Mrc1
Calml4
Ccl6
Slc39a12
Gm21188
Aff3
Gda
Pros1
Etv1
Pdgfc
Igf1
Gm13266
Emp1
Nxpe5
Ecm1
Stab1
Gpx3
Siglec1
Clec4a1
Igfbp4
Fxyd2
Cp
Ldlrad3
Cfh
Stard8
Tox2
Maoa
Timd4
Mgl2
Gpt2
Mtmr10
Rab11fip5
Samd4
Sulf2
Pltp
Ankrd33b
Smpdl3a
Zcchc24
Selenop
Sgpp1
Iqgap2
Pde2a
Nav1
Hacd4
Mctp1
Sema4a
Gramd1b
Lpin1
Tfrc
Ap2a2
Dok2
Stxbp6
Bank1
Serpinb6a
Adam15
Aoah
Fcgrt
Ccl9
Tns1
Xdh
Ltc4s
Colec12
Plin2
Ddx60
Trim30c
Samd9l
Ccl7
Gm56862
Rasgrp4
Mindy1
Ptprm
Rnasel
Ccl2
Cd36
Wwp1
Tmem106a
Psd3
Gm20559
Ahnak
Emilin2
Bcar3
Tollip
Reps2
Apba1
Sgms1
Slc16a1
Hbegf
Niban2
Grn
Fcrls
Hdac9
Cers6
Rell1
Npl
Mctp2
Gbp7
Rnf150
Irak3
Dusp7
Maf
Naaa
Mpp1
Rbpj
Cmah
Snx30
Clec12a
Crip1
Nfxl1
Ap1b1
Kifc3
Arhgap31
Cndp2
Selenbp1
Gas7
Rnf141
Nrp1
Dse
Klf9
Ptpn12
Lifr
Vat1
Mdm2
Fcgr2b
Fbxo30
Rgl1
Lpl
Tlr4
Pf4
Susd1
Pcyt1a
Arhgap10
Gm44751
Zcchc2
Mndal
Gimap6
Rnase4
Plekhm1
Ralgds
Oasl1
Mtss1
Ggt5
Ifi211
Ifi204
Inpp4a
Gm14636
Ciart
Slc25a37
Sdc3
Gm10134
Ptk2
Epb41l1
Nacc2
Marchf1
Prkacb
Gm7160
Mob3c
Rassf2
Arap1
Cln8
Abca9
Thrb
Tgfbrap1
Sult1a1
Eps8
Bltp2
Etv3
Fgd6
Dennd4c
Cped1
Mfsd6
Nfatc2
Serpinb8
Fam43a
Samhd1
Ctdsp2
Rnf144b
P2rx7
Tbxas1
Cbr2
Ripk1
Naf1
Evi5
Cd93
Cpt1a
Aldh2
Sh3bgrl
Ap2m1
Trim41
Notch2
Slc35f5
Ids
Pikfyve
Ifi207
Itgb2
Eps15
Snx27
Pirb
Scamp1
Atp6v1h
Lrp6
Ppp4r1
Hk3
Atp6v0a1
Ly6e
Slc31a1
Nedd9
Stam
Kptn
Sbno2
Slc9a9
Wfdc17
Glp2r
Plxnd1
Prxl2b
Pi4ka
Hmox1
Nfam1
Aig1
Ddx3x
Prune2
Zfp131
Lmbrd2
Hip1
Nrp2
Ccdc152
Snx6
Rsad2
Fam234a
5031439G07Rik
Myo5a
Slc20a1
Timp2
Mfsd14b
Camkk2
Prkx
Snx2
Ifi202b
Ppp3r1
Ocrl
Il6ra
Agfg1
Hrh1
Adam9
Cmtm6
Erap1
Fam111a
Man2a2
S100a10
Deptor
Klhl9
Clmp
Zdhhc20
Oxct1
Tmem267
Mon2
Cd38
Snap29
Fam219a
Gnai3
Tspan3
Rab31
Ifi203
Rab1a
Snx8
Zfp655
Rasal2
Lgals1
Tcn2
Ctsd
Slco2b1
Vps33a
Osbpl9
Cbl
B4galt6
Arf3
Ncoa1
Ctdp1
Twf1
Lyz2
Vwa5a
Crebrf
Atp6v1b2
Pacs2
Prkag2
Tmem30a
Nopchap1
Adnp2
Ehd4
Adgrg6
Zfp36l1
Gba
Runx1
Cysltr1
Hk1
Atp13a2
Slfn5
Gm38875
Tmem87b
Tle3
Cd164
C3ar1
Snx4
Max
Itgam
Nampt
Zdhhc18
Rock2
Trappc10
Acox1
Ppm1a
St6gal1
Rbm15
Atxn1
Prcp
Dnajc13
Abca1
Naa50
Cd302
B4galt5
Klf4
Prkn
Mertk
Ap3s1
Wdr7
Tnfsf13
Cerk
Ube2q2
Arfgef2
Sash1
Ighm
Sgk3
Wdfy3
Rragc
Dtx3l
Tsc22d3
Fnip2
Fndc3a
Dpp7
Trim25
Stx12
Mir22hg
9530068E07Rik
Wdfy4
Norad
Tut7
Gmfb
Rnf44
Rpn1
Ier3
Stk40
Brox
Rbms1
Mob3b
Blvra
Ncoa4
Snx9
Lipa
Eif1a
Marchf6
Ctnnd1
Gcnt1
Fcgr3
Erlin1
Glul
Clcn5
Bmp2k
Plxnb2
Crk
Hapstr1
Tgfbi
Hipk3
Mafk
Eif4e
Insig1
Akt2
Arrb1
Kbtbd2
Fnip1
Mat2a
Tom1
Ctsb
Rab3gap2
Lfng
Lcp2
Kat2b
Rasa1
Ophn1
Mindy2
Msr1
Ap2s1
Zyx
Herc1
Sgpl1
Lbr
Ugcg
Uhmk1
Fbxw7
Cacul1
Ankrd13a
Mospd2
Raph1
Exoc5
Ccr1
Slc29a1
Qki
Npc1
Ankfy1
Necap2
Wsb1
Pepd
Slc43a2
Tmcc1
Tnfrsf1a
Il6st
Armcx3
Pttg1ip
Clec4a3
Dusp3
Man1a
Serinc3
Sft2d2
Zfp36
Hp1bp3
G3bp2
Mfsd11
Idh1
Pum2
Dazap2
Caprin1
Stat3
Tmed7
Slc41a2
Ifitm2
Arhgef12
Usp24
Frmd4b
Itsn1
Larp4
Gpr34
Ipo5
Ddx17
Tmem37
Stk17b
Lamp2
Smcr8
Optn
Wdfy2
Ccnl1
Rps6ka3
Ube3a
Tiparp
Dennd6a
Pmp22
Pde4d
Itpripl2
Lamp1
Ifitm3
Rab11a
Arhgef6
Sptbn1
Dtnbp1
Ssr3
Man1c1
Slc23a2
Ubash3b
Gm56663
Trib1
Tapbp
Neat1
Acly
Septin7
Cpne3
Zfp652
Egfr
Sh3bp2
Vps4b
Rnd3
Notch1
Cd53
Emc1
Fli1
Kitl
Mbnl1
Dgkd
Tmem140
Tm9sf2
Lmo2
Rnf185
Susd6
Anxa6
Eepd1
Gas2l3
Rev1
Rab3il1
Arid5b
Nktr
Ranbp2
Phip
Slc37a2
Atp6v1a
Pdcd6ip
Tug1
Zfp36l2
Nras
Pi4k2a
Ms4a6d
Vps13b
Trim30a
Furin
Slc11a2
Bnip2
Tpp1
Mob1a
Hipk1
Pacsin2
Dnajb9
BC005537
P3h2
C5ar1
Serinc1
Ern1
Lrp1
Arid5a
Tor1aip1
Ap1s2
Mapk6
Aplp2
Diaph1
Arl8a
Scamp2
Efr3a
Arhgef3
Celf1
Slc49a4
Klf6
Rad23b
Parp14
Bach1
Tmx3
Trak1
Usp32
Hycc1
Vps35
Plcl2
Dab2
Zc3hav1
Amfr
Tbc1d9
Rp2
Tab2
Ifih1
Sde2
Il17ra
Blvrb
Hif1a
Pbrm1
Canx
Mfsd1
Anxa4
Diaph2
Mtmr12
Gtf2h1
Dync1h1
Cnot6l
Map3k2
Pura
App
Sbf2
Med13l
Jak1
Aftph
Arhgap18
Asah1
Cert1
P2rx4
Rhbdf2
Atp2b1
Itsn2
Insr
Taok1
Zfp106
Jup
Dhrs3
Ralbp1
Fcho2
Snap23
Cpeb4
Kdm7a
Arl8b
Tgfbr2
Dock7
Pfkfb3
Mroh1
Ecpas
Ptpra
Lrrc58
Elf2
Rhoq
Trio
Rap1b
Trip12
Ppp6r3
Gltp
Nsd3
Sdcbp
Ubap2l
Ascc3
Atf6
Dnm2
Aff1
Ccdc50
Rapgef6
Etf1
Washc4
Rela
Cd37
Atp6ap1
Usp8
Slc6a6
Cd47
Dstn
Pitpna
Ifit1
Ms4a6b
Wdr26
Osbpl8
Xpr1
Csf1r
Anks1
Septin11
Zdhhc14
Rabgap1l
Rasa4
Itgb1
Dek
Pafah1b1
Ctsl
Atp5g3
Mapre1
Birc3
Pid1
Slc16a10
Fchsd2
Acap2
Gng12
Dmxl1
Hnrnph1
Rock1
Atp11c
Tm9sf3
Eif4g2
Galnt1
Eea1
Tgoln1
Rabep1
Luc7l3
Marchf7
Pnp
Capza1
Zbtb20
Slc39a1
Vapa
Immp2l
Aff4
Dock11
Ppp1cb
Atp1a1
Clint1
Vsir
Peli1
Srsf5
Ivns1abp
Rnf130
Tbc1d15
Ptbp3
Rreb1
Rtp4
Foxp1
Ndfip1
Pdpk1
Cd84
Psme4
Kctd12
Ube2f
Actr2
Qrich1
Atp6ap2
Ptafr
Ankrd17
Rab7
Cflar
Grina
Capza2
Hectd1
Atp13a3
Atp6v1d
Ctsc
Tcf4
Golph3
Wnk1
Dennd1a
Abl2
Adgre1
Ubn1
Exoc6b
Lars2
Ap2b1
Sppl2a
Scarb2
Erbin
Sh3kbp1
Arpc5
Unc93b1
Degs1
Snx5
Pdxk
Smg1
Kif1b
Exoc4
Mgst1
Atp2a2
Trpm7
Hnrnpm
Baz2b
Hnrnpu
Ano6
Fem1c
Ms4a6c
Ankrd12
Epsti1
Ppp3ca
Ywhaq
Gna12
Plekhm2
Alox5ap
Hsp90b1
Tns3
Wac
Csde1
Zeb2
Atrnl1
Impact
Chmp4b
Trf
Ctnnb1
Akr1a1
Ywhab
Gna13
Lgmn
Rsrp1
Kpna4
Rab5c
Man2a1
Nupr1
Skap2
Nr3c1
Hexa
P2ry6
Tmbim6
Tm6sf1
Picalm
Utrn
Celf2
Pcna
Gls
Hnrnpf
Reep3
Sfpq
Zfand3
Plekho2
Eif3a
Tpm3
Casp4
Ptprj
Vps37b
Fermt3
Lgals8
Ptp4a2
Gnb1
Ube2d3
Plek
Hfe
Slc38a2
Marcks
Spag9
Ywhaz
Marcksl1
Gpx1
Csrnp1
Nup98
Gns
Atp1b3
Comt
Tgfb1
Lpp
Pld4
Gm13822
Mef2a
Hnrnpa3
Mcl1
Ash1l
Ctsa
Csnk1a1
Hnrnpc
Rtn4
Pcbp1
Arhgdia
Arhgdib
Hnrnpa2b1
Eif5
Rhoa
Itm2b
Cdc42
B2m
Laptm4a
Ptprc
Cltc
Ninj1
Gabarap
Ddx5
Mt1
Hsp90aa1
C1qc

## Sheet: Biological Process
geneSet	description	link	size	overlap	expect	enrichmentRatio	pValue	FDR	overlapId	userId
GO:0016192	vesicle-mediated transport	http://amigo.geneontology.org/amigo/term/GO:0016192	1483	175	61.8312	2.83029	3.27125e-38	2.99057e-34	11303;11736;11764;11772;11773;11777;11820;11842;11938;11964;11966;11975;12010;12330;12387;12402;12491;12492;12523;12540;12728;12768;13132;13367;13429;13430;13858;14083;14130;14456;14679;14824;15216;15368;15442;16337;16412;16414;16423;16443;16561;16783;16889;16971;16974;17289;17533;17918;18128;18145;18439;18571;18607;18636;18711;19055;19058;19128;19204;19264;19271;19324;19345;19349;19765;19877;198…	Lyve1;Cd209d;Cd209b;Ccl8;Hpse;Cd163;Dnm1;Cfp;Gas6;Mrc1;Pros1;Siglec1;Ldlrad3;Timd4;Rab11fip5;Tfrc;Ap2a2;Colec12;Ccl2;Cd36;Reps2;Grn;Snx30;Ap1b1;Fcgr2b;Tlr4;Plekhm1;Ptk2;Tgfbrap1;P2rx7;Ap2m1;Pikfyve;Itgb2;Eps15;Snx27;Scamp1;Atp6v1h;Lrp6;Atp6v0a1;Stam;Hmox1;Hip1;Snx6;Myo5a;Snx2;Ppp3r1;Cmtm6;S100a10;Mon2;Snap29;Gnai3;Rab31;Rab1a;Snx8;Vps33a;Cbl;Arf3;Atp6v1b2;Ehd4;Atp13a2;Tmem87b;Snx4;Trappc10;Abca1;…
GO:0006897	endocytosis	http://amigo.geneontology.org/amigo/term/GO:0006897	684	100	28.5182	3.50653	9.7272e-29	4.4463e-25	11303;11736;11772;11773;11777;11820;12010;12330;12402;12491;12492;12540;12728;13132;13367;13429;13430;13858;14083;14130;14456;14824;15216;15442;16337;16412;16414;16423;16443;16889;16971;16974;17289;17533;18145;18439;18636;18711;19055;19058;19128;19264;19271;19324;19345;19349;19765;19877;20288;20296;20612;21803;21813;21898;22041;22042;22215;23970;29809;50873;53378;54189;58194;66141;66147;66205;666…	Lyve1;Cd209d;Cd209b;Hpse;Cd163;Dnm1;Cfp;Gas6;Mrc1;Pros1;Siglec1;Ldlrad3;Timd4;Tfrc;Ap2a2;Colec12;Ccl2;Cd36;Reps2;Grn;Fcgr2b;Tlr4;Ptk2;P2rx7;Ap2m1;Pikfyve;Itgb2;Eps15;Scamp1;Atp6v1h;Lrp6;Hip1;Ppp3r1;Rab31;Rab1a;Cbl;Ehd4;Abca1;Cd302;Prkn;Mertk;Ap3s1;Snx9;Lipa;Clcn5;Bmp2k;Arrb1;Ophn1;Msr1;Ap2s1;Ankrd13a;Npc1;Ankfy1;Necap2;Itsn1;Ube3a;Ifitm3;Dtnbp1;Dgkd;Pacsin2;Lrp1;Diaph1;Dab2;Canx;App;Insr;Ralbp1;F…
GO:0098657	import into cell	http://amigo.geneontology.org/amigo/term/GO:0098657	896	114	37.3572	3.05162	2.7253e-27	8.30489e-24	11303;11652;11736;11772;11773;11777;11820;11928;11933;11936;12010;12330;12402;12491;12492;12540;12728;13132;13367;13429;13430;13858;14083;14130;14456;14824;15216;15442;16337;16412;16414;16423;16443;16889;16971;16974;17289;17533;18145;18174;18439;18636;18711;19055;19058;19128;19264;19271;19324;19345;19349;19765;19877;20288;20296;20529;20612;21366;21803;21813;21898;22041;22042;22215;23970;26889;298…	Lyve1;Cd209d;Cd209b;Hpse;Cd163;Dnm1;Cfp;Gas6;Mrc1;Slc39a12;Pros1;Siglec1;Fxyd2;Ldlrad3;Timd4;Tfrc;Ap2a2;Colec12;Ccl2;Cd36;Reps2;Grn;Fcgr2b;Tlr4;Ptk2;Cln8;P2rx7;Ap2m1;Pikfyve;Itgb2;Eps15;Scamp1;Atp6v1h;Lrp6;Slc31a1;Slc9a9;Hip1;Ppp3r1;Rab31;Rab1a;Cbl;Ehd4;Abca1;Cd302;Prkn;Mertk;Ap3s1;Snx9;Lipa;Clcn5;Bmp2k;Akt2;Arrb1;Ophn1;Msr1;Ap2s1;Ankrd13a;Slc29a1;Npc1;Ankfy1;Necap2;Slc43a2;Itsn1;Ube3a;Ifitm3;Dtn…
GO:0045184	establishment of protein localization	http://amigo.geneontology.org/amigo/term/GO:0045184	1663	157	69.336	2.26434	3.15711e-23	7.21558e-20	11303;11502;11652;11764;11772;11773;11777;11820;11842;12402;12491;12492;12494;12540;12846;12894;13033;13132;13430;13618;13649;13858;14276;14456;14645;15251;15275;15442;15519;16000;16412;16443;16480;16589;16649;16783;16784;16971;17118;17155;17246;17918;18128;18145;18439;18472;18571;18711;19042;19055;19058;19324;19345;19349;19386;19889;20288;20296;20336;20341;20479;20501;20619;20742;20844;20848;218…	Folr2;Hpse;Ednrb;Mcoln2;Rcn3;Gas6;Igf1;Rab11fip5;Tfrc;Ap2a2;Ccl2;Cd36;Apba1;Slc16a1;Snx30;Ap1b1;Selenbp1;Mdm2;Tlr4;Plekhm1;Tgfbrap1;Dennd4c;P2rx7;Cpt1a;Ap2m1;Pikfyve;Eps15;Snx27;Scamp1;Stam;Snx6;Rsad2;Myo5a;Snx2;Ppp3r1;Adam9;Cmtm6;Zdhhc20;Oxct1;Mon2;Cd38;Snap29;Rab31;Rab1a;Snx8;Ctsd;Vps33a;Cbl;Arf3;Tmem30a;Hk1;Atp13a2;Snx4;Zdhhc18;Ppm1a;Abca1;Prkn;Ap3s1;Arfgef2;Dtx3l;Stx12;Ncoa4;Snx9;Glul;Insig1;…
GO:0051649	establishment of localization in cell	http://amigo.geneontology.org/amigo/term/GO:0051649	1954	171	81.4688	2.09896	8.71132e-22	1.59278e-18	11303;11736;11764;11772;11773;11777;11820;11842;11938;11964;11966;11975;12330;12387;12402;12491;12492;12523;12540;13132;13367;13424;13429;13430;13589;13684;13858;14083;14130;14456;14824;15251;15368;15519;15937;16412;16414;16443;16480;16561;16589;16649;16783;16889;16971;16974;17118;17246;17289;17918;18128;18145;18174;18439;18472;18519;18571;18607;18711;19042;19055;19058;19204;19290;19324;19345;193…	Dnm1;Gas6;Rab11fip5;Sgpp1;Gramd1b;Ap2a2;Cd36;Reps2;Apba1;Grn;Mctp2;Snx30;Ap1b1;Mdm2;Fcgr2b;Plekhm1;Ptk2;Cln8;Tgfbrap1;P2rx7;Ap2m1;Pikfyve;Itgb2;Eps15;Snx27;Scamp1;Atp6v1h;Lrp6;Atp6v0a1;Slc31a1;Stam;Hmox1;Hip1;Snx6;Myo5a;Snx2;Ppp3r1;Cmtm6;Oxct1;Mon2;Snap29;Rab31;Rab1a;Snx8;Vps33a;Cbl;Arf3;Atp6v1b2;Tmem30a;Ehd4;Cysltr1;Atp13a2;Tmem87b;Snx4;Trappc10;Ppm1a;Atxn1;Abca1;Prkn;Mertk;Ap3s1;Dtx3l;Stx12;Ier…
GO:0071705	nitrogen compound transport	http://amigo.geneontology.org/amigo/term/GO:0071705	1895	167	79.0089	2.11369	1.45316e-21	2.21413e-18	11303;11502;11764;11772;11773;11777;11820;11842;12192;12402;12491;12492;12494;12540;12846;12894;13132;13430;13618;13649;13684;13858;14276;14456;14645;14815;15216;15251;15442;15519;16000;16412;16423;16443;16480;16589;16649;16971;17069;17118;17246;17918;18128;18439;18472;18571;18830;19042;19055;19058;19317;19324;19345;19349;19386;19765;19889;20288;20336;20341;20479;20501;20619;20742;20844;20848;213…	Folr2;Hpse;Ednrb;Mcoln2;Rcn3;Slc28a2;Gas6;Igf1;Rab11fip5;Pltp;Sgpp1;Tfrc;Ap2a2;Cd36;Apba1;Slc16a1;Snx30;Ap1b1;Selenbp1;Mdm2;Tlr4;Plekhm1;Cln8;Tgfbrap1;Dennd4c;P2rx7;Cpt1a;Ap2m1;Eps15;Snx27;Scamp1;Ly6e;Stam;Snx6;Rsad2;Myo5a;Snx2;Ppp3r1;Adam9;Cmtm6;Oxct1;Mon2;Cd38;Snap29;Rab31;Rab1a;Snx8;Tcn2;Vps33a;Cbl;Arf3;Tmem30a;Zfp36l1;Atp13a2;Snx4;Ppm1a;Abca1;Prkn;Ap3s1;Arfgef2;Dtx3l;Stx12;Snx9;Glul;Eif4e;Ins…
GO:0006952	defense response	http://amigo.geneontology.org/amigo/term/GO:0006952	1769	159	73.7555	2.15577	2.44744e-21	3.19635e-18	11490;11690;11820;12010;12262;12267;12268;12273;12363;12491;12493;12523;12540;12628;12768;12846;12928;12978;13032;13046;13205;13601;13618;13649;13684;14130;14133;14775;14815;14824;15216;15251;15275;15368;15519;15937;15950;15951;15957;16000;16172;16412;16414;16423;16600;16783;16784;16852;16889;16956;16971;17105;17312;17533;17918;18081;18128;18129;18439;18607;18636;18782;18858;19204;19264;19324;196…	Fcna;Cd209d;C4b;Ccl8;Tslp;Pla2g2d;Cd163;Clec10a;Ednrb;Ccl24;Mcoln2;Cfp;Mrc1;Ccl6;Igf1;Ecm1;Clec4a1;Cfh;Rab11fip5;Pde2a;Tfrc;Adam15;Aoah;Ccl9;Colec12;Ccl7;Rnasel;Ccl2;Cd36;Tmem106a;Emilin2;Tollip;Grn;Hdac9;Cers6;Gbp7;Irak3;Rbpj;Fcgr2b;Lpl;Tlr4;Pf4;Mndal;Oasl1;Ggt5;Ifi211;Ifi204;Samhd1;P2rx7;Ripk1;Trim41;Notch2;Ifi207;Itgb2;Sbno2;Slc9a9;Wfdc17;Hmox1;Ddx3x;Rsad2;Myo5a;Ifi202b;Ifi203;Rab1a;Lgals1;Lyz…
GO:0015031	protein transport	http://amigo.geneontology.org/amigo/term/GO:0015031	1390	134	57.9537	2.31219	1.59995e-20	1.82835e-17	11303;11502;11764;11772;11773;11777;11820;11842;12402;12491;12492;12494;12540;12846;12894;13132;13430;13618;13649;13858;14456;14645;15251;15442;15519;16000;16412;16443;16480;16589;16649;16971;17118;17246;17918;18128;18439;18472;18571;19042;19055;19058;19324;19345;19349;19386;19889;20288;20336;20341;20479;20501;20619;20742;20844;20848;21803;21898;21937;21968;22027;22042;22630;22631;24044;29809;508…	Hpse;Ednrb;Mcoln2;Rcn3;Gas6;Igf1;Rab11fip5;Tfrc;Ap2a2;Cd36;Apba1;Slc16a1;Snx30;Ap1b1;Selenbp1;Mdm2;Tlr4;Plekhm1;Tgfbrap1;Dennd4c;P2rx7;Cpt1a;Ap2m1;Eps15;Snx27;Scamp1;Stam;Snx6;Rsad2;Myo5a;Snx2;Ppp3r1;Adam9;Cmtm6;Oxct1;Mon2;Cd38;Snap29;Rab31;Rab1a;Snx8;Vps33a;Cbl;Arf3;Tmem30a;Atp13a2;Snx4;Ppm1a;Abca1;Prkn;Ap3s1;Arfgef2;Dtx3l;Stx12;Snx9;Glul;Insig1;Arrb1;Tom1;Msr1;Ap2s1;Uhmk1;Exoc5;Necap2;Tnfrsf1a;…
GO:0044419	biological process involved in interspecies interaction between organisms	http://amigo.geneontology.org/amigo/term/GO:0044419	1738	155	72.463	2.13902	1.91418e-20	1.94438e-17	11303;11490;11502;11820;11848;12010;12262;12268;12273;12363;12491;12493;12523;12540;12628;12633;12768;12928;12978;13030;13205;13618;13858;14130;14133;14456;14775;14824;15251;15275;15519;15937;15950;15951;15957;16172;16337;16423;16783;16784;16852;16956;17069;17105;17533;18081;18128;18129;18145;18186;18439;18550;18607;18636;18711;18858;19204;19264;19324;19349;19664;19697;19775;19878;20128;20296;203…	Fcna;Cd209d;Cd209b;C4b;Ccl8;Tslp;Ednrb;Ccl24;Mcoln2;Cfp;Gas6;Mrc1;Ccl6;Siglec1;Clec4a1;Cfh;Rab11fip5;Pde2a;Bank1;Adam15;Ccl9;Colec12;Ccl7;Rnasel;Ccl2;Cd36;Tmem106a;Emilin2;Tollip;Sgms1;Grn;Gbp7;Irak3;Rbpj;Nrp1;Fcgr2b;Lpl;Tlr4;Pf4;Mndal;Oasl1;Ifi211;Ifi204;Samhd1;P2rx7;Trim41;Notch2;Pikfyve;Ifi207;Eps15;Ly6e;Sbno2;Slc9a9;Wfdc17;Pi4ka;Ddx3x;Rsad2;Ifi202b;Adam9;Zdhhc20;Ifi203;Rab1a;Lgals1;Ctdp1;Lyz2…
GO:0006955	immune response	http://amigo.geneontology.org/amigo/term/GO:0006955	1676	151	69.878	2.16091	2.55679e-20	2.33742e-17	11490;11820;12010;12262;12267;12268;12273;12363;12402;12491;12493;12494;12523;12540;12628;12768;12928;12978;13032;13039;13205;13601;13733;14130;14132;14133;14245;14775;14824;15216;15275;15368;15519;15950;15951;15957;16172;16194;16414;16423;16783;16784;16822;16848;16852;16889;16971;17533;18019;18081;18128;18129;18439;18607;18636;18711;18733;18782;18858;18950;19204;19264;19271;19664;19697;20128;202…	Cd209g;Fcna;Cd209d;Cd209b;C4b;Ccl8;Tslp;Pla2g2d;Ccl24;Mcoln2;Cfp;Mrc1;Ccl6;Ecm1;Clec4a1;Cfh;Rab11fip5;Sema4a;Lpin1;Tfrc;Adam15;Fcgrt;Ccl9;Colec12;Ccl7;Ccl2;Cd36;Tmem106a;Tollip;Grn;Gbp7;Irak3;Rbpj;Clec12a;Fcgr2b;Tlr4;Pf4;Mndal;Oasl1;Ifi211;Ifi204;Marchf1;Mfsd6;Nfatc2;Samhd1;P2rx7;Trim41;Notch2;Pikfyve;Ifi207;Itgb2;Pirb;Sbno2;Wfdc17;Hmox1;Nfam1;Ddx3x;Rsad2;Ifi202b;Il6ra;Erap1;Cd38;Ifi203;Lgals1;Cb…
GO:0046907	intracellular transport	http://amigo.geneontology.org/amigo/term/GO:0046907	1272	124	53.0339	2.33813	2.25673e-19	1.87555e-16	11303;11736;11764;11772;11773;11777;11820;11842;11938;12491;12492;12540;13132;13424;13684;13858;14083;14130;14456;14824;15251;15519;15937;16412;16443;16480;16561;16589;16649;16783;16889;16971;16974;17118;17246;17918;18128;18145;18472;18711;19042;19055;19058;19290;19324;19345;19349;19386;20238;20336;20479;20844;20848;21803;21937;21968;22027;22630;22631;30960;50873;51810;53379;53869;54401;54411;544…	Gas6;Sgpp1;Gramd1b;Ap2a2;Cd36;Reps2;Apba1;Grn;Snx30;Ap1b1;Mdm2;Fcgr2b;Plekhm1;Ptk2;Tgfbrap1;Ap2m1;Pikfyve;Eps15;Snx27;Lrp6;Stam;Snx6;Myo5a;Snx2;Ppp3r1;Cmtm6;Mon2;Rab31;Rab1a;Snx8;Vps33a;Arf3;Tmem30a;Ehd4;Atp13a2;Tmem87b;Snx4;Trappc10;Ppm1a;Atxn1;Abca1;Prkn;Ap3s1;Dtx3l;Stx12;Ier3;Snx9;Lipa;Eif4e;Insig1;Tom1;Ap2s1;Uhmk1;Npc1;Ankfy1;Tmcc1;Tnfrsf1a;Armcx3;Pttg1ip;Stat3;Tmed7;Itsn1;Ipo5;Lamp1;Rab11a;D…
GO:0051246	regulation of protein metabolic process	http://amigo.geneontology.org/amigo/term/GO:0051246	1836	158	76.5489	2.06404	2.479e-19	1.88859e-16	11502;11652;11796;11820;11848;12192;12193;12273;12387;12388;12491;12523;12978;13032;13132;13205;13601;13618;13649;13684;13690;14083;14182;14456;14586;14673;14775;14824;15200;15216;15251;15259;15519;15937;16000;16194;16195;16210;16337;16412;16414;16432;16589;16600;16971;17246;17311;17395;18003;18186;18439;18519;18550;18733;18749;19025;19204;19230;19264;19271;19290;19317;19324;19349;19359;19697;197…	Mmp9;Gfra2;Tslp;Ednrb;Rcn3;Fgfr1;Gas6;Pdgfc;Igf1;Ecm1;Ldlrad3;Samd4;Tfrc;Bank1;Serpinb6a;Xdh;Cd36;Bcar3;Tollip;Hbegf;Grn;Irak3;Nrp1;Mdm2;Tlr4;Slc25a37;Ptk2;Prkacb;Mob3c;Rassf2;Ctdsp2;Rnf144b;P2rx7;Ripk1;Sh3bgrl;Itgb2;Pirb;Nedd9;Ddx3x;Camkk2;Ifi202b;Il6ra;Adam9;S100a10;Rab1a;Rasal2;Twf1;Crebrf;Prkag2;Ehd4;Zfp36l1;Atp13a2;Rock2;Klf4;Prkn;Sash1;Fnip2;Ier3;Mob3b;Snx9;Ctnnd1;Plxnb2;Hipk3;Eif4e;Akt2;Ar…
GO:1902531	regulation of intracellular signal transduction	http://amigo.geneontology.org/amigo/term/GO:1902531	1671	148	69.6695	2.12431	3.28082e-19	2.30717e-16	11303;11796;11820;11848;11857;12175;12273;12387;12402;12491;12523;12540;12633;12768;12928;12978;13132;13205;13430;13449;13618;13649;13669;13860;14083;14130;14182;14456;14673;14775;15200;15216;15251;15259;15442;16000;16010;16194;16337;16412;16443;16600;16971;17210;17246;17311;17395;18128;18129;18145;18186;18439;18472;18607;18749;19042;19055;19058;19264;19271;19697;19765;19766;19877;19878;20128;202…	Mmp9;Ccl8;Hpse;Ednrb;Ccl24;Rcn3;Fgfr1;Gas6;Ccl6;Pdgfc;Igf1;Igfbp4;Stard8;Pde2a;Tfrc;Dok2;Bank1;Ccl9;Xdh;Ccl7;Rasgrp4;Ccl2;Cd36;Tmem106a;Psd3;Bcar3;Hbegf;Rell1;Gbp7;Irak3;Dusp7;Nrp1;Mdm2;Fcgr2b;Tlr4;Ptk2;Nacc2;Prkacb;Rassf2;Eps8;Dennd4c;P2rx7;Ripk1;Notch2;Ddx3x;Ppp3r1;Il6ra;Deptor;Cbl;Rock2;Ppm1a;Abca1;Klf4;Prkn;Arfgef2;Sash1;Rragc;Fnip2;Trim25;Stk40;Mob3b;Crk;Hapstr1;Hipk3;Arrb1;Fnip1;Ophn1;Fbxw7…
GO:0009967	positive regulation of signal transduction	http://amigo.geneontology.org/amigo/term/GO:0009967	1575	142	65.667	2.16243	4.22881e-19	2.76141e-16	11652;11820;11848;12175;12273;12363;12387;12402;12491;12523;12540;12633;12768;12928;12978;13032;13033;13039;13132;13205;13449;13618;13649;14083;14130;14182;14456;14775;14815;15200;15216;15251;15442;16000;16010;16194;16195;16337;16412;16443;16848;16889;16971;17118;17161;17210;17311;17395;18081;18128;18129;18186;18439;18472;18550;19042;19055;19058;19264;19271;19664;19697;19766;19877;19878;20128;202…	Mmp9;Ccl8;Tslp;Hpse;Ednrb;Ccl24;Fgfr1;Gas6;Ccl6;Pdgfc;Igf1;Siglec1;Igfbp4;Maoa;Sulf2;Tfrc;Dok2;Bank1;Ccl9;Xdh;Ccl7;Rasgrp4;Ccl2;Cd36;Tmem106a;Bcar3;Hbegf;Rell1;Rbpj;Nrp1;Fcgr2b;Tlr4;Oasl1;Ptk2;Nacc2;Rassf2;Thrb;P2rx7;Ripk1;Trim41;Notch2;Nfam1;Ddx3x;Hip1;Rsad2;Ppp3r1;Il6ra;Ctsd;Cbl;Crebrf;Rock2;Ppm1a;Prkn;Sash1;Rragc;Fnip2;Trim25;Lipa;Bmp2k;Crk;Akt2;Arrb1;Fnip1;Lfng;Fbxw7;Ccr1;Tnfrsf1a;Il6st;Serin…
GO:0002682	regulation of immune system process	http://amigo.geneontology.org/amigo/term/GO:0002682	1544	140	64.3745	2.17477	4.8076e-19	2.93007e-16	11820;11848;12010;12192;12193;12262;12267;12268;12273;12363;12387;12491;12493;12494;12523;12628;12768;12928;12978;13032;13205;13601;14083;14130;14133;14456;14537;14605;14775;14824;15216;15251;15275;15368;15519;15950;15951;16000;16195;16414;16423;16783;16784;16822;16852;16889;16909;17289;17311;17395;17524;18003;18019;18081;18129;18439;18607;18636;18733;18782;18950;19055;19141;19204;19264;19271;193…	Fcna;Lyve1;Mmp9;C4b;Tslp;Pla2g2d;Ccl24;Cfp;Gas6;Igf1;Ecm1;Cfh;Tfrc;Bank1;Ccl9;Colec12;Ccl7;Ccl2;Cd36;Grn;Gbp7;Irak3;Mpp1;Clec12a;Fcgr2b;Tlr4;Pf4;Mndal;Oasl1;Ifi211;Ifi204;Ptk2;Rassf2;Nfatc2;Samhd1;P2rx7;Ripk1;Trim41;Notch2;Ifi207;Itgb2;Pirb;Nedd9;Hmox1;Nfam1;Ddx3x;Zfp131;Rsad2;Ifi202b;Cd38;Ifi203;Lgals1;Zfp36l1;Hk1;C3ar1;Snx4;Zdhhc18;Rbm15;Mertk;Tnfsf13;Tsc22d3;Trim25;Lipa;Gcnt1;Crk;Lcp2;Fbxw7;Mo…
GO:0006898	receptor-mediated endocytosis	http://amigo.geneontology.org/amigo/term/GO:0006898	253	48	10.5484	4.55045	6.82112e-19	3.89742e-16	11772;11773;11820;12010;12330;12402;12491;12492;13132;13429;13430;13858;14130;15216;15442;16337;16412;16414;16443;16971;16974;17533;18711;19058;20288;20612;21813;22041;22042;53378;66141;66616;67300;68420;71770;94190;94245;106572;109689;114332;140780;207278;215114;218503;227333;232910;233489;241576	Lyve1;Hpse;Dnm1;Mrc1;Siglec1;Ldlrad3;Tfrc;Ap2a2;Cd36;Fcgr2b;Ap2m1;Pikfyve;Itgb2;Eps15;Lrp6;Hip1;Ppp3r1;Rab31;Cbl;Snx9;Bmp2k;Arrb1;Ophn1;Msr1;Ap2s1;Ankrd13a;Itsn1;Ifitm3;Dtnbp1;Dgkd;Lrp1;Dab2;Canx;App;Insr;Fcho2;Tgfbr2;Sdcbp;Dnm2;Itgb1;Fchsd2;Ap2b1;Scarb2;Trf;Picalm;Hfe;B2m;Cltc
GO:0051130	positive regulation of cellular component organization	http://amigo.geneontology.org/amigo/term/GO:0051130	1211	119	50.4906	2.35687	7.2546e-19	3.90127e-16	11303;11502;11736;11773;11820;11848;12010;12363;12387;12402;12491;12492;12508;12540;12633;13132;13205;13424;13429;13430;13589;13690;13860;14083;14130;14182;14456;14544;14824;15216;15251;15519;16000;16337;16412;16423;16443;16971;16974;17118;17289;17395;18003;18019;18186;18439;18472;18519;18571;18636;19055;19128;19230;19264;19271;19317;19765;19877;19878;20194;20296;20307;20351;20479;21803;21898;219…	Cd209b;Mmp9;Ccl8;Ccl24;Dnm1;Cfp;Fgfr1;Gas6;Gda;Pros1;Igf1;Sema4a;Tfrc;Ccl2;Cd36;Ahnak;Grn;Snx30;Nrp1;Fcgr2b;Tlr4;Plekhm1;Mtss1;Ptk2;Arap1;Eps8;Nfatc2;P2rx7;Naf1;Ap2m1;Snx27;Lrp6;Nedd9;Plxnd1;Ddx3x;Hip1;Adam9;S100a10;Rab31;Cbl;Twf1;Tmem30a;Snx4;Rock2;Abca1;Prkn;Mertk;Fnip2;Snx9;Plxnb2;Arrb1;Fnip1;Tom1;Rab3gap2;Kat2b;Qki;Ankfy1;Dusp3;G3bp2;Pum2;Caprin1;Itsn1;Smcr8;Dtnbp1;Septin7;Vps4b;Cd53;Dgkd;Pdc…
GO:0044248	cellular catabolic process	http://amigo.geneontology.org/amigo/term/GO:0044248	1475	135	61.4977	2.19521	1.05975e-18	5.38233e-16	11430;11502;11652;11669;11820;11886;11938;11975;12192;12193;12491;12523;12751;12846;12894;13033;13046;13430;13690;13809;14083;14245;14544;14660;14679;14775;14778;15109;15211;15251;15275;15368;15381;15442;15926;15931;15937;16000;16337;16784;16889;16956;16971;17161;17210;17918;18145;18439;18519;18550;18571;18711;18858;18950;19025;19141;19317;19324;19349;19877;19878;20128;20397;20479;20501;20848;218…	Enpep;Hal;Hpse;Gda;Igf1;Gpx3;Maoa;Gpt2;Samd4;Smpdl3a;Pde2a;Lpin1;Xdh;Rnasel;Cd36;Tollip;Slc16a1;Npl;Snx30;Lpl;Plekhm1;Inpp4a;Ptk2;Tgfbrap1;Samhd1;P2rx7;Naf1;Cpt1a;Aldh2;Ids;Pikfyve;Hk3;Atp6v0a1;Hmox1;Aig1;Myo5a;Adam9;Erap1;Deptor;Oxct1;Snap29;Gnai3;Rab1a;Ctsd;Vps33a;Pacs2;Prkag2;Zfp36l1;Hk1;Atp13a2;Snx4;Nampt;Rock2;Acox1;Prkn;Wdfy3;Rragc;Dtx3l;Stx12;Wdfy4;Tut7;Ier3;Blvra;Snx9;Lipa;Akt2;Tom1;Rab3g…
GO:0006954	inflammatory response	http://amigo.geneontology.org/amigo/term/GO:0006954	819	91	34.1468	2.66496	7.40401e-18	3.5625e-15	11690;11820;12267;12268;12273;12363;12491;12628;12768;12978;13032;13046;13205;13601;13618;13649;14130;14775;14815;14824;15216;15251;15275;15368;15937;15950;15951;16000;16172;16412;16414;16423;16784;16852;16889;16956;16971;17312;17918;18081;18128;18129;18439;18782;18858;19204;19664;19697;19766;20128;20296;20305;20306;20307;20308;20619;20848;21803;21898;21937;22042;22631;22695;23887;24136;26388;270…	C4b;Ccl8;Tslp;Pla2g2d;Cd163;Clec10a;Ednrb;Ccl24;Ccl6;Igf1;Ecm1;Cfh;Pde2a;Tfrc;Aoah;Ccl9;Ccl7;Ccl2;Cd36;Tollip;Grn;Hdac9;Cers6;Rbpj;Fcgr2b;Lpl;Tlr4;Pf4;Mndal;Ggt5;Ifi211;Ifi204;P2rx7;Ripk1;Notch2;Ifi207;Itgb2;Sbno2;Hmox1;Ddx3x;Myo5a;Ifi202b;Ifi203;Lgals1;Cysltr1;Hk1;C3ar1;Snx4;Nampt;Prcp;Ier3;Lipa;Ccr1;Tnfrsf1a;Zfp36;Stat3;Lamp2;Pmp22;Egfr;Notch1;Trim30a;C5ar1;Lrp1;Celf1;Vps35;Tab2;Il17ra;Hif1a;Ap…
GO:0032101	regulation of response to external stimulus	http://amigo.geneontology.org/amigo/term/GO:0032101	1115	110	46.4881	2.3662	1.4064e-17	6.42864e-15	11652;11690;11820;12267;12273;12363;12491;12493;12523;12628;12768;12928;12978;13032;13046;13205;13618;14083;14130;14133;14182;14456;14775;14824;15442;15519;15937;15950;15951;16000;16172;16423;16600;16783;16784;16852;16956;16971;17524;18003;18081;18128;18186;18607;18782;18858;19128;19141;19271;19697;19766;20128;20296;20306;20351;20440;20848;21803;21898;21937;22631;22695;26388;27052;53603;54445;560…	Fcna;Tslp;Pla2g2d;Hpse;Ednrb;Ccl24;Fgfr1;Gas6;Pros1;Igf1;Cfh;Pde2a;Sema4a;Aoah;Colec12;Ccl7;Ccl2;Cd36;Emilin2;Grn;Gbp7;Irak3;Mpp1;Nrp1;Fcgr2b;Lpl;Tlr4;Pf4;Mndal;Oasl1;Ifi211;Ifi204;Ptk2;Samhd1;Ripk1;Trim41;Ifi207;Nedd9;Sbno2;Ddx3x;Rsad2;Ifi202b;Ifi203;Lgals1;C3ar1;Snx4;Zdhhc18;St6gal1;Klf4;Sash1;Dtx3l;Trim25;Ier3;Crk;Akt2;Mospd2;Ccr1;Tnfrsf1a;Dusp3;Zfp36;Pum2;Stat3;Ipo5;Lamp2;Optn;Rps6ka3;Pmp22;L…
GO:0023056	positive regulation of signaling	http://amigo.geneontology.org/amigo/term/GO:0023056	1810	151	75.4649	2.00093	3.23329e-17	1.40756e-14	11652;11820;11848;12175;12273;12363;12387;12402;12491;12494;12523;12540;12633;12768;12928;12978;13032;13033;13039;13132;13205;13449;13618;13649;13858;14083;14130;14182;14456;14645;14775;14815;15200;15216;15251;15442;16000;16010;16194;16195;16337;16412;16443;16848;16889;16971;17118;17161;17210;17311;17395;18081;18128;18129;18186;18439;18472;18550;18733;19042;19055;19058;19141;19264;19271;19664;196…	Mmp9;Ccl8;Tslp;Hpse;Ednrb;Ccl24;Fgfr1;Gas6;Ccl6;Pdgfc;Igf1;Siglec1;Igfbp4;Maoa;Sulf2;Tfrc;Dok2;Bank1;Ccl9;Xdh;Ccl7;Rasgrp4;Ccl2;Cd36;Tmem106a;Bcar3;Hbegf;Rell1;Rbpj;Nrp1;Fcgr2b;Tlr4;Oasl1;Ptk2;Nacc2;Rassf2;Arap1;Thrb;P2rx7;Ripk1;Trim41;Notch2;Eps15;Pirb;Nfam1;Ddx3x;Hip1;Rsad2;Ppp3r1;Il6ra;Oxct1;Cd38;Ctsd;Cbl;Crebrf;Snx4;Rock2;Ppm1a;Prkn;Sash1;Rragc;Fnip2;Trim25;Lipa;Glul;Bmp2k;Crk;Akt2;Arrb1;Fnip…
GO:0016050	vesicle organization	http://amigo.geneontology.org/amigo/term/GO:0016050	347	54	14.4676	3.73248	4.37209e-17	1.8168e-14	11303;11736;11764;11773;11777;11964;11966;11975;13429;14679;15463;18439;18472;18571;18711;19324;19345;19349;20194;20479;20619;20844;21968;24136;30960;50873;53378;53869;54411;66629;67166;67474;69582;70495;73122;73834;74772;75608;75965;84092;84095;94245;99371;100226;108012;108664;216131;216238;231070;233489;319277;330401;353047;666173	Dnm1;Ap1b1;Plekhm1;Tgfbrap1;P2rx7;Ap2m1;Pikfyve;Atp6v1h;Atp6v0a1;Stam;Agfg1;S100a10;Zdhhc20;Snap29;Gnai3;Rab1a;Atp6v1b2;Atp13a2;Trappc10;Abca1;Prkn;Ap3s1;Arfgef2;Stx12;Insig1;Tom1;Ankfy1;Tmcc1;Rab11a;Dtnbp1;Vps4b;Atp6v1a;Pdcd6ip;Pi4k2a;Vps13b;Ap1s2;Snap23;Arl8b;Sdcbp;Washc4;Atp6ap1;Usp8;Pafah1b1;Eea1;Vapa;Atp6ap2;Rab7;Atp6v1d;Golph3;Plekhm2;Zeb2;Chmp4b;Rab5c;Picalm
GO:1901565	organonitrogen compound catabolic process	http://amigo.geneontology.org/amigo/term/GO:1901565	1378	125	57.4534	2.17568	5.2991e-17	2.10628e-14	11502;11820;11886;12330;12387;12402;12751;12846;13030;13032;13033;13039;13132;13649;13809;14083;14544;14660;14673;14775;14824;14897;15109;15211;15216;15251;15275;15368;15442;15519;15931;15937;16000;16172;16337;16784;16889;16971;17155;17161;17246;17395;18128;18439;18519;18550;18571;18858;18950;19025;19141;19349;19359;19697;19766;20128;20397;20479;20844;20848;21803;22027;22215;22436;23802;26889;273…	Lyve1;Mmp9;Enpep;Hal;Hpse;Rcn3;Gda;Igf1;Maoa;Gpt2;Smpdl3a;Pde2a;Xdh;Wwp1;Tollip;Grn;Npl;Rnf150;Irak3;Mdm2;Ptk2;Cln8;Samhd1;Rnf144b;P2rx7;Ripk1;Sh3bgrl;Ids;Hk3;Stam;Hmox1;Adam9;Erap1;Ctsd;Cbl;Crebrf;Prkag2;Hk1;Atp13a2;Prkn;Dtx3l;Dpp7;Trim25;Ier3;Blvra;Snx9;Lipa;Marchf6;Erlin1;Arrb1;Ctsb;Kat2b;Ophn1;Sgpl1;Fbxw7;Cacul1;Pttg1ip;Man1a;Stat3;Lamp2;Ube3a;Tiparp;Pmp22;Pde4d;Trib1;Egfr;Vps4b;Notch1;Rnf185…
GO:0051240	positive regulation of multicellular organismal process	http://amigo.geneontology.org/amigo/term/GO:0051240	1788	149	74.5477	1.99872	6.10754e-17	2.32646e-14	11303;11820;11848;11928;12010;12192;12267;12273;12363;12387;12491;12494;12523;12768;12978;13032;13046;13132;13205;13424;13601;13618;13649;13690;14083;14133;14182;14245;14456;14815;14824;15251;15275;15368;15442;15465;15519;15950;15951;16000;16172;16194;16195;16412;16414;16423;16480;16600;16852;16956;16971;16974;17118;17158;17258;17311;17395;17977;18003;18019;18081;18128;18129;18186;18439;18472;186…	Fcna;Cd209d;Cd209b;Mmp9;Tslp;Hpse;Ednrb;Ccl24;Mcoln2;Fgfr1;Gas6;Slc39a12;Pdgfc;Igf1;Ecm1;Sulf2;Sema4a;Lpin1;Tfrc;Ccl9;Ccl2;Cd36;Tmem106a;Emilin2;Grn;Irak3;Rbpj;Nrp1;Lpl;Tlr4;Mndal;Plekhm1;Ifi211;Ifi204;Ptk2;Thrb;Nfatc2;P2rx7;Tbxas1;Ripk1;Notch2;Ifi207;Itgb2;Lrp6;Nedd9;Plxnd1;Hmox1;Nfam1;Ddx3x;Rsad2;Il6ra;Hrh1;Erap1;Cd38;Ifi203;Rab1a;Lgals1;Ncoa1;Twf1;Zfp36l1;Cysltr1;Hk1;C3ar1;Snx4;Rock2;Atxn1;Abc…
GO:0061024	membrane organization	http://amigo.geneontology.org/amigo/term/GO:0061024	780	86	32.5208	2.64446	1.04326e-16	3.81499e-14	11303;11652;11736;11749;11773;11777;11848;11938;12491;12540;12928;13244;13429;13430;14130;14276;14456;14679;15519;15937;16412;16414;18145;18439;18472;18571;18711;18738;18830;18858;19264;19324;19349;20194;20288;20336;20479;20619;20742;20848;21968;22234;23970;26889;28193;30960;50873;56356;66395;66616;66629;67166;67474;67775;68018;68585;69582;69981;71678;73122;74772;75608;75914;76742;100226;105504;1…	Folr2;Dnm1;Gas6;Timd4;Pltp;Gramd1b;Colec12;Cd36;Ahnak;Fcgr2b;Plekhm1;Mtss1;Cln8;Tgfbrap1;P2rx7;Ap2m1;Pikfyve;Itgb2;Snx27;S100a10;Snap29;Gnai3;Rab31;Rab1a;Tmem30a;Atp13a2;Trappc10;Abca1;Prkn;Ap3s1;Stx12;Ier3;Brox;Snx9;Crk;Insig1;Akt2;Tom1;Msr1;Ugcg;Exoc5;Npc1;Ankfy1;Tmcc1;Stat3;Pmp22;Sptbn1;Vps4b;Emc1;Anxa6;Pdcd6ip;Pacsin2;Tor1aip1;Ap1s2;Cert1;Fcho2;Snap23;Arl8b;Gltp;Dnm2;Pitpna;Osbpl8;Itgb1;Pafah…
GO:0080134	regulation of response to stress	http://amigo.geneontology.org/amigo/term/GO:0080134	1477	130	61.581	2.11104	1.27271e-16	4.47505e-14	11690;11820;12363;12491;12493;12540;12628;12768;12928;12978;13032;13046;13132;13205;13367;13618;13649;14083;14130;14133;14775;14824;15200;15251;15259;15442;15519;15937;15950;15951;16000;16172;16412;16423;16600;16783;16784;16852;16956;16971;17246;18081;18472;18519;18538;18607;18782;18858;18950;19055;19128;19697;19766;19878;20128;20296;20848;21803;21898;21937;22436;22631;22695;23802;26388;26943;270…	Fcna;Tslp;Pla2g2d;Hpse;Ednrb;Ccl24;Pros1;Igf1;Cfh;Pde2a;Aoah;Xdh;Colec12;Ccl2;Cd36;Emilin2;Hbegf;Grn;Rell1;Gbp7;Irak3;Mdm2;Fcgr2b;Lpl;Tlr4;Pf4;Mndal;Oasl1;Ifi211;Ifi204;Ptk2;Nacc2;Rassf2;Samhd1;Ripk1;Trim41;Ifi207;Sbno2;Ddx3x;Rsad2;Ifi202b;Ifi203;Lgals1;Crebrf;Snx4;Zdhhc18;Rock2;Klf4;Prkn;Sash1;Dtx3l;Trim25;Ier3;Crk;Hapstr1;Hipk3;Insig1;Kat2b;Ccr1;Tnfrsf1a;Pttg1ip;Dusp3;Serinc3;Zfp36;Pum2;Stat3;I…
GO:0010647	positive regulation of cell communication	http://amigo.geneontology.org/amigo/term/GO:0010647	1809	149	75.4232	1.97552	1.70548e-16	5.77462e-14	11652;11820;11848;12175;12273;12363;12387;12402;12491;12494;12523;12540;12633;12768;12928;12978;13032;13033;13039;13132;13205;13449;13618;13649;14083;14130;14182;14456;14645;14775;14815;15200;15216;15251;15442;16000;16010;16194;16195;16337;16412;16443;16848;16889;16971;17118;17161;17210;17311;17395;18081;18128;18129;18186;18439;18472;18550;18733;19042;19055;19058;19141;19264;19271;19664;19697;197…	Mmp9;Ccl8;Tslp;Hpse;Ednrb;Ccl24;Fgfr1;Gas6;Ccl6;Pdgfc;Igf1;Siglec1;Igfbp4;Maoa;Sulf2;Tfrc;Dok2;Bank1;Ccl9;Xdh;Ccl7;Rasgrp4;Ccl2;Cd36;Tmem106a;Bcar3;Hbegf;Rell1;Rbpj;Nrp1;Fcgr2b;Tlr4;Oasl1;Ptk2;Nacc2;Rassf2;Thrb;P2rx7;Ripk1;Trim41;Notch2;Pirb;Nfam1;Ddx3x;Hip1;Rsad2;Ppp3r1;Il6ra;Oxct1;Cd38;Ctsd;Cbl;Crebrf;Snx4;Rock2;Ppm1a;Prkn;Sash1;Rragc;Fnip2;Trim25;Lipa;Glul;Bmp2k;Crk;Akt2;Arrb1;Fnip1;Lfng;Fbxw7…
GO:0060627	regulation of vesicle-mediated transport	http://amigo.geneontology.org/amigo/term/GO:0060627	577	71	24.057	2.95132	2.09527e-16	6.84106e-14	11736;11773;11820;11938;12010;12402;12491;12523;12540;13132;13429;13430;14083;14130;14456;15216;15368;16337;16412;16414;16423;16443;16783;16971;17289;17918;18128;18439;18571;18607;18636;19055;19058;19128;19204;19264;19271;19345;19349;19877;20194;20296;20479;20619;20844;21803;22041;23970;50873;53378;53869;66616;67474;68420;69150;69165;71770;74772;94190;94245;98878;105722;106572;109689;140780;19266…	Cd209b;Dnm1;Cfp;Gas6;Pros1;Ccl2;Cd36;Fcgr2b;Ptk2;P2rx7;Ap2m1;Itgb2;Stam;Hmox1;Hip1;Myo5a;Ppp3r1;S100a10;Snap29;Rab31;Cbl;Ehd4;Atp13a2;Snx4;Prkn;Mertk;Snx9;Bmp2k;Arrb1;Ophn1;Ankrd13a;Ankfy1;Itsn1;Smcr8;Lamp1;Rab11a;Dtnbp1;Vps4b;Notch1;Dgkd;Pdcd6ip;Pacsin2;Lrp1;Dab2;App;Insr;Snap23;Rap1b;Sdcbp;Dnm2;Cd47;Itgb1;Rock1;Pdpk1;Cd84;Ptafr;Rab7;Ap2b1;Atp2a2;Ano6;Ppp3ca;Trf;Rab5c;Picalm;Ptprj;Hfe;Tgfb1;Arhg…
GO:0032103	positive regulation of response to external stimulus	http://amigo.geneontology.org/amigo/term/GO:0032103	640	75	26.6837	2.8107	4.20923e-16	1.32692e-13	11652;11690;11820;12267;12273;12363;12491;12768;12978;13032;13205;14083;14133;14182;14456;14824;15519;15950;15951;16172;16423;16783;16784;16852;16956;16971;18003;18081;18186;18607;19141;19271;19697;19766;20128;20296;20306;21803;21898;21937;26388;53603;54445;56221;56312;58185;59079;67245;68585;69150;70097;70572;71514;71586;71648;73914;76763;78781;80913;81702;105722;110651;140792;193670;207728;2110…	Fcna;Tslp;Ccl24;Fgfr1;Gas6;Pde2a;Colec12;Ccl7;Ccl2;Cd36;Emilin2;Grn;Gbp7;Irak3;Nrp1;Lpl;Tlr4;Mndal;Oasl1;Ifi211;Ifi204;Ptk2;Ripk1;Trim41;Ifi207;Nedd9;Ddx3x;Rsad2;Ifi202b;Ifi203;Lgals1;C3ar1;Snx4;Zdhhc18;Sash1;Trim25;Akt2;Mospd2;Ccr1;Tnfrsf1a;Pum2;Ipo5;Lamp2;Optn;Rps6ka3;Lamp1;Rnf185;Trim30a;C5ar1;Lrp1;Zc3hav1;Ifih1;Il17ra;App;Rela;Cd47;Csf1r;Peli1;Pdpk1;Ankrd17;Ctsc;Wnk1;Erbin;Unc93b1;Ano6;Alox5a…
GO:0001944	vasculature development	http://amigo.geneontology.org/amigo/term/GO:0001944	772	84	32.1872	2.60973	5.35721e-16	1.63252e-13	11490;11848;12192;12267;12273;12387;12540;12628;12633;12846;13430;13601;13809;14083;14182;14645;14674;14775;14824;15200;15251;15368;15442;16000;16194;16412;16414;16423;16480;16600;16889;16971;17246;17395;18019;18081;18128;18129;18186;18187;18607;19058;19108;19271;19274;19317;19664;19697;19877;19878;20296;20351;20397;20479;20529;20848;21413;21803;21810;21813;21937;22436;22631;50754;56048;56221;567…	Mmp9;Enpep;Hpse;Ccl24;Fgfr1;Slc39a12;Igf1;Ecm1;Cfh;Pde2a;Sema4a;Adam15;Xdh;Ptprm;Ccl2;Emilin2;Hbegf;Grn;Hdac9;Rbpj;Nrp1;Mdm2;Pf4;Ptk2;Nfatc2;Notch2;Itgb2;Slc31a1;Plxnd1;Hmox1;Nrp2;Prkx;Ppp3r1;Il6ra;Erap1;Zfp36l1;Cysltr1;C3ar1;Rock2;Rbm15;Prcp;Klf4;Sash1;Lipa;Glul;Tgfbi;Rasa1;Sgpl1;Fbxw7;Qki;Tnfrsf1a;Stat3;Tiparp;Vps4b;Notch1;C5ar1;Lrp1;Hif1a;Jup;Tgfbr2;Dnm2;Rela;Cd47;Itgb1;Rock1;Immp2l;Pdpk1;Ankr…
GO:0010243	response to organonitrogen compound	http://amigo.geneontology.org/amigo/term/GO:0010243	1112	106	46.363	2.28631	6.46611e-16	1.90688e-13	11652;11820;11938;12192;12273;12330;12387;12491;12846;12894;12928;13033;13367;13430;13618;13649;14083;14130;14245;14276;14537;14679;14775;15465;15519;16000;16337;16412;16414;16480;16600;16889;16956;16971;16974;17069;17118;17155;17187;17246;17395;17918;17977;18128;18145;18439;18519;18538;18607;19055;19141;19204;19262;19271;19386;19697;19877;19878;20296;20384;20848;21803;21898;22027;22215;23802;238…	Mmp9;Folr2;Ednrb;Rcn3;Pdgfc;Igf1;Pde2a;Lpin1;Ccl2;Cd36;Bcar3;Hdac9;Irak3;Mdm2;Fcgr2b;Lpl;Tlr4;Ggt5;Ptk2;Dennd4c;P2rx7;Cpt1a;Trim41;Itgb2;Lrp6;Ly6e;Glp2r;Snx6;Myo5a;Hrh1;Gnai3;Rab31;Ctsd;Ncoa1;Zfp36l1;Max;Rock2;Klf4;Prkn;Rragc;Trim25;Lipa;Marchf6;Gcnt1;Erlin1;Crk;Insig1;Akt2;Kbtbd2;Mat2a;Kat2b;Npc1;Man1a;Stat3;Ipo5;Ube3a;Pde4d;Dtnbp1;Egfr;Notch1;Rnf185;Ranbp2;Dnajb9;C5ar1;Ern1;Lrp1;Diaph1;Vps35;Am…
GO:0051707	response to other organism	http://amigo.geneontology.org/amigo/term/GO:0051707	1577	134	65.7504	2.03801	6.86227e-16	1.96047e-13	11303;11490;11502;11820;11848;12010;12262;12268;12273;12363;12491;12493;12523;12540;12628;12633;12768;12928;12978;13205;13618;14130;14133;14775;14824;15251;15275;15519;15937;15950;15951;15957;16172;16423;16783;16784;16956;17105;17533;18081;18128;18129;18439;18607;18636;18858;19204;19264;19324;19349;19664;19697;19775;20128;20296;20305;20306;20307;20308;21803;21898;21937;22041;22631;22695;22793;238…	Fcna;Cd209d;Cd209b;C4b;Ccl8;Tslp;Ednrb;Ccl24;Mcoln2;Cfp;Mrc1;Ccl6;Clec4a1;Cfh;Rab11fip5;Pde2a;Bank1;Adam15;Ccl9;Colec12;Ccl7;Rnasel;Ccl2;Cd36;Tmem106a;Emilin2;Tollip;Sgms1;Grn;Gbp7;Irak3;Rbpj;Fcgr2b;Lpl;Tlr4;Pf4;Mndal;Oasl1;Ifi211;Ifi204;Samhd1;P2rx7;Trim41;Notch2;Ifi207;Sbno2;Slc9a9;Wfdc17;Ddx3x;Rsad2;Ifi202b;Adam9;Ifi203;Rab1a;Lyz2;Hk1;Zdhhc18;Abca1;Sash1;Dtx3l;Trim25;Wdfy4;Ier3;Crk;Zyx;Ccr1;Tn…
GO:1901698	response to nitrogen compound	http://amigo.geneontology.org/amigo/term/GO:1901698	1195	111	49.8235	2.22786	7.5912e-16	2.09114e-13	11652;11820;11938;12192;12273;12330;12387;12491;12633;12846;12894;12928;13033;13367;13430;13618;13649;14083;14130;14245;14276;14537;14679;14775;15465;15519;16000;16337;16412;16414;16480;16600;16889;16956;16971;16974;17069;17118;17155;17187;17246;17395;17918;17977;18128;18145;18439;18519;18538;18607;19055;19141;19204;19262;19271;19386;19697;19877;19878;20296;20384;20848;21803;21898;22027;22215;238…	Mmp9;Folr2;Ednrb;Rcn3;Pdgfc;Igf1;Pde2a;Lpin1;Colec12;Ccl2;Cd36;Bcar3;Hdac9;Irak3;Mdm2;Fcgr2b;Lpl;Tlr4;Ggt5;Ptk2;Dennd4c;P2rx7;Cpt1a;Trim41;Itgb2;Lrp6;Ly6e;Glp2r;Snx6;Myo5a;Hrh1;Gnai3;Rab31;Ctsd;Ncoa1;Zfp36l1;Max;Rock2;Klf4;Prkn;Rragc;Trim25;Lipa;Marchf6;Gcnt1;Erlin1;Crk;Insig1;Akt2;Kbtbd2;Mat2a;Kat2b;Npc1;Man1a;Stat3;Ipo5;Ube3a;Pde4d;Dtnbp1;Egfr;Notch1;Rnf185;Ranbp2;Dnajb9;C5ar1;Ern1;Lrp1;Diaph1;…
GO:0051247	positive regulation of protein metabolic process	http://amigo.geneontology.org/amigo/term/GO:0051247	1115	106	46.4881	2.28016	7.77715e-16	2.09114e-13	11502;11652;11796;11820;11848;12387;12388;12491;12978;13032;13132;13205;13618;13649;13690;14083;14182;14456;14824;15200;15519;15937;16000;16194;16195;16337;16412;16589;16600;16971;17246;17311;17395;18003;18186;18439;18733;19204;19264;19271;19324;19349;19697;19765;19766;19878;20128;20194;21803;21898;21937;22042;22215;23983;29815;50754;50873;51810;52377;53603;54473;54635;56312;56486;56726;57438;651…	Mmp9;Tslp;Ednrb;Rcn3;Fgfr1;Gas6;Pdgfc;Igf1;Samd4;Tfrc;Bank1;Cd36;Bcar3;Tollip;Hbegf;Grn;Nrp1;Mdm2;Tlr4;Slc25a37;Ptk2;Mob3c;Rassf2;Rnf144b;P2rx7;Ripk1;Sh3bgrl;Pirb;Nedd9;Ddx3x;Camkk2;Il6ra;Adam9;S100a10;Rab1a;Crebrf;Prkag2;Ehd4;Rock2;Klf4;Prkn;Fnip2;Ier3;Mob3b;Snx9;Ctnnd1;Plxnb2;Akt2;Arrb1;Fnip1;Rab3gap2;Rasa1;Uhmk1;Fbxw7;Cacul1;Tnfrsf1a;Il6st;Pttg1ip;Larp4;Wdfy2;Ube3a;Tiparp;Pde4d;Dtnbp1;Trib1;Eg…
GO:0043207	response to external biotic stimulus	http://amigo.geneontology.org/amigo/term/GO:0043207	1581	134	65.9171	2.03285	8.40615e-16	2.19569e-13	11303;11490;11502;11820;11848;12010;12262;12268;12273;12363;12491;12493;12523;12540;12628;12633;12768;12928;12978;13205;13618;14130;14133;14775;14824;15251;15275;15519;15937;15950;15951;15957;16172;16423;16783;16784;16956;17105;17533;18081;18128;18129;18439;18607;18636;18858;19204;19264;19324;19349;19664;19697;19775;20128;20296;20305;20306;20307;20308;21803;21898;21937;22041;22631;22695;22793;238…	Fcna;Cd209d;Cd209b;C4b;Ccl8;Tslp;Ednrb;Ccl24;Mcoln2;Cfp;Mrc1;Ccl6;Clec4a1;Cfh;Rab11fip5;Pde2a;Bank1;Adam15;Ccl9;Colec12;Ccl7;Rnasel;Ccl2;Cd36;Tmem106a;Emilin2;Tollip;Sgms1;Grn;Gbp7;Irak3;Rbpj;Fcgr2b;Lpl;Tlr4;Pf4;Mndal;Oasl1;Ifi211;Ifi204;Samhd1;P2rx7;Trim41;Notch2;Ifi207;Sbno2;Slc9a9;Wfdc17;Ddx3x;Rsad2;Ifi202b;Adam9;Ifi203;Rab1a;Lyz2;Hk1;Zdhhc18;Abca1;Sash1;Dtx3l;Trim25;Wdfy4;Ier3;Crk;Zyx;Ccr1;Tn…
GO:0006915	apoptotic process	http://amigo.geneontology.org/amigo/term/GO:0006915	1969	156	82.0942	1.90026	9.08816e-16	2.30789e-13	11652;11669;11749;11796;11820;11848;11938;12175;12192;12273;12363;12387;12402;12494;12540;12633;12925;12978;13030;13032;13033;13039;13132;13205;13244;13618;13649;13730;14083;14130;14182;14456;14605;14679;14688;14775;14815;14824;15251;15257;15259;15275;15368;15519;15937;15950;15951;16000;16195;16412;16423;16443;16852;16880;16889;16971;16974;17118;17187;17210;17246;17258;17289;17311;17395;17748;179…	Mmp9;Tslp;Ednrb;Fgfr1;Gas6;Igf1;Emp1;Siglec1;Sgpp1;Tfrc;Emilin2;Sgms1;Niban2;Grn;Cers6;Irak3;Crip1;Nrp1;Lifr;Mdm2;Fcgr2b;Tlr4;Arhgap10;Mndal;Ifi211;Ifi204;Ptk2;Nacc2;Rassf2;Cln8;Thrb;Rnf144b;P2rx7;Ripk1;Aldh2;Notch2;Ifi207;Lrp6;Plxnd1;Hmox1;Ddx3x;Prune2;Hip1;Snx6;Ifi202b;Deptor;Cd38;Gnai3;Ifi203;Lgals1;Ctsd;Cbl;Ncoa1;Pacs2;Zfp36l1;Hk1;Max;Rock2;St6gal1;Prkn;Mertk;Sgk3;Tsc22d3;Fnip2;Ier3;Stk40;Lip…
GO:0009057	macromolecule catabolic process	http://amigo.geneontology.org/amigo/term/GO:0009057	1331	119	55.4938	2.14438	1.00051e-15	2.47206e-13	11502;11820;12192;12193;12330;12387;12402;12751;13030;13032;13033;13039;13046;13132;13649;14083;14673;14775;14824;14897;15211;15216;15381;15442;15519;15931;15937;16172;16784;16889;16971;17155;17246;17395;18128;18439;18550;18571;18858;19025;19046;19141;19317;19349;19359;19697;19766;19877;19878;20128;20479;20844;21803;22027;22215;22695;23802;24014;26889;27052;27362;50754;50873;51810;52377;53872;544…	Lyve1;Mmp9;Hpse;Rcn3;Samd4;Aoah;Rnasel;Wwp1;Tollip;Grn;Rnf150;Irak3;Mdm2;Ptk2;Cln8;Rnf144b;P2rx7;Ripk1;Naf1;Sh3bgrl;Ids;Stam;Adam9;Erap1;Ctsd;Cbl;Crebrf;Zfp36l1;Atp13a2;Rock2;Prkn;Dtx3l;Dpp7;Trim25;Tut7;Ier3;Snx9;Lipa;Marchf6;Erlin1;Arrb1;Ctsb;Ophn1;Fbxw7;Cacul1;Qki;Pttg1ip;Man1a;Zfp36;Pum2;Caprin1;Lamp2;Ube3a;Tiparp;Pmp22;Trib1;Egfr;Vps4b;Notch1;Rnf185;Pdcd6ip;Zfp36l2;Trim30a;Furin;Tpp1;Dnajb9;E…
GO:0051668	localization within membrane	http://amigo.geneontology.org/amigo/term/GO:0051668	694	78	28.9352	2.69568	1.0879e-15	2.61726e-13	11652;11773;11933;12492;12928;13132;13430;13649;13858;14130;14276;14456;15519;16412;16414;16480;16971;16974;17918;18145;18607;18711;19264;19349;19877;19878;20194;20296;20336;20619;20742;21803;21937;50873;53869;54170;54189;54411;65114;66629;67213;67300;67437;67775;68059;69150;71648;71770;75608;75914;75965;76740;76742;78618;84652;98496;98732;98878;99371;100226;104215;105504;106572;107358;192786;209…	Folr2;Gas6;Ccl2;Snx30;Fcgr2b;Dennd4c;Ap2m1;Pikfyve;Itgb2;Eps15;Snx27;Lrp6;Myo5a;Cmtm6;S100a10;Zdhhc20;Rab31;Pacs2;Ehd4;Snx4;Zdhhc18;Rock2;Prkn;Arfgef2;Rragc;Stx12;Crk;Akt2;Rab3gap2;Exoc5;Npc1;Tnfrsf1a;Optn;Rab11a;Sptbn1;Ssr3;Egfr;Emc1;Tm9sf2;Vps13b;Lrp1;Efr3a;Hycc1;Vps35;Dab2;Rhbdf2;Jup;Fcho2;Snap23;Rhoq;Dnm2;Rapgef6;Atp6ap1;Zdhhc14;Itgb1;Pid1;Acap2;Rock1;Tm9sf3;Rabep1;Rtp4;Pdpk1;Rab7;Golph3;Wnk1…
GO:0002684	positive regulation of immune system process	http://amigo.geneontology.org/amigo/term/GO:0002684	1079	103	44.9871	2.28955	1.60849e-15	3.77046e-13	11820;11848;12010;12192;12262;12267;12268;12273;12363;12491;12493;12494;12628;12768;12978;13032;13205;14083;14133;14456;15216;15275;15519;15950;15951;16000;16195;16414;16423;16783;16784;16822;16852;16889;17311;17395;18003;18019;18081;18129;18439;18607;18636;18950;19055;19141;19204;19264;19271;19697;19766;20128;20296;20306;20308;21803;21813;21898;22042;26388;27362;53603;54445;56048;56221;58185;581…	Fcna;Lyve1;Mmp9;C4b;Tslp;Ccl24;Cfp;Gas6;Igf1;Cfh;Tfrc;Ccl9;Colec12;Ccl7;Ccl2;Cd36;Gbp7;Irak3;Tlr4;Mndal;Oasl1;Ifi211;Ifi204;Ptk2;Nfatc2;P2rx7;Ripk1;Trim41;Notch2;Ifi207;Itgb2;Nedd9;Nfam1;Ddx3x;Rsad2;Ifi202b;Cd38;Ifi203;Lgals1;Zfp36l1;Hk1;C3ar1;Snx4;Zdhhc18;Tnfsf13;Trim25;Lipa;Lcp2;Mospd2;Ccr1;Il6st;Dusp3;Pum2;Ipo5;Lamp2;Rps6ka3;Pde4d;Lamp1;Trib1;Kitl;Rnf185;Trim30a;Dnajb9;C5ar1;Arid5a;Plcl2;Zc3ha…
GO:0009607	response to biotic stimulus	http://amigo.geneontology.org/amigo/term/GO:0009607	1616	135	67.3764	2.00367	2.04059e-15	4.66377e-13	11303;11490;11502;11820;11848;12010;12262;12268;12273;12363;12491;12493;12523;12540;12628;12633;12768;12928;12978;13205;13618;14130;14133;14775;14824;15251;15275;15519;15937;15950;15951;15957;16172;16423;16600;16783;16784;16956;17105;17533;18081;18128;18129;18439;18607;18636;18858;19204;19264;19324;19349;19664;19697;19775;20128;20296;20305;20306;20307;20308;21803;21898;21937;22041;22631;22695;227…	Fcna;Cd209d;Cd209b;C4b;Ccl8;Tslp;Ednrb;Ccl24;Mcoln2;Cfp;Mrc1;Ccl6;Clec4a1;Cfh;Rab11fip5;Pde2a;Bank1;Adam15;Ccl9;Colec12;Ccl7;Rnasel;Ccl2;Cd36;Tmem106a;Emilin2;Tollip;Sgms1;Grn;Gbp7;Irak3;Rbpj;Fcgr2b;Lpl;Tlr4;Pf4;Mndal;Oasl1;Ifi211;Ifi204;Samhd1;P2rx7;Trim41;Notch2;Ifi207;Sbno2;Slc9a9;Wfdc17;Ddx3x;Rsad2;Ifi202b;Adam9;Ifi203;Rab1a;Lyz2;Hk1;Zdhhc18;Abca1;Klf4;Sash1;Dtx3l;Trim25;Wdfy4;Ier3;Crk;Zyx;Cc…
GO:1901700	response to oxygen-containing compound	http://amigo.geneontology.org/amigo/term/GO:1901700	1884	150	78.5502	1.90961	2.49175e-15	5.55599e-13	11303;11490;11502;11652;11669;11690;11820;11848;11928;11938;12010;12192;12273;12363;12387;12402;12491;12494;12523;12633;12846;12894;12928;13033;13039;13430;13618;13649;13684;13860;14083;14130;14245;14276;14456;14537;14645;14679;14775;14815;14824;15251;15368;15519;16000;16337;16480;16600;16649;16889;16956;16971;16974;17069;17118;17187;17246;17258;17395;17533;17748;17918;17977;18019;18128;18439;185…	Mmp9;Folr2;Ednrb;Gas6;Mrc1;Pdgfc;Igf1;Rab11fip5;Pde2a;Gramd1b;Lpin1;Tfrc;Adam15;Ccl7;Ccl2;Cd36;Bcar3;Sgms1;Grn;Hdac9;Irak3;Mdm2;Fcgr2b;Lpl;Tlr4;Pf4;Ptk2;Eps8;Dennd4c;Nfatc2;P2rx7;Tbxas1;Ripk1;Cpt1a;Aldh2;Trim41;Lrp6;Hk3;Ly6e;Sbno2;Glp2r;Hmox1;Snx6;Myo5a;Adam9;Oxct1;Cd38;Gnai3;Rab31;Rasal2;Ctsd;Cbl;Ncoa1;Zfp36l1;Max;Rock2;St6gal1;Abca1;Klf4;Prkn;Sash1;Rragc;Trim25;Lipa;Gcnt1;Glul;Crk;Eif4e;Insig1;…
GO:0009894	regulation of catabolic process	http://amigo.geneontology.org/amigo/term/GO:0009894	947	94	39.4836	2.38074	2.92983e-15	6.37726e-13	11502;11652;11820;11975;12192;12193;12492;12894;13046;13132;13649;13690;14083;14673;14679;14775;15216;15251;15368;15381;15519;15926;15937;16000;16337;16412;16971;17210;17246;18145;18439;18519;18550;19025;19046;19317;19349;19359;19697;19877;19878;20128;20848;21968;22215;22695;24014;50754;50873;51810;53872;54170;56312;56486;56490;57438;59027;65113;65114;66616;69150;71648;73914;74048;74480;74772;756…	Plekhg5;Igf1;Samd4;Rnasel;Irak3;Snx30;Mdm2;Ptk2;Rnf144b;P2rx7;Naf1;Cpt1a;Atp6v0a1;Hmox1;Adam9;Deptor;Gnai3;Crebrf;Prkag2;Zfp36l1;Atp13a2;Snx4;Nampt;Rock2;Prkn;Rragc;Dtx3l;Tut7;Ier3;Snx9;Akt2;Tom1;Rab3gap2;Kat2b;Ophn1;Herc1;Fbxw7;Qki;Npc1;Pttg1ip;Zfp36;Idh1;Pum2;Caprin1;Stat3;Smcr8;Optn;Ube3a;Tiparp;Trib1;Egfr;Rnf185;Zfp36l2;Trim30a;Furin;Ern1;Lrp1;Celf1;Rad23b;Vps35;Dab2;Zc3hav1;Hif1a;Cnot6l;App;…
GO:1901701	cellular response to oxygen-containing compound	http://amigo.geneontology.org/amigo/term/GO:1901701	1321	117	55.0769	2.1243	3.58697e-15	7.62606e-13	11303;11490;11502;11652;11669;11690;11820;11848;12010;12192;12387;12491;12523;12633;12846;12894;12928;13033;13430;13618;13649;13684;14083;14130;14245;14276;14456;14679;14775;14815;15251;16000;16337;16480;16600;16956;16971;16974;17069;17118;17187;17246;17258;17395;17533;17748;17918;17977;18019;18519;18538;18607;19055;19141;19204;19262;19271;19697;19766;19877;19878;20128;20296;20306;20848;21803;218…	Mmp9;Folr2;Ednrb;Gas6;Mrc1;Pdgfc;Igf1;Rab11fip5;Pde2a;Gramd1b;Lpin1;Adam15;Ccl7;Ccl2;Cd36;Bcar3;Sgms1;Hdac9;Irak3;Mdm2;Fcgr2b;Lpl;Tlr4;Pf4;Ptk2;Dennd4c;Nfatc2;Ripk1;Cpt1a;Aldh2;Trim41;Lrp6;Hk3;Ly6e;Sbno2;Glp2r;Snx6;Myo5a;Adam9;Oxct1;Gnai3;Rab31;Ctsd;Ncoa1;Zfp36l1;Max;Rock2;Abca1;Klf4;Prkn;Sash1;Crk;Eif4e;Insig1;Akt2;Arrb1;Kat2b;Slc29a1;Zfp36;Stat3;Ipo5;Pde4d;Dtnbp1;Slc23a2;Trib1;Cpne3;Egfr;Trim30…
GO:0001568	blood vessel development	http://amigo.geneontology.org/amigo/term/GO:0001568	741	80	30.8948	2.58944	4.37586e-15	9.09185e-13	11490;11848;12192;12267;12273;12387;12540;12628;12633;12846;13430;13601;13809;14083;14182;14645;14674;14775;14824;15200;15251;15368;15442;16194;16412;16414;16423;16480;16600;16889;16971;17246;17395;18081;18128;18129;18186;18187;18607;19058;19108;19271;19274;19317;19664;19697;19877;19878;20296;20351;20397;20479;20529;20848;21413;21803;21810;21813;21937;22436;22631;50754;56221;56744;58861;67784;685…	Mmp9;Enpep;Hpse;Ccl24;Fgfr1;Slc39a12;Ecm1;Cfh;Pde2a;Sema4a;Adam15;Xdh;Ptprm;Ccl2;Emilin2;Hbegf;Grn;Hdac9;Rbpj;Nrp1;Mdm2;Pf4;Ptk2;Notch2;Itgb2;Slc31a1;Plxnd1;Hmox1;Nrp2;Prkx;Ppp3r1;Il6ra;Erap1;Zfp36l1;Cysltr1;C3ar1;Rock2;Rbm15;Prcp;Klf4;Sash1;Lipa;Glul;Tgfbi;Rasa1;Sgpl1;Fbxw7;Qki;Tnfrsf1a;Stat3;Tiparp;Vps4b;Notch1;C5ar1;Lrp1;Hif1a;Jup;Tgfbr2;Dnm2;Rela;Cd47;Itgb1;Rock1;Pdpk1;Ankrd17;Cflar;Tcf4;Wnk1…
GO:0045807	positive regulation of endocytosis	http://amigo.geneontology.org/amigo/term/GO:0045807	184	36	7.67157	4.69265	6.39927e-15	1.30005e-12	11736;11773;11820;12010;12402;12491;12540;13132;13429;13430;14083;14130;14456;15216;16337;16412;16423;16443;16971;17289;18636;19055;19128;19264;19271;20296;22041;69165;71770;94245;105722;106572;109689;215114;227333;233489	Cd209b;Dnm1;Cfp;Gas6;Pros1;Ccl2;Cd36;Fcgr2b;Ptk2;Ap2m1;Hip1;Rab31;Cbl;Mertk;Arrb1;Ankfy1;Itsn1;Dtnbp1;Dgkd;Lrp1;Dab2;App;Insr;Dnm2;Cd47;Itgb1;Ap2b1;Ano6;Ppp3ca;Trf;Picalm;Ptprj;Hfe;Cdc42;B2m;Ptprc
GO:0030335	positive regulation of cell migration	http://amigo.geneontology.org/amigo/term/GO:0030335	562	67	23.4316	2.85938	7.4586e-15	1.47079e-12	11502;11652;11820;11848;12267;12273;12540;12768;12928;12978;13132;13367;13649;14083;14182;14456;14824;15200;15251;15368;16000;16195;16337;16412;16423;16971;17246;17311;17395;17918;18003;18128;18186;18550;18607;19055;19141;19204;19264;19271;19878;20296;20306;20351;20848;21803;21813;21898;53378;53869;54635;56221;68585;68750;70097;70568;70834;74048;76763;79221;105722;108101;108655;114332;232341;2335…	Lyve1;Mmp9;Ccl24;Fgfr1;Gas6;Pdgfc;Igf1;Sema4a;Ccl7;Ccl2;Hbegf;Grn;Hdac9;Nrp1;Mdm2;Tlr4;Ptk2;Nedd9;Hmox1;Myo5a;Adam9;C3ar1;Rock2;Sash1;Crk;Akt2;Mospd2;Ccr1;Il6st;Stat3;Pde4d;Rab11a;Cpne3;Egfr;Notch1;Kitl;Furin;C5ar1;Lrp1;Diaph1;Dab2;Hif1a;App;Insr;Tgfbr2;Sdcbp;Cd47;Csf1r;Itgb1;Vsir;Rreb1;Foxp1;Pdpk1;Ptafr;Wnk1;Ano6;Ppp3ca;Lgmn;P2ry6;Ptprj;Fermt3;Spag9;Tgfb1;Rtn4;Rhoa;Cdc42;Ptprc
GO:0030100	regulation of endocytosis	http://amigo.geneontology.org/amigo/term/GO:0030100	317	48	13.2168	3.63175	7.5615e-15	1.47079e-12	11736;11773;11820;12010;12402;12491;12540;13132;13429;13430;14083;14130;14456;15216;16337;16412;16423;16443;16971;17289;18636;19055;19058;19128;19264;19271;19345;19877;20296;21803;22041;23970;50873;53378;66616;68420;69165;71770;94190;94245;98878;105722;106572;109689;140780;215114;227333;233489	Cd209b;Dnm1;Cfp;Gas6;Pros1;Ccl2;Cd36;Fcgr2b;Ptk2;Ap2m1;Hip1;Ppp3r1;Rab31;Cbl;Ehd4;Prkn;Mertk;Snx9;Bmp2k;Arrb1;Ophn1;Ankrd13a;Ankfy1;Itsn1;Dtnbp1;Dgkd;Pacsin2;Lrp1;Dab2;App;Insr;Sdcbp;Dnm2;Cd47;Itgb1;Rock1;Ap2b1;Ano6;Ppp3ca;Trf;Rab5c;Picalm;Ptprj;Hfe;Tgfb1;Cdc42;B2m;Ptprc
GO:1902533	positive regulation of intracellular signal transduction	http://amigo.geneontology.org/amigo/term/GO:1902533	1025	98	42.7357	2.29317	7.737e-15	1.47358e-12	11820;11848;12175;12273;12387;12402;12491;12523;12540;12633;12768;12928;12978;13132;13205;13449;13618;13649;14083;14130;14182;14456;14775;15200;15216;15442;16000;16010;16194;16337;16412;16443;16971;17210;17311;18128;18129;18186;18439;19055;19058;19264;19271;19697;19766;19877;19878;20128;20296;20305;20306;20307;20308;20336;21803;21813;21898;21937;22042;22215;22436;26943;29815;50754;50873;54170;546…	Ccl8;Hpse;Ednrb;Ccl24;Fgfr1;Gas6;Ccl6;Pdgfc;Igf1;Igfbp4;Tfrc;Dok2;Bank1;Ccl9;Xdh;Ccl7;Rasgrp4;Ccl2;Cd36;Tmem106a;Bcar3;Hbegf;Rell1;Nrp1;Fcgr2b;Tlr4;Ptk2;Nacc2;Rassf2;P2rx7;Ripk1;Notch2;Ddx3x;Ppp3r1;Il6ra;Cbl;Rock2;Prkn;Sash1;Rragc;Fnip2;Trim25;Crk;Arrb1;Fnip1;Fbxw7;Ccr1;Tnfrsf1a;Serinc3;Itsn1;Smcr8;Ube3a;Egfr;Notch1;Kitl;Trim30a;Bnip2;C5ar1;Ern1;Lrp1;Arhgef3;Usp32;Dab2;Zc3hav1;Tab2;App;Insr;Taok1…
GO:0016477	cell migration	http://amigo.geneontology.org/amigo/term/GO:0016477	1514	127	63.1237	2.01192	1.21325e-14	2.26358e-12	11490;11502;11652;11749;11820;11848;11857;12267;12273;12387;12540;12768;12928;12978;13132;13367;13589;13601;13618;13649;13809;13860;14083;14182;14456;14537;14645;14673;14674;14775;14824;15200;15251;15368;15519;16000;16172;16195;16337;16412;16414;16423;16480;16600;16971;16974;17246;17289;17311;17395;17524;17918;18003;18019;18081;18128;18186;18187;18472;18550;18607;18711;18858;19055;19108;19141;192…	Lyve1;Mmp9;Enpep;Ccl8;Ednrb;Ccl24;Mcoln2;Plekhg5;Fgfr1;Gas6;Ccl6;Pdgfc;Igf1;Ecm1;Nav1;Sema4a;Adam15;Ccl9;Tns1;Ccl7;Ptprm;Ccl2;Emilin2;Hbegf;Grn;Hdac9;Mpp1;Nrp1;Mdm2;Tlr4;Pf4;Sdc3;Ptk2;Eps8;Nfatc2;Pikfyve;Itgb2;Lrp6;Nedd9;Plxnd1;Hmox1;Nrp2;Myo5a;Prkx;Adam9;Rab1a;C3ar1;Rock2;Prcp;Klf4;Mertk;Sash1;Gcnt1;Glul;Plxnb2;Crk;Akt2;Sgpl1;Fbxw7;Mospd2;Ccr1;Il6st;Dusp3;Stat3;Pmp22;Pde4d;Rab11a;Trib1;Cpne3;Egf…
GO:0001817	regulation of cytokine production	http://amigo.geneontology.org/amigo/term/GO:0001817	818	84	34.1051	2.46297	1.52002e-14	2.7792e-12	11746;11820;12010;12267;12273;12363;12491;12523;12978;13205;14130;14133;14182;14456;15216;15251;15275;15368;15442;15519;15950;15951;16000;16172;16194;16423;16600;16956;16971;17289;18439;18550;18950;19204;19264;19271;19317;19324;19697;19766;19878;20128;20296;20612;20742;20848;21803;21898;21937;22695;53603;54445;56490;58185;59079;65113;67245;67972;68279;69165;70495;71586;71648;72043;72465;73914;740…	Fcna;Cd209d;Cd209b;Tslp;Hpse;Mcoln2;Fgfr1;Gas6;Igf1;Siglec1;Clec4a1;Sulf2;Bank1;Ccl2;Cd36;Tmem106a;Hdac9;Gbp7;Irak3;Fcgr2b;Lpl;Tlr4;Mndal;Ifi211;Ifi204;P2rx7;Ripk1;Ifi207;Hmox1;Nfam1;Ddx3x;Zfp131;Rsad2;Il6ra;Ifi203;Rab1a;Hk1;C3ar1;Rock2;Klf4;Mertk;Arfgef2;Arrb1;Qki;Tnfrsf1a;Zfp36;Stat3;Optn;Pde4d;Sptbn1;Trim30a;Furin;C5ar1;Lrp1;Arid5a;Zc3hav1;Ifih1;Il17ra;Hif1a;Anxa4;App;Atp2b1;Rela;Cd47;Csf1r;Pn…
GO:0001816	cytokine production	http://amigo.geneontology.org/amigo/term/GO:0001816	824	84	34.3553	2.44504	2.29847e-14	4.12012e-12	11746;11820;12010;12267;12273;12363;12491;12523;12978;13205;14130;14133;14182;14456;15216;15251;15275;15368;15442;15519;15950;15951;16000;16172;16194;16423;16600;16956;16971;17289;18439;18550;18950;19204;19264;19271;19317;19324;19697;19766;19878;20128;20296;20612;20742;20848;21803;21898;21937;22695;53603;54445;56490;58185;59079;65113;67245;67972;68279;69165;70495;71586;71648;72043;72465;73914;740…	Fcna;Cd209d;Cd209b;Tslp;Hpse;Mcoln2;Fgfr1;Gas6;Igf1;Siglec1;Clec4a1;Sulf2;Bank1;Ccl2;Cd36;Tmem106a;Hdac9;Gbp7;Irak3;Fcgr2b;Lpl;Tlr4;Mndal;Ifi211;Ifi204;P2rx7;Ripk1;Ifi207;Hmox1;Nfam1;Ddx3x;Zfp131;Rsad2;Il6ra;Ifi203;Rab1a;Hk1;C3ar1;Rock2;Klf4;Mertk;Arfgef2;Arrb1;Qki;Tnfrsf1a;Zfp36;Stat3;Optn;Pde4d;Sptbn1;Trim30a;Furin;C5ar1;Lrp1;Arid5a;Zc3hav1;Ifih1;Il17ra;Hif1a;Anxa4;App;Atp2b1;Rela;Cd47;Csf1r;Pn…
GO:2000147	positive regulation of cell motility	http://amigo.geneontology.org/amigo/term/GO:2000147	591	68	24.6408	2.75966	2.68616e-14	4.72247e-12	11502;11652;11820;11848;12267;12273;12540;12768;12928;12978;13132;13367;13649;14083;14182;14456;14824;15200;15251;15368;16000;16195;16337;16412;16423;16971;17246;17311;17395;17918;18003;18128;18186;18550;18607;19055;19141;19204;19264;19271;19878;20296;20306;20351;20848;21803;21813;21898;22041;53378;53869;54635;56221;68585;68750;70097;70568;70834;74048;76763;79221;105722;108101;108655;114332;23234…	Lyve1;Mmp9;Ccl24;Fgfr1;Gas6;Pdgfc;Igf1;Sema4a;Ccl7;Ccl2;Hbegf;Grn;Hdac9;Nrp1;Mdm2;Tlr4;Ptk2;Nedd9;Hmox1;Myo5a;Adam9;C3ar1;Rock2;Sash1;Crk;Akt2;Mospd2;Ccr1;Il6st;Stat3;Pde4d;Rab11a;Cpne3;Egfr;Notch1;Kitl;Furin;C5ar1;Lrp1;Diaph1;Dab2;Hif1a;App;Insr;Tgfbr2;Sdcbp;Cd47;Csf1r;Itgb1;Vsir;Rreb1;Foxp1;Pdpk1;Ptafr;Wnk1;Ano6;Ppp3ca;Trf;Lgmn;P2ry6;Ptprj;Fermt3;Spag9;Tgfb1;Rtn4;Rhoa;Cdc42;Ptprc
GO:0019058	viral life cycle	http://amigo.geneontology.org/amigo/term/GO:0019058	269	43	11.2155	3.83398	2.84617e-14	4.90937e-12	13030;13205;13858;14456;15950;15951;16337;16852;17069;18128;18145;18186;18550;18571;18711;19324;19349;19775;20128;20307;20479;20612;23983;24014;30960;50873;58185;66141;67166;69165;71586;75608;78781;80876;107373;170779;217069;226691;229900;231655;330192;381308;100040462	Cd209d;Cd209b;Ccl8;Gas6;Siglec1;Rnasel;Gbp7;Nrp1;Mndal;Oasl1;Ifi211;Ifi204;Pikfyve;Ifi207;Eps15;Ly6e;Ddx3x;Rsad2;Fam111a;Ifi203;Rab1a;Lgals1;Prkn;Trim25;Ctsb;Npc1;Ifitm2;Ifitm3;Vps4b;Notch1;Pdcd6ip;Trim30a;Furin;Zc3hav1;Ifih1;Insr;Arl8b;Xpr1;Vapa;Rab7;Chmp4b;Vps37b;Pcbp1
GO:0040017	positive regulation of locomotion	http://amigo.geneontology.org/amigo/term/GO:0040017	607	69	25.3078	2.72643	3.12312e-14	5.28733e-12	11502;11652;11820;11848;12267;12273;12540;12768;12928;12978;13132;13367;13649;14083;14182;14456;14824;15200;15251;15368;16000;16195;16337;16412;16423;16971;17246;17311;17395;17918;18003;18128;18186;18550;18607;19055;19141;19204;19264;19271;19878;20296;20306;20351;20848;21803;21813;21898;22041;53378;53869;54635;56221;65114;68585;68750;70097;70568;70834;74048;76763;79221;105722;108101;108655;114332…	Lyve1;Mmp9;Ccl24;Fgfr1;Gas6;Pdgfc;Igf1;Sema4a;Ccl7;Ccl2;Hbegf;Grn;Hdac9;Nrp1;Mdm2;Tlr4;Ptk2;Nedd9;Hmox1;Myo5a;Adam9;C3ar1;Rock2;Sash1;Crk;Akt2;Mospd2;Ccr1;Il6st;Stat3;Pde4d;Rab11a;Cpne3;Egfr;Notch1;Kitl;Furin;C5ar1;Lrp1;Diaph1;Vps35;Dab2;Hif1a;App;Insr;Tgfbr2;Sdcbp;Cd47;Csf1r;Itgb1;Vsir;Rreb1;Foxp1;Pdpk1;Ptafr;Wnk1;Ano6;Ppp3ca;Trf;Lgmn;P2ry6;Ptprj;Fermt3;Spag9;Tgfb1;Rtn4;Rhoa;Cdc42;Ptprc
GO:0030163	protein catabolic process	http://amigo.geneontology.org/amigo/term/GO:0030163	969	93	40.4008	2.30193	3.2485e-14	5.3996e-12	11502;11820;12330;12387;12402;12751;13030;13032;13033;13039;13132;13649;14083;14673;14775;14824;14897;15216;15442;15519;15931;15937;16172;16784;16889;16971;17155;17246;17395;18128;18439;18550;18571;18858;19025;19141;19349;19359;19697;19766;20128;20479;20844;22027;22215;23802;26889;27362;50754;50873;52377;54473;56312;56486;56726;57438;59044;65113;65114;66105;66616;67245;69178;73914;74772;75608;771…	Mmp9;Hpse;Rcn3;Wwp1;Tollip;Grn;Rnf150;Irak3;Mdm2;Ptk2;Cln8;Rnf144b;P2rx7;Ripk1;Sh3bgrl;Ids;Stam;Adam9;Erap1;Ctsd;Cbl;Crebrf;Atp13a2;Prkn;Dtx3l;Dpp7;Trim25;Ier3;Snx9;Lipa;Marchf6;Erlin1;Arrb1;Ctsb;Ophn1;Fbxw7;Cacul1;Pttg1ip;Man1a;Lamp2;Ube3a;Tiparp;Pmp22;Trib1;Egfr;Vps4b;Notch1;Rnf185;Pdcd6ip;Trim30a;Furin;Tpp1;Dnajb9;Ern1;Lrp1;Rad23b;Vps35;Dab2;Amfr;Il17ra;Canx;App;Ecpas;Trip12;Ascc3;Rela;Usp8;Wd…
GO:0016032	viral process	http://amigo.geneontology.org/amigo/term/GO:0016032	342	49	14.2591	3.4364	3.5463e-14	5.78933e-12	12978;13030;13205;13669;13858;14456;15950;15951;16337;16852;17069;18128;18145;18186;18550;18571;18711;19324;19349;19775;20128;20307;20479;20612;22695;23983;24014;30960;50873;58185;66141;67166;67655;69165;71586;75608;75965;78781;80876;107373;170779;217069;226691;229663;229900;231655;330192;381308;100040462	Cd209d;Cd209b;Ccl8;Gas6;Siglec1;Rnasel;Gbp7;Nrp1;Mndal;Oasl1;Ifi211;Ifi204;Pikfyve;Ifi207;Eps15;Ly6e;Ddx3x;Rsad2;Fam111a;Zdhhc20;Ifi203;Rab1a;Lgals1;Ctdp1;Prkn;Trim25;Ctsb;Npc1;Zfp36;Ifitm2;Ifitm3;Vps4b;Notch1;Pdcd6ip;Trim30a;Furin;Zc3hav1;Ifih1;Insr;Arl8b;Xpr1;Csf1r;Vapa;Rab7;Csde1;Chmp4b;Eif3a;Vps37b;Pcbp1
GO:0031347	regulation of defense response	http://amigo.geneontology.org/amigo/term/GO:0031347	804	82	33.5214	2.4462	4.69759e-14	7.53428e-12	11690;11820;12363;12491;12493;12628;12768;12928;12978;13032;13046;13205;13618;14130;14133;14775;14824;15519;15937;15950;15951;16000;16172;16423;16783;16784;16852;16956;18081;18607;18782;18858;19697;19766;20128;20848;21803;21898;21937;22631;22695;26388;27052;53603;54445;56045;56221;56312;56744;58185;59079;65113;65114;67245;68585;69150;70572;71514;71586;71648;73914;78781;80913;81702;108655;110651;1…	Fcna;Tslp;Pla2g2d;Ednrb;Ccl24;Igf1;Cfh;Pde2a;Aoah;Colec12;Cd36;Emilin2;Grn;Gbp7;Irak3;Fcgr2b;Lpl;Tlr4;Pf4;Mndal;Oasl1;Ifi211;Ifi204;Samhd1;Ripk1;Trim41;Ifi207;Sbno2;Ddx3x;Rsad2;Ifi202b;Ifi203;Lgals1;Snx4;Zdhhc18;Dtx3l;Trim25;Ier3;Crk;Ccr1;Tnfrsf1a;Zfp36;Pum2;Stat3;Ipo5;Lamp2;Optn;Rps6ka3;Pmp22;Lamp1;Rnf185;Trim30a;Celf1;Parp14;Vps35;Zc3hav1;Ifih1;Il17ra;App;Rela;Cd37;Cd47;Csf1r;Peli1;Foxp1;Ndfip1…
GO:0048514	blood vessel morphogenesis	http://amigo.geneontology.org/amigo/term/GO:0048514	642	71	26.7671	2.65251	5.16596e-14	8.14261e-12	11490;11848;12192;12267;12273;12387;12540;12628;13601;13809;14083;14182;14645;14674;14775;14824;15200;15251;15368;15442;16412;16414;16423;16480;16600;16971;17395;18081;18128;18129;18186;18187;18607;19058;19108;19271;19274;19317;19664;19697;19877;19878;20296;20351;20397;20479;20529;20848;21413;21803;21810;21813;21937;22436;22631;50754;56221;56744;58861;67784;68585;70097;72461;79221;80898;99929;218…	Mmp9;Enpep;Hpse;Ccl24;Fgfr1;Slc39a12;Ecm1;Cfh;Sema4a;Adam15;Xdh;Ptprm;Ccl2;Emilin2;Hbegf;Grn;Hdac9;Rbpj;Nrp1;Pf4;Ptk2;Notch2;Itgb2;Slc31a1;Plxnd1;Hmox1;Nrp2;Prkx;Ppp3r1;Erap1;Zfp36l1;Cysltr1;C3ar1;Rock2;Rbm15;Prcp;Klf4;Sash1;Glul;Tgfbi;Rasa1;Sgpl1;Fbxw7;Qki;Tnfrsf1a;Stat3;Tiparp;Vps4b;Notch1;C5ar1;Lrp1;Hif1a;Jup;Tgfbr2;Rela;Cd47;Itgb1;Rock1;Pdpk1;Tcf4;Wnk1;Ctnnb1;Gna13;Ptprj;Ywhaz;Gpx1;Tgfb1;Rtn4…
GO:0006914	autophagy	http://amigo.geneontology.org/amigo/term/GO:0006914	475	59	19.8043	2.97915	5.45253e-14	8.30784e-12	11938;11975;12523;13033;13430;13690;14083;14679;15251;15368;16784;17210;17918;18145;18571;18711;18858;19025;19324;19349;19877;20128;20479;20848;21968;50754;50873;54170;54473;56048;56312;56486;59027;67166;67300;67474;69150;69582;71648;72145;73122;74772;75608;77573;97998;98732;100226;110213;193670;209131;217893;225131;226641;232341;235439;237782;319934;353047;545030	Tollip;Snx30;Plekhm1;Ptk2;Tgfbrap1;Pikfyve;Atp6v0a1;Hmox1;Myo5a;Deptor;Snap29;Gnai3;Rab1a;Ctsd;Vps33a;Pacs2;Atp13a2;Snx4;Nampt;Prkn;Wdfy3;Rragc;Stx12;Wdfy4;Tom1;Rab3gap2;Herc1;Fbxw7;Npc1;Stat3;Lamp2;Smcr8;Optn;Pmp22;Vps4b;Rnf185;Pdcd6ip;Trim30a;Hif1a;Sbf2;Arl8b;Atf6;Dnm2;Rock1;Eif4g2;Cd84;Rab7;Wnk1;Atp2a2;Plekhm2;Wac;Chmp4b;Nupr1;Tmbim6;Lgals8;Mcl1;Ctsa;Cltc;Gabarap
GO:0061919	process utilizing autophagic mechanism	http://amigo.geneontology.org/amigo/term/GO:0061919	475	59	19.8043	2.97915	5.45253e-14	8.30784e-12	11938;11975;12523;13033;13430;13690;14083;14679;15251;15368;16784;17210;17918;18145;18571;18711;18858;19025;19324;19349;19877;20128;20479;20848;21968;50754;50873;54170;54473;56048;56312;56486;59027;67166;67300;67474;69150;69582;71648;72145;73122;74772;75608;77573;97998;98732;100226;110213;193670;209131;217893;225131;226641;232341;235439;237782;319934;353047;545030	Tollip;Snx30;Plekhm1;Ptk2;Tgfbrap1;Pikfyve;Atp6v0a1;Hmox1;Myo5a;Deptor;Snap29;Gnai3;Rab1a;Ctsd;Vps33a;Pacs2;Atp13a2;Snx4;Nampt;Prkn;Wdfy3;Rragc;Stx12;Wdfy4;Tom1;Rab3gap2;Herc1;Fbxw7;Npc1;Stat3;Lamp2;Smcr8;Optn;Pmp22;Vps4b;Rnf185;Pdcd6ip;Trim30a;Hif1a;Sbf2;Arl8b;Atf6;Dnm2;Rock1;Eif4g2;Cd84;Rab7;Wnk1;Atp2a2;Plekhm2;Wac;Chmp4b;Nupr1;Tmbim6;Lgals8;Mcl1;Ctsa;Cltc;Gabarap
GO:0030334	regulation of cell migration	http://amigo.geneontology.org/amigo/term/GO:0030334	962	92	40.109	2.29375	5.60397e-14	8.3986e-12	11490;11502;11652;11820;11848;11857;12267;12273;12540;12768;12928;12978;13132;13367;13601;13649;14083;14182;14456;14537;14645;14673;14674;14824;15200;15251;15368;16000;16195;16337;16412;16423;16480;16600;16971;17246;17311;17395;17524;17918;18003;18081;18128;18186;18550;18607;19055;19108;19141;19204;19264;19271;19274;19877;19878;20296;20306;20351;20848;20970;21803;21813;21898;24136;50754;53378;538…	Lyve1;Mmp9;Ccl24;Fgfr1;Gas6;Pdgfc;Igf1;Ecm1;Sema4a;Adam15;Ccl7;Ptprm;Ccl2;Emilin2;Hbegf;Grn;Hdac9;Mpp1;Nrp1;Mdm2;Tlr4;Sdc3;Ptk2;Nedd9;Plxnd1;Hmox1;Myo5a;Prkx;Adam9;C3ar1;Rock2;Prcp;Klf4;Sash1;Gcnt1;Glul;Plxnb2;Crk;Akt2;Fbxw7;Mospd2;Ccr1;Il6st;Dusp3;Stat3;Pde4d;Rab11a;Trib1;Cpne3;Egfr;Notch1;Kitl;Furin;C5ar1;Lrp1;Diaph1;Dab2;Hif1a;App;Insr;Jup;Tgfbr2;Sdcbp;Cd47;Osbpl8;Csf1r;Itgb1;Rock1;Vsir;Rreb1;…
GO:0001525	angiogenesis	http://amigo.geneontology.org/amigo/term/GO:0001525	544	64	22.6812	2.82172	5.75616e-14	8.48755e-12	11490;11848;12267;12273;12387;12540;12628;13601;13809;14083;14182;14645;14674;14775;14824;15200;15251;15368;15442;16412;16414;16423;16480;16600;17395;18081;18128;18129;18186;18187;18607;19058;19108;19274;19317;19664;19697;19877;19878;20296;20351;20479;20529;20848;21413;21803;21810;21813;21937;22631;50754;56221;56744;58861;67784;68585;70097;72461;79221;80898;229700;232341;246707;277468	Mmp9;Enpep;Hpse;Ccl24;Fgfr1;Slc39a12;Ecm1;Cfh;Sema4a;Adam15;Ptprm;Ccl2;Emilin2;Hbegf;Grn;Hdac9;Rbpj;Nrp1;Pf4;Ptk2;Notch2;Itgb2;Slc31a1;Plxnd1;Hmox1;Nrp2;Prkx;Ppp3r1;Erap1;Cysltr1;C3ar1;Rock2;Rbm15;Prcp;Klf4;Sash1;Glul;Tgfbi;Fbxw7;Qki;Tnfrsf1a;Stat3;Vps4b;Notch1;C5ar1;Hif1a;Jup;Tgfbr2;Rela;Cd47;Itgb1;Rock1;Pdpk1;Tcf4;Wnk1;Ctnnb1;Gna13;Ywhaz;Gpx1;Tgfb1;Rtn4;Rhoa;Cdc42;Ninj1
GO:0040011	locomotion	http://amigo.geneontology.org/amigo/term/GO:0040011	1247	108	51.9916	2.07726	2.11564e-13	3.07003e-11	11490;11502;11652;11820;11848;11857;12267;12273;12540;12768;12928;12978;13132;13367;13601;13618;13649;14083;14182;14456;14537;14645;14673;14674;14824;15200;15251;15368;16000;16172;16195;16337;16412;16414;16423;16480;16600;16971;17246;17311;17395;17524;17918;18003;18081;18128;18186;18187;18550;18607;18711;19055;19108;19141;19204;19264;19271;19274;19877;19878;20296;20305;20306;20307;20308;20351;204…	Lyve1;Mmp9;Ccl8;Ednrb;Ccl24;Plekhg5;Fgfr1;Gas6;Ccl6;Pdgfc;Igf1;Ecm1;Sema4a;Adam15;Ccl9;Ccl7;Ptprm;Ccl2;Emilin2;Hbegf;Grn;Hdac9;Mpp1;Nrp1;Mdm2;Tlr4;Pf4;Sdc3;Ptk2;Pikfyve;Itgb2;Nedd9;Plxnd1;Hmox1;Nrp2;Myo5a;Prkx;Adam9;Cysltr1;C3ar1;Rock2;St6gal1;Prcp;Klf4;Sash1;Gcnt1;Glul;Plxnb2;Crk;Akt2;Fbxw7;Mospd2;Ccr1;Il6st;Dusp3;Stat3;Pde4d;Rab11a;Trib1;Cpne3;Egfr;Notch1;Kitl;Furin;C5ar1;Lrp1;Diaph1;Vps35;Dab2…
GO:0016197	endosomal transport	http://amigo.geneontology.org/amigo/term/GO:0016197	263	41	10.9653	3.73905	2.6986e-13	3.85478e-11	11303;11736;12492;12540;13132;13858;14130;16443;18711;19349;20479;20844;21968;53869;54411;65114;66616;67166;67213;67300;67804;69150;69178;70834;72183;72477;75608;76742;78618;98878;100226;108012;194590;209131;216131;227801;231834;233489;319277;330401;666173	Reps2;Snx30;Fcgr2b;Pikfyve;Eps15;Snx27;Stam;Snx6;Snx2;Cmtm6;Snx8;Ehd4;Tmem87b;Snx4;Trappc10;Abca1;Stx12;Snx9;Tom1;Ankfy1;Tmcc1;Itsn1;Rab11a;Vps4b;Vps13b;Ap1s2;Vps35;Dab2;Arl8b;Washc4;Atp6ap1;Acap2;Rab7;Dennd1a;Scarb2;Snx5;Chmp4b;Picalm;Spag9;Cdc42;Cltc
GO:0042592	homeostatic process	http://amigo.geneontology.org/amigo/term/GO:0042592	1777	138	74.089	1.86262	2.90194e-13	4.08147e-11	11303;11430;11749;11804;11820;11928;11933;11936;11938;11964;11966;11975;12010;12192;12387;12402;12491;12494;12628;12633;12751;12768;12846;12870;12978;13205;13367;13424;13618;13649;14083;14130;14182;14245;14456;14605;14645;14660;14775;14824;15216;15251;15275;15368;16000;16337;16412;16783;16784;16889;16909;16956;16971;16974;17289;17311;17357;17748;17918;18128;18145;18174;18439;18607;18733;19055;192…	Ccl8;Ednrb;Rcn3;Slc28a2;Fgfr1;Gas6;Pdgfc;Igf1;Fxyd2;Cp;Cfh;Rab11fip5;Gramd1b;Lpin1;Tfrc;Ccl2;Cd36;Slc16a1;Grn;Hdac9;Rbpj;Fcgr2b;Lpl;Tlr4;Plekhm1;Mtss1;Ptk2;Rassf2;Cln8;P2rx7;Tbxas1;Pirb;Atp6v1h;Lrp6;Hk3;Atp6v0a1;Slc31a1;Slc9a9;Hmox1;Ddx3x;Myo5a;Oxct1;Cd38;Rasal2;Vps33a;Cbl;Atp6v1b2;Pacs2;Zfp36l1;Hk1;Atp13a2;Tle3;Acox1;Prcp;Abca1;Prkn;Mertk;Tsc22d3;Ncoa4;Lipa;Glul;Insig1;Arrb1;Fbxw7;Ccr1;Slc29a1;Q…
GO:2000145	regulation of cell motility	http://amigo.geneontology.org/amigo/term/GO:2000145	1022	94	42.6106	2.20602	2.96669e-13	4.10932e-11	11490;11502;11652;11820;11848;11857;12267;12273;12540;12768;12928;12978;13132;13367;13601;13649;14083;14182;14456;14537;14645;14673;14674;14824;15200;15251;15368;16000;16195;16337;16412;16423;16480;16600;16971;17246;17311;17395;17524;17918;18003;18081;18128;18186;18550;18607;19055;19108;19141;19204;19264;19271;19274;19877;19878;20296;20306;20351;20848;20970;21803;21813;21898;22041;24136;50754;533…	Lyve1;Mmp9;Ccl24;Fgfr1;Gas6;Pdgfc;Igf1;Ecm1;Sema4a;Adam15;Ccl7;Ptprm;Ccl2;Emilin2;Hbegf;Grn;Hdac9;Mpp1;Nrp1;Mdm2;Tlr4;Sdc3;Ptk2;Nedd9;Plxnd1;Hmox1;Myo5a;Prkx;Adam9;C3ar1;Rock2;Prcp;Klf4;Sash1;Gcnt1;Glul;Plxnb2;Crk;Akt2;Fbxw7;Mospd2;Ccr1;Il6st;Dusp3;Stat3;Pde4d;Rab11a;Trib1;Cpne3;Egfr;Notch1;Kitl;Furin;C5ar1;Lrp1;Diaph1;Dab2;Hif1a;App;Arhgap18;Insr;Jup;Tgfbr2;Sdcbp;Cd47;Osbpl8;Csf1r;Itgb1;Rock1;Vs…
GO:1901699	cellular response to nitrogen compound	http://amigo.geneontology.org/amigo/term/GO:1901699	701	73	29.227	2.49769	4.62848e-13	6.24063e-11	11652;11820;12192;12387;12491;12633;12846;12928;13033;13367;13430;13649;14083;14130;14245;14276;14679;15465;16000;16337;16480;16600;16956;16971;17069;17118;17187;17246;17918;17977;18439;18519;18607;19055;19141;19204;19262;19271;19697;19877;19878;20296;20848;21803;21898;22027;29815;50873;54635;65114;66629;67579;67972;69178;70572;71586;72183;78781;79221;93896;94245;98496;104215;106572;140792;207728…	Folr2;Pdgfc;Igf1;Pde2a;Lpin1;Colec12;Ccl2;Cd36;Bcar3;Hdac9;Mdm2;Fcgr2b;Lpl;Tlr4;Ptk2;Dennd4c;P2rx7;Trim41;Ly6e;Glp2r;Snx6;Myo5a;Hrh1;Gnai3;Rab31;Ctsd;Ncoa1;Zfp36l1;Max;Rock2;Klf4;Prkn;Crk;Insig1;Akt2;Kat2b;Stat3;Ipo5;Pde4d;Dtnbp1;Egfr;Lrp1;Diaph1;Vps35;Zc3hav1;Ifih1;App;Atp2b1;Insr;Jup;Cpeb4;Ptpra;Rhoq;Rap1b;Dnm2;Rela;Osbpl8;Pid1;Rock1;Pdpk1;Ptafr;Cflar;Golph3;Snx5;Ppp3ca;Hsp90b1;Ctnnb1;Lgmn;P2ry…
GO:0009719	response to endogenous stimulus	http://amigo.geneontology.org/amigo/term/GO:0009719	1752	136	73.0467	1.86182	4.64191e-13	6.24063e-11	11502;11652;11820;11848;11928;11938;12192;12193;12387;12402;12491;12494;12633;12846;12928;13030;13033;13039;13132;13367;13430;13618;13649;13684;14083;14130;14182;14245;14276;14456;14537;14679;14775;14815;15216;15251;15368;15465;15519;15926;16000;16337;16412;16414;16480;16600;16956;16971;17069;17118;17187;17246;17918;17977;18128;18129;18145;18186;18187;18519;18538;18550;18607;19042;19055;19141;192…	Folr2;Ednrb;Fgfr1;Gas6;Pdgfc;Igf1;Sulf2;Pde2a;Lpin1;Xdh;Ccl2;Cd36;Bcar3;Hdac9;Rbpj;Nrp1;Ptpn12;Mdm2;Fcgr2b;Lpl;Tlr4;Pf4;Ptk2;Arap1;Thrb;Dennd4c;Ripk1;Trim41;Notch2;Itgb2;Ly6e;Glp2r;Hmox1;Nrp2;Snx6;Myo5a;Hrh1;Adam9;Cd38;Gnai3;Rab31;Ctsd;Cbl;Ncoa1;Crebrf;Ehd4;Zfp36l1;Max;Rock2;Ppm1a;Prcp;Klf4;Prkn;Trim25;Ncoa4;Gcnt1;Crk;Eif4e;Insig1;Akt2;Kbtbd2;Mat2a;Ctsb;Kat2b;Rasa1;Zyx;Ugcg;Npc1;Dusp3;Zfp36;Idh1;…
GO:0040012	regulation of locomotion	http://amigo.geneontology.org/amigo/term/GO:0040012	1063	96	44.32	2.16606	4.78592e-13	6.341e-11	11490;11502;11652;11820;11848;11857;12267;12273;12540;12768;12928;12978;13132;13367;13601;13649;14083;14182;14456;14537;14645;14673;14674;14824;15200;15251;15368;16000;16195;16337;16412;16423;16480;16600;16971;17246;17311;17395;17524;17918;18003;18081;18128;18186;18550;18607;19055;19108;19141;19204;19264;19271;19274;19877;19878;20296;20306;20351;20440;20848;20970;21803;21813;21898;22041;24136;507…	Lyve1;Mmp9;Ccl24;Fgfr1;Gas6;Pdgfc;Igf1;Ecm1;Sema4a;Adam15;Ccl7;Ptprm;Ccl2;Emilin2;Hbegf;Grn;Hdac9;Mpp1;Nrp1;Mdm2;Tlr4;Sdc3;Ptk2;Nedd9;Plxnd1;Hmox1;Myo5a;Prkx;Adam9;C3ar1;Rock2;St6gal1;Prcp;Klf4;Sash1;Gcnt1;Glul;Plxnb2;Crk;Akt2;Fbxw7;Mospd2;Ccr1;Il6st;Dusp3;Stat3;Pde4d;Rab11a;Trib1;Cpne3;Egfr;Notch1;Kitl;Furin;C5ar1;Lrp1;Diaph1;Vps35;Dab2;Hif1a;App;Arhgap18;Insr;Jup;Tgfbr2;Sdcbp;Cd47;Osbpl8;Csf1r;…
GO:0071495	cellular response to endogenous stimulus	http://amigo.geneontology.org/amigo/term/GO:0071495	1457	119	60.7472	1.95894	6.12675e-13	8.00154e-11	11502;11652;11820;11848;11928;12192;12193;12387;12402;12491;12633;12846;12928;13030;13033;13132;13367;13430;13649;13684;14083;14130;14182;14245;14276;14456;14679;14815;15216;15251;15465;16000;16337;16412;16480;16600;16956;16971;17069;17118;17187;17246;17918;17977;18128;18129;18145;18186;18187;18519;18550;18607;19042;19055;19141;19204;19248;19262;19271;19664;19697;19766;19877;19878;20296;20848;214…	Folr2;Fgfr1;Gas6;Pdgfc;Igf1;Sulf2;Pde2a;Lpin1;Xdh;Ccl2;Cd36;Bcar3;Hdac9;Rbpj;Nrp1;Ptpn12;Mdm2;Fcgr2b;Lpl;Tlr4;Ptk2;Arap1;Thrb;Dennd4c;Ripk1;Trim41;Notch2;Ly6e;Glp2r;Nrp2;Snx6;Myo5a;Hrh1;Adam9;Gnai3;Rab31;Ctsd;Cbl;Ncoa1;Crebrf;Ehd4;Zfp36l1;Max;Rock2;Ppm1a;Prcp;Klf4;Prkn;Crk;Eif4e;Insig1;Akt2;Ctsb;Kat2b;Rasa1;Zyx;Ugcg;Npc1;Dusp3;Zfp36;Stat3;Ipo5;Ddx17;Ube3a;Pde4d;Dtnbp1;Cpne3;Egfr;Notch1;Zfp36l2;Fu…
GO:0099003	vesicle-mediated transport in synapse	http://amigo.geneontology.org/amigo/term/GO:0099003	258	40	10.7569	3.71855	6.35252e-13	8.10255e-11	11772;11773;11777;11938;11964;11966;11975;12330;12387;13367;13429;13430;13858;14824;16443;18439;19058;19877;20619;50873;53869;54411;65114;66616;67300;67474;70495;71770;73834;94190;94245;108012;108664;192662;215114;215449;218503;227801;232910;233489	Dnm1;Ap2a2;Grn;P2rx7;Ap2m1;Eps15;Atp6v1h;Atp6v0a1;Hip1;Ppp3r1;Snap29;Atp6v1b2;Prkn;Ap3s1;Snx9;Ophn1;Ap2s1;Itsn1;Rab11a;Dtnbp1;Atp6v1a;Ap1s2;Diaph1;Vps35;Canx;Fcho2;Snap23;Rap1b;Dnm2;Atp6ap1;Rock1;Atp6ap2;Atp6v1d;Dennd1a;Ap2b1;Atp2a2;Ctnnb1;Picalm;Arhgdia;Cltc
GO:0010628	positive regulation of gene expression	http://amigo.geneontology.org/amigo/term/GO:0010628	1218	105	50.7825	2.06764	6.4256e-13	8.10255e-11	11652;11820;12010;12267;12273;12363;12387;12388;12491;12493;12523;12978;13046;13205;13690;14133;14456;15216;15251;15275;15381;15442;15519;15950;15951;16000;16172;16194;16561;16589;16600;16956;16971;17132;17246;17258;18019;18128;18439;18858;18950;19055;19204;19264;19271;19317;19324;19664;19697;19766;19877;19878;20194;20296;20384;20742;20848;21803;21898;21937;22042;22695;23983;27362;50873;51810;536…	Fcna;Cd209d;Cd209b;Tslp;Hpse;Mcoln2;Gas6;Igf1;Samd4;Sulf2;Pde2a;Tfrc;Ccl2;Cd36;Tmem106a;Sgms1;Irak3;Maf;Rbpj;Mdm2;Lpl;Tlr4;Mndal;Ifi211;Ifi204;Nfatc2;P2rx7;Ripk1;Sh3bgrl;Ifi207;Nfam1;Ddx3x;Rsad2;Il6ra;S100a10;Ifi203;Rab1a;Hk1;Atp13a2;C3ar1;Rock2;Klf4;Prkn;Tnfsf13;Arfgef2;Ctnnd1;Plxnb2;Akt2;Uhmk1;Qki;Tnfrsf1a;Zfp36;Stat3;Larp4;Optn;Pmp22;Pde4d;Sptbn1;Dtnbp1;Notch1;Dnajb9;C5ar1;Ern1;Lrp1;Arid5a;Cel…
GO:0019220	regulation of phosphate metabolic process	http://amigo.geneontology.org/amigo/term/GO:0019220	987	91	41.1513	2.21135	6.46999e-13	8.10255e-11	11652;11796;11820;11848;12273;12388;12491;12978;13132;13205;13618;13649;14083;14182;14456;14586;15200;15251;15259;15519;15926;15937;16000;16194;16195;16210;16337;16412;16414;17311;17395;18003;18186;18439;18519;18733;19204;19230;19264;19271;19765;19766;19877;19878;20238;20848;21803;21898;21937;22041;22042;22436;29815;50754;50873;51810;52468;53378;53603;54401;54635;56193;56312;56490;68652;70834;723…	Mmp9;Gfra2;Tslp;Ednrb;Fgfr1;Gas6;Pdgfc;Igf1;Tfrc;Bank1;Xdh;Cd36;Bcar3;Hbegf;Irak3;Nrp1;Tlr4;Ptk2;Mob3c;Rassf2;Ctdsp2;P2rx7;Ripk1;Itgb2;Pirb;Nedd9;Ddx3x;Camkk2;Il6ra;Twf1;Prkag2;Ehd4;Rock2;Atxn1;Prkn;Fnip2;Ier3;Mob3b;Ctnnd1;Plxnb2;Hipk3;Akt2;Arrb1;Fnip1;Kat2b;Rasa1;Fbxw7;Cacul1;Tnfrsf1a;Il6st;Dusp3;Idh1;Stat3;Smcr8;Wdfy2;Pde4d;Dtnbp1;Trib1;Egfr;Kitl;Mob1a;C5ar1;Ern1;Parp14;Dab2;Tab2;Hif1a;App;Insr…
GO:0051174	regulation of phosphorus metabolic process	http://amigo.geneontology.org/amigo/term/GO:0051174	989	91	41.2347	2.20688	7.26075e-13	8.96997e-11	11652;11796;11820;11848;12273;12388;12491;12978;13132;13205;13618;13649;14083;14182;14456;14586;15200;15251;15259;15519;15926;15937;16000;16194;16195;16210;16337;16412;16414;17311;17395;18003;18186;18439;18519;18733;19204;19230;19264;19271;19765;19766;19877;19878;20238;20848;21803;21898;21937;22041;22042;22436;29815;50754;50873;51810;52468;53378;53603;54401;54635;56193;56312;56490;68652;70834;723…	Mmp9;Gfra2;Tslp;Ednrb;Fgfr1;Gas6;Pdgfc;Igf1;Tfrc;Bank1;Xdh;Cd36;Bcar3;Hbegf;Irak3;Nrp1;Tlr4;Ptk2;Mob3c;Rassf2;Ctdsp2;P2rx7;Ripk1;Itgb2;Pirb;Nedd9;Ddx3x;Camkk2;Il6ra;Twf1;Prkag2;Ehd4;Rock2;Atxn1;Prkn;Fnip2;Ier3;Mob3b;Ctnnd1;Plxnb2;Hipk3;Akt2;Arrb1;Fnip1;Kat2b;Rasa1;Fbxw7;Cacul1;Tnfrsf1a;Il6st;Dusp3;Idh1;Stat3;Smcr8;Wdfy2;Pde4d;Dtnbp1;Trib1;Egfr;Kitl;Mob1a;C5ar1;Ern1;Parp14;Dab2;Tab2;Hif1a;App;Insr…
GO:0050776	regulation of immune response	http://amigo.geneontology.org/amigo/term/GO:0050776	894	85	37.2738	2.28042	7.7351e-13	9.40046e-11	11820;12010;12262;12267;12268;12273;12363;12491;12493;12494;12628;12768;12928;13205;13601;14130;14133;14775;14824;15216;15519;15950;15951;16414;16423;16783;16784;16822;16889;18019;18081;18439;18607;18636;18782;18950;19204;19264;19271;19697;20128;21803;21898;22042;22631;26388;54445;56045;56744;58185;59079;65113;66552;67245;68585;69583;70572;71514;71586;72349;73914;74039;74048;78781;80913;81702;108…	Fcna;C4b;Pla2g2d;Cfp;Ecm1;Cfh;Tfrc;Colec12;Cd36;Grn;Gbp7;Irak3;Clec12a;Fcgr2b;Tlr4;Pf4;Mndal;Oasl1;Ifi211;Ifi204;Nfatc2;Samhd1;P2rx7;Trim41;Ifi207;Itgb2;Nfam1;Ddx3x;Rsad2;Ifi202b;Cd38;Ifi203;C3ar1;Zdhhc18;Tnfsf13;Trim25;Lipa;Crk;Lcp2;Ccr1;Dusp3;Pum2;Ipo5;Lamp2;Smcr8;Rps6ka3;Pde4d;Lamp1;Rnf185;Trim30a;C5ar1;Arid5a;Parp14;Plcl2;Zc3hav1;Ifih1;App;Rela;Cd37;Cd47;Pnp;Vsir;Peli1;Foxp1;Ndfip1;Pdpk1;Ptaf…
GO:0016310	phosphorylation	http://amigo.geneontology.org/amigo/term/GO:0016310	1341	112	55.9107	2.00319	7.81487e-13	9.40046e-11	11652;11796;11820;11848;12273;12388;12402;12491;12978;13132;13205;13618;13649;14083;14182;14456;14586;15200;15257;15259;15275;15519;16000;16194;16195;16210;16337;16412;16414;16589;17289;17311;17395;18003;18186;18439;18519;18607;18711;18749;19108;19230;19264;19271;19765;19766;19877;19878;20238;20848;21803;21813;21898;21937;22041;22042;22436;22631;29815;50754;50772;50873;51810;52468;53378;53603;544…	Mmp9;Gfra2;Tslp;Ednrb;Fgfr1;Gas6;Pdgfc;Igf1;Tfrc;Bank1;Xdh;Cd36;Bcar3;Tollip;Sgms1;Hbegf;Irak3;Nrp1;Tlr4;Ptk2;Prkacb;Mob3c;Rassf2;Ctdsp2;P2rx7;Ripk1;Pikfyve;Itgb2;Hk3;Nedd9;Pi4ka;Ddx3x;Camkk2;Prkx;Il6ra;Cbl;Twf1;Prkag2;Ehd4;Hk1;Rock2;Atxn1;Prkn;Mertk;Cerk;Sgk3;Fnip2;Stk40;Mob3b;Ctnnd1;Bmp2k;Plxnb2;Hipk3;Akt2;Arrb1;Fnip1;Kat2b;Rasa1;Uhmk1;Fbxw7;Cacul1;Tnfrsf1a;Il6st;Dusp3;Stat3;Stk17b;Smcr8;Wdfy2;…
GO:0098542	defense response to other organism	http://amigo.geneontology.org/amigo/term/GO:0098542	1244	106	51.8665	2.04371	1.0209e-12	1.21208e-10	11490;11820;12010;12262;12268;12273;12363;12491;12493;12523;12540;12628;12768;12928;12978;13205;14133;14824;15275;15519;15950;15951;15957;16172;16423;16783;16784;17105;17533;18081;18129;18439;18607;18636;19264;19324;19664;19697;20128;20296;20305;20306;20307;20308;21803;21898;21937;22041;22631;22793;23881;24014;26388;26943;52055;53603;54445;54473;56045;56048;56221;56744;58185;59079;66141;66713;670…	Fcna;Cd209d;C4b;Ccl8;Tslp;Ccl24;Mcoln2;Cfp;Mrc1;Ccl6;Clec4a1;Cfh;Rab11fip5;Adam15;Ccl9;Colec12;Ccl7;Rnasel;Ccl2;Cd36;Tmem106a;Emilin2;Tollip;Grn;Gbp7;Irak3;Rbpj;Tlr4;Pf4;Mndal;Oasl1;Ifi211;Ifi204;Samhd1;P2rx7;Trim41;Notch2;Ifi207;Slc9a9;Wfdc17;Ddx3x;Rsad2;Ifi202b;Ifi203;Rab1a;Lyz2;Hk1;Zdhhc18;Dtx3l;Trim25;Crk;Zyx;Ccr1;Tnfrsf1a;Clec4a3;Serinc3;G3bp2;Pum2;Ifitm2;Ipo5;Ddx17;Lamp2;Optn;Rps6ka3;Lamp1;…
GO:0072359	circulatory system development	http://amigo.geneontology.org/amigo/term/GO:0072359	1171	101	48.8229	2.0687	1.82605e-12	2.14022e-10	11490;11764;11848;12192;12267;12273;12387;12540;12628;12633;12846;13430;13601;13649;13809;14083;14182;14645;14674;14775;14815;14824;15200;15251;15368;15442;16000;16194;16337;16412;16414;16423;16480;16600;16889;16971;16974;17069;17246;17258;17395;18019;18081;18128;18129;18186;18187;18519;18538;18607;19058;19108;19271;19274;19317;19664;19697;19877;19878;20148;20296;20351;20397;20479;20529;20848;214…	Mmp9;Enpep;Hpse;Ccl24;Fgfr1;Slc39a12;Igf1;Ecm1;Cfh;Pde2a;Sema4a;Adam15;Xdh;Ptprm;Ccl2;Emilin2;Hbegf;Grn;Hdac9;Rbpj;Ap1b1;Nrp1;Mdm2;Pf4;Ptk2;Nfatc2;Notch2;Itgb2;Lrp6;Ly6e;Slc31a1;Plxnd1;Hmox1;Nrp2;Prkx;Ppp3r1;Il6ra;Erap1;Ctdp1;Adgrg6;Zfp36l1;Cysltr1;C3ar1;Rock2;Rbm15;Prcp;Klf4;Sash1;Lipa;Glul;Tgfbi;Kat2b;Rasa1;Sgpl1;Fbxw7;Qki;Tnfrsf1a;Stat3;Ifitm2;Tiparp;Egfr;Vps4b;Notch1;C5ar1;Lrp1;Tab2;Hif1a;Cer…
GO:0000165	MAPK cascade	http://amigo.geneontology.org/amigo/term/GO:0000165	752	75	31.3534	2.39209	1.89091e-12	2.18818e-10	11820;12175;12192;12193;12273;12387;12491;12523;12540;12633;12768;12928;12978;13132;13449;13649;13669;14083;14130;14182;14456;15259;16000;16010;16194;16337;16600;16971;17258;18128;18129;18186;18439;18472;19264;19271;19766;19877;19878;20128;20296;20305;20306;20307;20308;21803;21898;22041;22436;22631;22695;29815;50754;50772;50873;54635;56221;70097;70495;70834;72349;73914;74178;78943;100532;109689;1…	Ccl8;Ccl24;Fgfr1;Gas6;Ccl6;Pdgfc;Igf1;Igfbp4;Dok2;Bank1;Ccl9;Xdh;Ccl7;Ccl2;Cd36;Tmem106a;Bcar3;Rell1;Irak3;Dusp7;Nrp1;Fcgr2b;Tlr4;Ptk2;Rassf2;P2rx7;Ripk1;Notch2;Il6ra;Zfp36l1;Rock2;Klf4;Prkn;Sash1;Stk40;Crk;Hipk3;Arrb1;Fbxw7;Ccr1;Dusp3;Zfp36;Trib1;Egfr;Notch1;Zfp36l2;Trim30a;Bnip2;C5ar1;Ern1;Lrp1;Mapk6;Dab2;App;Insr;Taok1;Rap1b;Csf1r;Pafah1b1;Rock1;Cd84;Atp6ap2;Cflar;Trf;Ctnnb1;P2ry6;Eif3a;Ptprj;…
GO:0007264	small GTPase mediated signal transduction	http://amigo.geneontology.org/amigo/term/GO:0007264	420	52	17.5112	2.96953	2.04748e-12	2.33976e-10	11303;11848;11857;12175;12402;12540;12549;12928;13430;13449;13860;14673;14674;15368;16000;16412;16443;16889;17311;18128;18129;18186;19730;19731;19765;19877;19878;22630;23881;29815;53378;54153;56486;71704;73910;74194;75974;84092;94190;99371;104215;109689;192662;192786;215449;227801;233046;234353;236920;269608;319939;329877	Plekhg5;Igf1;Stard8;Dok2;Rasgrp4;Psd3;Bcar3;Arhgap31;Nrp1;Rgl1;Ralgds;Eps8;Dennd4c;Notch2;Hmox1;Cbl;Rock2;Abca1;Arfgef2;Lipa;Crk;Arrb1;Ophn1;G3bp2;Itsn1;Rnd3;Notch1;Kitl;Bnip2;Arhgef3;Arhgap18;Ralbp1;Rhoq;Rap1b;Sdcbp;Dnm2;Rapgef6;Usp8;Rasa4;Itgb1;Rock1;Dock11;Dennd1a;Ywhaq;Gna12;Tns3;Gna13;Arhgdia;Arhgdib;Rhoa;Cdc42;Gabarap
GO:0034097	response to cytokine	http://amigo.geneontology.org/amigo/term/GO:0034097	975	89	40.651	2.18937	2.07762e-12	2.34489e-10	11303;11502;11796;11820;11848;11886;12192;12193;12363;12387;12494;12540;12628;12768;12846;12978;13601;13860;14456;14884;15251;15257;15950;15951;15957;16172;16194;16195;16337;16423;16600;16880;17210;17533;18128;18187;18472;18733;19264;19359;19697;19766;20296;20305;20306;20307;20308;20848;21898;21937;22042;22234;22695;22793;26388;27049;50873;51810;52055;53603;54473;56045;56221;56744;59013;59079;661…	Ccl8;Tslp;Ccl24;Gas6;Mrc1;Ccl6;Ecm1;Cfh;Rab11fip5;Pde2a;Tfrc;Ccl9;Ccl7;Ccl2;Tollip;Sgms1;Gbp7;Irak3;Lifr;Tlr4;Pf4;Mndal;Oasl1;Ifi211;Ifi204;Eps8;Etv3;Samhd1;Ripk1;Trim41;Ifi207;Pirb;Sbno2;Nrp2;Ifi202b;Il6ra;Adam9;Cd38;Ifi203;Crebrf;Zfp36l1;Rbm15;Abca1;Klf4;Prkn;Trim25;Mat2a;Zyx;Ugcg;Ccr1;Tnfrsf1a;Il6st;Zfp36;Stat3;Ifitm2;Ifitm3;Notch1;Rnf185;Arid5b;Zfp36l2;Hipk1;Rad23b;Parp14;Ifih1;Il17ra;Hif1a;G…
GO:0031399	regulation of protein modification process	http://amigo.geneontology.org/amigo/term/GO:0031399	1075	95	44.8203	2.11957	2.26925e-12	2.52993e-10	11652;11796;11820;11848;12273;12387;12388;12491;12978;13132;13205;13618;13649;14083;14182;14456;14586;15200;15251;15259;15519;16000;16194;16195;16210;16337;16412;16414;17311;17395;18003;18186;18439;18519;18733;19230;19264;19271;19697;19765;19766;19878;21803;21898;21937;22042;22215;22436;29815;50754;50873;52468;53603;54401;54473;54635;56312;56486;57438;65113;67245;68652;70097;70834;72349;73914;788…	Mmp9;Gfra2;Tslp;Ednrb;Fgfr1;Gas6;Pdgfc;Igf1;Tfrc;Bank1;Xdh;Cd36;Bcar3;Tollip;Hbegf;Irak3;Nrp1;Tlr4;Ptk2;Mob3c;Rassf2;Ctdsp2;P2rx7;Ripk1;Itgb2;Pirb;Nedd9;Ddx3x;Camkk2;Il6ra;Twf1;Prkag2;Ehd4;Rock2;Prkn;Sash1;Fnip2;Mob3b;Ctnnd1;Plxnb2;Hipk3;Akt2;Arrb1;Fnip1;Rab3gap2;Kat2b;Rasa1;Fbxw7;Cacul1;Tnfrsf1a;Il6st;Pttg1ip;Dusp3;Smcr8;Wdfy2;Ube3a;Pde4d;Dtnbp1;Trib1;Egfr;Kitl;Mob1a;C5ar1;Ern1;Arid5a;Parp14;Dab…
GO:0001667	ameboidal-type cell migration	http://amigo.geneontology.org/amigo/term/GO:0001667	449	54	18.7203	2.88457	2.42613e-12	2.67225e-10	11502;11749;11848;11857;12540;13618;14083;14182;14645;14673;14674;14775;14824;15200;15251;15368;16000;16412;16414;16480;16600;16974;17311;17395;18128;18186;18187;18472;18607;18858;19108;19141;19274;19877;19878;20351;20397;21803;21813;21961;24136;50754;53869;56048;67784;68585;68750;70097;71371;72461;79221;108655;269608;319939	Mmp9;Ednrb;Plekhg5;Fgfr1;Igf1;Sema4a;Tns1;Ptprm;Hbegf;Grn;Hdac9;Nrp1;Ptk2;Itgb2;Lrp6;Plxnd1;Hmox1;Nrp2;Prkx;Adam9;Rock2;Prcp;Klf4;Sash1;Glul;Sgpl1;Fbxw7;Pmp22;Rab11a;Notch1;Kitl;Anxa6;Arid5b;Hif1a;Jup;Tgfbr2;Itgb1;Pafah1b1;Rock1;Rreb1;Foxp1;Pdpk1;Gna12;Tns3;Zeb2;Gna13;Lgmn;Lgals8;Gpx1;Tgfb1;Rtn4;Arhgdib;Rhoa;Cdc42
GO:0009896	positive regulation of catabolic process	http://amigo.geneontology.org/amigo/term/GO:0009896	522	59	21.7639	2.71091	3.18141e-12	3.46243e-10	11502;11652;11820;12192;12193;12894;13046;13132;14083;14679;15251;15368;15519;15937;16000;16337;16971;17246;18439;18519;19317;19349;19877;19878;20128;21968;22695;50754;50873;51810;53872;56312;56486;56490;65113;65114;66616;69150;71648;74048;74480;77128;78781;78943;97998;98732;99929;108705;193670;209131;209200;211770;214290;218215;225131;226641;229663;231464;237782	Igf1;Samd4;Snx30;Mdm2;Ptk2;Rnf144b;P2rx7;Cpt1a;Hmox1;Adam9;Deptor;Gnai3;Crebrf;Zfp36l1;Snx4;Rock2;Prkn;Dtx3l;Tut7;Ier3;Snx9;Akt2;Tom1;Rab3gap2;Kat2b;Fbxw7;Qki;Pttg1ip;Zfp36;Caprin1;Smcr8;Optn;Tiparp;Trib1;Rnf185;Zfp36l2;Trim30a;Ern1;Lrp1;Celf1;Vps35;Dab2;Zc3hav1;Hif1a;Cnot6l;App;Insr;Atf6;Rock1;Zbtb20;Vsir;Ndfip1;Rab7;Hnrnpu;Wac;Csde1;Nupr1;Gabarap;Hsp90aa1
GO:0010562	positive regulation of phosphorus metabolic process	http://amigo.geneontology.org/amigo/term/GO:0010562	654	68	27.2674	2.49382	3.30995e-12	3.48471e-10	11652;11820;11848;12388;12491;12978;13132;13205;13618;13649;14083;14182;14456;15200;15519;16000;16194;16195;16337;16412;17311;17395;18003;18186;18439;18519;18733;19204;19264;19271;19765;19766;19877;19878;20848;21803;21898;21937;22041;22042;29815;50754;50873;53378;53603;54635;56490;68652;78832;78943;94245;98496;98878;100465;108099;109689;207565;214944;215653;216742;218397;232157;233571;238871;2422…	Mmp9;Tslp;Ednrb;Fgfr1;Gas6;Pdgfc;Igf1;Tfrc;Bank1;Cd36;Bcar3;Hbegf;Nrp1;Tlr4;Ptk2;Mob3c;Rassf2;P2rx7;Ripk1;Pirb;Nedd9;Ddx3x;Camkk2;Il6ra;Prkag2;Ehd4;Rock2;Prkn;Fnip2;Mob3b;Ctnnd1;Akt2;Arrb1;Fnip1;Kat2b;Rasa1;Fbxw7;Cacul1;Tnfrsf1a;Il6st;Stat3;Wdfy2;Pde4d;Dtnbp1;Egfr;Kitl;Mob1a;Ern1;Parp14;Dab2;Tab2;App;Insr;Ralbp1;Sdcbp;Csf1r;Itgb1;Pid1;Rock1;Zbtb20;Ptafr;Trf;P2ry6;Ptprj;Tgfb1;Rhoa;Ptprc;Hsp90aa1
GO:0045937	positive regulation of phosphate metabolic process	http://amigo.geneontology.org/amigo/term/GO:0045937	654	68	27.2674	2.49382	3.30995e-12	3.48471e-10	11652;11820;11848;12388;12491;12978;13132;13205;13618;13649;14083;14182;14456;15200;15519;16000;16194;16195;16337;16412;17311;17395;18003;18186;18439;18519;18733;19204;19264;19271;19765;19766;19877;19878;20848;21803;21898;21937;22041;22042;29815;50754;50873;53378;53603;54635;56490;68652;78832;78943;94245;98496;98878;100465;108099;109689;207565;214944;215653;216742;218397;232157;233571;238871;2422…	Mmp9;Tslp;Ednrb;Fgfr1;Gas6;Pdgfc;Igf1;Tfrc;Bank1;Cd36;Bcar3;Hbegf;Nrp1;Tlr4;Ptk2;Mob3c;Rassf2;P2rx7;Ripk1;Pirb;Nedd9;Ddx3x;Camkk2;Il6ra;Prkag2;Ehd4;Rock2;Prkn;Fnip2;Mob3b;Ctnnd1;Akt2;Arrb1;Fnip1;Kat2b;Rasa1;Fbxw7;Cacul1;Tnfrsf1a;Il6st;Stat3;Wdfy2;Pde4d;Dtnbp1;Egfr;Kitl;Mob1a;Ern1;Parp14;Dab2;Tab2;App;Insr;Ralbp1;Sdcbp;Csf1r;Itgb1;Pid1;Rock1;Zbtb20;Ptafr;Trf;P2ry6;Ptprj;Tgfb1;Rhoa;Ptprc;Hsp90aa1
GO:0001775	cell activation	http://amigo.geneontology.org/amigo/term/GO:0001775	1149	99	47.9056	2.06656	3.31623e-12	3.48471e-10	11502;11820;11848;12010;12192;12193;12273;12387;12402;12493;12494;12523;12628;12978;13032;13039;13649;14130;14182;14456;14674;14824;15216;15368;15519;16000;16172;16194;16195;16414;16423;16783;16822;16848;16852;16889;16971;17246;17289;17311;18003;18019;18129;18439;18607;18711;18733;18782;18950;19055;19204;19264;19271;19290;19664;20296;20351;20619;20848;21413;21803;21813;21898;22042;22631;24136;273…	Tslp;Pla2g2d;Fgfr1;Gas6;Igf1;Clec4a1;Cfh;Sema4a;Tfrc;Bank1;Ccl2;Wwp1;Tmem106a;Emilin2;Grn;Hdac9;Rbpj;Mdm2;Fcgr2b;Tlr4;Pf4;Nfatc2;P2rx7;Notch2;Pikfyve;Itgb2;Pirb;Nedd9;Sbno2;Hmox1;Nfam1;Rsad2;Il6ra;Adam9;Cd38;Lgals1;Cbl;Zfp36l1;Snx4;Nampt;Mertk;Tnfsf13;Wdfy4;Lipa;Fnip1;Lfng;Lcp2;Il6st;Dusp3;Stat3;Lamp1;Ubash3b;Egfr;Kitl;Zfp36l2;Pi4k2a;Dnajb9;C5ar1;Lrp1;Plcl2;Il17ra;Pura;App;Snap23;Tgfbr2;Cd37;Cd47…
GO:0048870	cell motility	http://amigo.geneontology.org/amigo/term/GO:0048870	1728	132	72.0461	1.83216	3.50183e-12	3.63792e-10	11490;11502;11652;11749;11820;11848;11857;12267;12273;12387;12540;12768;12928;12978;13132;13367;13589;13601;13618;13649;13809;13860;14083;14182;14456;14537;14645;14673;14674;14775;14824;15200;15251;15368;15519;16000;16172;16195;16337;16412;16414;16423;16480;16600;16971;16974;17246;17289;17311;17395;17524;17918;18003;18019;18081;18128;18186;18187;18472;18550;18607;18711;18830;18858;19055;19108;191…	Lyve1;Mmp9;Enpep;Ccl8;Ednrb;Ccl24;Mcoln2;Plekhg5;Fgfr1;Gas6;Ccl6;Pdgfc;Igf1;Ecm1;Pltp;Nav1;Sema4a;Adam15;Ccl9;Tns1;Ccl7;Ptprm;Ccl2;Emilin2;Hbegf;Grn;Hdac9;Mpp1;Nrp1;Mdm2;Tlr4;Pf4;Sdc3;Ptk2;Eps8;Nfatc2;Pikfyve;Itgb2;Lrp6;Nedd9;Plxnd1;Hmox1;Nrp2;Myo5a;Prkx;Adam9;Rab1a;C3ar1;Rock2;Prcp;Klf4;Mertk;Sash1;Gcnt1;Glul;Plxnb2;Crk;Akt2;Sgpl1;Fbxw7;Mospd2;Ccr1;Il6st;Dusp3;Stat3;Pmp22;Pde4d;Rab11a;Trib1;Cpne…
GO:0048878	chemical homeostasis	http://amigo.geneontology.org/amigo/term/GO:0048878	1068	94	44.5285	2.11101	3.78334e-12	3.86897e-10	11303;11430;11749;11804;11820;11928;11933;11936;11938;11964;11966;11975;12010;12768;12846;12870;13205;13367;13618;14083;14182;14456;14645;14660;14775;14824;15216;15251;15275;15368;16000;16337;16783;16784;16889;16956;16971;17357;17748;17918;18145;18174;18439;18607;19055;19264;19271;19349;19775;20296;20307;20501;20529;20848;21391;21803;22041;22042;22215;26889;27057;50873;52055;52377;54411;56490;588…	Ccl8;Ednrb;Rcn3;Fgfr1;Gas6;Igf1;Fxyd2;Cp;Rab11fip5;Gramd1b;Tfrc;Ccl2;Slc16a1;Grn;Hdac9;Lpl;Mtss1;Ptk2;Cln8;P2rx7;Tbxas1;Hk3;Atp6v0a1;Slc31a1;Slc9a9;Hmox1;Ddx3x;Myo5a;Oxct1;Vps33a;Atp6v1b2;Pacs2;Hk1;Atp13a2;Acox1;Prcp;Abca1;Prkn;Ncoa4;Lipa;Glul;Insig1;Arrb1;Ccr1;Slc29a1;Npc1;Stat3;Lamp2;Ube3a;Pde4d;Lamp1;Ubash3b;Anxa6;Atp6v1a;Slc11a2;Ern1;Lrp1;Aplp2;Diaph1;Hif1a;App;Cert1;Atp2b1;Insr;Atp6ap1;Xpr1;…
GO:0071417	cellular response to organonitrogen compound	http://amigo.geneontology.org/amigo/term/GO:0071417	656	68	27.3508	2.48621	3.80888e-12	3.86897e-10	11652;11820;12192;12387;12491;12846;12928;13033;13367;13430;13649;14083;14130;14245;14276;14679;15465;16000;16337;16480;16600;16956;16971;17069;17118;17187;17246;17918;17977;18519;18607;19055;19141;19204;19262;19271;19697;19877;19878;20296;20848;21803;21898;22027;29815;50873;54635;65114;66629;67579;67972;69178;70572;72183;79221;93896;94245;98496;104215;106572;207728;211007;215449;231070;233571;23…	Folr2;Pdgfc;Igf1;Pde2a;Lpin1;Ccl2;Cd36;Bcar3;Hdac9;Mdm2;Fcgr2b;Lpl;Tlr4;Ptk2;Dennd4c;Trim41;Ly6e;Glp2r;Snx6;Myo5a;Hrh1;Gnai3;Rab31;Ctsd;Ncoa1;Zfp36l1;Max;Rock2;Klf4;Prkn;Crk;Insig1;Akt2;Kat2b;Stat3;Ipo5;Pde4d;Dtnbp1;Egfr;Lrp1;Diaph1;Vps35;App;Atp2b1;Insr;Jup;Cpeb4;Ptpra;Rhoq;Rap1b;Dnm2;Rela;Osbpl8;Pid1;Rock1;Pdpk1;Ptafr;Golph3;Snx5;Ppp3ca;Hsp90b1;Ctnnb1;Lgmn;P2ry6;Ptprj;Marcks;Comt;Tgfb1
GO:0031401	positive regulation of protein modification process	http://amigo.geneontology.org/amigo/term/GO:0031401	733	73	30.5612	2.38865	4.0899e-12	4.10877e-10	11652;11796;11820;11848;12388;12491;12978;13132;13205;13618;13649;14083;14182;14456;15200;15519;16000;16194;16195;16337;16412;17311;17395;18003;18186;18439;18733;19264;19271;19765;19766;19878;21803;21898;21937;22042;22215;29815;50754;50873;53603;54473;54635;56312;56486;57438;65113;67245;68652;78832;78943;94245;98732;98878;100465;108099;108705;109689;110052;207565;211770;214855;214944;215653;21674…	Mmp9;Tslp;Ednrb;Fgfr1;Gas6;Pdgfc;Igf1;Tfrc;Bank1;Cd36;Bcar3;Tollip;Hbegf;Nrp1;Tlr4;Ptk2;Mob3c;Rassf2;P2rx7;Ripk1;Pirb;Nedd9;Ddx3x;Camkk2;Il6ra;Prkag2;Ehd4;Rock2;Prkn;Fnip2;Mob3b;Ctnnd1;Akt2;Arrb1;Fnip1;Rab3gap2;Rasa1;Fbxw7;Cacul1;Tnfrsf1a;Il6st;Pttg1ip;Wdfy2;Ube3a;Pde4d;Dtnbp1;Trib1;Egfr;Kitl;Mob1a;Ern1;Arid5a;Parp14;Dab2;Tab2;App;Insr;Taok1;Ralbp1;Csf1r;Itgb1;Dek;Birc3;Marchf7;Peli1;Ndfip1;Nupr1…
GO:0042325	regulation of phosphorylation	http://amigo.geneontology.org/amigo/term/GO:0042325	845	80	35.2309	2.27074	4.83143e-12	4.80097e-10	11652;11796;11820;11848;12273;12388;12491;12978;13132;13205;13618;13649;14083;14182;14456;14586;15200;15259;15519;16000;16194;16195;16210;16337;16412;16414;17311;17395;18003;18186;18439;18519;19230;19264;19271;19765;19766;19877;19878;20238;21803;21898;21937;22041;22042;22436;29815;50754;50873;51810;52468;53378;53603;54635;68652;70834;72349;73914;78832;78943;94245;98496;98878;100465;108099;109689;…	Mmp9;Gfra2;Tslp;Ednrb;Fgfr1;Gas6;Pdgfc;Igf1;Tfrc;Bank1;Xdh;Cd36;Bcar3;Hbegf;Irak3;Nrp1;Tlr4;Ptk2;Mob3c;Rassf2;Ctdsp2;P2rx7;Ripk1;Itgb2;Nedd9;Ddx3x;Camkk2;Il6ra;Twf1;Prkag2;Ehd4;Rock2;Atxn1;Prkn;Fnip2;Mob3b;Ctnnd1;Plxnb2;Hipk3;Akt2;Arrb1;Fnip1;Kat2b;Rasa1;Fbxw7;Cacul1;Tnfrsf1a;Il6st;Dusp3;Smcr8;Wdfy2;Pde4d;Dtnbp1;Trib1;Egfr;Kitl;Mob1a;C5ar1;Ern1;Parp14;Dab2;Tab2;App;Insr;Ralbp1;Sdcbp;Csf1r;Itgb1;B…
GO:0010256	endomembrane system organization	http://amigo.geneontology.org/amigo/term/GO:0010256	543	60	22.6395	2.65024	5.39134e-12	5.29974e-10	11303;11652;11749;11764;11777;11938;12540;13244;13429;13430;14276;15463;16582;17918;18439;18472;19264;19324;19345;20194;20479;20619;20742;21968;22234;22631;23970;28193;30960;50873;53869;66395;66616;66629;66676;67166;67300;67474;68018;68585;69582;71648;71678;75608;84092;84095;94245;98732;99371;100226;105722;108012;140792;208263;211401;230866;232341;319277;330401;666173	Folr2;Dnm1;Colec12;Ahnak;Ap1b1;Kifc3;Mtss1;P2rx7;Myo5a;Agfg1;S100a10;Snap29;Rab1a;Abca1;Prkn;Ap3s1;Arfgef2;Stx12;Brox;Snx9;Akt2;Tom1;Rab3gap2;Ugcg;Tmcc1;Tmed7;Optn;Rab11a;Sptbn1;Dtnbp1;Vps4b;Emc1;Anxa6;Pi4k2a;Vps13b;Pacsin2;Tor1aip1;Ap1s2;Cert1;Snap23;Arl8b;Dnm2;Washc4;Usp8;Pafah1b1;Vapa;Golph3;Wnk1;Degs1;Atp2a2;Ano6;Plekhm2;Chmp4b;Rab5c;Reep3;Ywhaz;Rtn4;Cdc42;Ptprc;Cltc
GO:0072657	protein localization to membrane	http://amigo.geneontology.org/amigo/term/GO:0072657	617	65	25.7248	2.52675	5.73514e-12	5.57773e-10	11652;11773;11933;12492;12928;13132;13649;14276;14456;15519;16412;16414;16480;16971;16974;17918;18145;18607;18711;19349;19877;19878;20194;20296;20336;20619;20742;21803;21937;50873;53869;54170;54189;54411;65114;66629;67300;67437;67775;68059;71648;71770;75608;75965;76740;76742;84652;98496;98732;98878;104215;105504;106572;107358;192786;217344;217893;218503;224454;230866;232341;233489;329877;330192;5…	Folr2;Gas6;Ccl2;Dennd4c;Ap2m1;Pikfyve;Itgb2;Snx27;Lrp6;Myo5a;S100a10;Zdhhc20;Rab31;Pacs2;Ehd4;Zdhhc18;Rock2;Prkn;Rragc;Crk;Akt2;Rab3gap2;Exoc5;Npc1;Tnfrsf1a;Optn;Rab11a;Sptbn1;Ssr3;Egfr;Emc1;Tm9sf2;Lrp1;Efr3a;Hycc1;Vps35;Dab2;Rhbdf2;Jup;Fcho2;Snap23;Rhoq;Rapgef6;Atp6ap1;Zdhhc14;Itgb1;Pid1;Rock1;Tm9sf3;Rabep1;Rtp4;Pdpk1;Rab7;Golph3;Wnk1;Ap2b1;Scarb2;Exoc4;Chmp4b;Picalm;Vps37b;Atp1b3;Tgfb1;Cltc;Hsp…
GO:0071345	cellular response to cytokine stimulus	http://amigo.geneontology.org/amigo/term/GO:0071345	866	81	36.1064	2.24337	6.54217e-12	6.29564e-10	11303;11796;11848;11886;12192;12193;12363;12540;12768;12978;13601;13860;14456;14884;15251;15257;15950;15951;15957;16172;16194;16195;16423;16600;16880;17533;18128;18187;18472;18733;19264;19359;19697;19766;20296;20305;20306;20307;20308;20848;21898;21937;22042;22234;22695;22793;26388;27049;50873;51810;52055;53603;54473;56045;56221;56744;59013;59079;66141;66713;71371;71586;73914;77128;80876;98496;193…	Ccl8;Tslp;Ccl24;Gas6;Mrc1;Ccl6;Ecm1;Rab11fip5;Pde2a;Tfrc;Ccl9;Ccl7;Ccl2;Tollip;Sgms1;Gbp7;Irak3;Lifr;Tlr4;Pf4;Mndal;Oasl1;Ifi211;Ifi204;Eps8;Etv3;Samhd1;Ripk1;Trim41;Ifi207;Pirb;Sbno2;Nrp2;Ifi202b;Il6ra;Ifi203;Crebrf;Zfp36l1;Rbm15;Abca1;Klf4;Prkn;Trim25;Mat2a;Zyx;Ugcg;Ccr1;Tnfrsf1a;Il6st;Zfp36;Stat3;Ifitm2;Ifitm3;Notch1;Rnf185;Arid5b;Zfp36l2;Hipk1;Rad23b;Parp14;Ifih1;Il17ra;Hif1a;Gtf2h1;Asah1;Rel…
GO:0099504	synaptic vesicle cycle	http://amigo.geneontology.org/amigo/term/GO:0099504	219	35	9.13084	3.83316	7.38469e-12	7.03238e-10	11773;11777;11938;11964;11966;11975;12330;12387;13367;13429;13430;14824;16443;18439;19058;19877;20619;50873;54411;66616;67300;67474;70495;71770;73834;94190;94245;108012;108664;192662;215449;218503;227801;232910;233489	Dnm1;Grn;P2rx7;Ap2m1;Atp6v1h;Atp6v0a1;Ppp3r1;Snap29;Atp6v1b2;Prkn;Ap3s1;Snx9;Ophn1;Ap2s1;Itsn1;Dtnbp1;Atp6v1a;Ap1s2;Diaph1;Canx;Fcho2;Snap23;Rap1b;Dnm2;Atp6ap1;Rock1;Atp6ap2;Atp6v1d;Dennd1a;Ap2b1;Atp2a2;Ctnnb1;Picalm;Arhgdia;Cltc
GO:0055082	intracellular chemical homeostasis	http://amigo.geneontology.org/amigo/term/GO:0055082	743	73	30.9781	2.3565	7.82071e-12	7.37082e-10	11749;11804;11820;11928;11933;11936;11938;11964;11966;11975;12010;12768;12870;13367;14083;14456;14645;14660;14775;14824;15216;15251;15275;15368;16000;16783;16784;16971;17357;17748;17918;18174;18439;18607;19055;19264;19349;19775;20296;20307;20529;21391;21803;22041;22042;22215;27057;50873;52055;54411;56490;58800;63959;65113;66168;67041;67972;68585;70495;72828;74772;77573;78943;109689;110213;212032;…	Ccl8;Gas6;Igf1;Fxyd2;Cp;Rab11fip5;Tfrc;Ccl2;Grn;Ptk2;P2rx7;Tbxas1;Hk3;Atp6v0a1;Slc31a1;Slc9a9;Hmox1;Myo5a;Oxct1;Vps33a;Atp6v1b2;Pacs2;Hk1;Atp13a2;Prkn;Ncoa4;Glul;Arrb1;Ccr1;Slc29a1;Lamp2;Ube3a;Pde4d;Lamp1;Ubash3b;Anxa6;Atp6v1a;Slc11a2;Ern1;Lrp1;Aplp2;Diaph1;Hif1a;App;Atp2b1;Atp6ap1;Xpr1;Dmxl1;Zbtb20;Atp1a1;Ndfip1;Pdpk1;Atp6ap2;Rab7;Grina;Atp13a3;Wnk1;Atp2a2;Trpm7;Ppp3ca;Trf;Tmbim6;Picalm;Gls;Hfe;…
GO:0031349	positive regulation of defense response	http://amigo.geneontology.org/amigo/term/GO:0031349	507	57	21.1385	2.6965	9.35145e-12	8.72357e-10	11690;11820;12363;12491;12978;13032;13205;14133;14824;15519;15950;15951;16172;16423;16783;16784;16852;16956;18081;18607;19697;19766;20128;21803;21898;21937;26388;53603;54445;56221;56312;58185;59079;67245;68585;69150;70572;71514;71586;71648;73914;78781;80913;81702;110651;140792;193670;207728;211007;217069;226691;229900;231655;246707;381308;503610;100040462	Fcna;Tslp;Ccl24;Pde2a;Colec12;Cd36;Emilin2;Grn;Gbp7;Irak3;Lpl;Tlr4;Mndal;Oasl1;Ifi211;Ifi204;Ripk1;Trim41;Ifi207;Ddx3x;Rsad2;Ifi202b;Ifi203;Lgals1;Snx4;Zdhhc18;Trim25;Tnfrsf1a;Pum2;Ipo5;Lamp2;Optn;Rps6ka3;Lamp1;Rnf185;Trim30a;Zc3hav1;Ifih1;Il17ra;App;Rela;Cd47;Csf1r;Peli1;Pdpk1;Ankrd17;Ctsc;Erbin;Unc93b1;Alox5ap;Nupr1;Sfpq;Casp4;Tgfb1;Rtn4;Ninj1;Hsp90aa1
GO:0140352	export from cell	http://amigo.geneontology.org/amigo/term/GO:0140352	986	88	41.1096	2.14062	9.4791e-12	8.75333e-10	11303;11502;11764;11928;11933;11936;11938;12402;12494;12523;12768;12846;12894;13132;13618;13649;14182;14645;14815;15216;15251;15368;16000;16414;16443;16649;16783;16971;17069;17289;17918;18128;18439;18472;18550;18571;18607;18711;19055;19204;19324;19349;19765;20194;20307;20336;20479;20501;20619;20844;21803;21898;21937;22631;50873;52055;52377;53378;53869;56193;58185;65114;66629;67041;67166;67474;677…	Ccl8;Ednrb;Rcn3;Fgfr1;Igf1;Fxyd2;Rab11fip5;Apba1;Slc16a1;Niban2;Mctp2;Ap1b1;Tlr4;P2rx7;Cpt1a;Pikfyve;Itgb2;Scamp1;Ly6e;Stam;Hmox1;Rsad2;Myo5a;Adam9;S100a10;Oxct1;Cd38;Snap29;Rab31;Rab1a;Cbl;Atp13a2;Snx4;Abca1;Prkn;Mertk;Arfgef2;Glul;Arrb1;Exoc5;Ccr1;Tnfrsf1a;Itsn1;Smcr8;Lamp1;Rab11a;Dtnbp1;Egfr;Vps4b;Notch1;Rab3il1;Pdcd6ip;Pi4k2a;Furin;Lrp1;Vps35;Dab2;Hif1a;Rhbdf2;Atp2b1;Ralbp1;Snap23;Arl8b;Rap1b…
GO:0051050	positive regulation of transport	http://amigo.geneontology.org/amigo/term/GO:0051050	972	87	40.5259	2.14677	1.08147e-11	9.88684e-10	11303;11502;11652;11736;11773;11820;11933;12010;12402;12491;12494;12540;12768;13132;13424;13429;13430;13649;14083;14130;14182;14456;14645;14815;15216;15251;15519;16000;16337;16412;16414;16423;16443;16480;16783;16971;17246;17258;17289;18439;18571;18607;18636;18830;19042;19055;19058;19128;19204;19264;19271;19349;20194;20296;20479;20844;21803;21898;21937;22041;24014;50873;53378;65114;66629;67041;674…	Cd209b;Dnm1;Cfp;Fgfr1;Gas6;Pros1;Igf1;Pltp;Rnasel;Ccl2;Cd36;Mdm2;Fcgr2b;Tlr4;Ptk2;P2rx7;Ap2m1;Itgb2;Stam;Hip1;Ppp3r1;Adam9;S100a10;Oxct1;Cd38;Rab31;Cbl;Tmem30a;Atp13a2;Snx4;Ppm1a;Abca1;Prkn;Mertk;Glul;Akt2;Arrb1;Rasa1;Ccr1;Ankfy1;Tnfrsf1a;Itsn1;Ipo5;Lamp1;Dtnbp1;Egfr;Vps4b;Dgkd;Eepd1;Pdcd6ip;Lrp1;Vps35;Dab2;Hif1a;Dync1h1;App;Atp2b1;Insr;Jup;Rhoq;Sdcbp;Dnm2;Cd47;Osbpl8;Itgb1;Pdpk1;Ptafr;Rab7;Golph…
GO:0030099	myeloid cell differentiation	http://amigo.geneontology.org/amigo/term/GO:0030099	467	54	19.4708	2.77339	1.13688e-11	1.02905e-09	11820;12010;12192;12262;12387;12633;12768;12978;13132;14247;14815;15251;15950;15951;16889;16909;17132;17311;18003;18081;18129;18174;18472;18733;19055;19108;19317;19664;19766;20308;20848;21803;21813;21898;22041;22042;22695;29809;50754;54411;56744;65113;72828;77573;98386;108655;211770;215653;216161;226691;229700;230257;381308;100040462	Tfrc;Ccl9;Maf;Rbpj;Tlr4;Pf4;Mndal;Ifi211;Ifi204;Rassf2;Ripk1;Notch2;Ifi207;Pirb;Nedd9;Sbno2;Prkx;Ifi203;Vps33a;Zfp36l1;Rbm15;Lipa;Lbr;Fbxw7;Ccr1;Qki;Zfp36;Stat3;Ubash3b;Trib1;Fli1;Kitl;Lmo2;Slc11a2;Dab2;Hif1a;App;Tgfbr2;Atp6ap1;Csf1r;Rabgap1l;Pafah1b1;Ptbp3;Foxp1;Ndfip1;Cflar;Ppp3ca;Trf;Ctnnb1;Nr3c1;Tgfb1;B2m;Ninj1;C1qc
GO:0001819	positive regulation of cytokine production	http://amigo.geneontology.org/amigo/term/GO:0001819	524	58	21.8473	2.65479	1.15426e-11	1.03453e-09	11820;12010;12267;12273;12363;12491;12523;12978;13205;14133;15251;15275;15442;15519;15950;15951;16172;16194;16956;16971;18439;18950;19204;19264;19271;19324;19697;19766;19878;20296;20742;20848;21803;21898;21937;53603;54445;56490;58185;67245;68279;69165;70495;71586;71648;72043;73914;74039;78781;99371;108655;170779;214855;217203;226691;238871;381308;100040462	Fcna;Cd209d;Cd209b;Tslp;Hpse;Mcoln2;Sulf2;Ccl2;Cd36;Tmem106a;Irak3;Lpl;Tlr4;Mndal;Ifi211;Ifi204;P2rx7;Ripk1;Ifi207;Nfam1;Ddx3x;Rsad2;Il6ra;Ifi203;Rab1a;Hk1;C3ar1;Rock2;Arfgef2;Tnfrsf1a;Stat3;Optn;Pde4d;Sptbn1;C5ar1;Lrp1;Arid5a;Zc3hav1;Ifih1;Il17ra;Hif1a;App;Rela;Csf1r;Pnp;Zbtb20;Peli1;Foxp1;Cd84;Atp6ap2;Ptafr;Unc93b1;Casp4;Ptprj;Tgfb1;B2m;Ptprc;Hsp90aa1
GO:0022603	regulation of anatomical structure morphogenesis	http://amigo.geneontology.org/amigo/term/GO:0022603	892	82	37.1904	2.20487	1.16611e-11	1.035e-09	12267;12273;12387;12928;12978;13367;13601;13690;13860;14083;14182;14645;14673;14674;14824;15251;15368;16412;16414;16480;16600;16848;16971;16974;17118;17395;18081;18128;18186;18472;18607;19055;19274;19317;19664;19697;19765;19877;19878;20296;20306;20351;20848;21413;21803;21813;21937;22042;22215;24136;26949;50873;53872;54338;56221;56744;58194;58861;65114;66713;67095;67784;68585;68750;69583;69710;700…	Mmp9;Ccl24;Fgfr1;Slc39a12;Ecm1;Sema4a;Tfrc;Ccl7;Ptprm;Ccl2;Emilin2;Grn;Rbpj;Nrp1;Vat1;Pf4;Ptk2;Arap1;Eps8;Itgb2;Lrp6;Plxnd1;Hmox1;Erap1;Cysltr1;C3ar1;Rock2;Klf4;Prkn;Tnfsf13;Sash1;Glul;Plxnb2;Crk;Lfng;Qki;Tnfrsf1a;Pum2;Caprin1;Stat3;Larp4;Ube3a;Dtnbp1;Slc23a2;Septin7;Notch1;C5ar1;Lrp1;Diaph1;Trak1;Vps35;Hif1a;Arhgap18;Jup;Ralbp1;Tgfbr2;Rhoq;Rela;Csf1r;Itgb1;Pafah1b1;Rock1;Eif4g2;Rreb1;Foxp1;Pdpk1…
GO:0051049	regulation of transport	http://amigo.geneontology.org/amigo/term/GO:0051049	1722	130	71.7959	1.81069	1.20087e-11	1.05561e-09	11303;11502;11652;11736;11773;11820;11848;11928;11933;11936;11938;12010;12387;12402;12491;12494;12523;12540;12768;12894;13132;13367;13424;13429;13430;13649;14083;14130;14182;14456;14645;14815;15216;15251;15368;15519;15937;16000;16337;16412;16414;16423;16443;16480;16589;16783;16971;17246;17258;17289;17918;18128;18439;18550;18571;18607;18636;18830;19042;19055;19058;19128;19204;19264;19271;19345;193…	Cd209b;Dnm1;Cfp;Fgfr1;Gas6;Pros1;Igf1;Fxyd2;Rab11fip5;Pltp;Rnasel;Ccl2;Cd36;Slc16a1;Mctp2;Mdm2;Fcgr2b;Tlr4;Ptk2;P2rx7;Cpt1a;Ap2m1;Itgb2;Stam;Hmox1;Hip1;Rsad2;Myo5a;Ppp3r1;Adam9;S100a10;Oxct1;Cd38;Snap29;Rab31;Cbl;Tmem30a;Ehd4;Atp13a2;Snx4;Ppm1a;Abca1;Prkn;Mertk;Ier3;Snx9;Glul;Bmp2k;Insig1;Akt2;Arrb1;Rasa1;Ophn1;Uhmk1;Ankrd13a;Ccr1;Ankfy1;Slc43a2;Tnfrsf1a;Itsn1;Ipo5;Smcr8;Pde4d;Lamp1;Rab11a;Dtnbp1…
GO:0010629	negative regulation of gene expression	http://amigo.geneontology.org/amigo/term/GO:0010629	1074	93	44.7786	2.07688	1.23939e-11	1.07909e-09	11652;11746;11820;12192;12193;12387;12491;12523;12768;13046;13205;13684;14007;14130;14182;14456;14897;15216;15251;15368;15381;15950;15951;16000;16337;16600;16971;17187;17246;17289;18128;18129;18519;18550;18858;19055;19141;19264;19290;19317;19766;19877;19878;20128;20288;20612;20848;21413;21803;21898;21937;22436;22695;24014;50754;50873;51810;53379;53872;56490;59079;65113;65114;67040;67579;67972;739…	Fgfr1;Gas6;Igf1;Siglec1;Clec4a1;Samd4;Bank1;Xdh;Rnasel;Cd36;Hdac9;Gbp7;Irak3;Mdm2;Fcgr2b;Tlr4;Mndal;Ifi211;Ifi204;Ripk1;Notch2;Ifi207;Hmox1;Ddx3x;Ifi203;Zfp36l1;Max;Rock2;Rbm15;Klf4;Prkn;Mertk;Tut7;Eif4e;Akt2;Arrb1;Kat2b;Msr1;Fbxw7;Ccr1;Qki;Tnfrsf1a;Zfp36;Pum2;Caprin1;Stat3;Ddx17;Smcr8;Tiparp;Pmp22;Notch1;Zfp36l2;Trim30a;Furin;Ern1;Lrp1;Celf1;Parp14;Vps35;Zc3hav1;Hif1a;Anxa4;Cnot6l;Pura;App;Atp2b…
GO:0006468	protein phosphorylation	http://amigo.geneontology.org/amigo/term/GO:0006468	942	85	39.2751	2.16422	1.25612e-11	1.08334e-09	11652;11820;11848;12273;12388;12402;12491;12978;13132;13205;13618;13649;14083;14182;14456;14586;15200;15257;15259;15519;16000;16194;16195;16210;16337;16412;16414;16589;17311;17395;18003;18186;18439;18519;18711;18749;19108;19230;19264;19271;19765;19766;19877;19878;21803;21898;21937;22042;22436;22631;29815;50754;50772;50873;52468;53603;54635;68652;70834;72349;73914;78832;78943;94245;98267;98496;988…	Mmp9;Gfra2;Tslp;Ednrb;Fgfr1;Gas6;Pdgfc;Igf1;Tfrc;Bank1;Xdh;Cd36;Bcar3;Hbegf;Irak3;Nrp1;Tlr4;Ptk2;Prkacb;Mob3c;Rassf2;Ctdsp2;P2rx7;Ripk1;Pikfyve;Itgb2;Nedd9;Ddx3x;Camkk2;Prkx;Il6ra;Cbl;Twf1;Prkag2;Ehd4;Rock2;Prkn;Fnip2;Mob3b;Ctnnd1;Plxnb2;Hipk3;Akt2;Arrb1;Fnip1;Kat2b;Rasa1;Uhmk1;Fbxw7;Cacul1;Tnfrsf1a;Il6st;Dusp3;Stk17b;Smcr8;Wdfy2;Pde4d;Dtnbp1;Trib1;Egfr;Kitl;Mob1a;Hipk1;C5ar1;Ern1;Mapk6;Parp14;Da…
GO:0043410	positive regulation of MAPK cascade	http://amigo.geneontology.org/amigo/term/GO:0043410	484	55	20.1796	2.72553	1.44445e-11	1.23413e-09	11820;12175;12273;12387;12491;12523;12540;12633;12768;12928;12978;13132;13449;13649;14130;14182;14456;16000;16010;16194;16337;16971;18128;18129;18186;18439;19264;19271;19766;19877;19878;20128;20296;20305;20306;20307;20308;21803;21898;22436;29815;50754;54635;56221;70097;70834;78943;100532;109689;215449;215653;216965;217203;233571;242248	Ccl8;Ccl24;Fgfr1;Gas6;Ccl6;Pdgfc;Igf1;Igfbp4;Dok2;Bank1;Ccl9;Xdh;Ccl7;Ccl2;Cd36;Tmem106a;Bcar3;Rell1;Nrp1;Fcgr2b;Tlr4;Rassf2;P2rx7;Ripk1;Notch2;Il6ra;Rock2;Sash1;Crk;Arrb1;Fbxw7;Ccr1;Egfr;Notch1;Trim30a;Bnip2;C5ar1;Ern1;Lrp1;Dab2;App;Insr;Taok1;Rap1b;Csf1r;Rock1;Cd84;Cflar;Ctnnb1;P2ry6;Ptprj;Spag9;Tgfb1;Cdc42;Ptprc
GO:0072583	clathrin-dependent endocytosis	http://amigo.geneontology.org/amigo/term/GO:0072583	45	16	1.8762	8.52788	1.49274e-11	1.26358e-09	11772;11773;12330;13132;13429;13430;16443;20612;67300;71770;140780;207278;218503;227333;232910;233489	Dnm1;Siglec1;Ap2a2;Ap2m1;Bmp2k;Ap2s1;Itsn1;Dgkd;Dab2;Canx;Fcho2;Dnm2;Fchsd2;Ap2b1;Picalm;Cltc
GO:0043408	regulation of MAPK cascade	http://amigo.geneontology.org/amigo/term/GO:0043408	664	67	27.6844	2.42014	1.85358e-11	1.55463e-09	11820;12175;12273;12387;12491;12523;12540;12633;12768;12928;12978;13132;13449;13649;13669;14130;14182;14456;15259;16000;16010;16194;16337;16600;16971;18128;18129;18186;18439;18472;19264;19271;19766;19877;19878;20128;20296;20305;20306;20307;20308;21803;21898;22436;22631;29815;50754;50873;54635;56221;70097;70495;70834;72349;73914;74178;78943;100532;109689;192195;215449;215653;216965;217203;233571;2…	Ccl8;Ccl24;Fgfr1;Gas6;Ccl6;Pdgfc;Igf1;Igfbp4;Dok2;Bank1;Ccl9;Xdh;Ccl7;Ccl2;Cd36;Tmem106a;Bcar3;Rell1;Irak3;Dusp7;Nrp1;Fcgr2b;Tlr4;Rassf2;P2rx7;Ripk1;Notch2;Il6ra;Rock2;Klf4;Prkn;Sash1;Stk40;Crk;Hipk3;Arrb1;Fbxw7;Ccr1;Dusp3;Egfr;Notch1;Trim30a;Bnip2;C5ar1;Ern1;Lrp1;Dab2;App;Insr;Taok1;Rap1b;Csf1r;Pafah1b1;Rock1;Cd84;Atp6ap2;Cflar;Ctnnb1;P2ry6;Eif3a;Ptprj;Spag9;Ywhaz;Tgfb1;Ash1l;Cdc42;Ptprc
GO:0019725	cellular homeostasis	http://amigo.geneontology.org/amigo/term/GO:0019725	839	78	34.9807	2.2298	2.23876e-11	1.86062e-09	11749;11804;11820;11928;11933;11936;11938;11964;11966;11975;12010;12768;12870;13367;14083;14456;14645;14660;14775;14824;15216;15251;15275;15368;16000;16783;16784;16971;17357;17748;17918;18174;18439;18607;19055;19264;19349;19775;20296;20307;20529;21391;21803;22041;22042;22215;27057;50754;50873;52055;54411;56490;58800;63959;65113;66168;67041;67972;68585;70495;72828;73834;74772;77573;78943;105722;10…	Ccl8;Gas6;Igf1;Fxyd2;Cp;Rab11fip5;Tfrc;Ccl2;Grn;Ptk2;P2rx7;Tbxas1;Atp6v1h;Hk3;Atp6v0a1;Slc31a1;Slc9a9;Hmox1;Myo5a;Oxct1;Vps33a;Atp6v1b2;Pacs2;Hk1;Atp13a2;Prkn;Ncoa4;Glul;Arrb1;Fbxw7;Ccr1;Slc29a1;Lamp2;Ube3a;Pde4d;Lamp1;Ubash3b;Anxa6;Atp6v1a;Slc11a2;Ern1;Lrp1;Aplp2;Diaph1;Hif1a;App;Atp2b1;Taok1;Atp6ap1;Xpr1;Dmxl1;Zbtb20;Atp1a1;Ndfip1;Pdpk1;Atp6ap2;Rab7;Grina;Atp13a3;Atp6v1d;Wnk1;Atp2a2;Trpm7;Ano6;…
GO:0007169	transmembrane receptor protein tyrosine kinase signaling pathway	http://amigo.geneontology.org/amigo/term/GO:0007169	596	62	24.8492	2.49505	3.0869e-11	2.54238e-09	11652;12387;12402;12928;12978;13033;13367;13449;13649;14083;14182;14586;15200;15251;16000;16010;16337;16412;16822;16971;17118;17289;17395;18003;18128;18186;18187;18607;19141;19248;19262;19271;19349;19664;19697;20238;20296;20397;20529;20848;21413;21803;22436;29815;54004;54635;68585;69178;70568;71371;72043;72349;72828;98496;99929;104215;215114;215418;217344;224650;227333;237542	Mmp9;Gfra2;Fgfr1;Pdgfc;Igf1;Igfbp4;Sulf2;Dok2;Xdh;Ccl2;Bcar3;Hbegf;Rbpj;Nrp1;Ptpn12;Ptk2;Slc31a1;Nedd9;Hip1;Nrp2;Ctsd;Cbl;Atxn1;Mertk;Crk;Akt2;Lcp2;Sgpl1;Dusp3;Stat3;Tiparp;Ubash3b;Cpne3;Egfr;Notch1;Dgkd;Arid5b;Lrp1;Diaph1;Hif1a;Diaph2;Rhbdf2;Insr;Ptpra;Rhoq;Rela;Osbpl8;Csf1r;Anks1;Itgb1;Pid1;Pdpk1;Rab7;Tcf4;Snx5;Ctnnb1;Lgmn;Ptprj;Marcks;Csrnp1;Tgfb1;Rtn4
GO:0033554	cellular response to stress	http://amigo.geneontology.org/amigo/term/GO:0033554	1913	139	79.7593	1.74274	3.15411e-11	2.57454e-09	11520;11820;11848;11938;12010;12013;12192;12330;12402;12491;12540;12846;12925;12928;13039;13132;13205;13367;13649;14083;14130;14456;14645;14688;14824;14884;14897;15216;15251;15257;15259;15368;15441;15519;15937;15950;15951;16210;16600;16784;16971;17118;17155;17187;17210;17246;17395;18019;18128;18174;18472;18519;18538;18858;18950;19359;19697;19766;19775;19878;20719;20848;21803;21898;21937;22027;224…	Mmp9;Rcn3;Gas6;Serpinb6a;Xdh;Plin2;Cd36;Grn;Hdac9;Rell1;Crip1;Mdm2;Fcgr2b;Tlr4;Mndal;Mtss1;Ifi211;Ifi204;Ptk2;Nacc2;Rassf2;Nfatc2;Samhd1;Ripk1;Ifi207;Hk3;Hmox1;Ddx3x;Fam111a;Ifi203;Cbl;Crebrf;Zfp36l1;Cysltr1;Atp13a2;Max;Nampt;Rock2;Klf4;Prkn;Sash1;Rragc;Dtx3l;Fnip2;Trim25;Ier3;Marchf6;Erlin1;Glul;Crk;Hapstr1;Hipk3;Insig1;Fnip1;Kat2b;Fbxw7;Slc29a1;Tnfrsf1a;Pttg1ip;Dusp3;Man1a;Serinc3;Zfp36;Hp1bp3;…
GO:0072659	protein localization to plasma membrane	http://amigo.geneontology.org/amigo/term/GO:0072659	304	41	12.6748	3.23477	3.21519e-11	2.60118e-09	11652;11773;11933;12492;13132;13649;14456;16412;16480;16971;16974;17918;18607;19349;19877;19878;20194;20742;21803;21937;53869;54411;65114;66629;67300;71648;76740;76742;84652;98496;98878;104215;105504;106572;192786;217344;217893;218503;232341;233489;329877	Gas6;Dennd4c;Ap2m1;Snx27;Lrp6;Myo5a;S100a10;Rab31;Pacs2;Ehd4;Rock2;Akt2;Exoc5;Tnfrsf1a;Optn;Rab11a;Sptbn1;Egfr;Lrp1;Efr3a;Hycc1;Vps35;Dab2;Rhbdf2;Jup;Fcho2;Rhoq;Rapgef6;Atp6ap1;Itgb1;Pid1;Rock1;Pdpk1;Rab7;Golph3;Wnk1;Scarb2;Picalm;Atp1b3;Tgfb1;Cltc
GO:0035295	tube development	http://amigo.geneontology.org/amigo/term/GO:0035295	1161	97	48.406	2.00389	3.25132e-11	2.60733e-09	11490;11848;11886;12192;12267;12273;12387;12540;12628;13033;13039;13601;13618;13649;13809;14083;14182;14645;14674;14775;14815;14824;15200;15251;15368;15442;16000;16195;16412;16414;16423;16480;16600;16889;16971;16974;17118;17158;17395;18081;18128;18129;18186;18187;18607;18749;19058;19108;19271;19274;19317;19664;19697;19877;19878;20238;20296;20351;20397;20479;20529;20848;21413;21803;21810;21813;218…	Mmp9;Enpep;Hpse;Ednrb;Ccl24;Rcn3;Fgfr1;Slc39a12;Pdgfc;Igf1;Ecm1;Cfh;Sema4a;Adam15;Xdh;Ptprm;Ccl2;Wwp1;Emilin2;Hbegf;Grn;Hdac9;Rbpj;Nrp1;Pf4;Mtss1;Ptk2;Prkacb;Thrb;Notch2;Itgb2;Lrp6;Slc31a1;Plxnd1;Hmox1;Nrp2;Prkx;Ppp3r1;Erap1;Clmp;Ctsd;Zfp36l1;Cysltr1;C3ar1;Rock2;Rbm15;Atxn1;Prcp;Klf4;Sash1;Stk40;Lipa;Glul;Plxnb2;Tgfbi;Rasa1;Sgpl1;Fbxw7;Qki;Tnfrsf1a;Il6st;Stat3;Tiparp;Egfr;Vps4b;Notch1;C5ar1;Lrp1;…
GO:0001932	regulation of protein phosphorylation	http://amigo.geneontology.org/amigo/term/GO:0001932	782	74	32.6042	2.26965	3.32638e-11	2.64433e-09	11652;11820;11848;12273;12388;12491;12978;13132;13205;13618;13649;14083;14182;14456;14586;15200;15259;15519;16000;16194;16195;16210;16337;16412;16414;17311;17395;18003;18186;18439;18519;19230;19264;19271;19765;19766;19878;21803;21898;21937;22042;22436;29815;50754;50873;52468;53603;54635;68652;70834;72349;73914;78832;78943;94245;98496;98878;100465;108099;109689;140570;207565;211770;214944;215653;2…	Mmp9;Gfra2;Tslp;Ednrb;Fgfr1;Gas6;Pdgfc;Igf1;Tfrc;Bank1;Xdh;Cd36;Bcar3;Hbegf;Irak3;Nrp1;Tlr4;Ptk2;Mob3c;Rassf2;Ctdsp2;P2rx7;Ripk1;Itgb2;Nedd9;Ddx3x;Camkk2;Il6ra;Twf1;Prkag2;Ehd4;Rock2;Prkn;Fnip2;Mob3b;Ctnnd1;Plxnb2;Hipk3;Akt2;Arrb1;Fnip1;Kat2b;Rasa1;Fbxw7;Cacul1;Tnfrsf1a;Il6st;Dusp3;Smcr8;Wdfy2;Pde4d;Dtnbp1;Trib1;Egfr;Kitl;Mob1a;C5ar1;Ern1;Parp14;Dab2;Tab2;App;Insr;Ralbp1;Csf1r;Itgb1;Pid1;Impact;P…
GO:0043067	regulation of programmed cell death	http://amigo.geneontology.org/amigo/term/GO:0043067	1621	123	67.5849	1.81993	3.45389e-11	2.72202e-09	11652;11669;11796;11820;11848;11886;11938;12192;12273;12363;12387;12402;12494;12540;12633;12978;13032;13033;13039;13132;13205;13244;13618;13649;14083;14130;14182;14456;14605;14679;14775;14815;14824;15251;15259;15275;15368;15519;15937;16000;16195;16412;16443;16852;16880;16971;16974;17210;17246;17289;17311;17395;17748;17977;18128;18129;18145;18186;18439;18607;18624;18858;18950;19141;19264;19317;196…	Mmp9;Tslp;Ednrb;Fgfr1;Gas6;Igf1;Siglec1;Tfrc;Emilin2;Niban2;Grn;Cers6;Irak3;Nrp1;Lifr;Mdm2;Fcgr2b;Tlr4;Arhgap10;Ptk2;Nacc2;Rassf2;Cln8;Rnf144b;P2rx7;Ripk1;Aldh2;Notch2;Lrp6;Hk3;Plxnd1;Hmox1;Ddx3x;Hip1;Snx6;Ifi202b;Deptor;Cd38;Gnai3;Lgals1;Ctsd;Cbl;Ncoa1;Zfp36l1;Hk1;St6gal1;Prkn;Mertk;Sgk3;Tsc22d3;Ier3;Stk40;Hipk3;Akt2;Arrb1;Fnip1;Rasa1;Fbxw7;Qki;Npc1;Pepd;Tnfrsf1a;Il6st;Pttg1ip;Serinc3;Zfp36;Itsn…
GO:0045087	innate immune response	http://amigo.geneontology.org/amigo/term/GO:0045087	964	85	40.1924	2.11483	4.14434e-11	3.23825e-09	11490;11820;12010;12262;12268;12363;12491;12523;12540;12628;12768;12928;12978;13205;14133;14824;15275;15519;15950;15951;15957;16172;16423;16783;16784;17533;18081;18607;18636;19697;20128;20296;20305;20306;20307;20308;21803;21898;22631;22793;23881;26388;26943;52055;54445;54473;56045;56221;58185;59079;66141;66713;67166;67245;68279;68585;69582;70572;71514;71586;71648;73149;73914;78781;80876;80913;817…	Fcna;C4b;Ccl8;Ccl24;Mcoln2;Cfp;Mrc1;Ccl6;Clec4a1;Cfh;Rab11fip5;Adam15;Ccl9;Colec12;Ccl7;Ccl2;Cd36;Tmem106a;Tollip;Grn;Gbp7;Irak3;Tlr4;Mndal;Oasl1;Ifi211;Ifi204;Samhd1;Trim41;Ifi207;Wfdc17;Ddx3x;Rsad2;Ifi202b;Ifi203;Hk1;Zdhhc18;Dtx3l;Trim25;Crk;Zyx;Ccr1;Clec4a3;Serinc3;G3bp2;Pum2;Ifitm2;Ipo5;Lamp2;Optn;Rps6ka3;Lamp1;Ifitm3;Rnf185;Trim30a;Arid5a;Parp14;Zc3hav1;Ifih1;Il17ra;App;Arl8b;Rela;Cd47;Ifit1…
GO:0031329	regulation of cellular catabolic process	http://amigo.geneontology.org/amigo/term/GO:0031329	601	62	25.0577	2.47429	4.37651e-11	3.39068e-09	11502;11652;11820;11975;12192;12193;12894;13046;13690;14083;14679;15251;15368;15381;15926;15937;16000;16337;17210;18145;18439;18519;18550;19025;19317;19877;19878;20128;20848;21968;22695;24014;50754;50873;51810;53872;54170;56312;56490;59027;66616;69150;71648;74480;74772;75608;78781;80913;97998;98732;108099;209131;209200;214290;225131;226641;229663;231464;232341;234344;235439;237782	Igf1;Samd4;Rnasel;Snx30;Ptk2;P2rx7;Naf1;Cpt1a;Atp6v0a1;Hmox1;Adam9;Deptor;Gnai3;Prkag2;Zfp36l1;Atp13a2;Snx4;Nampt;Rock2;Prkn;Rragc;Dtx3l;Tut7;Ier3;Snx9;Akt2;Tom1;Rab3gap2;Kat2b;Herc1;Fbxw7;Qki;Npc1;Zfp36;Idh1;Pum2;Caprin1;Stat3;Smcr8;Optn;Zfp36l2;Trim30a;Furin;Celf1;Zc3hav1;Hif1a;Cnot6l;App;Insr;Atf6;Rock1;Eif4g2;Zbtb20;Wnk1;Hnrnpu;Wac;Csde1;Chmp4b;Nupr1;Mcl1;Ctsa;Hnrnpc
GO:0032940	secretion by cell	http://amigo.geneontology.org/amigo/term/GO:0032940	917	82	38.2328	2.14476	4.70801e-11	3.58672e-09	11303;11502;11764;11938;12402;12494;12523;12768;12846;12894;13132;13618;13649;14182;14645;14815;15216;15251;15368;16000;16414;16443;16649;16783;16971;17069;17289;17918;18128;18439;18472;18550;18571;18607;18711;19055;19204;19324;19349;20194;20307;20336;20479;20501;20619;20844;21803;21898;21937;22631;50873;52055;52377;53378;53869;56193;58185;65114;66629;67041;67166;67474;67760;68585;69150;72472;747…	Ccl8;Ednrb;Rcn3;Fgfr1;Igf1;Rab11fip5;Apba1;Slc16a1;Niban2;Mctp2;Ap1b1;Tlr4;P2rx7;Cpt1a;Pikfyve;Itgb2;Scamp1;Ly6e;Stam;Hmox1;Rsad2;Myo5a;Adam9;S100a10;Oxct1;Cd38;Snap29;Rab31;Rab1a;Cbl;Atp13a2;Snx4;Abca1;Prkn;Mertk;Arfgef2;Glul;Arrb1;Exoc5;Ccr1;Tnfrsf1a;Itsn1;Smcr8;Lamp1;Rab11a;Dtnbp1;Egfr;Vps4b;Notch1;Rab3il1;Pdcd6ip;Pi4k2a;Furin;Lrp1;Vps35;Dab2;Hif1a;Rhbdf2;Snap23;Arl8b;Rap1b;Sdcbp;Pafah1b1;Slc1…
GO:0035239	tube morphogenesis	http://amigo.geneontology.org/amigo/term/GO:0035239	917	82	38.2328	2.14476	4.70801e-11	3.58672e-09	11490;11848;12192;12267;12273;12387;12540;12628;13033;13039;13601;13649;13809;14083;14182;14645;14674;14775;14815;14824;15200;15251;15368;15442;16000;16412;16414;16423;16480;16600;16971;16974;17395;18081;18128;18129;18186;18187;18607;18749;19058;19108;19271;19274;19317;19664;19697;19877;19878;20296;20351;20397;20479;20529;20848;21413;21803;21810;21813;21937;22436;22631;24136;50754;56221;56744;588…	Mmp9;Enpep;Hpse;Ccl24;Fgfr1;Slc39a12;Igf1;Ecm1;Cfh;Sema4a;Adam15;Xdh;Ptprm;Ccl2;Emilin2;Hbegf;Grn;Hdac9;Rbpj;Nrp1;Pf4;Mtss1;Ptk2;Prkacb;Notch2;Itgb2;Lrp6;Slc31a1;Plxnd1;Hmox1;Nrp2;Prkx;Ppp3r1;Erap1;Ctsd;Zfp36l1;Cysltr1;C3ar1;Rock2;Rbm15;Prcp;Klf4;Sash1;Glul;Plxnb2;Tgfbi;Rasa1;Sgpl1;Fbxw7;Qki;Tnfrsf1a;Stat3;Tiparp;Egfr;Vps4b;Notch1;C5ar1;Lrp1;Hif1a;Jup;Tgfbr2;Rela;Cd47;Itgb1;Ctsl;Rock1;Foxp1;Pdpk1…
GO:0030097	hemopoiesis	http://amigo.geneontology.org/amigo/term/GO:0030097	1019	88	42.4855	2.0713	5.40708e-11	4.08525e-09	11772;11820;11848;12010;12192;12193;12262;12387;12633;12768;12978;13039;13132;14247;14456;14815;15251;15519;15950;15951;16194;16600;16848;16852;16889;16909;17132;17289;17311;18003;18081;18128;18129;18174;18472;18733;18782;18950;19055;19108;19264;19271;19317;19664;19766;20308;20351;20397;20848;21803;21813;21898;22041;22042;22695;27362;29809;50754;54411;56048;56193;56744;58185;65113;72828;74039;740…	Pla2g2d;Gas6;Sema4a;Tfrc;Ap2a2;Ccl9;Wwp1;Hdac9;Maf;Rbpj;Tlr4;Pf4;Mndal;Ifi211;Ifi204;Rassf2;Ripk1;Notch2;Ifi207;Pirb;Nedd9;Sbno2;Nfam1;Rsad2;Prkx;Il6ra;Ifi203;Lgals1;Vps33a;Zfp36l1;Rbm15;Klf4;Mertk;Wdr7;Lipa;Fnip1;Lfng;Sgpl1;Lbr;Fbxw7;Ccr1;Qki;Zfp36;Stat3;Tiparp;Ubash3b;Trib1;Notch1;Fli1;Kitl;Lmo2;Zfp36l2;Slc11a2;Dnajb9;Plcl2;Dab2;Hif1a;App;Tgfbr2;Atp6ap1;Csf1r;Rabgap1l;Pafah1b1;Ctsl;Atp11c;Pnp;D…
GO:0002521	leukocyte differentiation	http://amigo.geneontology.org/amigo/term/GO:0002521	667	66	27.8094	2.37329	6.18569e-11	4.63521e-09	11820;11848;12010;12192;12193;12262;12387;12768;12978;13039;14456;14815;15519;15950;15951;16194;16848;16852;16889;17289;17311;18003;18081;18129;18472;18733;18782;18950;19055;19264;19271;19317;19664;19766;20308;20351;20848;21803;21813;21898;22041;22042;27362;50754;54411;56048;56744;58185;65113;72828;74039;74048;75974;79221;98386;107568;108655;211770;215653;216161;216742;224860;226691;320940;381308…	Pla2g2d;Gas6;Sema4a;Tfrc;Ccl9;Wwp1;Hdac9;Rbpj;Tlr4;Pf4;Mndal;Ifi211;Ifi204;Rassf2;Ripk1;Notch2;Ifi207;Pirb;Nedd9;Sbno2;Nfam1;Rsad2;Il6ra;Ifi203;Lgals1;Zfp36l1;Mertk;Lipa;Fnip1;Lfng;Lbr;Fbxw7;Ccr1;Qki;Stat3;Ubash3b;Trib1;Kitl;Zfp36l2;Dnajb9;Plcl2;App;Tgfbr2;Atp6ap1;Csf1r;Pafah1b1;Ctsl;Atp11c;Pnp;Dock11;Vsir;Foxp1;Ndfip1;Ppp3ca;Trf;Ctnnb1;Nr3c1;Ptprj;Lgals8;Tgfb1;Rhoa;B2m;Ptprc;Ninj1;Hsp90aa1;C1qc
GO:0010631	epithelial cell migration	http://amigo.geneontology.org/amigo/term/GO:0010631	313	41	13.05	3.14176	8.10367e-11	6.02307e-09	11502;11848;14083;14182;14645;14775;14824;15200;15251;15368;16000;16412;16414;16480;16600;17311;17395;18128;18186;18607;19108;19141;19274;19877;19878;20351;21803;21813;24136;50754;53869;56048;67784;68585;68750;70097;72461;79221;108655;269608;319939	Mmp9;Plekhg5;Fgfr1;Igf1;Sema4a;Ptprm;Hbegf;Grn;Hdac9;Nrp1;Ptk2;Itgb2;Plxnd1;Hmox1;Prkx;Adam9;Rock2;Prcp;Klf4;Sash1;Glul;Fbxw7;Rab11a;Notch1;Kitl;Hif1a;Jup;Tgfbr2;Itgb1;Rock1;Rreb1;Foxp1;Pdpk1;Tns3;Zeb2;Lgmn;Lgals8;Gpx1;Tgfb1;Rtn4;Rhoa
GO:0098876	vesicle-mediated transport to the plasma membrane	http://amigo.geneontology.org/amigo/term/GO:0098876	148	27	6.17061	4.37558	8.56208e-11	6.31246e-09	12492;13430;13858;14130;19349;20336;20619;20742;53869;54189;54411;65114;66629;67213;69150;71648;75914;76742;78618;98878;99371;100226;105504;106572;209131;227801;666173	Snx30;Fcgr2b;Eps15;Snx27;Cmtm6;Rab31;Ehd4;Snx4;Arfgef2;Stx12;Exoc5;Optn;Rab11a;Sptbn1;Vps13b;Vps35;Snap23;Dnm2;Atp6ap1;Acap2;Rabep1;Rab7;Golph3;Dennd1a;Exoc6b;Scarb2;Exoc4
GO:0090132	epithelium migration	http://amigo.geneontology.org/amigo/term/GO:0090132	316	41	13.1751	3.11193	1.0932e-10	7.9952e-09	11502;11848;14083;14182;14645;14775;14824;15200;15251;15368;16000;16412;16414;16480;16600;17311;17395;18128;18186;18607;19108;19141;19274;19877;19878;20351;21803;21813;24136;50754;53869;56048;67784;68585;68750;70097;72461;79221;108655;269608;319939	Mmp9;Plekhg5;Fgfr1;Igf1;Sema4a;Ptprm;Hbegf;Grn;Hdac9;Nrp1;Ptk2;Itgb2;Plxnd1;Hmox1;Prkx;Adam9;Rock2;Prcp;Klf4;Sash1;Glul;Fbxw7;Rab11a;Notch1;Kitl;Hif1a;Jup;Tgfbr2;Itgb1;Rock1;Rreb1;Foxp1;Pdpk1;Tns3;Zeb2;Lgmn;Lgals8;Gpx1;Tgfb1;Rtn4;Rhoa
GO:0009968	negative regulation of signal transduction	http://amigo.geneontology.org/amigo/term/GO:0009968	1293	103	53.9095	1.91061	1.18249e-10	8.57961e-09	11820;11848;12387;12388;12402;12633;13132;13205;13429;13430;13449;13601;13649;13669;14456;14679;14775;15251;15259;15368;15937;15950;15951;16000;16195;16412;16600;16784;16848;16971;16974;17210;17246;17395;18128;18145;18186;18439;18472;18607;18749;19042;19055;19141;19264;19271;19349;19697;19766;20128;20148;20238;21887;21898;22215;22436;22631;23802;26388;27362;50873;54153;54401;56045;56193;57438;590…	Mmp9;Dnm1;Gas6;Igf1;Ecm1;Sulf2;Pde2a;Dok2;Bank1;Xdh;Gbp7;Irak3;Dusp7;Nrp1;Mdm2;Tlr4;Mndal;Ifi211;Ifi204;Prkacb;Rassf2;Samhd1;P2rx7;Ripk1;Ifi207;Lrp6;Hmox1;Ddx3x;Snx6;Ifi202b;Deptor;Gnai3;Ifi203;Cbl;Crebrf;Tle3;Zdhhc18;Ppm1a;Atxn1;Klf4;Prkn;Sgk3;Ier3;Ctnnd1;Hapstr1;Hipk3;Insig1;Arrb1;Fnip1;Lfng;Npc1;Il6st;Pttg1ip;Dusp3;Lamp2;Optn;Ube3a;Pde4d;Ubash3b;Trib1;Egfr;Notch1;Dgkd;Trim30a;Dnajb9;Lrp1;Parp1…
GO:0001934	positive regulation of protein phosphorylation	http://amigo.geneontology.org/amigo/term/GO:0001934	542	57	22.5978	2.52237	1.31236e-10	9.4469e-09	11652;11820;11848;12388;12491;12978;13132;13205;13618;13649;14083;14182;14456;15200;15519;16000;16194;16195;16337;16412;17311;17395;18003;18186;18439;19264;19271;19765;19766;19878;21803;21898;21937;22042;29815;50754;53603;54635;68652;78832;78943;94245;98878;100465;108099;109689;207565;214944;215653;216742;218397;232157;238871;242248;268752;329679;547253	Mmp9;Tslp;Ednrb;Fgfr1;Gas6;Pdgfc;Igf1;Tfrc;Bank1;Cd36;Bcar3;Hbegf;Nrp1;Tlr4;Ptk2;Mob3c;Rassf2;P2rx7;Ripk1;Nedd9;Ddx3x;Camkk2;Il6ra;Prkag2;Ehd4;Rock2;Fnip2;Mob3b;Ctnnd1;Akt2;Arrb1;Fnip1;Rasa1;Fbxw7;Cacul1;Tnfrsf1a;Il6st;Wdfy2;Pde4d;Dtnbp1;Egfr;Kitl;Mob1a;Ern1;Parp14;Dab2;Tab2;App;Insr;Ralbp1;Csf1r;Itgb1;Ptprj;Tgfb1;Rhoa;Ptprc;Hsp90aa1
GO:1901653	cellular response to peptide	http://amigo.geneontology.org/amigo/term/GO:1901653	385	46	16.0519	2.8657	1.33341e-10	9.52345e-09	11652;11820;12192;12387;12491;12928;13033;14083;14130;14245;16000;16337;16600;16956;16971;17118;17187;17246;17918;17977;18519;18607;19055;19141;19262;19271;19697;19877;19878;20296;20848;21803;21898;29815;67972;69178;72183;79221;93896;98496;104215;106572;211007;231070;237542;329877	Igf1;Lpin1;Ccl2;Cd36;Bcar3;Hdac9;Mdm2;Fcgr2b;Lpl;Tlr4;Ptk2;Dennd4c;Trim41;Glp2r;Snx6;Myo5a;Rab31;Ctsd;Ncoa1;Zfp36l1;Max;Rock2;Klf4;Crk;Insig1;Akt2;Kat2b;Stat3;Lrp1;App;Atp2b1;Insr;Ptpra;Rhoq;Rela;Osbpl8;Pid1;Rock1;Pdpk1;Snx5;Ppp3ca;Ctnnb1;Lgmn;Ptprj;Marcks;Tgfb1
GO:0042327	positive regulation of phosphorylation	http://amigo.geneontology.org/amigo/term/GO:0042327	573	59	23.8903	2.46962	1.4235e-10	1.00881e-08	11652;11820;11848;12388;12491;12978;13132;13205;13618;13649;14083;14182;14456;15200;15519;16000;16194;16195;16337;16412;17311;17395;18003;18186;18439;19264;19271;19765;19766;19878;21803;21898;21937;22041;22042;29815;50754;53378;53603;54635;68652;78832;78943;94245;98878;100465;108099;109689;207565;214944;215653;216742;218397;232157;238871;242248;268752;329679;547253	Mmp9;Tslp;Ednrb;Fgfr1;Gas6;Pdgfc;Igf1;Tfrc;Bank1;Cd36;Bcar3;Hbegf;Nrp1;Tlr4;Ptk2;Mob3c;Rassf2;P2rx7;Ripk1;Nedd9;Ddx3x;Camkk2;Il6ra;Prkag2;Ehd4;Rock2;Fnip2;Mob3b;Ctnnd1;Akt2;Arrb1;Fnip1;Rasa1;Fbxw7;Cacul1;Tnfrsf1a;Il6st;Wdfy2;Pde4d;Dtnbp1;Egfr;Kitl;Mob1a;Ern1;Parp14;Dab2;Tab2;App;Insr;Ralbp1;Sdcbp;Csf1r;Itgb1;Trf;Ptprj;Tgfb1;Rhoa;Ptprc;Hsp90aa1
GO:0042981	regulation of apoptotic process	http://amigo.geneontology.org/amigo/term/GO:0042981	1571	118	65.5002	1.80152	1.7592e-10	1.23712e-08	11652;11669;11796;11820;11848;11938;12192;12273;12363;12387;12402;12494;12540;12633;12978;13032;13033;13039;13132;13205;13244;13618;13649;14083;14130;14182;14456;14605;14679;14775;14815;14824;15251;15259;15275;15368;15519;15937;16000;16195;16412;16443;16852;16880;16971;16974;17210;17246;17289;17311;17395;17748;17977;18128;18129;18145;18186;18439;18607;18858;18950;19141;19264;19317;19697;19766;198…	Mmp9;Tslp;Ednrb;Fgfr1;Gas6;Igf1;Siglec1;Tfrc;Emilin2;Niban2;Grn;Cers6;Irak3;Nrp1;Lifr;Mdm2;Fcgr2b;Tlr4;Arhgap10;Ptk2;Nacc2;Rassf2;Cln8;Rnf144b;P2rx7;Ripk1;Aldh2;Notch2;Lrp6;Plxnd1;Hmox1;Ddx3x;Hip1;Snx6;Ifi202b;Deptor;Cd38;Gnai3;Lgals1;Ctsd;Cbl;Ncoa1;Zfp36l1;Hk1;St6gal1;Prkn;Mertk;Sgk3;Tsc22d3;Ier3;Stk40;Hipk3;Akt2;Arrb1;Fnip1;Rasa1;Fbxw7;Qki;Npc1;Tnfrsf1a;Il6st;Pttg1ip;Serinc3;Zfp36;Itsn1;Stk17b;…
GO:0090130	tissue migration	http://amigo.geneontology.org/amigo/term/GO:0090130	322	41	13.4253	3.05395	1.96449e-10	1.37094e-08	11502;11848;14083;14182;14645;14775;14824;15200;15251;15368;16000;16412;16414;16480;16600;17311;17395;18128;18186;18607;19108;19141;19274;19877;19878;20351;21803;21813;24136;50754;53869;56048;67784;68585;68750;70097;72461;79221;108655;269608;319939	Mmp9;Plekhg5;Fgfr1;Igf1;Sema4a;Ptprm;Hbegf;Grn;Hdac9;Nrp1;Ptk2;Itgb2;Plxnd1;Hmox1;Prkx;Adam9;Rock2;Prcp;Klf4;Sash1;Glul;Fbxw7;Rab11a;Notch1;Kitl;Hif1a;Jup;Tgfbr2;Itgb1;Rock1;Rreb1;Foxp1;Pdpk1;Tns3;Zeb2;Lgmn;Lgals8;Gpx1;Tgfb1;Rtn4;Rhoa
GO:0048585	negative regulation of response to stimulus	http://amigo.geneontology.org/amigo/term/GO:0048585	1703	125	71.0037	1.76047	2.02309e-10	1.40114e-08	11820;11848;12387;12388;12402;12633;12768;12928;13132;13205;13367;13429;13430;13449;13601;13649;13669;14130;14456;14679;14775;14824;15216;15251;15259;15368;15937;15950;15951;16000;16195;16412;16600;16784;16848;16956;16971;16974;17210;17246;17395;18128;18145;18186;18439;18472;18607;18749;19042;19055;19128;19141;19264;19271;19349;19697;19766;20128;20148;20238;20351;20440;20848;21803;21887;21898;219…	Mmp9;Dnm1;Gas6;Pros1;Igf1;Ecm1;Sulf2;Pde2a;Sema4a;Dok2;Bank1;Aoah;Xdh;Grn;Gbp7;Irak3;Dusp7;Nrp1;Mdm2;Fcgr2b;Lpl;Tlr4;Pf4;Mndal;Ifi211;Ifi204;Prkacb;Rassf2;Samhd1;P2rx7;Ripk1;Ifi207;Lrp6;Hmox1;Ddx3x;Snx6;Ifi202b;Deptor;Gnai3;Ifi203;Cbl;Crebrf;Tle3;Zdhhc18;Ppm1a;St6gal1;Atxn1;Klf4;Prkn;Sgk3;Ier3;Ctnnd1;Crk;Hapstr1;Hipk3;Insig1;Arrb1;Fnip1;Lfng;Ccr1;Npc1;Tnfrsf1a;Il6st;Pttg1ip;Dusp3;Zfp36;Stat3;Lamp…
GO:0002573	myeloid leukocyte differentiation	http://amigo.geneontology.org/amigo/term/GO:0002573	272	37	11.3406	3.26262	2.3198e-10	1.59456e-08	11820;12192;12262;12387;12768;12978;14815;15950;15951;17311;18003;18081;18129;18472;18733;19055;19317;19664;19766;20308;21803;21813;21898;22041;22042;50754;54411;65113;72828;98386;108655;211770;215653;216161;226691;381308;100040462	Tfrc;Ccl9;Rbpj;Tlr4;Mndal;Ifi211;Ifi204;Rassf2;Ripk1;Notch2;Ifi207;Pirb;Nedd9;Sbno2;Ifi203;Zfp36l1;Lbr;Fbxw7;Ccr1;Qki;Ubash3b;Trib1;Kitl;App;Tgfbr2;Atp6ap1;Csf1r;Pafah1b1;Foxp1;Ndfip1;Ppp3ca;Trf;Ctnnb1;Nr3c1;Tgfb1;Ninj1;C1qc
GO:0045321	leukocyte activation	http://amigo.geneontology.org/amigo/term/GO:0045321	1021	86	42.5689	2.02025	3.21672e-10	2.19217e-08	11502;11820;11848;12010;12192;12193;12273;12387;12402;12493;12494;12523;12978;13032;13039;14130;14456;14824;15216;15368;15519;16000;16194;16195;16414;16423;16783;16822;16848;16852;16889;17289;17311;18003;18019;18129;18439;18607;18711;18733;18782;18950;19055;19204;19264;19271;19290;19664;20296;20351;20619;20848;21803;21813;21898;22042;22631;27362;53603;54353;56048;56744;57438;58185;58194;59027;651…	Tslp;Pla2g2d;Gas6;Igf1;Clec4a1;Sema4a;Tfrc;Bank1;Ccl2;Wwp1;Tmem106a;Grn;Hdac9;Rbpj;Fcgr2b;Tlr4;Pf4;Nfatc2;P2rx7;Notch2;Pikfyve;Itgb2;Pirb;Nedd9;Sbno2;Hmox1;Nfam1;Rsad2;Il6ra;Adam9;Cd38;Lgals1;Cbl;Zfp36l1;Snx4;Nampt;Mertk;Tnfsf13;Wdfy4;Lipa;Fnip1;Lfng;Lcp2;Il6st;Dusp3;Stat3;Lamp1;Kitl;Zfp36l2;Pi4k2a;Dnajb9;C5ar1;Plcl2;Pura;App;Snap23;Tgfbr2;Cd37;Cd47;Csf1r;Ctsl;Atp11c;Marchf7;Pnp;Dock11;Vsir;Peli1…
GO:0002253	activation of immune response	http://amigo.geneontology.org/amigo/term/GO:0002253	525	55	21.889	2.51268	3.23717e-10	2.19217e-08	11820;12262;12267;12268;12273;12363;12491;12494;12628;13205;14133;15519;15950;15951;16423;16784;16822;16889;18019;18081;18607;18636;19264;19271;19697;20128;21898;26388;54445;58185;59079;67245;68585;70572;71514;71586;72349;73914;74039;78781;80913;81702;108655;110651;140792;217069;224860;226691;229900;231655;232341;238871;381308;503610;100040462	Fcna;C4b;Cfp;Cfh;Colec12;Cd36;Gbp7;Irak3;Tlr4;Mndal;Oasl1;Ifi211;Ifi204;Nfatc2;Ifi207;Nfam1;Ddx3x;Rsad2;Ifi202b;Cd38;Ifi203;C3ar1;Zdhhc18;Trim25;Lipa;Lcp2;Dusp3;Pum2;Ipo5;Lamp2;Rps6ka3;Pde4d;Trim30a;C5ar1;Plcl2;Zc3hav1;Ifih1;App;Rela;Cd47;Peli1;Foxp1;Pdpk1;Ankrd17;Wnk1;Erbin;Unc93b1;Sfpq;Casp4;Ptprj;Rtn4;Ptprc;Ninj1;Hsp90aa1;C1qc
GO:0050778	positive regulation of immune response	http://amigo.geneontology.org/amigo/term/GO:0050778	727	68	30.311	2.24341	3.62517e-10	2.43686e-08	11820;12010;12262;12267;12268;12273;12363;12491;12494;12628;13205;14133;15216;15519;15950;15951;16414;16423;16783;16784;16822;16889;18019;18081;18439;18607;18636;18950;19204;19264;19271;19697;20128;21803;21898;22042;26388;54445;58185;59079;67245;68585;69583;70572;71514;71586;72349;73914;74039;78781;80913;81702;108655;110651;140792;193670;211007;214855;217069;224860;226691;229900;231655;232341;238…	Fcna;C4b;Cfp;Cfh;Tfrc;Colec12;Cd36;Gbp7;Irak3;Tlr4;Mndal;Oasl1;Ifi211;Ifi204;Nfatc2;P2rx7;Trim41;Ifi207;Itgb2;Nfam1;Ddx3x;Rsad2;Ifi202b;Cd38;Ifi203;C3ar1;Zdhhc18;Tnfsf13;Trim25;Lipa;Lcp2;Dusp3;Pum2;Ipo5;Lamp2;Rps6ka3;Pde4d;Lamp1;Rnf185;Trim30a;C5ar1;Arid5a;Plcl2;Zc3hav1;Ifih1;App;Rela;Cd47;Pnp;Peli1;Foxp1;Pdpk1;Ptafr;Ankrd17;Wnk1;Erbin;Unc93b1;Sfpq;Casp4;Ptprj;Hfe;Tgfb1;Rtn4;B2m;Ptprc;Ninj1;Hsp90…
GO:0016236	macroautophagy	http://amigo.geneontology.org/amigo/term/GO:0016236	265	36	11.0487	3.25829	4.2225e-10	2.81767e-08	11938;11975;13033;14679;15251;15368;16784;17918;18145;18571;18711;19324;19349;20479;21968;50754;50873;56048;56312;56486;67166;67474;69150;69582;71648;72145;74772;75608;77573;98732;100226;209131;217893;225131;237782;353047	Snx30;Plekhm1;Pikfyve;Atp6v0a1;Hmox1;Myo5a;Snap29;Gnai3;Rab1a;Ctsd;Vps33a;Pacs2;Atp13a2;Snx4;Prkn;Wdfy3;Stx12;Tom1;Rab3gap2;Fbxw7;Npc1;Lamp2;Smcr8;Optn;Vps4b;Pdcd6ip;Hif1a;Arl8b;Rab7;Atp2a2;Plekhm2;Wac;Chmp4b;Nupr1;Lgals8;Gabarap
GO:0007167	enzyme-linked receptor protein signaling pathway	http://amigo.geneontology.org/amigo/term/GO:0007167	927	80	38.6497	2.06987	4.5543e-10	3.01706e-08	11502;11652;12387;12402;12928;12978;13033;13132;13367;13430;13449;13649;14083;14182;14456;14586;15200;15216;15251;16000;16010;16195;16337;16412;16822;16880;16971;17118;17289;17395;18003;18128;18129;18186;18187;18550;18607;19042;19141;19248;19262;19271;19349;19664;19697;20238;20296;20397;20529;20742;20848;21413;21803;21813;22436;22793;24136;29815;53378;54004;54635;68585;69178;69710;70568;71371;720…	Mmp9;Gfra2;Fgfr1;Gas6;Pdgfc;Igf1;Igfbp4;Sulf2;Dok2;Xdh;Ccl2;Bcar3;Hbegf;Rbpj;Nrp1;Ptpn12;Lifr;Ptk2;Arap1;Notch2;Slc31a1;Nedd9;Hip1;Nrp2;Snx6;Adam9;Ctsd;Cbl;Ppm1a;Atxn1;Mertk;Crk;Akt2;Lcp2;Zyx;Sgpl1;Il6st;Dusp3;Stat3;Tiparp;Sptbn1;Ubash3b;Cpne3;Egfr;Notch1;Dgkd;Arid5b;Furin;Lrp1;Diaph1;Dab2;Hif1a;Diaph2;Rhbdf2;Insr;Tgfbr2;Ptpra;Rhoq;Sdcbp;Dnm2;Rela;Osbpl8;Csf1r;Anks1;Itgb1;Pid1;Vsir;Pdpk1;Rab7;Tcf…
GO:0050900	leukocyte migration	http://amigo.geneontology.org/amigo/term/GO:0050900	372	44	15.5099	2.83689	4.68517e-10	3.08143e-08	11820;11848;12267;12273;12540;12768;12928;12978;13601;13618;13860;14083;14456;14537;16172;16412;16414;16423;17311;17395;17524;18003;18081;18472;18711;19141;19204;19271;19877;20296;20305;20306;20307;20308;21803;56221;56744;66629;68279;76763;105722;114332;232341;238871	Lyve1;Mmp9;Ccl8;Ednrb;Ccl24;Mcoln2;Gas6;Ccl6;Ecm1;Ccl9;Ccl7;Ccl2;Mpp1;Pf4;Ptk2;Eps8;Pikfyve;Itgb2;Nedd9;C3ar1;Gcnt1;Crk;Mospd2;Ccr1;Pde4d;Kitl;C5ar1;Il17ra;App;Cd47;Csf1r;Itgb1;Pafah1b1;Rock1;Ptafr;Golph3;Wnk1;Ano6;Lgmn;Ptprj;Tgfb1;Rhoa;Cdc42;Ninj1
GO:0007033	vacuole organization	http://amigo.geneontology.org/amigo/term/GO:0007033	217	32	9.04745	3.53691	4.90923e-10	3.20573e-08	11303;11938;12751;13033;14824;15211;16783;16784;16889;17158;18439;18711;19324;19349;20479;21968;26889;56312;56486;65114;67166;69150;70495;74772;75608;77573;98732;100226;209131;216742;217893;237782	Grn;Snx30;Cln8;P2rx7;Pikfyve;Rab1a;Ctsd;Vps33a;Pacs2;Atp13a2;Snx4;Abca1;Stx12;Lipa;Fnip1;Tom1;Rab3gap2;Lamp2;Smcr8;Lamp1;Vps4b;Tpp1;Vps35;Arl8b;Atp6ap2;Rab7;Atp2a2;Chmp4b;Man2a1;Nupr1;Hexa;Gabarap
GO:0006886	intracellular protein transport	http://amigo.geneontology.org/amigo/term/GO:0006886	608	60	25.3495	2.36691	5.32289e-10	3.45119e-08	11764;11772;11773;11777;11842;12491;12492;12540;14456;15519;16412;16480;16589;16649;17118;17246;17918;18128;19042;19055;19058;19324;19345;19349;19386;20844;20848;21803;21937;22027;22630;22631;53869;54401;54411;54445;65114;66616;66676;67300;67804;69178;69981;70572;71770;72183;73122;74772;75914;76742;77573;100226;106572;108012;108705;231070;231834;232910;269966;319924	Gas6;Ap2a2;Cd36;Apba1;Ap1b1;Mdm2;Tgfbrap1;Ap2m1;Snx27;Stam;Snx6;Myo5a;Snx2;Ppp3r1;Rab31;Rab1a;Snx8;Vps33a;Arf3;Tmem30a;Atp13a2;Ppm1a;Ap3s1;Stx12;Snx9;Insig1;Ap2s1;Uhmk1;Tnfrsf1a;Pttg1ip;Stat3;Tmed7;Ipo5;Rab11a;Notch1;Ranbp2;Ap1s2;Vps35;Jup;Atp6ap1;Itgb1;Rab7;Exoc6b;Ap2b1;Scarb2;Unc93b1;Snx5;Ppp3ca;Ywhaq;Hsp90b1;Ywhab;Kpna4;Rab5c;Marcks;Ywhaz;Nup98;Tgfb1;Cdc42;Cltc;Hsp90aa1
GO:0051094	positive regulation of developmental process	http://amigo.geneontology.org/amigo/term/GO:0051094	1442	109	60.1218	1.81299	6.83924e-10	4.40312e-08	11502;11820;11848;12175;12192;12267;12273;12387;12491;12508;12768;12978;13046;13132;13601;13649;13690;14083;14182;14456;14815;14824;15251;15368;15442;15519;15951;16000;16195;16210;16337;16412;16414;16443;16480;16600;16956;16971;17118;17158;17246;17311;17395;17977;18003;18019;18081;18128;18129;18186;18439;18472;18607;18950;19055;19262;19264;19317;19664;19697;19765;19766;20238;20288;20307;20308;203…	Mmp9;Ccl8;Hpse;Ccl24;Fgfr1;Gas6;Slc39a12;Igf1;Ecm1;Sema4a;Tfrc;Ccl9;Cd36;Emilin2;Grn;Rbpj;Nrp1;Mdm2;Lpl;Ifi204;Ptk2;Thrb;Nfatc2;P2rx7;Ripk1;Notch2;Itgb2;Nedd9;Plxnd1;Hmox1;Adam9;Erap1;Ncoa1;Zfp36l1;Cysltr1;C3ar1;Atxn1;B4galt5;Klf4;Prkn;Tnfsf13;Sash1;Plxnb2;Msr1;Ccr1;Qki;Tnfrsf1a;Il6st;Zfp36;Pum2;Caprin1;Stat3;Itsn1;Wdfy2;Slc23a2;Trib1;Egfr;Notch1;Cd53;Kitl;Bnip2;C5ar1;Lrp1;Mapk6;Celf1;Trak1;Vps35…
GO:0006873	intracellular monoatomic ion homeostasis	http://amigo.geneontology.org/amigo/term/GO:0006873	536	55	22.3476	2.46111	6.97489e-10	4.44474e-08	11749;11804;11820;11928;11933;11936;11938;11964;11966;11975;12010;12768;12870;13367;14083;14824;15216;15251;15368;16783;16784;17357;17748;17918;18174;18439;18607;19264;19349;20296;20307;20529;21391;21803;22041;22042;22215;27057;54411;58800;65113;66168;67972;70495;72828;74772;77573;110213;217893;224088;232341;233489;238871;240283;331004	Ccl8;Fxyd2;Cp;Tfrc;Ccl2;Grn;Ptk2;P2rx7;Tbxas1;Atp6v0a1;Slc31a1;Slc9a9;Hmox1;Myo5a;Vps33a;Atp6v1b2;Pacs2;Atp13a2;Ncoa4;Ccr1;Lamp2;Ube3a;Pde4d;Lamp1;Ubash3b;Anxa6;Atp6v1a;Slc11a2;Aplp2;Diaph1;Hif1a;App;Atp2b1;Atp6ap1;Dmxl1;Atp1a1;Ndfip1;Pdpk1;Atp6ap2;Rab7;Grina;Atp13a3;Wnk1;Atp2a2;Trpm7;Trf;Tmbim6;Picalm;Hfe;Marcksl1;Atp1b3;Tgfb1;B2m;Ptprc;Mt1
GO:0006909	phagocytosis	http://amigo.geneontology.org/amigo/term/GO:0006909	220	32	9.17253	3.48868	7.00113e-10	4.44474e-08	11303;12491;12540;13430;14083;14130;14456;16412;16414;16423;16971;17289;18439;18636;18711;19128;19264;19271;19349;20288;20296;21803;21898;66205;67166;69165;104759;105722;106572;140792;233571;276891	Cd209b;Cfp;Gas6;Pros1;Timd4;Colec12;Ccl2;Cd36;Fcgr2b;Tlr4;Ptk2;P2rx7;Pikfyve;Itgb2;Rab31;Abca1;Cd302;Mertk;Msr1;Lrp1;Arl8b;Dnm2;Cd47;Itgb1;Rab7;Ano6;P2ry6;Ptprj;Tgfb1;Pld4;Cdc42;Ptprc
GO:0043542	endothelial cell migration	http://amigo.geneontology.org/amigo/term/GO:0043542	221	32	9.21422	3.47289	7.86828e-10	4.96082e-08	11848;14083;14182;14645;14775;14824;15251;15368;16000;16412;16414;16480;16600;18128;18186;18607;19108;19141;19274;19878;20351;21803;24136;50754;56048;67784;70097;72461;79221;108655;269608;319939	Plekhg5;Fgfr1;Igf1;Sema4a;Ptprm;Grn;Hdac9;Nrp1;Ptk2;Itgb2;Plxnd1;Hmox1;Prkx;Rock2;Prcp;Klf4;Sash1;Glul;Fbxw7;Notch1;Hif1a;Jup;Itgb1;Foxp1;Pdpk1;Tns3;Zeb2;Lgmn;Lgals8;Gpx1;Tgfb1;Rhoa
GO:0097190	apoptotic signaling pathway	http://amigo.geneontology.org/amigo/term/GO:0097190	636	61	26.517	2.30041	1.16445e-09	7.29138e-08	11669;11749;11820;12387;12633;12925;13032;13039;13132;13205;14130;14182;14679;14775;15251;15257;15368;15937;15950;15951;16000;17210;17246;17311;17395;18186;18439;18607;18858;18950;19264;19697;19766;19878;20397;20612;21803;21898;21937;26943;50754;50873;56312;56486;57438;66168;67991;69232;71514;78943;81535;97998;108705;110213;117198;170755;215114;226691;329679;381308;100040462	Mmp9;Fgfr1;Igf1;Siglec1;Sgpp1;Crip1;Nrp1;Mdm2;Fcgr2b;Tlr4;Mndal;Ifi211;Ifi204;Nacc2;P2rx7;Ripk1;Aldh2;Ifi207;Hmox1;Ddx3x;Hip1;Deptor;Gnai3;Ifi203;Rock2;Prkn;Sgk3;Fnip2;Ier3;Sgpl1;Fbxw7;Tnfrsf1a;Pttg1ip;Serinc3;Pmp22;Kitl;Anxa6;Hipk1;Ern1;Dab2;Hif1a;App;Rela;Ctsl;Marchf7;Pnp;Ivns1abp;Pdpk1;Qrich1;Cflar;Grina;Ctsc;Ctnnb1;Nupr1;Tmbim6;Sfpq;Gpx1;Tgfb1;Mcl1;Ptprc;Gabarap
GO:0030029	actin filament-based process	http://amigo.geneontology.org/amigo/term/GO:0030029	764	69	31.8537	2.16615	1.19297e-09	7.41915e-08	11848;11928;11938;12343;12363;12540;12633;12928;12978;13367;13430;13821;13860;14245;16412;16423;16480;16971;17118;17258;17357;17918;18003;18186;18472;18571;18858;19230;19317;19877;19878;20194;20742;21803;22027;22041;22793;23970;24136;50873;54004;56193;56221;56431;58194;58800;59069;63985;66616;66713;67771;69710;73910;74194;78618;94190;94245;104215;109689;207278;211401;215114;216965;218397;236920;2…	Ccl24;Stard8;Iqgap2;Lpin1;Nrp1;Mtss1;Epb41l1;Arap1;Eps8;Nedd9;Hip1;Myo5a;S100a10;Twf1;Rock2;Prkn;Gmfb;Snx9;Crk;Arrb1;Rasa1;Ophn1;Zyx;Qki;Pmp22;Pde4d;Sptbn1;Dtnbp1;Rnd3;Gas2l3;Pdcd6ip;Pacsin2;Lrp1;Diaph1;Diaph2;Arhgap18;Taok1;Jup;Rhoq;Dnm2;Washc4;Cd47;Dstn;Csf1r;Itgb1;Pafah1b1;Fchsd2;Acap2;Rock1;Atp1a1;Actr2;Cflar;Capza2;Sh3kbp1;Arpc5;Atp2a2;Trpm7;Hsp90b1;Zeb2;Trf;Tpm3;Casp4;Plek;Marcks;Marcksl1;T…
GO:0048488	synaptic vesicle endocytosis	http://amigo.geneontology.org/amigo/term/GO:0048488	75	18	3.127	5.75632	1.22021e-09	7.53729e-08	11773;11777;12330;13367;13429;13430;14824;16443;19877;50873;66616;67300;71770;94190;218503;227801;232910;233489	Dnm1;Grn;Ap2m1;Prkn;Ap3s1;Snx9;Ophn1;Ap2s1;Itsn1;Diaph1;Canx;Fcho2;Dnm2;Rock1;Dennd1a;Ap2b1;Picalm;Cltc
GO:1990778	protein localization to cell periphery	http://amigo.geneontology.org/amigo/term/GO:1990778	385	44	16.0519	2.7411	1.39207e-09	8.54116e-08	11652;11773;11933;12492;13132;13649;14456;16412;16480;16561;16971;16974;17918;18607;19349;19877;19878;20194;20619;20742;21803;21937;53869;54189;54411;65114;66629;67300;71648;76740;76742;84652;98496;98878;104215;105504;106572;192786;217344;217893;218503;232341;233489;329877	Gas6;Dennd4c;Ap2m1;Snx27;Lrp6;Myo5a;S100a10;Rab31;Pacs2;Ehd4;Rock2;Akt2;Exoc5;Tnfrsf1a;Optn;Rab11a;Sptbn1;Egfr;Lrp1;Efr3a;Hycc1;Vps35;Dab2;Rhbdf2;Jup;Fcho2;Snap23;Rhoq;Rapgef6;Atp6ap1;Itgb1;Pid1;Rock1;Rabep1;Pdpk1;Rab7;Golph3;Wnk1;Scarb2;Kif1b;Picalm;Atp1b3;Tgfb1;Cltc
GO:0032870	cellular response to hormone stimulus	http://amigo.geneontology.org/amigo/term/GO:0032870	608	59	25.3495	2.32746	1.41824e-09	8.64369e-08	11652;11848;11928;12192;12193;12387;12928;13030;13033;13132;13649;13684;14083;14245;14815;16000;16337;16956;17118;17187;17246;17918;17977;18128;18145;18519;18607;19055;19262;19271;19697;19877;19878;20296;20848;21803;21834;22215;22234;22695;29815;51810;67040;67972;69178;72461;77128;79221;93896;98496;104215;106572;108655;214855;231070;233571;237542;238871;329877	Igf1;Lpin1;Ccl2;Bcar3;Hdac9;Mdm2;Lpl;Ptk2;Thrb;Dennd4c;Glp2r;Myo5a;Rab31;Ctsd;Ncoa1;Crebrf;Zfp36l1;Max;Rock2;Prcp;Crk;Eif4e;Insig1;Akt2;Ctsb;Kat2b;Ugcg;Npc1;Zfp36;Stat3;Ddx17;Ube3a;Pde4d;Egfr;Notch1;Zfp36l2;Arid5a;Dab2;Atp2b1;Insr;Ptpra;Rhoq;Rela;Osbpl8;Pid1;Rock1;Atp1a1;Foxp1;Pdpk1;Snx5;Hnrnpu;Ppp3ca;Ctnnb1;Nr3c1;P2ry6;Ptprj;Marcks;Tgfb1;Rhoa
GO:0002831	regulation of response to biotic stimulus	http://amigo.geneontology.org/amigo/term/GO:0002831	547	55	22.8062	2.41162	1.46443e-09	8.86611e-08	11820;12363;12491;12493;12523;12628;12768;12928;13205;14133;14824;15519;15950;15951;16783;16784;18081;18607;19697;20128;21803;21898;22631;26388;54445;56045;58185;59079;67245;68585;70097;70572;71514;71586;71648;73914;78781;80913;81702;108655;110651;140792;193670;209200;211007;211770;217069;226691;229900;231655;246707;381308;503610;547253;100040462	Fcna;Cfh;Colec12;Cd36;Emilin2;Grn;Gbp7;Irak3;Tlr4;Mndal;Oasl1;Ifi211;Ifi204;Samhd1;Trim41;Ifi207;Ddx3x;Rsad2;Ifi202b;Ifi203;Zdhhc18;Sash1;Dtx3l;Trim25;Crk;Ccr1;Pum2;Ipo5;Lamp2;Optn;Rps6ka3;Lamp1;Trib1;Rnf185;Trim30a;Parp14;Zc3hav1;Ifih1;App;Rela;Cd37;Peli1;Foxp1;Pdpk1;Cd84;Ankrd17;Erbin;Unc93b1;Sfpq;Casp4;Ywhaz;Tgfb1;Rtn4;Ninj1;Hsp90aa1
GO:0046903	secretion	http://amigo.geneontology.org/amigo/term/GO:0046903	1072	87	44.6952	1.94652	1.5826e-09	9.51853e-08	11303;11502;11764;11938;12402;12494;12523;12768;12846;12894;13132;13618;13649;14182;14645;14815;15216;15251;15368;16000;16414;16443;16649;16783;16971;17069;17289;17918;17977;18128;18439;18472;18550;18571;18607;18711;18782;19055;19204;19324;19349;20194;20307;20336;20479;20501;20619;20844;21803;21898;21937;22436;22631;50873;52055;52377;53378;53869;56193;58185;63959;65114;66629;67041;67166;67474;677…	Ccl8;Pla2g2d;Ednrb;Rcn3;Fgfr1;Igf1;Rab11fip5;Xdh;Apba1;Slc16a1;Niban2;Mctp2;Ap1b1;Tlr4;P2rx7;Cpt1a;Pikfyve;Itgb2;Scamp1;Ly6e;Stam;Hmox1;Rsad2;Myo5a;Adam9;S100a10;Oxct1;Cd38;Snap29;Rab31;Rab1a;Cbl;Ncoa1;Atp13a2;Snx4;Abca1;Prkn;Mertk;Arfgef2;Glul;Arrb1;Exoc5;Ccr1;Slc29a1;Tnfrsf1a;Itsn1;Smcr8;Lamp1;Rab11a;Dtnbp1;Egfr;Vps4b;Notch1;Rab3il1;Pdcd6ip;Pi4k2a;Furin;Lrp1;Vps35;Dab2;Hif1a;Rhbdf2;Snap23;Arl8b…
GO:0009611	response to wounding	http://amigo.geneontology.org/amigo/term/GO:0009611	518	53	21.5971	2.45403	1.59323e-09	9.51978e-08	11749;11848;12192;12193;12491;12628;12633;12846;12928;14083;14456;14674;14775;14824;15200;15251;15368;15442;16000;16194;16412;16600;16971;17187;17289;17312;18129;18186;19128;19271;20194;20296;20384;20479;20848;21803;21898;22695;56193;56744;66395;67166;68750;72043;72461;72828;74145;75608;80913;94245;105722;108101;246707	F13a1;Hpse;Clec10a;Gas6;Pros1;Igf1;Cfh;Sulf2;Ccl2;Cd36;Ahnak;Emilin2;Hbegf;Grn;Nrp1;Tlr4;Pf4;Ptk2;Notch2;Hmox1;Il6ra;S100a10;Zfp36l1;Max;Prcp;Klf4;Mertk;Crk;Zfp36;Pum2;Stat3;Dtnbp1;Ubash3b;Vps4b;Anxa6;Zfp36l2;Lrp1;Hif1a;Arl8b;Itgb1;Srsf5;Rreb1;Cflar;Ano6;Chmp4b;Gna13;Ptprj;Fermt3;Plek;Gpx1;Comt;Tgfb1;Rhoa
GO:0002252	immune effector process	http://amigo.geneontology.org/amigo/term/GO:0002252	674	63	28.1013	2.24189	1.71397e-09	1.01747e-07	11820;12010;12262;12268;12363;12402;12491;12493;12523;12628;12928;13032;14130;14133;14824;15216;15275;15368;16194;16414;16423;16783;16848;16852;16889;16971;18129;18439;18607;18636;18711;18733;18950;19204;19264;20296;20351;20619;20848;21803;21898;22042;22631;27362;54445;56048;56744;58185;65113;67166;69150;69582;69583;73914;74048;75974;81702;84095;108655;110213;214855;216161;224860	Fcna;C4b;Cfp;Cfh;Sema4a;Tfrc;Ccl2;Cd36;Grn;Irak3;Fcgr2b;Tlr4;Pf4;P2rx7;Notch2;Pikfyve;Itgb2;Pirb;Sbno2;Hmox1;Rsad2;Il6ra;Lgals1;Cbl;Hk1;Snx4;Tnfsf13;Lipa;Crk;Lfng;Stat3;Lamp1;Pi4k2a;Dnajb9;Lrp1;Arid5a;Plcl2;App;Snap23;Arl8b;Cd37;Cd47;Pnp;Dock11;Vsir;Foxp1;Ndfip1;Pdpk1;Cd84;Ptafr;Ankrd17;Ctsc;Unc93b1;Plekhm2;Tmbim6;Casp4;Lgals8;Hfe;Ywhaz;Tgfb1;B2m;Ptprc;C1qc
GO:0050801	monoatomic ion homeostasis	http://amigo.geneontology.org/amigo/term/GO:0050801	612	59	25.5163	2.31225	1.81808e-09	1.07232e-07	11749;11804;11820;11928;11933;11936;11938;11964;11966;11975;12010;12768;12846;12870;13367;13618;14083;14182;14824;15216;15251;15368;16783;16784;17357;17748;17918;18174;18439;18607;19264;19349;20296;20307;20529;21391;21803;22041;22042;22215;27057;54411;58800;65113;66168;67972;70495;72828;74772;77573;110213;211401;217893;224088;232341;233489;238871;240283;331004	Ccl8;Ednrb;Fgfr1;Fxyd2;Cp;Tfrc;Ccl2;Grn;Mtss1;Ptk2;P2rx7;Tbxas1;Atp6v0a1;Slc31a1;Slc9a9;Hmox1;Myo5a;Vps33a;Atp6v1b2;Pacs2;Atp13a2;Ncoa4;Ccr1;Lamp2;Ube3a;Pde4d;Lamp1;Ubash3b;Anxa6;Atp6v1a;Slc11a2;Aplp2;Diaph1;Hif1a;App;Atp2b1;Atp6ap1;Dmxl1;Atp1a1;Ndfip1;Pdpk1;Atp6ap2;Rab7;Grina;Atp13a3;Wnk1;Atp2a2;Trpm7;Trf;Tmbim6;Picalm;Hfe;Marcksl1;Atp1b3;Comt;Tgfb1;B2m;Ptprc;Mt1
GO:0023057	negative regulation of signaling	http://amigo.geneontology.org/amigo/term/GO:0023057	1431	107	59.6631	1.7934	1.84275e-09	1.0799e-07	11820;11848;12387;12388;12402;12494;12633;13132;13205;13429;13430;13449;13601;13649;13669;14456;14679;14775;15251;15259;15368;15937;15950;15951;16000;16195;16412;16600;16784;16848;16971;16974;17210;17246;17395;17918;18128;18145;18186;18439;18472;18607;18733;18749;19042;19055;19141;19264;19271;19349;19697;19766;20128;20148;20238;21887;21898;22215;22436;22631;23802;26388;27362;50873;52055;54153;544…	Mmp9;Dnm1;Gas6;Igf1;Ecm1;Rab11fip5;Sulf2;Pde2a;Dok2;Bank1;Xdh;Gbp7;Irak3;Dusp7;Nrp1;Mdm2;Tlr4;Mndal;Ifi211;Ifi204;Prkacb;Rassf2;Samhd1;P2rx7;Ripk1;Ifi207;Pirb;Lrp6;Hmox1;Ddx3x;Snx6;Myo5a;Ifi202b;Deptor;Cd38;Gnai3;Ifi203;Cbl;Crebrf;Tle3;Zdhhc18;Ppm1a;Atxn1;Klf4;Prkn;Sgk3;Ier3;Ctnnd1;Hapstr1;Hipk3;Insig1;Arrb1;Fnip1;Lfng;Npc1;Il6st;Pttg1ip;Dusp3;Lamp2;Optn;Ube3a;Pde4d;Ubash3b;Trib1;Egfr;Notch1;Dgkd…
GO:0002753	cytoplasmic pattern recognition receptor signaling pathway	http://amigo.geneontology.org/amigo/term/GO:0002753	169	27	7.04617	3.83187	1.86989e-09	1.08882e-07	12363;12491;13205;15950;15951;16784;19697;20128;21898;26388;54445;58185;59079;67245;68585;70572;71586;78781;80913;81702;140792;217069;226691;231655;381308;503610;100040462	Colec12;Cd36;Tlr4;Mndal;Oasl1;Ifi211;Ifi204;Ifi207;Ddx3x;Rsad2;Ifi202b;Ifi203;Zdhhc18;Trim25;Pum2;Ipo5;Lamp2;Trim30a;Zc3hav1;Ifih1;Rela;Peli1;Ankrd17;Erbin;Unc93b1;Casp4;Rtn4
GO:0036465	synaptic vesicle recycling	http://amigo.geneontology.org/amigo/term/GO:0036465	86	19	3.58563	5.29894	1.90995e-09	1.10511e-07	11773;11777;12330;13367;13429;13430;14824;16443;19877;50873;66616;67300;71770;94190;108012;218503;227801;232910;233489	Dnm1;Grn;Ap2m1;Prkn;Ap3s1;Snx9;Ophn1;Ap2s1;Itsn1;Ap1s2;Diaph1;Canx;Fcho2;Dnm2;Rock1;Dennd1a;Ap2b1;Picalm;Cltc
GO:0010648	negative regulation of cell communication	http://amigo.geneontology.org/amigo/term/GO:0010648	1434	107	59.7882	1.78965	2.06921e-09	1.18973e-07	11820;11848;12387;12388;12402;12494;12633;13132;13205;13429;13430;13449;13601;13649;13669;14456;14679;14775;15251;15259;15368;15937;15950;15951;16000;16195;16412;16600;16784;16848;16971;16974;17210;17246;17395;17918;18128;18145;18186;18439;18472;18607;18733;18749;19042;19055;19141;19264;19271;19349;19697;19766;20128;20148;20238;21887;21898;22215;22436;22631;23802;26388;27362;50873;52055;54153;544…	Mmp9;Dnm1;Gas6;Igf1;Ecm1;Rab11fip5;Sulf2;Pde2a;Dok2;Bank1;Xdh;Gbp7;Irak3;Dusp7;Nrp1;Mdm2;Tlr4;Mndal;Ifi211;Ifi204;Prkacb;Rassf2;Samhd1;P2rx7;Ripk1;Ifi207;Pirb;Lrp6;Hmox1;Ddx3x;Snx6;Myo5a;Ifi202b;Deptor;Cd38;Gnai3;Ifi203;Cbl;Crebrf;Tle3;Zdhhc18;Ppm1a;Atxn1;Klf4;Prkn;Sgk3;Ier3;Ctnnd1;Hapstr1;Hipk3;Insig1;Arrb1;Fnip1;Lfng;Npc1;Il6st;Pttg1ip;Dusp3;Lamp2;Optn;Ube3a;Pde4d;Ubash3b;Trib1;Egfr;Notch1;Dgkd…
GO:0044087	regulation of cellular component biogenesis	http://amigo.geneontology.org/amigo/term/GO:0044087	992	82	41.3598	1.9826	2.09242e-09	1.19556e-07	11303;11820;11848;12343;12363;12387;12491;12540;13205;13424;13430;13589;13860;14083;14544;15519;15950;15951;16423;16784;16971;18128;18186;18439;18519;18571;18711;19230;19262;19271;19349;19877;19878;20128;20194;20351;20479;20742;20844;21803;21898;22042;23881;26388;50873;51810;53378;53869;53872;56193;56221;56312;57438;65114;66616;66713;67771;69150;69710;72349;73910;74383;74772;75608;75974;98732;104…	Ccl24;Slc39a12;Gda;Sema4a;Tfrc;Cd36;Snx30;Nrp1;Tlr4;Mndal;Plekhm1;Mtss1;Ifi211;Ifi204;Ptk2;Arap1;Eps8;P2rx7;Pikfyve;Ifi207;Stam;Ddx3x;Ifi202b;S100a10;Ifi203;Twf1;Atp13a2;Snx4;Rock2;Abca1;Prkn;Fnip2;Snx9;Fnip1;Rab3gap2;Kat2b;Rasa1;Dusp3;G3bp2;Caprin1;Lamp2;Smcr8;Rab11a;Sptbn1;Septin7;Vps4b;Notch1;Pdcd6ip;Trim30a;Lrp1;Vps35;Dync1h1;Cnot6l;App;Arhgap18;Ptpra;Rhoq;Rap1b;Sdcbp;Ubap2l;Dnm2;Cd47;Mapre1;…
GO:1901652	response to peptide	http://amigo.geneontology.org/amigo/term/GO:1901652	553	55	23.0564	2.38545	2.17174e-09	1.23317e-07	11652;11820;11938;12192;12387;12491;12846;12928;13033;13618;14083;14130;14245;14537;16000;16337;16600;16956;16971;17118;17187;17246;17395;17918;17977;18128;18519;18607;19055;19141;19262;19271;19697;19877;19878;20296;20384;20848;21803;21898;29815;59079;67972;69178;72183;79221;93896;98496;104215;106572;210973;211007;231070;237542;329877	Mmp9;Ednrb;Igf1;Lpin1;Ccl2;Cd36;Bcar3;Hdac9;Mdm2;Fcgr2b;Lpl;Tlr4;Ptk2;Dennd4c;Trim41;Glp2r;Snx6;Myo5a;Rab31;Ctsd;Ncoa1;Zfp36l1;Max;Rock2;Klf4;Gcnt1;Crk;Insig1;Akt2;Kbtbd2;Kat2b;Stat3;Notch1;Lrp1;App;Atp2b1;Insr;Ptpra;Rhoq;Rela;Osbpl8;Pid1;Rock1;Srsf5;Pdpk1;Erbin;Snx5;Atp2a2;Ppp3ca;Ctnnb1;Lgmn;Ptprj;Marcks;Comt;Tgfb1
GO:0009725	response to hormone	http://amigo.geneontology.org/amigo/term/GO:0009725	926	78	38.608	2.02031	2.30813e-09	1.30253e-07	11502;11652;11848;11928;11938;12192;12193;12387;12494;12846;12928;13030;13033;13039;13132;13618;13649;13684;14083;14245;14537;14775;14815;15368;15519;15926;16000;16337;16956;17118;17187;17246;17918;17977;18128;18145;18519;18538;18607;19055;19204;19262;19271;19697;19877;19878;20296;20384;20848;21803;21834;22215;22234;22695;27057;29815;51810;56744;67040;67972;69178;72461;77128;79221;93896;98496;104…	Ednrb;Igf1;Lpin1;Ccl2;Bcar3;Hdac9;Mdm2;Lpl;Pf4;Ptk2;Thrb;Dennd4c;Glp2r;Hmox1;Myo5a;Adam9;Cd38;Rab31;Ctsd;Ncoa1;Crebrf;Zfp36l1;Max;Rock2;Prcp;Trim25;Ncoa4;Gcnt1;Crk;Eif4e;Insig1;Akt2;Kbtbd2;Mat2a;Ctsb;Kat2b;Ugcg;Npc1;Zfp36;Idh1;Stat3;Ddx17;Ube3a;Pde4d;Egfr;Notch1;Zfp36l2;Arid5a;Dab2;Atp2b1;Insr;Ptpra;Rhoq;Rela;Osbpl8;Ctsl;Pid1;Rock1;Atp1a1;Srsf5;Foxp1;Pdpk1;Ptafr;Snx5;Atp2a2;Hnrnpu;Ppp3ca;Ctnnb1;N…
GO:0140238	presynaptic endocytosis	http://amigo.geneontology.org/amigo/term/GO:0140238	78	18	3.25208	5.53492	2.4116e-09	1.35257e-07	11773;11777;12330;13367;13429;13430;14824;16443;19877;50873;66616;67300;71770;94190;218503;227801;232910;233489	Dnm1;Grn;Ap2m1;Prkn;Ap3s1;Snx9;Ophn1;Ap2s1;Itsn1;Diaph1;Canx;Fcho2;Dnm2;Rock1;Dennd1a;Ap2b1;Picalm;Cltc
GO:0042127	regulation of cell population proliferation	http://amigo.geneontology.org/amigo/term/GO:0042127	1735	123	72.3379	1.70035	2.47458e-09	1.37943e-07	11652;11820;11848;11936;12010;12192;12267;12273;12387;12493;12494;12540;12633;12846;12978;13039;13046;13132;13601;13618;13649;13858;14083;14130;14182;14276;14456;14645;14673;14674;14679;14775;14815;14824;15200;15251;15257;15368;15441;15442;16000;16194;16195;16337;16412;16423;16480;16600;16880;16974;17246;17311;17357;17395;18019;18128;18129;18519;18607;18782;18858;18950;19055;19141;19204;19264;192…	Mmp9;Tslp;Pla2g2d;Folr2;Hpse;Ednrb;Ccl24;Fgfr1;Gas6;Pdgfc;Igf1;Ecm1;Fxyd2;Sulf2;Tfrc;Xdh;Ptprm;Ccl2;Emilin2;Bcar3;Hbegf;Niban2;Grn;Rbpj;Lifr;Mdm2;Fcgr2b;Tlr4;Pf4;Mtss1;Ptk2;Nacc2;Thrb;Etv3;Nfatc2;Notch2;Eps15;Lrp6;Hmox1;Il6ra;Cd38;Gnai3;Zfp36l1;Cysltr1;C3ar1;Nampt;St6gal1;Atxn1;Klf4;Tnfsf13;Fnip2;Glul;Akt2;Arrb1;Fnip1;Kat2b;Rasa1;Cacul1;Il6st;Zfp36;Hp1bp3;Stat3;Optn;Pmp22;Pde4d;Ifitm3;Trib1;Egfr;…
GO:0043069	negative regulation of programmed cell death	http://amigo.geneontology.org/amigo/term/GO:0043069	998	82	41.6099	1.97068	2.76853e-09	1.53393e-07	11652;11669;11796;11848;12273;12387;12402;12494;12633;12978;13132;13205;13618;13649;14083;14130;14456;14605;14679;14775;14815;14824;15251;15259;15275;15368;15937;16000;16195;16412;16443;16880;16971;16974;17210;17246;17289;17311;17395;17748;18128;18145;18186;18607;18624;18950;19141;19317;19697;19766;19877;20440;21937;22027;22042;26388;26889;50873;53603;56312;57438;58810;66168;66629;67245;67579;677…	Mmp9;Tslp;Ednrb;Gas6;Igf1;Tfrc;Niban2;Grn;Nrp1;Lifr;Mdm2;Fcgr2b;Arhgap10;Ptk2;Cln8;Rnf144b;Ripk1;Aldh2;Lrp6;Hk3;Plxnd1;Hmox1;Ddx3x;Snx6;Ifi202b;Cd38;Gnai3;Cbl;Hk1;St6gal1;Prkn;Mertk;Sgk3;Tsc22d3;Ier3;Stk40;Hipk3;Akt2;Arrb1;Rasa1;Qki;Npc1;Pepd;Tnfrsf1a;Il6st;Pttg1ip;Itsn1;Optn;Egfr;Notch1;Kitl;C5ar1;Lrp1;Dab2;Hif1a;Cpeb4;Rela;Csf1r;Itgb1;Birc3;Rock1;Marchf7;Pnp;Peli1;Ivns1abp;Foxp1;Pdpk1;Cflar;Gri…
GO:0031331	positive regulation of cellular catabolic process	http://amigo.geneontology.org/amigo/term/GO:0031331	324	39	13.5086	2.88704	2.8011e-09	1.54263e-07	11502;11652;11820;12192;12193;12894;13046;14679;15251;15368;16000;16337;18439;18519;19317;19877;19878;20128;21968;22695;50873;51810;53872;56490;66616;69150;71648;74480;78781;97998;98732;209131;209200;214290;225131;226641;229663;231464;237782	Igf1;Samd4;Snx30;P2rx7;Cpt1a;Hmox1;Adam9;Deptor;Gnai3;Zfp36l1;Snx4;Rock2;Prkn;Dtx3l;Tut7;Snx9;Akt2;Tom1;Rab3gap2;Kat2b;Qki;Zfp36;Caprin1;Smcr8;Optn;Zfp36l2;Trim30a;Celf1;Zc3hav1;Hif1a;Cnot6l;App;Insr;Atf6;Rock1;Zbtb20;Hnrnpu;Wac;Csde1
GO:0030036	actin cytoskeleton organization	http://amigo.geneontology.org/amigo/term/GO:0030036	684	63	28.5182	2.20911	3.05478e-09	1.66647e-07	11848;12343;12363;12540;12633;12928;12978;13367;13430;13821;13860;14245;16412;16423;16971;17118;17258;17357;17918;18003;18186;18472;18571;18858;19230;19877;19878;20194;20742;21803;22027;22041;22793;23970;24136;50873;54004;56193;56221;56431;58194;58800;59069;63985;66616;66713;67771;69710;73910;74194;94190;94245;104215;109689;207278;211401;215114;216965;218397;236920;237436;319277;544963	Ccl24;Stard8;Iqgap2;Lpin1;Nrp1;Mtss1;Epb41l1;Arap1;Eps8;Nedd9;Hip1;Myo5a;S100a10;Twf1;Rock2;Prkn;Gmfb;Snx9;Crk;Arrb1;Rasa1;Ophn1;Zyx;Pmp22;Sptbn1;Dtnbp1;Rnd3;Gas2l3;Pdcd6ip;Pacsin2;Lrp1;Diaph1;Diaph2;Arhgap18;Taok1;Rhoq;Dnm2;Washc4;Cd47;Dstn;Csf1r;Itgb1;Pafah1b1;Fchsd2;Rock1;Actr2;Cflar;Capza2;Sh3kbp1;Arpc5;Trpm7;Hsp90b1;Zeb2;Trf;Tpm3;Casp4;Plek;Marcks;Marcksl1;Tgfb1;Mef2a;Rhoa;Cdc42
GO:1901342	regulation of vasculature development	http://amigo.geneontology.org/amigo/term/GO:1901342	298	37	12.4246	2.97796	3.06243e-09	1.66647e-07	12267;12273;12387;13601;14645;14824;15251;15368;16412;16414;16480;16600;17395;18081;18186;18607;19274;19317;19697;19877;19878;20296;20351;20848;21413;21803;21813;21937;56221;56744;58861;67784;70097;80898;232341;246707;277468	Mmp9;Ccl24;Slc39a12;Ecm1;Sema4a;Ptprm;Ccl2;Emilin2;Grn;Nrp1;Pf4;Itgb2;Plxnd1;Hmox1;Erap1;Cysltr1;C3ar1;Rock2;Klf4;Sash1;Glul;Qki;Tnfrsf1a;Stat3;C5ar1;Hif1a;Jup;Tgfbr2;Rela;Itgb1;Rock1;Pdpk1;Tcf4;Wnk1;Ctnnb1;Tgfb1;Ninj1
GO:0007265	Ras protein signal transduction	http://amigo.geneontology.org/amigo/term/GO:0007265	342	40	14.2591	2.80522	4.0473e-09	2.18937e-07	11303;11848;11857;12402;12540;12928;13430;13449;13860;14673;14674;16000;16412;17311;18128;18129;18186;19730;19731;19765;19877;19878;53378;54153;56486;71704;84092;94190;99371;109689;192662;192786;215449;227801;233046;234353;236920;269608;319939;329877	Plekhg5;Igf1;Stard8;Dok2;Rasgrp4;Psd3;Nrp1;Rgl1;Ralgds;Eps8;Dennd4c;Notch2;Cbl;Rock2;Abca1;Arfgef2;Crk;Arrb1;Ophn1;Notch1;Kitl;Arhgef3;Ralbp1;Rap1b;Sdcbp;Dnm2;Rapgef6;Usp8;Rasa4;Itgb1;Rock1;Dennd1a;Gna12;Tns3;Gna13;Arhgdia;Arhgdib;Rhoa;Cdc42;Gabarap
GO:0002757	immune response-activating signaling pathway	http://amigo.geneontology.org/amigo/term/GO:0002757	458	48	19.0955	2.51368	4.41846e-09	2.37609e-07	11820;12267;12273;12363;12491;12494;13205;14133;15950;15951;16423;16784;16822;16889;18019;18081;18607;19264;19271;19697;20128;21898;26388;54445;58185;59079;67245;68585;70572;71586;72349;73914;74039;78781;80913;81702;108655;110651;140792;217069;224860;226691;231655;232341;238871;381308;503610;100040462	Fcna;Colec12;Cd36;Irak3;Tlr4;Mndal;Oasl1;Ifi211;Ifi204;Nfatc2;Ifi207;Nfam1;Ddx3x;Rsad2;Ifi202b;Cd38;Ifi203;C3ar1;Zdhhc18;Trim25;Lipa;Lcp2;Dusp3;Pum2;Ipo5;Lamp2;Rps6ka3;Pde4d;Trim30a;C5ar1;Plcl2;Zc3hav1;Ifih1;App;Rela;Cd47;Peli1;Foxp1;Pdpk1;Ankrd17;Wnk1;Erbin;Unc93b1;Casp4;Ptprj;Rtn4;Ptprc;Ninj1
GO:0002764	immune response-regulating signaling pathway	http://amigo.geneontology.org/amigo/term/GO:0002764	473	49	19.7209	2.48467	4.45916e-09	2.38395e-07	11820;12267;12273;12363;12491;12494;13205;14130;14133;15950;15951;16423;16784;16822;16889;18019;18081;18607;19264;19271;19697;20128;21898;26388;54445;58185;59079;67245;68585;70572;71586;72349;73914;74039;78781;80913;81702;108655;110651;140792;217069;224860;226691;231655;232341;238871;381308;503610;100040462	Fcna;Colec12;Cd36;Irak3;Fcgr2b;Tlr4;Mndal;Oasl1;Ifi211;Ifi204;Nfatc2;Ifi207;Nfam1;Ddx3x;Rsad2;Ifi202b;Cd38;Ifi203;C3ar1;Zdhhc18;Trim25;Lipa;Lcp2;Dusp3;Pum2;Ipo5;Lamp2;Rps6ka3;Pde4d;Trim30a;C5ar1;Plcl2;Zc3hav1;Ifih1;App;Rela;Cd47;Peli1;Foxp1;Pdpk1;Ankrd17;Wnk1;Erbin;Unc93b1;Casp4;Ptprj;Rtn4;Ptprc;Ninj1
GO:0002218	activation of innate immune response	http://amigo.geneontology.org/amigo/term/GO:0002218	289	36	12.0494	2.98771	4.58645e-09	2.43775e-07	11820;12363;12491;13205;14133;15519;15950;15951;16784;18081;18607;19697;20128;21898;26388;54445;58185;59079;67245;68585;70572;71514;71586;73914;78781;80913;81702;110651;140792;217069;226691;229900;231655;381308;503610;100040462	Fcna;Colec12;Cd36;Gbp7;Irak3;Tlr4;Mndal;Oasl1;Ifi211;Ifi204;Ifi207;Ddx3x;Rsad2;Ifi202b;Ifi203;Zdhhc18;Trim25;Pum2;Ipo5;Lamp2;Rps6ka3;Trim30a;Zc3hav1;Ifih1;App;Rela;Peli1;Pdpk1;Ankrd17;Erbin;Unc93b1;Sfpq;Casp4;Rtn4;Ninj1;Hsp90aa1
GO:0044403	biological process involved in symbiotic interaction	http://amigo.geneontology.org/amigo/term/GO:0044403	276	35	11.5074	3.04153	4.70061e-09	2.48399e-07	12540;12978;13030;13858;14456;14775;16337;16852;17069;18145;18186;18550;18711;19349;19775;19878;20128;20307;20479;20612;30960;50873;66141;67166;67655;69165;75608;75965;80876;170779;216238;217069;224020;229900;330192	Cd209d;Cd209b;Ccl8;Gas6;Siglec1;Gbp7;Nrp1;Pikfyve;Eps15;Ly6e;Pi4ka;Zdhhc20;Lgals1;Ctdp1;Rock2;Prkn;Trim25;Ctsb;Npc1;Ifitm2;Ifitm3;Vps4b;Trim30a;Furin;Insr;Arl8b;Xpr1;Csf1r;Eea1;Vapa;Rab7;Chmp4b;Vps37b;Gpx1;Cdc42
GO:2000026	regulation of multicellular organismal development	http://amigo.geneontology.org/amigo/term/GO:2000026	1530	111	63.7908	1.74006	4.81605e-09	2.53036e-07	11848;12010;12192;12193;12262;12267;12273;12387;12768;12978;13032;13601;13649;13690;14083;14182;14245;14456;14645;14815;14824;14897;15251;15368;15442;15519;16000;16195;16337;16412;16414;16480;16600;16909;16971;16974;17118;17132;17158;17311;17395;18003;18081;18128;18129;18186;18439;18472;18519;18607;18733;18950;19055;19108;19262;19264;19274;19317;19664;19697;19766;19877;19878;20194;20238;20296;203…	Mmp9;Hpse;Ccl24;Fgfr1;Gas6;Slc39a12;Igf1;Ecm1;Sgpp1;Sema4a;Lpin1;Ccl9;Xdh;Ptprm;Ccl2;Emilin2;Grn;Maf;Rbpj;Nrp1;Pf4;Ptk2;Rassf2;Thrb;P2rx7;Ripk1;Notch2;Itgb2;Pirb;Lrp6;Nedd9;Plxnd1;Hmox1;Nfam1;Prkx;Erap1;S100a10;Ctdp1;Zfp36l1;Cysltr1;C3ar1;Rock2;Rbm15;Atxn1;B4galt5;Klf4;Sash1;Glul;Bmp2k;Plxnb2;Kat2b;Fbxw7;Ccr1;Qki;Tnfrsf1a;Il6st;Zfp36;Caprin1;Stat3;Ubash3b;Trib1;Septin7;Egfr;Notch1;Kitl;Lmo2;Zfp36…
GO:0007034	vacuolar transport	http://amigo.geneontology.org/amigo/term/GO:0007034	132	23	5.50352	4.17914	5.37323e-09	2.80139e-07	11736;11777;14824;16783;16889;16971;18145;19349;20479;20844;50873;65113;65114;67095;67166;69582;73122;74772;75608;76742;77573;209200;353047	Grn;Plekhm1;Tgfbrap1;Snx27;Stam;Vps33a;Atp13a2;Prkn;Ap3s1;Dtx3l;Lipa;Npc1;Ankfy1;Lamp1;Vps4b;Lrp1;Trak1;Vps35;Arl8b;Ndfip1;Rab7;Plekhm2;Chmp4b
GO:0039531	regulation of cytoplasmic pattern recognition receptor signaling pathway	http://amigo.geneontology.org/amigo/term/GO:0039531	111	21	4.62796	4.53764	5.39318e-09	2.80139e-07	12363;12491;13205;15950;15951;16784;20128;21898;26388;58185;59079;67245;68585;78781;80913;81702;226691;231655;381308;503610;100040462	Cd36;Tlr4;Mndal;Oasl1;Ifi211;Ifi204;Ifi207;Ddx3x;Rsad2;Ifi202b;Ifi203;Zdhhc18;Pum2;Lamp2;Trim30a;Zc3hav1;Peli1;Ankrd17;Erbin;Casp4;Rtn4
GO:0045765	regulation of angiogenesis	http://amigo.geneontology.org/amigo/term/GO:0045765	291	36	12.1328	2.96717	5.52004e-09	2.85108e-07	12267;12273;12387;13601;14645;14824;15251;15368;16412;16414;16480;16600;17395;18081;18186;18607;19274;19317;19697;19877;19878;20296;20351;20848;21413;21813;21937;56221;56744;58861;67784;70097;80898;232341;246707;277468	Mmp9;Ccl24;Slc39a12;Ecm1;Sema4a;Ptprm;Ccl2;Emilin2;Grn;Nrp1;Pf4;Itgb2;Plxnd1;Hmox1;Erap1;Cysltr1;C3ar1;Rock2;Klf4;Sash1;Glul;Qki;Tnfrsf1a;Stat3;C5ar1;Hif1a;Jup;Tgfbr2;Rela;Itgb1;Rock1;Pdpk1;Tcf4;Wnk1;Ctnnb1;Ninj1
GO:0006887	exocytosis	http://amigo.geneontology.org/amigo/term/GO:0006887	374	42	15.5933	2.69346	5.58253e-09	2.86716e-07	11938;12402;12523;12768;15368;16414;16443;16783;17918;18128;18439;18571;18607;18711;19204;19349;20194;20307;20336;20479;20619;20844;22631;50873;52055;53378;53869;56193;67166;67474;69150;74760;74772;75914;84095;94245;99371;105504;106572;107767;215449;237782	Ccl8;Rab11fip5;P2rx7;Pikfyve;Itgb2;Scamp1;Stam;Hmox1;Myo5a;S100a10;Snap29;Rab31;Cbl;Atp13a2;Snx4;Prkn;Arfgef2;Exoc5;Ccr1;Itsn1;Smcr8;Lamp1;Rab11a;Dtnbp1;Vps4b;Notch1;Rab3il1;Pdcd6ip;Pi4k2a;Snap23;Arl8b;Rap1b;Sdcbp;Pdpk1;Cd84;Ptafr;Rab7;Exoc6b;Exoc4;Atp2a2;Plek;Ywhaz
GO:0055080	monoatomic cation homeostasis	http://amigo.geneontology.org/amigo/term/GO:0055080	600	57	25.016	2.27854	5.89931e-09	3.01293e-07	11749;11804;11820;11928;11933;11936;11938;11964;11966;11975;12010;12768;12846;12870;13367;13618;14182;14824;15216;15251;15368;16783;16784;17357;17748;17918;18174;18439;18607;19264;19349;20296;20307;20529;21803;22041;22042;22215;27057;54411;58800;65113;66168;67972;70495;72828;74772;77573;110213;211401;217893;224088;232341;233489;238871;240283;331004	Ccl8;Ednrb;Fgfr1;Fxyd2;Cp;Tfrc;Ccl2;Grn;Mtss1;P2rx7;Atp6v0a1;Slc31a1;Slc9a9;Hmox1;Myo5a;Vps33a;Atp6v1b2;Pacs2;Atp13a2;Ncoa4;Ccr1;Lamp2;Ube3a;Pde4d;Lamp1;Ubash3b;Anxa6;Atp6v1a;Slc11a2;Aplp2;Diaph1;Hif1a;App;Atp2b1;Atp6ap1;Dmxl1;Atp1a1;Ndfip1;Pdpk1;Atp6ap2;Rab7;Grina;Atp13a3;Wnk1;Atp2a2;Trpm7;Trf;Tmbim6;Picalm;Hfe;Marcksl1;Atp1b3;Comt;Tgfb1;B2m;Ptprc;Mt1
GO:0031623	receptor internalization	http://amigo.geneontology.org/amigo/term/GO:0031623	144	24	6.00384	3.99744	6.27038e-09	3.18466e-07	11772;11773;11820;12491;13132;13429;13430;13858;16337;16412;16414;19058;22042;53378;67300;68420;71770;94190;94245;106572;109689;215114;232910;233489	Dnm1;Tfrc;Ap2a2;Cd36;Ap2m1;Itgb2;Eps15;Hip1;Ppp3r1;Rab31;Arrb1;Ophn1;Ap2s1;Ankrd13a;Dtnbp1;Dab2;App;Insr;Sdcbp;Dnm2;Itgb1;Ap2b1;Picalm;Cltc
GO:0051640	organelle localization	http://amigo.geneontology.org/amigo/term/GO:0051640	618	58	25.7665	2.25099	6.73458e-09	3.40152e-07	11777;11938;12387;12402;12523;12540;12628;13424;13429;13589;14083;14815;15251;15368;16412;16561;16783;17258;17918;18439;18472;18519;18571;18607;19324;19349;20336;20479;20619;20844;22631;30960;50873;51810;53378;53869;56193;66713;67095;67166;67474;69150;69582;70834;71703;74772;75608;75914;77573;94245;100226;105504;108012;216131;217893;233489;269966;353047	Dnm1;Cfh;Plekhm1;Ptk2;P2rx7;Stam;Hmox1;Myo5a;Snap29;Rab1a;Vps33a;Cbl;Pacs2;Atp13a2;Snx4;Trappc10;Prkn;Ap3s1;Stx12;Kat2b;Exoc5;Armcx3;Lamp1;Rab11a;Dtnbp1;Vps4b;Pdcd6ip;Ap1s2;Trak1;Hif1a;Dync1h1;Snap23;Arl8b;Sdcbp;Itgb1;Pafah1b1;Mapre1;Vapa;Pdpk1;Cd84;Actr2;Rab7;Exoc6b;Kif1b;Exoc4;Atp2a2;Hnrnpu;Plekhm2;Chmp4b;Ctnnb1;Nr3c1;Picalm;Plek;Spag9;Ywhaz;Nup98;Mef2a;Cdc42
GO:0030003	intracellular monoatomic cation homeostasis	http://amigo.geneontology.org/amigo/term/GO:0030003	525	52	21.889	2.37562	6.94916e-09	3.49061e-07	11749;11804;11820;11928;11933;11936;11938;11964;11966;11975;12010;12768;12870;13367;14824;15216;15251;15368;16783;16784;17357;17748;17918;18174;18439;18607;19264;19349;20296;20307;20529;21803;22041;22042;22215;27057;54411;58800;65113;66168;67972;70495;72828;74772;77573;110213;217893;224088;233489;238871;240283;331004	Ccl8;Fxyd2;Cp;Tfrc;Ccl2;Grn;P2rx7;Atp6v0a1;Slc31a1;Slc9a9;Hmox1;Myo5a;Vps33a;Atp6v1b2;Pacs2;Atp13a2;Ncoa4;Ccr1;Lamp2;Ube3a;Pde4d;Lamp1;Ubash3b;Anxa6;Atp6v1a;Slc11a2;Aplp2;Diaph1;Hif1a;App;Atp2b1;Atp6ap1;Dmxl1;Atp1a1;Ndfip1;Pdpk1;Atp6ap2;Rab7;Grina;Atp13a3;Atp2a2;Trpm7;Trf;Tmbim6;Picalm;Hfe;Marcksl1;Atp1b3;Tgfb1;B2m;Ptprc;Mt1
GO:0043066	negative regulation of apoptotic process	http://amigo.geneontology.org/amigo/term/GO:0043066	968	79	40.3591	1.95743	7.4775e-09	3.73548e-07	11652;11669;11796;11848;12273;12387;12402;12494;12633;12978;13132;13205;13618;13649;14083;14130;14456;14605;14679;14775;14815;14824;15251;15259;15275;15368;15937;16000;16195;16412;16443;16880;16971;16974;17210;17246;17289;17311;17395;17748;18128;18145;18186;18607;18950;19141;19317;19697;19766;19877;20440;21937;22027;22042;26388;26889;50873;53603;56312;57438;58810;66168;66629;67579;67784;71648;721…	Mmp9;Tslp;Ednrb;Gas6;Igf1;Tfrc;Niban2;Grn;Nrp1;Lifr;Mdm2;Fcgr2b;Arhgap10;Ptk2;Cln8;Rnf144b;Ripk1;Aldh2;Lrp6;Plxnd1;Hmox1;Ddx3x;Snx6;Ifi202b;Cd38;Gnai3;Cbl;Hk1;St6gal1;Prkn;Mertk;Sgk3;Tsc22d3;Ier3;Stk40;Hipk3;Akt2;Arrb1;Rasa1;Qki;Npc1;Tnfrsf1a;Il6st;Pttg1ip;Itsn1;Optn;Egfr;Notch1;Kitl;C5ar1;Lrp1;Dab2;Hif1a;Cpeb4;Rela;Csf1r;Itgb1;Birc3;Rock1;Marchf7;Pnp;Ivns1abp;Foxp1;Pdpk1;Cflar;Grina;Golph3;Pdxk;…
GO:0002221	pattern recognition receptor signaling pathway	http://amigo.geneontology.org/amigo/term/GO:0002221	255	33	10.6318	3.1039	7.79636e-09	3.8736e-07	11820;12363;12491;13205;14133;15950;15951;16784;18081;18607;19697;20128;21898;26388;54445;58185;59079;67245;68585;70572;71586;73914;78781;80913;81702;110651;140792;217069;226691;231655;381308;503610;100040462	Fcna;Colec12;Cd36;Irak3;Tlr4;Mndal;Oasl1;Ifi211;Ifi204;Ifi207;Ddx3x;Rsad2;Ifi202b;Ifi203;Zdhhc18;Trim25;Pum2;Ipo5;Lamp2;Rps6ka3;Trim30a;Zc3hav1;Ifih1;App;Rela;Peli1;Pdpk1;Ankrd17;Erbin;Unc93b1;Casp4;Rtn4;Ninj1
GO:0044000	movement in host	http://amigo.geneontology.org/amigo/term/GO:0044000	146	24	6.08723	3.94268	8.30946e-09	4.10622e-07	13030;13858;14456;16337;16852;17069;18145;18186;18550;18711;19349;19775;20128;20479;20612;30960;66141;67166;69165;75608;80876;170779;217069;330192	Cd209d;Cd209b;Gas6;Siglec1;Nrp1;Pikfyve;Eps15;Ly6e;Lgals1;Trim25;Ctsb;Npc1;Ifitm2;Ifitm3;Vps4b;Trim30a;Furin;Insr;Arl8b;Xpr1;Vapa;Rab7;Chmp4b;Vps37b
GO:0006508	proteolysis	http://amigo.geneontology.org/amigo/term/GO:0006508	1453	106	60.5804	1.74974	8.41886e-09	4.13791e-07	11490;11502;11820;12330;12363;12387;12388;12402;12628;12633;12751;13030;13032;13033;13039;13132;13205;13601;13809;14083;14456;14673;14775;14824;14897;15216;17155;17246;17395;18439;18550;18571;18624;18749;18858;19025;19141;19359;19878;20194;20479;20719;20844;21803;22027;22215;23802;23887;26388;27362;50754;50873;52377;54473;56312;56486;56726;57438;59044;65113;65114;66054;66105;66552;66616;67245;704…	Mmp9;Enpep;Rcn3;Gas6;Ecm1;Ldlrad3;Cfh;Serpinb6a;Adam15;Mindy1;Wwp1;Tollip;Grn;Rnf150;Cndp2;Mdm2;Ggt5;Ptk2;Prkacb;Rnf144b;P2rx7;Sh3bgrl;Stam;Ddx3x;Ifi202b;Adam9;Erap1;Fam111a;S100a10;Ctsd;Cbl;Atp13a2;Rock2;Prcp;Prkn;Dtx3l;Dpp7;Trim25;Snx9;Marchf6;Ctnnd1;Erlin1;Arrb1;Ctsb;Ophn1;Mindy2;Fbxw7;Cacul1;Pepd;Clec4a3;Man1a;Usp24;Ube3a;Pmp22;Trib1;Vps4b;Rnf185;Pdcd6ip;Furin;Tpp1;Dnajb9;Ern1;Rad23b;Usp32;Vp…
GO:0050790	regulation of catalytic activity	http://amigo.geneontology.org/amigo/term/GO:0050790	468	48	19.5125	2.45996	8.86939e-09	4.33604e-07	11848;12273;12492;12928;13205;13601;14083;14182;14456;14824;15259;16971;18003;18128;18519;18538;19264;19271;19765;19878;20719;21898;22695;26388;29815;50754;51810;52377;56442;66616;66687;68652;72349;73914;74772;75974;78832;78943;94245;98732;109689;110213;140570;211770;227801;232341;233489;237782	Rcn3;Fgfr1;Gas6;Ecm1;Serpinb6a;Bcar3;Grn;Irak3;Tlr4;Ptk2;Nedd9;Ddx3x;Ifi202b;Atp13a2;Rock2;Snx9;Plxnb2;Crk;Hipk3;Arrb1;Rab3gap2;Kat2b;Fbxw7;Cacul1;Dusp3;Zfp36;Smcr8;Dtnbp1;Trib1;Notch1;C5ar1;Serinc1;Ern1;Lrp1;Tab2;Ralbp1;Dock11;Tbc1d15;Wnk1;Dennd1a;Scarb2;Hnrnpu;Tmbim6;Picalm;Pcna;Ptprj;Rhoa;Ptprc
GO:0032640	tumor necrosis factor production	http://amigo.geneontology.org/amigo/term/GO:0032640	206	29	8.58882	3.37648	9.40238e-09	4.54797e-07	11820;12491;12523;12978;14456;16000;16423;16956;19204;19264;19271;19766;20128;20296;20848;21803;21898;21937;22695;56490;69165;71586;73914;74048;99371;108655;214855;217203;269799	Cd209b;Gas6;Igf1;Clec4a1;Ccl2;Cd36;Tmem106a;Irak3;Lpl;Tlr4;Ripk1;Arfgef2;Tnfrsf1a;Zfp36;Stat3;Trim30a;Arid5a;Ifih1;App;Cd47;Csf1r;Zbtb20;Vsir;Foxp1;Cd84;Ptafr;Ptprj;Tgfb1;Ptprc
GO:0032680	regulation of tumor necrosis factor production	http://amigo.geneontology.org/amigo/term/GO:0032680	206	29	8.58882	3.37648	9.40238e-09	4.54797e-07	11820;12491;12523;12978;14456;16000;16423;16956;19204;19264;19271;19766;20128;20296;20848;21803;21898;21937;22695;56490;69165;71586;73914;74048;99371;108655;214855;217203;269799	Cd209b;Gas6;Igf1;Clec4a1;Ccl2;Cd36;Tmem106a;Irak3;Lpl;Tlr4;Ripk1;Arfgef2;Tnfrsf1a;Zfp36;Stat3;Trim30a;Arid5a;Ifih1;App;Cd47;Csf1r;Zbtb20;Vsir;Foxp1;Cd84;Ptafr;Ptprj;Tgfb1;Ptprc
GO:0045088	regulation of innate immune response	http://amigo.geneontology.org/amigo/term/GO:0045088	455	47	18.9705	2.47754	1.01587e-08	4.88795e-07	11820;12363;12491;12628;12768;12928;13205;14133;14824;15519;15950;15951;16783;16784;18081;18607;19697;20128;21803;21898;22631;26388;54445;56045;58185;59079;67245;68585;70572;71514;71586;73914;78781;80913;81702;110651;140792;193670;211007;217069;226691;229900;231655;381308;503610;547253;100040462	Fcna;Cfh;Colec12;Cd36;Grn;Gbp7;Irak3;Tlr4;Mndal;Oasl1;Ifi211;Ifi204;Samhd1;Trim41;Ifi207;Ddx3x;Rsad2;Ifi202b;Ifi203;Zdhhc18;Trim25;Crk;Ccr1;Pum2;Ipo5;Lamp2;Rps6ka3;Lamp1;Rnf185;Trim30a;Parp14;Zc3hav1;Ifih1;App;Rela;Peli1;Pdpk1;Ankrd17;Erbin;Unc93b1;Sfpq;Casp4;Ywhaz;Tgfb1;Rtn4;Ninj1;Hsp90aa1
GO:0048646	anatomical structure formation involved in morphogenesis	http://amigo.geneontology.org/amigo/term/GO:0048646	1224	93	51.0326	1.82236	1.12358e-08	5.3779e-07	11490;11502;11848;12267;12273;12387;12491;12508;12540;12628;12633;12978;13601;13809;14083;14182;14645;14674;14775;14824;15200;15251;15257;15368;15442;15463;16412;16414;16423;16480;16600;16848;16974;17258;17395;18019;18081;18128;18129;18186;18187;18472;18550;18607;18711;18749;18858;19058;19108;19274;19317;19324;19664;19697;19877;19878;20296;20307;20336;20351;20479;20529;20742;20848;21413;21803;218…	Mmp9;Enpep;Ccl8;Hpse;Ccl24;Fgfr1;Slc39a12;Ecm1;Cfh;Sema4a;Adam15;Ptprm;Ccl2;Cd36;Emilin2;Hbegf;Grn;Hdac9;Rbpj;Nrp1;Pf4;Ptk2;Prkacb;Nfatc2;Notch2;Pikfyve;Itgb2;Lrp6;Slc31a1;Sbno2;Plxnd1;Hmox1;Nrp2;Prkx;Ppp3r1;Agfg1;Adam9;Erap1;Rab1a;Vps33a;Adgrg6;Cysltr1;C3ar1;Rock2;Rbm15;Prcp;Klf4;Tnfsf13;Sash1;Glul;Plxnb2;Tgfbi;Lfng;Ophn1;Herc1;Fbxw7;Qki;Tnfrsf1a;Stat3;Pmp22;Sptbn1;Vps4b;Notch1;Cd53;Vps13b;Furin…
GO:0071706	tumor necrosis factor superfamily cytokine production	http://amigo.geneontology.org/amigo/term/GO:0071706	209	29	8.7139	3.32801	1.31003e-08	6.20535e-07	11820;12491;12523;12978;14456;16000;16423;16956;19204;19264;19271;19766;20128;20296;20848;21803;21898;21937;22695;56490;69165;71586;73914;74048;99371;108655;214855;217203;269799	Cd209b;Gas6;Igf1;Clec4a1;Ccl2;Cd36;Tmem106a;Irak3;Lpl;Tlr4;Ripk1;Arfgef2;Tnfrsf1a;Zfp36;Stat3;Trim30a;Arid5a;Ifih1;App;Cd47;Csf1r;Zbtb20;Vsir;Foxp1;Cd84;Ptafr;Ptprj;Tgfb1;Ptprc
GO:1903555	regulation of tumor necrosis factor superfamily cytokine production	http://amigo.geneontology.org/amigo/term/GO:1903555	209	29	8.7139	3.32801	1.31003e-08	6.20535e-07	11820;12491;12523;12978;14456;16000;16423;16956;19204;19264;19271;19766;20128;20296;20848;21803;21898;21937;22695;56490;69165;71586;73914;74048;99371;108655;214855;217203;269799	Cd209b;Gas6;Igf1;Clec4a1;Ccl2;Cd36;Tmem106a;Irak3;Lpl;Tlr4;Ripk1;Arfgef2;Tnfrsf1a;Zfp36;Stat3;Trim30a;Arid5a;Ifih1;App;Cd47;Csf1r;Zbtb20;Vsir;Foxp1;Cd84;Ptafr;Ptprj;Tgfb1;Ptprc
GO:0062207	regulation of pattern recognition receptor signaling pathway	http://amigo.geneontology.org/amigo/term/GO:0062207	161	25	6.71263	3.72433	1.3439e-08	6.33294e-07	11820;12363;12491;13205;15950;15951;16784;18081;18607;20128;21898;26388;58185;59079;67245;68585;73914;78781;80913;81702;226691;231655;381308;503610;100040462	Cd36;Irak3;Tlr4;Mndal;Oasl1;Ifi211;Ifi204;Ifi207;Ddx3x;Rsad2;Ifi202b;Ifi203;Zdhhc18;Pum2;Lamp2;Trim30a;Zc3hav1;App;Peli1;Pdpk1;Ankrd17;Erbin;Casp4;Rtn4;Ninj1
GO:0071674	mononuclear cell migration	http://amigo.geneontology.org/amigo/term/GO:0071674	185	27	7.71327	3.50046	1.39439e-08	6.5372e-07	11820;11848;12267;12273;12540;12768;12928;12978;13601;13860;14083;14456;16423;18003;18081;19141;19271;20296;20305;20306;20307;20308;21803;56221;76763;105722;232341	Ccl8;Ccl24;Gas6;Ccl6;Ecm1;Ccl9;Ccl7;Ccl2;Ptk2;Eps8;Nedd9;C3ar1;Crk;Mospd2;Ccr1;C5ar1;App;Cd47;Csf1r;Wnk1;Ano6;Lgmn;Ptprj;Tgfb1;Rhoa;Cdc42;Ninj1
GO:0051129	negative regulation of cellular component organization	http://amigo.geneontology.org/amigo/term/GO:0051129	747	65	31.1449	2.08702	1.58691e-08	7.40178e-07	11848;12010;12343;12494;12540;12633;13132;13205;13367;13430;13589;13860;14083;14130;14775;15381;15937;15950;15951;16000;16412;16423;16784;16852;16971;17246;18128;18186;18472;18519;18858;19055;19230;19877;19878;20128;20351;20742;21803;21937;22042;22215;23970;26388;26949;50873;51810;53378;54004;56312;57438;63985;65114;68420;68585;69710;73914;94245;216742;216965;226691;233489;237782;381308;100040462	Igf1;Sema4a;Tfrc;Irak3;Nrp1;Vat1;Mdm2;Fcgr2b;Mndal;Ifi211;Ifi204;Ptk2;Arap1;Eps8;Ifi207;Ddx3x;Ifi202b;Cd38;Ifi203;Lgals1;Twf1;Rock2;Prkn;Gmfb;Ier3;Fnip1;Kat2b;Ankrd13a;Tnfrsf1a;Lamp2;Smcr8;Ube3a;Pmp22;Sptbn1;Dtnbp1;Notch1;Trim30a;Pacsin2;Lrp1;Diaph1;Vps35;Dab2;Diaph2;Taok1;Sdcbp;Dnm2;Cd47;Itgb1;Pafah1b1;Mapre1;Rock1;Marchf7;Cflar;Capza2;Hnrnpu;Ppp3ca;Nupr1;Picalm;Gpx1;Tgfb1;Hnrnpc;Rtn4;Rhoa;Cdc42…
GO:0051248	negative regulation of protein metabolic process	http://amigo.geneontology.org/amigo/term/GO:0051248	653	59	27.2257	2.16707	1.9857e-08	9.21485e-07	12387;12523;13205;13601;13618;13649;13684;14456;14586;15200;15216;15259;16000;16210;16337;16432;17246;18519;18550;18733;19025;19264;19271;19290;19317;19697;19877;20719;21803;22436;22695;26388;50873;52468;53872;54401;57438;65114;67579;68585;70834;72349;73914;74480;78943;84092;94190;98496;109689;117198;215653;224650;225131;232341;233489;237782;238871;242248;547253	Gfra2;Ednrb;Gas6;Igf1;Ecm1;Samd4;Bank1;Serpinb6a;Xdh;Hbegf;Irak3;Mdm2;Rassf2;Ctdsp2;Pirb;Ddx3x;Ifi202b;Prkn;Hipk3;Eif4e;Arrb1;Kat2b;Ophn1;Qki;Dusp3;Zfp36;Caprin1;Smcr8;Pde4d;Egfr;Furin;Ern1;Parp14;Vps35;Pura;Insr;Cpeb4;Rela;Usp8;Anks1;Pid1;Rock1;Marchf7;Ivns1abp;Cd84;Wnk1;Wac;Impact;Ctnnb1;Ywhab;Picalm;Ptprj;Hfe;Spag9;Tgfb1;Ctsa;Rtn4;Itm2b;Ptprc
GO:0002758	innate immune response-activating signaling pathway	http://amigo.geneontology.org/amigo/term/GO:0002758	266	33	11.0904	2.97554	2.23037e-08	1.0298e-06	11820;12363;12491;13205;14133;15950;15951;16784;18081;18607;19697;20128;21898;26388;54445;58185;59079;67245;68585;70572;71586;73914;78781;80913;81702;110651;140792;217069;226691;231655;381308;503610;100040462	Fcna;Colec12;Cd36;Irak3;Tlr4;Mndal;Oasl1;Ifi211;Ifi204;Ifi207;Ddx3x;Rsad2;Ifi202b;Ifi203;Zdhhc18;Trim25;Pum2;Ipo5;Lamp2;Rps6ka3;Trim30a;Zc3hav1;Ifih1;App;Rela;Peli1;Pdpk1;Ankrd17;Erbin;Unc93b1;Casp4;Rtn4;Ninj1
GO:0019079	viral genome replication	http://amigo.geneontology.org/amigo/term/GO:0019079	120	21	5.0032	4.19731	2.286e-08	1.05018e-06	13205;14456;15950;15951;18128;20307;23983;24014;30960;50873;58185;66141;71586;78781;80876;107373;226691;229900;231655;381308;100040462	Ccl8;Gas6;Rnasel;Gbp7;Mndal;Oasl1;Ifi211;Ifi204;Ifi207;Ddx3x;Rsad2;Fam111a;Ifi203;Prkn;Ifitm2;Ifitm3;Notch1;Zc3hav1;Ifih1;Vapa;Pcbp1
GO:0048268	clathrin coat assembly	http://amigo.geneontology.org/amigo/term/GO:0048268	19	9	0.792173	11.3612	2.30655e-08	1.05433e-06	11764;13132;13429;13858;67300;71770;215114;218503;233489	Dnm1;Ap1b1;Eps15;Hip1;Dab2;Fcho2;Ap2b1;Picalm;Cltc
GO:0032635	interleukin-6 production	http://amigo.geneontology.org/amigo/term/GO:0032635	166	25	6.92109	3.61215	2.5221e-08	1.14144e-06	11820;12491;12523;14456;16172;16194;16423;16956;18439;19204;19697;20128;20848;21803;21898;21937;53603;54445;56490;71586;73914;109689;214855;217203;242248	Tslp;Gas6;Bank1;Cd36;Tmem106a;Irak3;Lpl;Tlr4;P2rx7;Il6ra;Arrb1;Tnfrsf1a;Stat3;Trim30a;Arid5a;Ifih1;Il17ra;App;Rela;Cd47;Zbtb20;Cd84;Ptafr;Unc93b1;Tgfb1
GO:0032675	regulation of interleukin-6 production	http://amigo.geneontology.org/amigo/term/GO:0032675	166	25	6.92109	3.61215	2.5221e-08	1.14144e-06	11820;12491;12523;14456;16172;16194;16423;16956;18439;19204;19697;20128;20848;21803;21898;21937;53603;54445;56490;71586;73914;109689;214855;217203;242248	Tslp;Gas6;Bank1;Cd36;Tmem106a;Irak3;Lpl;Tlr4;P2rx7;Il6ra;Arrb1;Tnfrsf1a;Stat3;Trim30a;Arid5a;Ifih1;Il17ra;App;Rela;Cd47;Zbtb20;Cd84;Ptafr;Unc93b1;Tgfb1
GO:0033993	response to lipid	http://amigo.geneontology.org/amigo/term/GO:0033993	962	77	40.109	1.91977	2.69606e-08	1.21416e-06	11303;11490;11502;11848;11928;12010;12192;12193;12363;12387;12402;12491;12494;12523;12633;12846;12894;13039;13132;13618;13649;13684;14775;14815;14824;15368;15926;16000;16600;16889;16956;16974;17246;17533;17977;18128;18145;18439;18538;19204;19697;19878;20128;20296;20479;20848;21391;21803;21813;21898;22042;22215;22695;51810;56615;56744;59079;67040;67245;68652;70097;73914;77128;98496;108655;110651;2…	Ednrb;Mrc1;Igf1;Pde2a;Gramd1b;Tfrc;Adam15;Ccl2;Cd36;Sgms1;Grn;Irak3;Mdm2;Lpl;Tlr4;Pf4;P2rx7;Tbxas1;Cpt1a;Trim41;Lrp6;Sbno2;Hmox1;Adam9;Cd38;Cbl;Ncoa1;Crebrf;Zfp36l1;Rock2;Abca1;Klf4;Sash1;Trim25;Lipa;Eif4e;Insig1;Npc1;Zfp36;Idh1;Stat3;Ddx17;Rps6ka3;Ube3a;Pde4d;Trib1;Egfr;Vps4b;Notch1;Zfp36l2;Trim30a;Arid5a;Dab2;Tab2;Tgfbr2;Rela;Ctsl;Pid1;Atp1a1;Peli1;Foxp1;Cd84;Ptafr;Cflar;Erbin;Mgst1;Hnrnpu;Ctnn…
GO:0048660	regulation of smooth muscle cell proliferation	http://amigo.geneontology.org/amigo/term/GO:0048660	191	27	7.96343	3.3905	2.78094e-08	1.24624e-06	11848;12267;12387;12846;13649;14083;14673;14674;14679;15200;15251;15368;16000;16194;16600;17246;17395;19204;21803;21813;21898;59027;78943;108655;211770;233571;238871	Mmp9;Igf1;Hbegf;Mdm2;Tlr4;Ptk2;Hmox1;Il6ra;Gnai3;C3ar1;Nampt;Klf4;Pde4d;Trib1;Egfr;Ern1;Hif1a;Tgfbr2;Foxp1;Ptafr;Gna12;Ctnnb1;Gna13;P2ry6;Comt;Tgfb1;Rhoa
GO:0007041	lysosomal transport	http://amigo.geneontology.org/amigo/term/GO:0007041	111	20	4.62796	4.32156	2.95757e-08	1.31893e-06	11736;14824;16783;16889;16971;18145;19349;20479;50873;65114;67095;67166;69582;73122;74772;75608;76742;77573;209200;353047	Grn;Plekhm1;Tgfbrap1;Snx27;Vps33a;Atp13a2;Prkn;Dtx3l;Lipa;Npc1;Ankfy1;Lamp1;Vps4b;Lrp1;Trak1;Vps35;Arl8b;Rab7;Plekhm2;Chmp4b
GO:0071675	regulation of mononuclear cell migration	http://amigo.geneontology.org/amigo/term/GO:0071675	122	21	5.08659	4.12851	3.08833e-08	1.37056e-06	11820;11848;12267;12273;12768;12928;12978;13601;14083;14456;16423;18003;18081;19141;19271;20296;20306;21803;76763;105722;232341	Gas6;Ecm1;Ccl7;Ccl2;Ptk2;Nedd9;C3ar1;Crk;Mospd2;Ccr1;C5ar1;App;Cd47;Csf1r;Wnk1;Ano6;Lgmn;Ptprj;Tgfb1;Rhoa;Ninj1
GO:0048771	tissue remodeling	http://amigo.geneontology.org/amigo/term/GO:0048771	205	28	8.54713	3.27595	3.29424e-08	1.45488e-06	12387;12402;12494;12751;12978;13649;15251;16000;16889;16971;16974;17246;17312;17395;18129;18439;19055;19349;19664;19877;19878;20296;22041;22042;72828;215653;319939;353047	Mmp9;Clec10a;Igf1;Tfrc;Ccl2;Rbpj;Mdm2;Plekhm1;Rassf2;P2rx7;Notch2;Lrp6;Cd38;Cbl;Rock2;Lipa;Ubash3b;Egfr;Tpp1;Lrp1;Hif1a;Csf1r;Rock1;Rab7;Ppp3ca;Tns3;Trf;Ctnnb1
GO:0071375	cellular response to peptide hormone stimulus	http://amigo.geneontology.org/amigo/term/GO:0071375	326	37	13.592	2.72218	3.44567e-08	1.51444e-06	11652;12192;12387;12928;13033;14083;14245;16000;16337;16956;17118;17187;17246;17918;17977;18519;18607;19055;19262;19271;19697;19877;19878;20296;20848;21803;29815;67972;69178;79221;93896;98496;104215;106572;231070;237542;329877	Igf1;Lpin1;Ccl2;Bcar3;Hdac9;Mdm2;Lpl;Ptk2;Dennd4c;Glp2r;Myo5a;Rab31;Ctsd;Ncoa1;Zfp36l1;Max;Rock2;Crk;Insig1;Akt2;Kat2b;Stat3;Atp2b1;Insr;Ptpra;Rhoq;Rela;Osbpl8;Pid1;Rock1;Pdpk1;Snx5;Ppp3ca;Ctnnb1;Ptprj;Marcks;Tgfb1
GO:0044089	positive regulation of cellular component biogenesis	http://amigo.geneontology.org/amigo/term/GO:0044089	520	50	21.6805	2.30622	3.54967e-08	1.55268e-06	11303;11848;12363;12491;12540;13205;13424;13430;13589;13860;14544;15519;16423;18186;18439;18571;19271;19349;19877;19878;20194;20351;20479;20844;21803;21898;22042;23881;53378;53872;56193;56221;66616;66713;69150;69710;74383;74772;75974;98732;104215;207278;209131;211401;215449;216742;231464;235072;329679;353047	Ccl24;Gda;Sema4a;Tfrc;Cd36;Snx30;Nrp1;Tlr4;Plekhm1;Mtss1;Arap1;Eps8;P2rx7;Stam;Ddx3x;S100a10;Atp13a2;Snx4;Rock2;Abca1;Fnip2;Snx9;Fnip1;Rab3gap2;G3bp2;Caprin1;Septin7;Vps4b;Pdcd6ip;Dync1h1;Cnot6l;Rhoq;Rap1b;Sdcbp;Ubap2l;Dnm2;Cd47;Mapre1;Fchsd2;Rock1;Dock11;Actr2;Rab7;Casp4;Ptprj;Plek;Tgfb1;Rhoa;Cdc42;Hsp90aa1
GO:0071407	cellular response to organic cyclic compound	http://amigo.geneontology.org/amigo/term/GO:0071407	536	51	22.3476	2.28212	3.63046e-08	1.58046e-06	11303;11652;11820;11848;11928;12192;12193;12387;12846;13132;13367;13430;13649;13684;14276;14679;14815;15465;16000;16480;16600;16974;17246;18145;18439;19204;19878;20296;20501;20848;21803;22027;22215;22695;51810;65114;66629;67040;71586;77128;78781;94245;99929;108655;140792;207728;215449;231070;233571;235283;238871	Folr2;Igf1;Pde2a;Gramd1b;Colec12;Ccl2;Slc16a1;Mdm2;P2rx7;Lrp6;Hrh1;Gnai3;Crebrf;Zfp36l1;Rock2;Abca1;Klf4;Eif4e;Insig1;Akt2;Npc1;Zfp36;Stat3;Ddx17;Ube3a;Tiparp;Pde4d;Dtnbp1;Egfr;Zfp36l2;Diaph1;Vps35;Dab2;Zc3hav1;Ifih1;App;Jup;Rap1b;Dnm2;Atp1a1;Foxp1;Ptafr;Golph3;Hnrnpu;Hsp90b1;Ctnnb1;Nr3c1;P2ry6;Comt;Tgfb1;Rhoa
GO:0003013	circulatory system process	http://amigo.geneontology.org/amigo/term/GO:0003013	554	52	23.0981	2.25127	4.1528e-08	1.79928e-06	11820;11848;11928;11938;12267;12491;12494;12540;12846;13618;13649;13809;14083;14247;14456;14673;14674;14679;14775;14815;15200;15251;15368;15465;15519;15937;16412;16480;16971;17246;17258;18519;19204;19271;19274;19877;19878;21391;21803;21834;24136;58861;59027;67972;69178;70495;72461;93757;207728;232341;238871;246707	Enpep;Ednrb;Gas6;Pde2a;Ptprm;Cd36;Emilin2;Hbegf;Mdm2;Ptk2;Thrb;Tbxas1;Hmox1;Hrh1;Cd38;Gnai3;Cysltr1;C3ar1;Nampt;Rock2;Prcp;Ier3;Kat2b;Pde4d;Egfr;Fli1;Lrp1;Hif1a;App;Atp2b1;Jup;Itgb1;Rock1;Immp2l;Atp1a1;Atp6ap2;Ptafr;Wnk1;Snx5;Atp2a2;Gna12;Zeb2;Gna13;Nr3c1;Ptprj;Gpx1;Comt;Tgfb1;Mef2a;Rhoa;Cdc42;Hsp90aa1
GO:0010632	regulation of epithelial cell migration	http://amigo.geneontology.org/amigo/term/GO:0010632	233	30	9.71454	3.08815	4.18996e-08	1.80682e-06	11502;11848;14083;14182;14645;14824;15200;15251;15368;16000;16480;16600;17395;18128;18186;18607;19141;19274;19878;20351;21803;21813;50754;53869;68585;68750;70097;72461;79221;108655	Mmp9;Fgfr1;Igf1;Sema4a;Ptprm;Hbegf;Grn;Hdac9;Nrp1;Ptk2;Hmox1;Adam9;Rock2;Prcp;Klf4;Sash1;Glul;Fbxw7;Rab11a;Notch1;Hif1a;Jup;Tgfbr2;Rreb1;Foxp1;Pdpk1;Lgmn;Tgfb1;Rtn4;Rhoa
GO:1904018	positive regulation of vasculature development	http://amigo.geneontology.org/amigo/term/GO:1904018	171	25	7.12956	3.50653	4.60945e-08	1.97838e-06	12267;12273;13601;14824;15251;15368;16412;16414;16480;16600;17395;18081;18186;18607;20848;21803;21813;21937;56221;58861;70097;80898;232341;246707;277468	Mmp9;Ccl24;Slc39a12;Ecm1;Emilin2;Grn;Nrp1;Itgb2;Hmox1;Erap1;Cysltr1;C3ar1;Klf4;Sash1;Tnfrsf1a;Stat3;C5ar1;Hif1a;Jup;Tgfbr2;Itgb1;Pdpk1;Wnk1;Tgfb1;Ninj1
GO:0008015	blood circulation	http://amigo.geneontology.org/amigo/term/GO:0008015	525	50	21.889	2.28425	4.81155e-08	2.05548e-06	11820;11848;11928;11938;12267;12494;12540;12846;13618;13649;13809;14083;14247;14456;14673;14674;14679;14775;14815;15200;15251;15368;15465;15519;15937;16412;16480;17246;17258;18519;19204;19271;19274;19877;19878;21391;21803;21834;24136;58861;59027;67972;69178;70495;72461;93757;207728;232341;238871;246707	Enpep;Ednrb;Gas6;Pde2a;Ptprm;Emilin2;Hbegf;Mdm2;Ptk2;Thrb;Tbxas1;Hmox1;Hrh1;Cd38;Gnai3;Cysltr1;C3ar1;Nampt;Rock2;Prcp;Ier3;Kat2b;Pde4d;Egfr;Fli1;Hif1a;App;Atp2b1;Jup;Itgb1;Rock1;Immp2l;Atp1a1;Atp6ap2;Ptafr;Wnk1;Snx5;Atp2a2;Gna12;Zeb2;Gna13;Nr3c1;Ptprj;Gpx1;Comt;Tgfb1;Mef2a;Rhoa;Cdc42;Hsp90aa1
GO:0014070	response to organic cyclic compound	http://amigo.geneontology.org/amigo/term/GO:0014070	976	77	40.6927	1.89223	4.94455e-08	2.10247e-06	11303;11502;11520;11652;11669;11820;11848;11928;12192;12193;12387;12402;12491;12494;12633;12846;12894;13039;13132;13367;13430;13618;13649;13684;14276;14679;14775;14815;14824;15465;15519;15926;16000;16010;16480;16600;16889;16974;17246;17311;17977;18145;18439;18538;19204;19697;19878;20296;20501;20848;21803;21813;22027;22215;22695;51810;56744;65114;66629;67040;67245;71586;73914;77128;78781;94245;999…	Folr2;Ednrb;Igf1;Igfbp4;Pde2a;Gramd1b;Colec12;Plin2;Ccl2;Cd36;Slc16a1;Grn;Irak3;Mdm2;Pf4;P2rx7;Cpt1a;Aldh2;Lrp6;Hrh1;Adam9;Cd38;Gnai3;Cbl;Ncoa1;Crebrf;Zfp36l1;Rock2;Abca1;Klf4;Trim25;Lipa;Eif4e;Insig1;Akt2;Mat2a;Npc1;Zfp36;Idh1;Stat3;Ddx17;Ube3a;Tiparp;Pde4d;Dtnbp1;Egfr;Kitl;Zfp36l2;Diaph1;Vps35;Dab2;Zc3hav1;Ifih1;App;Jup;Tgfbr2;Rap1b;Dnm2;Rela;Ctsl;Atp1a1;Peli1;Foxp1;Ptafr;Cflar;Golph3;Hnrnpu;Hs…
GO:0032731	positive regulation of interleukin-1 beta production	http://amigo.geneontology.org/amigo/term/GO:0032731	65	15	2.71007	5.53492	5.18145e-08	2.193e-06	11820;12363;12491;15275;15950;15951;16956;18439;19697;20848;21898;217203;226691;381308;100040462	Cd36;Tmem106a;Lpl;Tlr4;Mndal;Ifi211;Ifi204;P2rx7;Ifi207;Ifi203;Hk1;Stat3;App;Rela;Casp4
GO:0008284	positive regulation of cell population proliferation	http://amigo.geneontology.org/amigo/term/GO:0008284	1049	81	43.7363	1.85201	5.47739e-08	2.30757e-06	11652;12267;12273;12387;12494;12540;12633;12978;13601;13618;13649;14083;14182;14276;14456;14645;14679;14824;15200;15251;15257;15368;15442;16000;16194;16195;16337;16412;16423;16880;16974;17246;17311;17357;17395;18019;18128;18129;18607;18950;19055;19141;19204;19264;19290;19664;19697;20238;20296;20440;20848;21803;21813;21834;21898;22041;22042;29815;51810;53378;53603;54635;56221;57438;58861;59027;672…	Mmp9;Tslp;Folr2;Hpse;Ednrb;Ccl24;Fgfr1;Gas6;Pdgfc;Igf1;Ecm1;Tfrc;Ccl2;Bcar3;Hbegf;Grn;Rbpj;Lifr;Mdm2;Tlr4;Ptk2;Thrb;Nfatc2;Notch2;Lrp6;Hmox1;Il6ra;Cd38;Gnai3;Cysltr1;C3ar1;Nampt;St6gal1;Atxn1;Tnfsf13;Glul;Akt2;Arrb1;Rasa1;Cacul1;Il6st;Stat3;Optn;Pde4d;Egfr;Notch1;Kitl;Hipk1;C5ar1;Ern1;Hif1a;Cnot6l;Pura;Insr;Tgfbr2;Sdcbp;Rela;Cd47;Csf1r;Itgb1;Pid1;Marchf7;Pnp;Peli1;Rreb1;Foxp1;Pdpk1;Ptafr;Cflar;Hn…
GO:0018193	peptidyl-amino acid modification	http://amigo.geneontology.org/amigo/term/GO:0018193	640	57	26.6837	2.13613	5.72016e-08	2.39879e-06	11652;11820;12387;12388;12491;12978;13649;14083;14182;14423;15200;15259;16000;16194;16195;16412;16414;16589;17311;18003;18087;18186;18519;18711;19108;19264;19271;19386;19697;19766;19878;21803;21898;21937;22042;29815;50754;53603;54473;54635;71586;75965;98878;108099;109689;110052;210530;215653;216742;218397;224454;232341;238871;242248;329679;503610;547253	Tslp;Fgfr1;Pdgfc;Igf1;Tfrc;Bank1;Cd36;Bcar3;Tollip;Hbegf;Nrp1;Tlr4;Ptk2;Rassf2;Ripk1;Pikfyve;Itgb2;Nedd9;Prkx;Il6ra;Zdhhc20;Prkag2;Ehd4;Zdhhc18;Rock2;Fnip2;Ctnnd1;Hipk3;Akt2;Arrb1;Fnip1;Kat2b;Rasa1;Uhmk1;Fbxw7;Tnfrsf1a;Il6st;Pde4d;Egfr;Kitl;Nktr;Ranbp2;P3h2;Parp14;Ifih1;App;Rela;Csf1r;Zdhhc14;Itgb1;Dek;Galnt1;Wnk1;Ctnnb1;Ptprj;Tgfb1;Ptprc
GO:0031589	cell-substrate adhesion	http://amigo.geneontology.org/amigo/term/GO:0031589	348	38	14.5093	2.61901	6.30599e-08	2.63239e-06	11490;11502;11848;12387;12491;12540;12928;13132;13430;14083;14456;15442;16412;16414;16480;16852;16971;17118;17289;18003;18081;18128;18186;18607;19108;19262;19271;19324;19877;20194;20440;22288;22793;58800;68750;72349;108101;218397	Hpse;Gas6;Adam15;Cd36;Nrp1;Ptk2;Itgb2;Nedd9;Prkx;Adam9;S100a10;Rab1a;Lgals1;St6gal1;Mertk;Crk;Rasa1;Zyx;Dusp3;Notch1;Lrp1;Dab2;Jup;Ptpra;Dnm2;Itgb1;Rock1;Rreb1;Pdpk1;Trpm7;Ctnnb1;Utrn;Ptprj;Fermt3;Marcks;Rhoa;Cdc42;Ninj1
GO:1901184	regulation of ERBB signaling pathway	http://amigo.geneontology.org/amigo/term/GO:1901184	66	15	2.75176	5.45106	6.44974e-08	2.68016e-06	12402;13649;17395;19141;19248;19271;19349;19664;21803;68585;69178;72349;215114;217344;227333	Mmp9;Rbpj;Ptpn12;Hip1;Cbl;Dusp3;Egfr;Dgkd;Rhbdf2;Rab7;Snx5;Lgmn;Ptprj;Tgfb1;Rtn4
GO:0048659	smooth muscle cell proliferation	http://amigo.geneontology.org/amigo/term/GO:0048659	199	27	8.29697	3.2542	6.65672e-08	2.75365e-06	11848;12267;12387;12846;13649;14083;14673;14674;14679;15200;15251;15368;16000;16194;16600;17246;17395;19204;21803;21813;21898;59027;78943;108655;211770;233571;238871	Mmp9;Igf1;Hbegf;Mdm2;Tlr4;Ptk2;Hmox1;Il6ra;Gnai3;C3ar1;Nampt;Klf4;Pde4d;Trib1;Egfr;Ern1;Hif1a;Tgfbr2;Foxp1;Ptafr;Gna12;Ctnnb1;Gna13;P2ry6;Comt;Tgfb1;Rhoa
GO:0002833	positive regulation of response to biotic stimulus	http://amigo.geneontology.org/amigo/term/GO:0002833	408	42	17.0109	2.46901	6.88475e-08	2.83515e-06	11820;12363;12491;13205;14133;14824;15519;15950;15951;16783;16784;18081;18607;19697;20128;21898;26388;54445;58185;59079;67245;68585;70097;70572;71514;71586;73914;78781;80913;81702;110651;140792;193670;211007;217069;226691;229900;231655;246707;381308;503610;100040462	Fcna;Colec12;Cd36;Emilin2;Grn;Gbp7;Irak3;Tlr4;Mndal;Oasl1;Ifi211;Ifi204;Trim41;Ifi207;Ddx3x;Rsad2;Ifi202b;Ifi203;Zdhhc18;Sash1;Trim25;Pum2;Ipo5;Lamp2;Rps6ka3;Lamp1;Rnf185;Trim30a;Zc3hav1;Ifih1;App;Rela;Peli1;Pdpk1;Ankrd17;Erbin;Unc93b1;Sfpq;Casp4;Rtn4;Ninj1;Hsp90aa1
GO:0048661	positive regulation of smooth muscle cell proliferation	http://amigo.geneontology.org/amigo/term/GO:0048661	117	20	4.87812	4.09994	7.39515e-08	3.03168e-06	12267;13649;14083;14679;15200;15251;15368;16000;16194;17246;17395;19204;21803;21813;21898;59027;78943;108655;233571;238871	Mmp9;Igf1;Hbegf;Mdm2;Tlr4;Ptk2;Hmox1;Il6ra;Gnai3;C3ar1;Nampt;Pde4d;Egfr;Ern1;Hif1a;Tgfbr2;Foxp1;Ptafr;P2ry6;Tgfb1
GO:0038127	ERBB signaling pathway	http://amigo.geneontology.org/amigo/term/GO:0038127	118	20	4.91981	4.0652	8.56145e-08	3.49414e-06	12402;13649;14083;15200;17395;18607;19141;19248;19271;19349;19664;21803;29815;68585;69178;70568;72349;215114;217344;227333	Mmp9;Bcar3;Hbegf;Rbpj;Ptpn12;Ptk2;Hip1;Cbl;Dusp3;Cpne3;Egfr;Dgkd;Rhbdf2;Pdpk1;Rab7;Snx5;Lgmn;Ptprj;Tgfb1;Rtn4
GO:0071496	cellular response to external stimulus	http://amigo.geneontology.org/amigo/term/GO:0071496	367	39	15.3015	2.54878	8.77135e-08	3.54813e-06	11520;11928;12387;12846;13039;13649;14276;14456;14645;15216;15950;15951;16210;16784;16956;17187;17246;17395;17977;18439;18519;19264;19775;21803;21898;21937;22042;22631;54170;56486;67579;67760;108099;192662;207728;216742;226691;381308;100040462	Mmp9;Folr2;Gas6;Pde2a;Tfrc;Plin2;Mdm2;Lpl;Tlr4;Mndal;Ifi211;Ifi204;P2rx7;Ifi207;Ifi203;Ncoa1;Prkag2;Max;Rragc;Glul;Fnip1;Kat2b;Tnfrsf1a;Lamp2;Egfr;Cpeb4;Xpr1;Ctsl;Atp1a1;Impact;Ctnnb1;Hfe;Slc38a2;Ywhaz;Comt;Tgfb1;Arhgdia;Ptprc;Gabarap
GO:0030522	intracellular receptor signaling pathway	http://amigo.geneontology.org/amigo/term/GO:0030522	367	39	15.3015	2.54878	8.77135e-08	3.54813e-06	11848;12363;12491;13132;13205;14815;15950;15951;16000;16784;17977;19697;20128;20148;20848;21834;21898;22215;26388;54445;58185;59079;67040;67245;68585;70572;71586;72461;78781;80913;81702;108655;140792;217069;226691;231655;381308;503610;100040462	Igf1;Colec12;Cd36;Tlr4;Mndal;Oasl1;Ifi211;Ifi204;Thrb;Ifi207;Ddx3x;Rsad2;Ifi202b;Ifi203;Ncoa1;Zdhhc18;Prcp;Trim25;Pum2;Stat3;Ipo5;Ddx17;Lamp2;Ube3a;Trim30a;Dab2;Zc3hav1;Ifih1;Dhrs3;Rela;Peli1;Foxp1;Ankrd17;Erbin;Unc93b1;Nr3c1;Casp4;Rtn4;Rhoa
GO:0097193	intrinsic apoptotic signaling pathway	http://amigo.geneontology.org/amigo/term/GO:0097193	324	36	13.5086	2.66496	9.05458e-08	3.64656e-06	11669;11820;12387;12925;13205;14130;14775;15251;15257;15368;15937;15950;15951;17210;17246;17395;18950;21937;26943;50754;50873;56312;57438;66168;67991;69232;71514;78943;81535;108705;110213;117198;226691;329679;381308;100040462	Mmp9;Sgpp1;Crip1;Mdm2;Fcgr2b;Mndal;Ifi211;Ifi204;Nacc2;Aldh2;Ifi207;Hmox1;Ddx3x;Ifi203;Prkn;Fnip2;Ier3;Fbxw7;Tnfrsf1a;Pttg1ip;Serinc3;Hipk1;Ern1;Hif1a;App;Marchf7;Pnp;Ivns1abp;Qrich1;Grina;Ctnnb1;Nupr1;Tmbim6;Sfpq;Gpx1;Mcl1
GO:0007015	actin filament organization	http://amigo.geneontology.org/amigo/term/GO:0007015	444	44	18.5118	2.37686	1.01036e-07	4.05119e-06	11848;12343;12363;12540;13367;13430;13860;16412;16423;17118;17357;17918;18186;19230;19878;20194;20742;22027;22041;22793;24136;50873;54004;56193;56221;56431;58194;59069;63985;66616;66713;67771;69710;73910;74194;104215;109689;207278;211401;215114;218397;237436;319277;544963	Ccl24;Iqgap2;Nrp1;Mtss1;Arap1;Eps8;Hip1;Myo5a;S100a10;Twf1;Rock2;Prkn;Gmfb;Snx9;Arrb1;Rasa1;Zyx;Sptbn1;Rnd3;Gas2l3;Diaph1;Diaph2;Arhgap18;Rhoq;Dnm2;Washc4;Cd47;Dstn;Itgb1;Fchsd2;Actr2;Capza2;Sh3kbp1;Arpc5;Hsp90b1;Zeb2;Trf;Tpm3;Casp4;Plek;Marcks;Marcksl1;Rhoa;Cdc42
GO:0097242	amyloid-beta clearance	http://amigo.geneontology.org/amigo/term/GO:0097242	35	11	1.45927	7.53803	1.02853e-07	4.10338e-06	11820;12273;12491;16337;16414;16971;19877;20288;53869;67300;233489	Cd36;Itgb2;Msr1;Rab11a;C5ar1;Lrp1;App;Insr;Rock1;Picalm;Cltc
GO:1903900	regulation of viral life cycle	http://amigo.geneontology.org/amigo/term/GO:1903900	142	22	5.92045	3.71593	1.03235e-07	4.10338e-06	13205;15950;15951;16852;17069;18128;18550;20128;24014;58185;66141;71586;78781;80876;107373;217069;226691;229900;231655;330192;381308;100040462	Rnasel;Gbp7;Mndal;Oasl1;Ifi211;Ifi204;Ifi207;Ly6e;Ddx3x;Rsad2;Fam111a;Ifi203;Lgals1;Trim25;Ifitm2;Ifitm3;Notch1;Trim30a;Furin;Zc3hav1;Ifih1;Vps37b
GO:0050792	regulation of viral process	http://amigo.geneontology.org/amigo/term/GO:0050792	166	24	6.92109	3.46766	1.05947e-07	4.19293e-06	13205;15950;15951;16852;17069;18128;18550;19349;20128;22695;24014;58185;66141;71586;78781;80876;107373;217069;226691;229900;231655;330192;381308;100040462	Rnasel;Gbp7;Mndal;Oasl1;Ifi211;Ifi204;Ifi207;Ly6e;Ddx3x;Rsad2;Fam111a;Ifi203;Lgals1;Trim25;Zfp36;Ifitm2;Ifitm3;Notch1;Trim30a;Furin;Zc3hav1;Ifih1;Rab7;Vps37b
GO:0051336	regulation of hydrolase activity	http://amigo.geneontology.org/amigo/term/GO:0051336	217	28	9.04745	3.09479	1.12695e-07	4.44076e-06	12492;12928;13205;13601;14182;14456;14824;16971;18538;19264;19765;19878;20719;26388;29815;52377;66616;66687;74772;75974;98732;109689;110213;140570;227801;232341;233489;237782	Rcn3;Fgfr1;Gas6;Ecm1;Serpinb6a;Bcar3;Grn;Ddx3x;Ifi202b;Atp13a2;Rock2;Snx9;Plxnb2;Crk;Arrb1;Rab3gap2;Smcr8;Lrp1;Ralbp1;Dock11;Tbc1d15;Wnk1;Dennd1a;Scarb2;Tmbim6;Picalm;Pcna;Ptprc
GO:0006935	chemotaxis	http://amigo.geneontology.org/amigo/term/GO:0006935	446	44	18.5952	2.3662	1.14905e-07	4.49083e-06	11652;11820;11848;12267;12273;12768;12928;12978;13618;14083;14182;14456;15200;16172;16414;16971;17395;17524;18003;18081;18128;18186;18187;18711;19141;19204;19271;20296;20305;20306;20307;20308;20351;20440;21803;56221;56744;58861;72349;76763;105722;232341;238871;269608	Mmp9;Ccl8;Ednrb;Ccl24;Plekhg5;Fgfr1;Gas6;Ccl6;Sema4a;Ccl9;Ccl7;Ccl2;Hbegf;Mpp1;Nrp1;Pf4;Ptk2;Pikfyve;Itgb2;Nedd9;Nrp2;Cysltr1;C3ar1;St6gal1;Crk;Akt2;Mospd2;Ccr1;Dusp3;Pde4d;Notch1;C5ar1;Lrp1;Il17ra;App;Csf1r;Ptafr;Wnk1;Ano6;Lgmn;Ptprj;Tgfb1;Rhoa;Ninj1
GO:0051701	biological process involved in interaction with host	http://amigo.geneontology.org/amigo/term/GO:0051701	179	25	7.46311	3.34981	1.14948e-07	4.49083e-06	13030;13858;14456;16337;16852;17069;18145;18186;18550;18711;19349;19775;20128;20479;20612;30960;66141;67166;69165;75608;80876;170779;217069;229900;330192	Cd209d;Cd209b;Gas6;Siglec1;Gbp7;Nrp1;Pikfyve;Eps15;Ly6e;Lgals1;Trim25;Ctsb;Npc1;Ifitm2;Ifitm3;Vps4b;Trim30a;Furin;Insr;Arl8b;Xpr1;Vapa;Rab7;Chmp4b;Vps37b
GO:1902532	negative regulation of intracellular signal transduction	http://amigo.geneontology.org/amigo/term/GO:1902532	540	50	22.5144	2.2208	1.16325e-07	4.5253e-06	11848;12387;13132;13205;13449;13669;14775;15251;15259;16000;16412;16600;16971;17246;17395;18145;18439;18472;18749;19042;19264;19271;19697;19766;21898;22215;22436;22631;50873;54153;57438;66168;69053;71648;72349;73914;97998;108705;109689;110213;117198;192195;207728;215653;216742;227333;235584;238871;242248;319939	Mmp9;Igf1;Pde2a;Dok2;Bank1;Xdh;Irak3;Dusp7;Mdm2;Tlr4;Prkacb;Rassf2;P2rx7;Ripk1;Ddx3x;Deptor;Ppm1a;Klf4;Prkn;Hapstr1;Hipk3;Arrb1;Fnip1;Npc1;Pttg1ip;Dusp3;Optn;Ube3a;Pde4d;Dgkd;Lrp1;Dab2;Hif1a;Rela;Rasa4;Itgb1;Pafah1b1;Marchf7;Ivns1abp;Grina;Tns3;Ctnnb1;Tmbim6;Eif3a;Ptprj;Ywhaz;Gpx1;Ash1l;Rhoa;Ptprc
GO:0042330	taxis	http://amigo.geneontology.org/amigo/term/GO:0042330	448	44	18.6786	2.35564	1.30549e-07	5.05713e-06	11652;11820;11848;12267;12273;12768;12928;12978;13618;14083;14182;14456;15200;16172;16414;16971;17395;17524;18003;18081;18128;18186;18187;18711;19141;19204;19271;20296;20305;20306;20307;20308;20351;20440;21803;56221;56744;58861;72349;76763;105722;232341;238871;269608	Mmp9;Ccl8;Ednrb;Ccl24;Plekhg5;Fgfr1;Gas6;Ccl6;Sema4a;Ccl9;Ccl7;Ccl2;Hbegf;Mpp1;Nrp1;Pf4;Ptk2;Pikfyve;Itgb2;Nedd9;Nrp2;Cysltr1;C3ar1;St6gal1;Crk;Akt2;Mospd2;Ccr1;Dusp3;Pde4d;Notch1;C5ar1;Lrp1;Il17ra;App;Csf1r;Ptafr;Wnk1;Ano6;Lgmn;Ptprj;Tgfb1;Rhoa;Ninj1
GO:0045766	positive regulation of angiogenesis	http://amigo.geneontology.org/amigo/term/GO:0045766	168	24	7.00448	3.42638	1.334e-07	5.14575e-06	12267;12273;13601;14824;15251;15368;16412;16414;16480;16600;17395;18081;18186;18607;20848;21813;21937;56221;58861;70097;80898;232341;246707;277468	Mmp9;Ccl24;Slc39a12;Ecm1;Emilin2;Grn;Nrp1;Itgb2;Hmox1;Erap1;Cysltr1;C3ar1;Klf4;Sash1;Tnfrsf1a;Stat3;C5ar1;Hif1a;Jup;Tgfbr2;Itgb1;Pdpk1;Wnk1;Ninj1
GO:0097529	myeloid leukocyte migration	http://amigo.geneontology.org/amigo/term/GO:0097529	232	29	9.67285	2.99808	1.34417e-07	5.15434e-06	11820;12267;12273;12768;12978;13618;14083;16172;16414;16423;17311;17395;17524;18081;18472;18711;19141;19271;20296;20305;20306;20307;20308;56221;56744;68279;76763;105722;238871	Mmp9;Ccl8;Ednrb;Ccl24;Mcoln2;Ccl6;Ccl9;Ccl7;Ccl2;Mpp1;Pf4;Ptk2;Pikfyve;Itgb2;C3ar1;Mospd2;Ccr1;Pde4d;Kitl;C5ar1;Il17ra;App;Cd47;Csf1r;Pafah1b1;Ano6;Lgmn;Ptprj;Ninj1
GO:0042060	wound healing	http://amigo.geneontology.org/amigo/term/GO:0042060	373	39	15.5516	2.50778	1.3475e-07	5.15434e-06	11749;11848;12491;12628;12633;12928;14083;14456;14674;14775;15200;15251;15368;15442;16000;16194;16412;17289;17312;18129;19128;19271;20194;20296;20479;21898;56193;56744;66395;67166;68750;72461;72828;74145;75608;94245;105722;108101;246707	F13a1;Hpse;Clec10a;Gas6;Pros1;Igf1;Cfh;Ccl2;Cd36;Ahnak;Emilin2;Hbegf;Tlr4;Pf4;Ptk2;Notch2;Hmox1;Il6ra;S100a10;Prcp;Mertk;Crk;Dtnbp1;Ubash3b;Vps4b;Anxa6;Hif1a;Arl8b;Itgb1;Rreb1;Cflar;Ano6;Chmp4b;Gna13;Ptprj;Fermt3;Plek;Gpx1;Rhoa
GO:0033002	muscle cell proliferation	http://amigo.geneontology.org/amigo/term/GO:0033002	273	32	11.3823	2.81139	1.38301e-07	5.26812e-06	11848;12267;12387;12633;12846;13649;14083;14182;14673;14674;14679;15200;15251;15368;16000;16194;16600;17246;17395;18128;19204;19664;20848;21803;21813;21898;59027;78943;108655;211770;233571;238871	Mmp9;Fgfr1;Igf1;Hbegf;Rbpj;Mdm2;Tlr4;Ptk2;Hmox1;Il6ra;Gnai3;C3ar1;Nampt;Klf4;Stat3;Pde4d;Trib1;Egfr;Notch1;Ern1;Hif1a;Tgfbr2;Foxp1;Ptafr;Cflar;Gna12;Ctnnb1;Gna13;P2ry6;Comt;Tgfb1;Rhoa
GO:0060341	regulation of cellular localization	http://amigo.geneontology.org/amigo/term/GO:0060341	1057	80	44.0698	1.8153	1.54231e-07	5.85054e-06	11502;11652;11773;11820;12192;12387;12491;12494;12540;12894;12928;13033;13132;13424;13649;13858;14456;14645;15216;15251;15519;15937;16000;16412;16480;16589;16783;16971;17246;17918;18003;18439;18607;19042;19055;19878;20128;20296;20336;20501;20742;21803;21898;21937;22042;22631;22695;29809;50754;50873;52055;53869;58185;65113;65114;66629;67041;67300;68420;68585;69582;69981;70572;71770;74772;76742;769…	Gas6;Igf1;Rab11fip5;Tfrc;Ccl2;Cd36;Slc16a1;Mdm2;Tlr4;P2rx7;Cpt1a;Ap2m1;Eps15;Snx27;Nedd9;Rsad2;Myo5a;Adam9;Oxct1;Cd38;Ctsd;Tmem30a;Zfp36l1;Atp13a2;Rock2;Ppm1a;Prkn;Dtx3l;Trim25;Ier3;Glul;Crk;Insig1;Akt2;Arrb1;Uhmk1;Fbxw7;Ankrd13a;Tnfrsf1a;Zfp36;Pum2;Ipo5;Lamp1;Rab11a;Sptbn1;Egfr;Trim30a;Lrp1;Vps35;Dab2;Hif1a;Dync1h1;App;Rhbdf2;Jup;Rhoq;Usp8;Rabgap1l;Itgb1;Pid1;Ndfip1;Pdpk1;Golph3;Wnk1;Ap2b1;Exoc4…
GO:0050766	positive regulation of phagocytosis	http://amigo.geneontology.org/amigo/term/GO:0050766	80	16	3.33547	4.79693	1.58713e-07	5.99567e-06	12491;13430;14083;14130;14456;16423;16971;17289;18636;19128;19264;19271;20296;69165;105722;106572	Cd209b;Cfp;Gas6;Pros1;Ccl2;Cd36;Fcgr2b;Ptk2;Rab31;Mertk;Lrp1;Dnm2;Cd47;Ano6;Ptprj;Ptprc
GO:0030155	regulation of cell adhesion	http://amigo.geneontology.org/amigo/term/GO:0030155	795	65	33.1462	1.96101	1.62686e-07	6.12049e-06	11490;11502;11848;12010;12491;12493;12540;12928;13132;13430;14083;14537;15216;15519;16000;16194;16195;16412;16414;16423;16480;16600;16852;16971;17311;18003;18081;18128;18186;18782;18950;19046;19055;19108;19204;19262;19264;19271;19664;19697;19877;20194;20296;20440;21803;21813;22042;22288;56048;56744;57438;65113;67245;67784;68750;72349;72828;74048;108101;140570;211922;218397;232341;238871;246707	Pla2g2d;Igf1;Tfrc;Adam15;Ccl2;Cd36;Emilin2;Rbpj;Nrp1;Pf4;Ptk2;Itgb2;Nedd9;Plxnd1;Prkx;Il6ra;Adam9;S100a10;Lgals1;St6gal1;Klf4;Gcnt1;Plxnb2;Crk;Rasa1;Il6st;Dusp3;Dennd6a;Pde4d;Ubash3b;Notch1;Kitl;Lrp1;Dab2;Jup;Tgfbr2;Ptpra;Dnm2;Rela;Cd37;Cd47;Itgb1;Rock1;Marchf7;Pnp;Ppp1cb;Vsir;Peli1;Rreb1;Ndfip1;Ptafr;Wnk1;Ppp3ca;Utrn;Ptprj;Fermt3;Lgals8;Hfe;Tgfb1;Rhoa;Cdc42;B2m;Ptprc;Ninj1;Hsp90aa1
GO:0002687	positive regulation of leukocyte migration	http://amigo.geneontology.org/amigo/term/GO:0002687	159	23	6.62924	3.46948	1.92694e-07	7.21971e-06	11820;11848;12267;12273;12768;12978;14083;14456;16423;17311;17395;18003;19141;19204;19271;20296;20306;21803;56221;76763;105722;114332;232341	Lyve1;Mmp9;Ccl24;Gas6;Ccl7;Ccl2;Ptk2;Nedd9;C3ar1;Mospd2;Ccr1;Kitl;C5ar1;App;Cd47;Csf1r;Ptafr;Wnk1;Ano6;Lgmn;Ptprj;Tgfb1;Rhoa
GO:0060284	regulation of cell development	http://amigo.geneontology.org/amigo/term/GO:0060284	921	72	38.3996	1.87502	1.97572e-07	7.37227e-06	11848;12010;12192;12193;12262;12387;12768;12978;13618;13649;13690;14083;14456;14824;15251;15519;16000;16195;16412;16909;16971;16974;17118;17158;17311;18003;18081;18128;18129;18186;18472;18733;18950;19055;19262;19264;19317;19697;19766;19877;19878;20194;20238;20308;20351;20848;21803;21813;21937;22041;22695;24136;50754;53872;56744;58861;65113;66713;67095;67784;68585;72828;74039;74048;79221;108655;14…	Ednrb;Gas6;Igf1;Sema4a;Ccl9;Grn;Hdac9;Nrp1;Pf4;Ptk2;Rassf2;Ripk1;Notch2;Pirb;Lrp6;Nedd9;Plxnd1;Nfam1;S100a10;Zfp36l1;Cysltr1;Rock2;Rbm15;Atxn1;Plxnb2;Fbxw7;Ccr1;Qki;Tnfrsf1a;Il6st;Zfp36;Caprin1;Stat3;Ubash3b;Trib1;Egfr;Notch1;Kitl;Lmo2;Zfp36l2;Lrp1;Trak1;Hif1a;Tgfbr2;Ptpra;Rela;Csf1r;Itgb1;Pafah1b1;Rock1;Atp11c;Eif4g2;Pnp;Vsir;Foxp1;Ndfip1;Actr2;Ppp3ca;Zeb2;Trf;Ctnnb1;Man2a1;Picalm;Marcks;Tgfb1;R…
GO:0046578	regulation of Ras protein signal transduction	http://amigo.geneontology.org/amigo/term/GO:0046578	197	26	8.21358	3.16549	2.02969e-07	7.54285e-06	11303;11857;12402;12928;13430;13860;16000;16412;17311;18128;18129;18186;19765;54153;56486;71704;94190;99371;109689;192662;227801;233046;234353;236920;319939;329877	Igf1;Stard8;Rasgrp4;Psd3;Nrp1;Eps8;Dennd4c;Notch2;Cbl;Abca1;Arfgef2;Crk;Arrb1;Ophn1;Notch1;Kitl;Arhgef3;Ralbp1;Dnm2;Rasa4;Itgb1;Dennd1a;Tns3;Arhgdia;Arhgdib;Gabarap
GO:0098771	inorganic ion homeostasis	http://amigo.geneontology.org/amigo/term/GO:0098771	534	49	22.2642	2.20084	2.05085e-07	7.59065e-06	11749;11804;11820;11928;11933;11936;11938;11964;12010;12768;12846;12870;13367;13618;14083;14182;15216;15251;15368;17357;17748;17918;18174;18439;18607;19264;19775;20296;20307;20529;21391;21803;22041;22042;27057;54411;58800;65113;66168;67972;72828;74772;110213;211401;217893;224088;232341;233489;238871	Ccl8;Ednrb;Fgfr1;Fxyd2;Cp;Tfrc;Ccl2;Mtss1;Ptk2;P2rx7;Tbxas1;Slc31a1;Hmox1;Myo5a;Pacs2;Atp13a2;Ncoa4;Ccr1;Pde4d;Ubash3b;Anxa6;Atp6v1a;Slc11a2;Aplp2;Diaph1;Hif1a;App;Atp2b1;Atp6ap1;Xpr1;Atp1a1;Ndfip1;Pdpk1;Grina;Atp13a3;Wnk1;Atp2a2;Trpm7;Trf;Tmbim6;Picalm;Hfe;Marcksl1;Atp1b3;Comt;Tgfb1;B2m;Ptprc;Mt1
GO:0045595	regulation of cell differentiation	http://amigo.geneontology.org/amigo/term/GO:0045595	1662	112	69.2943	1.61629	2.10636e-07	7.76464e-06	11772;11820;11848;12010;12175;12192;12193;12262;12387;12491;12508;12768;12978;13132;13618;13649;13684;13690;14083;14182;14245;14456;14815;14824;15251;15519;15951;16000;16195;16210;16412;16600;16909;16956;16971;16974;17118;17132;17158;17246;17311;17395;17977;18003;18019;18081;18128;18129;18186;18472;18733;18950;19055;19108;19262;19264;19317;19664;19697;19766;19877;19878;20194;20238;20288;20307;203…	Mmp9;Ccl8;Ednrb;Fgfr1;Gas6;Igf1;Sgpp1;Sema4a;Lpin1;Ap2a2;Ccl9;Xdh;Cd36;Grn;Hdac9;Maf;Rbpj;Nrp1;Mdm2;Lpl;Pf4;Ifi204;Ptk2;Rassf2;Thrb;Nfatc2;Ripk1;Notch2;Pirb;Lrp6;Nedd9;Plxnd1;Nfam1;Prkx;S100a10;Ncoa1;Ctdp1;Zfp36l1;Cysltr1;Rock2;Rbm15;Atxn1;Klf4;Plxnb2;Eif4e;Insig1;Fnip1;Msr1;Fbxw7;Ccr1;Qki;Tnfrsf1a;Il6st;Zfp36;Caprin1;Stat3;Ddx17;Wdfy2;Ubash3b;Trib1;Egfr;Notch1;Cd53;Kitl;Lmo2;Zfp36l2;Bnip2;Lrp1;T…
GO:0007155	cell adhesion	http://amigo.geneontology.org/amigo/term/GO:0007155	1436	100	59.8716	1.67024	2.2724e-07	8.3431e-06	11490;11502;11820;11848;12010;12192;12387;12388;12491;12493;12508;12523;12540;12628;12928;13132;13430;13649;14083;14276;14456;14537;15216;15442;15519;16000;16194;16195;16412;16414;16423;16480;16582;16600;16852;16971;16974;17064;17118;17289;17311;18003;18081;18128;18186;18607;18782;18858;18950;19046;19055;19108;19204;19262;19264;19271;19274;19324;19664;19697;19877;20194;20296;20440;20612;20725;209…	Lyve1;Pla2g2d;Folr2;Hpse;Gas6;Igf1;Siglec1;Cfh;Tfrc;Adam15;Ptprm;Ccl2;Cd36;Emilin2;Rbpj;Kifc3;Nrp1;Pf4;Sdc3;Ptk2;Serpinb8;Cd93;Itgb2;Lrp6;Nedd9;Plxnd1;Prkx;Il6ra;Adam9;S100a10;Rab1a;Lgals1;Zfp36l1;Cd164;St6gal1;Klf4;Mertk;Fndc3a;Ctnnd1;Gcnt1;Plxnb2;Crk;Tgfbi;Rasa1;Zyx;Il6st;Dusp3;Dennd6a;Pmp22;Pde4d;Slc23a2;Ubash3b;Egfr;Notch1;Cd53;Kitl;Lrp1;Efr3a;Dab2;App;Jup;Tgfbr2;Ptpra;Dnm2;Rela;Cd37;Cd47;Itg…
GO:0045089	positive regulation of innate immune response	http://amigo.geneontology.org/amigo/term/GO:0045089	381	39	15.8852	2.45512	2.3474e-07	8.58396e-06	11820;12363;12491;13205;14133;15519;15950;15951;16783;16784;18081;18607;19697;20128;21898;26388;54445;58185;59079;67245;68585;70572;71514;71586;73914;78781;80913;81702;110651;140792;193670;211007;217069;226691;229900;231655;381308;503610;100040462	Fcna;Colec12;Cd36;Gbp7;Irak3;Tlr4;Mndal;Oasl1;Ifi211;Ifi204;Trim41;Ifi207;Ddx3x;Rsad2;Ifi202b;Ifi203;Zdhhc18;Trim25;Pum2;Ipo5;Lamp2;Rps6ka3;Lamp1;Rnf185;Trim30a;Zc3hav1;Ifih1;App;Rela;Peli1;Pdpk1;Ankrd17;Erbin;Unc93b1;Sfpq;Casp4;Rtn4;Ninj1;Hsp90aa1
GO:0051056	regulation of small GTPase mediated signal transduction	http://amigo.geneontology.org/amigo/term/GO:0051056	226	28	9.42269	2.97155	2.65689e-07	9.6386e-06	11303;11857;12175;12402;12928;13430;13860;16000;16412;17311;18128;18129;18186;19765;54153;56486;71704;73910;94190;99371;109689;192662;227801;233046;234353;236920;319939;329877	Igf1;Stard8;Rasgrp4;Psd3;Nrp1;Eps8;Dennd4c;Notch2;Cbl;Abca1;Arfgef2;Crk;Arrb1;Ophn1;Notch1;Kitl;Bnip2;Arhgef3;Arhgap18;Ralbp1;Dnm2;Rasa4;Itgb1;Dennd1a;Tns3;Arhgdia;Arhgdib;Gabarap
GO:0045637	regulation of myeloid cell differentiation	http://amigo.geneontology.org/amigo/term/GO:0045637	226	28	9.42269	2.97155	2.65689e-07	9.6386e-06	12010;12192;12262;12387;12768;12978;15251;16909;17311;18003;18081;18129;18733;19055;19317;19766;20308;20848;21803;22695;50754;56744;65113;72828;108655;211770;215653;229700	Ccl9;Pf4;Rassf2;Ripk1;Notch2;Pirb;Nedd9;Zfp36l1;Rbm15;Fbxw7;Ccr1;Qki;Zfp36;Stat3;Ubash3b;Trib1;Kitl;Lmo2;Hif1a;Csf1r;Foxp1;Ndfip1;Ppp3ca;Ctnnb1;Tgfb1;B2m;Ninj1;C1qc
GO:0033043	regulation of organelle organization	http://amigo.geneontology.org/amigo/term/GO:0033043	1144	84	47.6972	1.76111	2.68852e-07	9.71479e-06	11848;12343;12387;12540;12928;12978;13367;13424;13430;13589;13860;14544;14775;14824;15251;15381;15937;16000;16337;16423;16971;17395;18003;18186;18439;18472;18519;18571;18711;19230;19765;19877;19878;20194;20479;20742;20844;21803;21968;22042;23881;24136;26949;50754;50873;51810;53378;53379;53869;53872;56193;56221;56312;56431;57438;63985;65114;66616;66629;67300;67771;69150;69710;71514;73910;74383;747…	Mmp9;Ccl24;Slc39a12;Gda;Igf1;Iqgap2;Pde2a;Tfrc;Grn;Snx30;Nrp1;Vat1;Mtss1;Arap1;Eps8;P2rx7;Naf1;Pikfyve;Nedd9;Stam;S100a10;Twf1;Atp13a2;Snx4;Rock2;Prkn;Gmfb;Ier3;Snx9;Crk;Fnip1;Tom1;Rab3gap2;Kat2b;Rasa1;Fbxw7;G3bp2;Caprin1;Smcr8;Rab11a;Sptbn1;Septin7;Vps4b;Pdcd6ip;Lrp1;Diaph1;Vps35;Hif1a;Dync1h1;Cnot6l;Arhgap18;Insr;Taok1;Ralbp1;Sdcbp;Ubap2l;Dnm2;Washc4;Cd47;Dstn;Csf1r;Pafah1b1;Mapre1;Fchsd2;Rock1…
GO:0030595	leukocyte chemotaxis	http://amigo.geneontology.org/amigo/term/GO:0030595	227	28	9.46438	2.95846	2.91323e-07	1.04853e-05	11820;12267;12273;12768;12978;13618;14083;14456;16172;16414;17395;17524;18003;18081;18711;19141;19271;20296;20305;20306;20307;20308;56221;56744;76763;105722;232341;238871	Mmp9;Ccl8;Ednrb;Ccl24;Gas6;Ccl6;Ccl9;Ccl7;Ccl2;Mpp1;Pf4;Ptk2;Pikfyve;Itgb2;Nedd9;C3ar1;Mospd2;Ccr1;Pde4d;C5ar1;Il17ra;App;Csf1r;Wnk1;Ano6;Lgmn;Ptprj;Ninj1
GO:2000377	regulation of reactive oxygen species metabolic process	http://amigo.geneontology.org/amigo/term/GO:2000377	163	23	6.79601	3.38434	3.0433e-07	1.09105e-05	11669;11796;11820;11848;12491;12633;13649;14679;15251;15937;16337;16414;18711;19766;20128;20848;21803;21813;21898;22436;50873;72461;98496	Xdh;Cd36;Tlr4;Ripk1;Aldh2;Pikfyve;Itgb2;Gnai3;Prcp;Prkn;Ier3;Stat3;Egfr;Trim30a;Hif1a;App;Insr;Tgfbr2;Birc3;Pid1;Cflar;Tgfb1;Rhoa
GO:0060326	cell chemotaxis	http://amigo.geneontology.org/amigo/term/GO:0060326	312	34	13.0083	2.61371	3.26474e-07	1.16587e-05	11820;12267;12273;12768;12928;12978;13618;14083;14182;14456;15200;16172;16414;17395;17524;18003;18081;18128;18186;18711;19141;19271;20296;20305;20306;20307;20308;56221;56744;76763;105722;232341;238871;269608	Mmp9;Ccl8;Ednrb;Ccl24;Plekhg5;Fgfr1;Gas6;Ccl6;Ccl9;Ccl7;Ccl2;Hbegf;Mpp1;Nrp1;Pf4;Ptk2;Pikfyve;Itgb2;Nedd9;C3ar1;Crk;Mospd2;Ccr1;Pde4d;Notch1;C5ar1;Il17ra;App;Csf1r;Wnk1;Ano6;Lgmn;Ptprj;Ninj1
GO:0051402	neuron apoptotic process	http://amigo.geneontology.org/amigo/term/GO:0051402	356	37	14.8428	2.49279	3.2788e-07	1.16633e-05	11652;11820;11848;12273;12387;12540;13030;14130;14775;14815;14824;15251;15368;16195;16443;16971;17187;17210;17748;18186;18607;19141;19766;19877;21803;21834;21937;26889;50754;50873;56312;67579;67784;71648;72183;109689;110213	Grn;Nrp1;Fcgr2b;Cln8;Thrb;Ripk1;Plxnd1;Hmox1;Snx6;Max;Prkn;Akt2;Arrb1;Ctsb;Fbxw7;Tnfrsf1a;Il6st;Itsn1;Optn;C5ar1;Lrp1;Hif1a;App;Cpeb4;Rock1;Pdpk1;Ctnnb1;Lgmn;Nupr1;Nr3c1;Tmbim6;Gpx1;Tgfb1;Mcl1;Rhoa;Cdc42;Mt1
GO:0002683	negative regulation of immune system process	http://amigo.geneontology.org/amigo/term/GO:0002683	543	49	22.6395	2.16436	3.38384e-07	1.19903e-05	12262;12387;12493;12523;12768;12928;14130;14605;14775;14824;15216;15368;15950;15951;16000;16784;17289;17311;18607;18733;18782;19264;19271;19317;20128;21803;22631;26388;50754;56045;56744;57438;59079;65113;67245;72349;72828;73914;74048;110213;211770;224860;226691;237782;242248;381308;503610;547253;100040462	Pla2g2d;Igf1;Bank1;Grn;Irak3;Fcgr2b;Pf4;Mndal;Ifi211;Ifi204;Samhd1;Ifi207;Pirb;Hmox1;Ifi202b;Ifi203;Zdhhc18;Mertk;Tsc22d3;Crk;Fbxw7;Ccr1;Qki;Dusp3;Lamp2;Smcr8;Ubash3b;Trib1;Kitl;Trim30a;Parp14;Plcl2;Cd37;Marchf7;Vsir;Peli1;Ndfip1;Pdpk1;Cd84;Erbin;Ctnnb1;Tmbim6;Ptprj;Hfe;Ywhaz;Gpx1;Tgfb1;Ptprc;C1qc
GO:0006892	post-Golgi vesicle-mediated transport	http://amigo.geneontology.org/amigo/term/GO:0006892	95	17	3.96087	4.29199	3.54728e-07	1.24855e-05	11736;11777;13430;13858;16783;17918;19889;20336;20742;54189;66629;67074;71648;75914;99371;105504;106572	Eps15;Myo5a;Mon2;Rab31;Ap3s1;Arfgef2;Exoc5;Ankfy1;Optn;Lamp1;Sptbn1;Rp2;Dnm2;Rabep1;Golph3;Exoc6b;Exoc4
GO:0032880	regulation of protein localization	http://amigo.geneontology.org/amigo/term/GO:0032880	953	73	39.7337	1.83723	3.55089e-07	1.24855e-05	11502;11652;11773;11820;12387;12491;12494;12540;12894;12928;13033;13132;13649;13858;14456;14645;15216;15251;15519;16000;16412;16480;16589;16971;17246;17918;18003;18439;18607;19042;19055;19878;20128;20296;20336;20501;20742;21803;21898;21937;22042;22631;29809;50754;50873;52055;53869;58185;65113;65114;66629;67041;67300;68420;68585;69582;69981;70572;71770;74772;76742;76936;84092;98496;104215;109689;1…	Gas6;Igf1;Rab11fip5;Tfrc;Ccl2;Cd36;Slc16a1;Mdm2;Tlr4;P2rx7;Cpt1a;Ap2m1;Eps15;Snx27;Nedd9;Rsad2;Myo5a;Adam9;Oxct1;Cd38;Ctsd;Tmem30a;Atp13a2;Rock2;Ppm1a;Prkn;Dtx3l;Trim25;Glul;Crk;Insig1;Akt2;Arrb1;Uhmk1;Fbxw7;Ankrd13a;Tnfrsf1a;Ipo5;Rab11a;Sptbn1;Egfr;Trim30a;Lrp1;Vps35;Dab2;Hif1a;App;Rhbdf2;Jup;Rhoq;Usp8;Rabgap1l;Itgb1;Pid1;Ndfip1;Pdpk1;Golph3;Wnk1;Ap2b1;Exoc4;Hnrnpm;Ppp3ca;Plekhm2;Ctnnb1;Picalm;H…
GO:0010720	positive regulation of cell development	http://amigo.geneontology.org/amigo/term/GO:0010720	528	48	22.0141	2.18042	3.59818e-07	1.26033e-05	11848;12192;12387;12768;12978;13649;13690;14083;14456;15251;15519;16000;16195;16412;16971;17118;17158;17311;18003;18081;18128;18129;18186;18472;18950;19055;19262;19264;19317;19697;19766;20238;20308;21803;21813;22041;24136;53872;58861;66713;67095;67784;68585;74048;140570;211770;233489;320940	Gas6;Igf1;Ccl9;Nrp1;Ptk2;Ripk1;Notch2;Nedd9;Plxnd1;Zfp36l1;Cysltr1;Atxn1;Plxnb2;Ccr1;Qki;Il6st;Caprin1;Trib1;Egfr;Notch1;Kitl;Lrp1;Trak1;Hif1a;Tgfbr2;Ptpra;Rela;Csf1r;Itgb1;Pafah1b1;Atp11c;Eif4g2;Pnp;Vsir;Actr2;Ppp3ca;Zeb2;Trf;Ctnnb1;Man2a1;Picalm;Marcks;Tgfb1;Rtn4;Rhoa;Ptprc;Ninj1;Hsp90aa1
GO:0032456	endocytic recycling	http://amigo.geneontology.org/amigo/term/GO:0032456	85	16	3.54393	4.51476	3.81277e-07	1.33039e-05	12492;13858;14130;19349;53869;54411;65114;67213;69150;76742;78618;98878;100226;209131;227801;666173	Snx30;Fcgr2b;Eps15;Snx27;Cmtm6;Ehd4;Snx4;Stx12;Rab11a;Vps13b;Vps35;Atp6ap1;Acap2;Rab7;Dennd1a;Scarb2
GO:0099072	regulation of postsynaptic membrane neurotransmitter receptor levels	http://amigo.geneontology.org/amigo/term/GO:0099072	129	20	5.37844	3.71855	3.85438e-07	1.33769e-05	11772;11773;12388;13858;13860;15519;16412;19058;20619;50873;53869;59079;65114;71770;72183;76742;94190;100226;215114;232910	Ap2a2;Eps8;Ap2m1;Eps15;Snx27;Hip1;Snx6;Ppp3r1;Prkn;Stx12;Ctnnd1;Ophn1;Ap2s1;Rab11a;Vps35;Snap23;Itgb1;Ap2b1;Erbin;Hsp90aa1
GO:0032732	positive regulation of interleukin-1 production	http://amigo.geneontology.org/amigo/term/GO:0032732	75	15	3.127	4.79693	3.86293e-07	1.33769e-05	11820;12363;12491;15275;15950;15951;16956;18439;19697;20848;21898;217203;226691;381308;100040462	Cd36;Tmem106a;Lpl;Tlr4;Mndal;Ifi211;Ifi204;P2rx7;Ifi207;Ifi203;Hk1;Stat3;App;Rela;Casp4
GO:0042176	regulation of protein catabolic process	http://amigo.geneontology.org/amigo/term/GO:0042176	359	37	14.9679	2.47196	4.03815e-07	1.39308e-05	11502;11820;13132;13649;14673;14775;15216;15519;15937;16971;17246;18550;19025;19349;19359;19697;20128;50754;50873;56312;56486;57438;65113;65114;66616;73914;74772;77128;78943;84092;94190;99929;108705;193670;211770;218215;225131	Irak3;Mdm2;Rnf144b;Adam9;Crebrf;Atp13a2;Prkn;Ier3;Snx9;Ophn1;Fbxw7;Pttg1ip;Tiparp;Trib1;Egfr;Rnf185;Trim30a;Furin;Ern1;Lrp1;Rad23b;Vps35;Dab2;App;Rela;Usp8;Marchf7;Ndfip1;Rab7;Gna12;Wac;Nupr1;Hfe;Gpx1;Ctsa;Gabarap;Hsp90aa1
GO:0002685	regulation of leukocyte migration	http://amigo.geneontology.org/amigo/term/GO:0002685	231	28	9.63116	2.90723	4.18534e-07	1.43843e-05	11820;11848;12267;12273;12768;12928;12978;13601;14083;14456;14537;16423;17311;17395;17524;18003;18081;19141;19204;19271;20296;20306;21803;56221;76763;105722;114332;232341	Lyve1;Mmp9;Ccl24;Gas6;Ecm1;Ccl7;Ccl2;Mpp1;Ptk2;Nedd9;C3ar1;Gcnt1;Crk;Mospd2;Ccr1;Kitl;C5ar1;App;Cd47;Csf1r;Ptafr;Wnk1;Ano6;Lgmn;Ptprj;Tgfb1;Rhoa;Ninj1
GO:0002274	myeloid leukocyte activation	http://amigo.geneontology.org/amigo/term/GO:0002274	273	31	11.3823	2.72353	4.38695e-07	1.50208e-05	11502;11820;12273;12402;12493;12523;12978;13032;14130;14824;15368;16414;16822;18129;18607;18711;18733;19204;19664;20619;21803;21813;21898;22631;53603;59027;69150;84095;108655;216161;217203	Tslp;Tmem106a;Grn;Rbpj;Fcgr2b;Tlr4;Notch2;Pikfyve;Itgb2;Pirb;Sbno2;Hmox1;Adam9;Cbl;Snx4;Nampt;Lcp2;Pi4k2a;C5ar1;App;Snap23;Tgfbr2;Cd37;Csf1r;Foxp1;Pdpk1;Cd84;Ptafr;Ctsc;Ywhaz;Tgfb1
GO:1905146	lysosomal protein catabolic process	http://amigo.geneontology.org/amigo/term/GO:1905146	19	8	0.792173	10.0988	4.42372e-07	1.50684e-05	12751;14824;16784;16971;65114;74772;83768;84092	Grn;Atp13a2;Dpp7;Lamp2;Tpp1;Lrp1;Vps35;Usp8
GO:0046649	lymphocyte activation	http://amigo.geneontology.org/amigo/term/GO:0046649	835	66	34.8139	1.89579	4.43382e-07	1.50684e-05	11848;12010;12192;12193;12387;12493;12494;12523;12978;13039;14130;14456;15216;15519;16000;16194;16195;16414;16423;16783;16848;16852;16889;17289;17311;18003;18019;18129;18439;18782;18950;19055;19264;19271;19290;19664;20296;20351;20848;21803;21813;21898;22042;27362;54353;56048;56744;57438;58185;58194;65113;67245;69583;72349;74039;74048;75974;79221;107568;108655;216742;224860;242248;269799;320940;54…	Pla2g2d;Gas6;Igf1;Clec4a1;Sema4a;Tfrc;Bank1;Ccl2;Wwp1;Hdac9;Rbpj;Fcgr2b;Tlr4;Pf4;Nfatc2;P2rx7;Notch2;Itgb2;Nedd9;Nfam1;Rsad2;Il6ra;Cd38;Lgals1;Zfp36l1;Mertk;Tnfsf13;Wdfy4;Lipa;Fnip1;Lfng;Il6st;Dusp3;Stat3;Lamp1;Kitl;Zfp36l2;Dnajb9;Plcl2;Pura;Tgfbr2;Cd37;Cd47;Csf1r;Ctsl;Atp11c;Marchf7;Pnp;Dock11;Vsir;Peli1;Foxp1;Ndfip1;Cd84;Sh3kbp1;Ppp3ca;Ctnnb1;Skap2;Ptprj;Lgals8;Hfe;Tgfb1;Rhoa;B2m;Ptprc;Hsp90aa1
GO:0032760	positive regulation of tumor necrosis factor production	http://amigo.geneontology.org/amigo/term/GO:0032760	131	20	5.46183	3.66178	4.97025e-07	1.68289e-05	11820;12491;12523;12978;16956;19204;19264;19271;19766;20296;20848;21803;21898;21937;56490;69165;71586;99371;214855;217203	Cd209b;Ccl2;Cd36;Tmem106a;Lpl;Tlr4;Ripk1;Arfgef2;Tnfrsf1a;Stat3;Arid5a;Ifih1;App;Csf1r;Zbtb20;Cd84;Ptafr;Ptprj;Tgfb1;Ptprc
GO:0072593	reactive oxygen species metabolic process	http://amigo.geneontology.org/amigo/term/GO:0072593	247	29	10.2983	2.81601	5.12838e-07	1.73003e-05	11430;11669;11796;11820;11848;12491;12633;13649;14679;14775;14778;15251;15937;16337;16414;16889;18439;18711;19766;20128;20848;21803;21813;21898;22436;50873;72461;93757;98496	Gpx3;Xdh;Cd36;Tlr4;P2rx7;Ripk1;Aldh2;Pikfyve;Itgb2;Gnai3;Acox1;Prcp;Prkn;Ier3;Lipa;Stat3;Egfr;Trim30a;Hif1a;App;Insr;Tgfbr2;Birc3;Pid1;Immp2l;Cflar;Gpx1;Tgfb1;Rhoa
GO:0000902	cell morphogenesis	http://amigo.geneontology.org/amigo/term/GO:0000902	1020	76	42.5272	1.78709	5.94317e-07	1.99752e-05	11804;11820;11848;12387;12540;12928;12978;13132;13367;13430;13649;13690;13860;14009;14083;14673;14674;15211;16210;16412;16880;16889;16971;16974;17118;17258;18128;18174;18186;18187;18439;18472;18738;18858;19055;19274;19877;19878;20306;20351;21803;22215;23970;24136;50873;53872;54004;54338;54445;56221;56336;56386;58194;66713;67095;67784;67804;68018;68585;68750;69710;70834;73910;77300;77573;94190;942…	Ccl24;Slc39a12;Etv1;Sema4a;Ccl7;Ptprm;Nrp1;Lifr;Ptk2;Arap1;Eps8;P2rx7;Lrp6;Plxnd1;Nrp2;Snx2;Vps33a;B4galt6;Rock2;B4galt5;Prkn;Lipa;Plxnb2;Crk;Ophn1;Raph1;Caprin1;Larp4;Ube3a;Pmp22;Dtnbp1;Slc23a2;Septin7;Egfr;Notch1;Slc11a2;Pacsin2;Lrp1;Aplp2;Diaph1;Trak1;Dab2;Diaph2;App;Arhgap18;Cert1;Rhoq;Trio;Dnm2;Pitpna;Csf1r;Itgb1;Pafah1b1;Rock1;Eif4g2;Rreb1;Foxp1;Actr2;Sh3kbp1;Unc93b1;Ppp3ca;Gna12;Zeb2;Impac…
GO:1903557	positive regulation of tumor necrosis factor superfamily cytokine production	http://amigo.geneontology.org/amigo/term/GO:1903557	133	20	5.54521	3.60671	6.37439e-07	2.1346e-05	11820;12491;12523;12978;16956;19204;19264;19271;19766;20296;20848;21803;21898;21937;56490;69165;71586;99371;214855;217203	Cd209b;Ccl2;Cd36;Tmem106a;Lpl;Tlr4;Ripk1;Arfgef2;Tnfrsf1a;Stat3;Arid5a;Ifih1;App;Csf1r;Zbtb20;Cd84;Ptafr;Ptprj;Tgfb1;Ptprc
GO:0065003	protein-containing complex assembly	http://amigo.geneontology.org/amigo/term/GO:0065003	1469	100	61.2475	1.63272	6.53702e-07	2.18108e-05	11303;11690;11764;11773;11820;11848;12010;12343;12363;12491;12540;13046;13132;13205;13367;13429;13430;13589;13669;13858;13860;14007;14083;14544;14660;15441;15519;15950;15951;16784;17187;17246;17918;18081;18439;18571;19230;19766;20128;20529;20619;20742;21356;21413;21803;21898;22042;23881;26388;27981;28109;50873;54004;54411;56045;56193;56221;56312;56744;56758;58800;65114;66616;67300;67474;67684;677…	Ccl24;Dnm1;Slc39a12;Gda;Tfrc;Cd36;Ap1b1;Mdm2;Tlr4;Pf4;Mndal;Mtss1;Ifi211;Ifi204;Ptk2;Nacc2;Eps8;Samhd1;P2rx7;Ripk1;Naf1;Ap2m1;Ifi207;Eps15;Slc31a1;Ddx3x;Hip1;Myo5a;Ifi202b;Snap29;Ifi203;Twf1;Nopchap1;Ehd4;Max;Abca1;Prkn;Fnip2;Snx9;Fnip1;Mat2a;Rasa1;Mospd2;Hp1bp3;G3bp2;Lamp2;Pde4d;Sptbn1;Tapbp;Mbnl1;Pdcd6ip;Trim30a;Diaph1;Celf1;Vps35;Dab2;Ifih1;Diaph2;App;Arhgap18;Fcho2;Snap23;Ecpas;Rap1b;Dnm2;Atp…
GO:1990182	exosomal secretion	http://amigo.geneontology.org/amigo/term/GO:1990182	20	8	0.833866	9.59386	7.10363e-07	2.35528e-05	18571;19349;20479;20844;50873;53378;53869;74772	Stam;Atp13a2;Prkn;Rab11a;Vps4b;Pdcd6ip;Sdcbp;Rab7
GO:0048260	positive regulation of receptor-mediated endocytosis	http://amigo.geneontology.org/amigo/term/GO:0048260	59	13	2.45991	5.28475	7.13372e-07	2.35528e-05	11773;11820;12010;12402;13132;13430;15216;16337;22041;94245;109689;215114;227333	Ap2m1;Hip1;Cbl;Arrb1;Dtnbp1;Dgkd;Dab2;App;Insr;Dnm2;Trf;Hfe;B2m
GO:0141085	regulation of inflammasome-mediated signaling pathway	http://amigo.geneontology.org/amigo/term/GO:0141085	50	12	2.08467	5.75632	7.14739e-07	2.35528e-05	12363;12491;13205;15950;15951;16784;20128;21898;26388;226691;381308;100040462	Cd36;Tlr4;Mndal;Ifi211;Ifi204;Ifi207;Ddx3x;Ifi202b;Ifi203;Lamp2;Trim30a;Casp4
GO:0002761	regulation of myeloid leukocyte differentiation	http://amigo.geneontology.org/amigo/term/GO:0002761	146	21	6.08723	3.44985	7.16219e-07	2.35528e-05	12192;12262;12387;12768;12978;17311;18003;18081;18129;18733;19055;19317;19766;20308;21803;50754;65113;72828;108655;211770;215653	Ccl9;Rassf2;Ripk1;Notch2;Pirb;Nedd9;Zfp36l1;Fbxw7;Ccr1;Qki;Ubash3b;Trib1;Kitl;Csf1r;Foxp1;Ndfip1;Ppp3ca;Ctnnb1;Tgfb1;Ninj1;C1qc
GO:0045069	regulation of viral genome replication	http://amigo.geneontology.org/amigo/term/GO:0045069	89	16	3.71071	4.31185	7.32009e-07	2.39857e-05	13205;15950;15951;18128;24014;58185;66141;71586;78781;80876;107373;226691;229900;231655;381308;100040462	Rnasel;Gbp7;Mndal;Oasl1;Ifi211;Ifi204;Ifi207;Ddx3x;Rsad2;Fam111a;Ifi203;Ifitm2;Ifitm3;Notch1;Zc3hav1;Ifih1
GO:0032611	interleukin-1 beta production	http://amigo.geneontology.org/amigo/term/GO:0032611	100	17	4.16933	4.07739	7.56827e-07	2.46225e-05	11820;12363;12491;15275;15950;15951;16000;16956;18439;19697;20848;21898;108655;217203;226691;381308;100040462	Igf1;Cd36;Tmem106a;Lpl;Tlr4;Mndal;Ifi211;Ifi204;P2rx7;Ifi207;Ifi203;Hk1;Stat3;App;Rela;Foxp1;Casp4
GO:0032651	regulation of interleukin-1 beta production	http://amigo.geneontology.org/amigo/term/GO:0032651	100	17	4.16933	4.07739	7.56827e-07	2.46225e-05	11820;12363;12491;15275;15950;15951;16000;16956;18439;19697;20848;21898;108655;217203;226691;381308;100040462	Igf1;Cd36;Tmem106a;Lpl;Tlr4;Mndal;Ifi211;Ifi204;P2rx7;Ifi207;Ifi203;Hk1;Stat3;App;Rela;Foxp1;Casp4
GO:0150076	neuroinflammatory response	http://amigo.geneontology.org/amigo/term/GO:0150076	79	15	3.29377	4.55405	7.82147e-07	2.5356e-05	11820;12273;12978;13032;13649;14815;14824;16000;16412;16971;17918;21898;24136;56312;59027	Igf1;Grn;Tlr4;Myo5a;Nampt;Egfr;C5ar1;Lrp1;App;Csf1r;Itgb1;Ctsc;Zeb2;Nupr1;Nr3c1
GO:0048259	regulation of receptor-mediated endocytosis	http://amigo.geneontology.org/amigo/term/GO:0048259	123	19	5.12828	3.70495	7.94533e-07	2.56665e-05	11773;11820;12010;12402;13132;13430;15216;16337;19058;22041;53378;68420;94190;94245;109689;140780;215114;227333;233489	Ap2m1;Hip1;Ppp3r1;Cbl;Bmp2k;Arrb1;Ophn1;Ankrd13a;Dtnbp1;Dgkd;Dab2;App;Insr;Sdcbp;Dnm2;Trf;Picalm;Hfe;B2m
GO:0050727	regulation of inflammatory response	http://amigo.geneontology.org/amigo/term/GO:0050727	385	38	16.0519	2.36732	8.32653e-07	2.68032e-05	11690;11820;12363;12978;13032;13046;13618;14130;14775;14824;15937;16000;16172;16423;16852;16956;18081;18782;18858;19697;19766;20848;21803;21898;21937;22695;27052;53603;56221;56312;56744;65113;65114;69150;108655;192195;207728;216161	Tslp;Pla2g2d;Ednrb;Ccl24;Igf1;Pde2a;Aoah;Grn;Fcgr2b;Lpl;Tlr4;Pf4;Ripk1;Sbno2;Lgals1;Snx4;Ier3;Tnfrsf1a;Zfp36;Stat3;Pmp22;Celf1;Vps35;Il17ra;App;Rela;Cd47;Csf1r;Foxp1;Ndfip1;Ctsc;Alox5ap;Nupr1;Casp4;Gpx1;Tgfb1;Ash1l;Ninj1
GO:0050731	positive regulation of peptidyl-tyrosine phosphorylation	http://amigo.geneontology.org/amigo/term/GO:0050731	160	22	6.67093	3.29789	8.60084e-07	2.75891e-05	12388;12491;12978;15200;16000;16194;16195;16412;17311;18003;18186;19264;19271;21803;21898;21937;50754;53603;98878;218397;242248;547253	Tslp;Igf1;Bank1;Cd36;Hbegf;Nrp1;Tlr4;Nedd9;Il6ra;Ehd4;Ctnnd1;Rasa1;Fbxw7;Tnfrsf1a;Il6st;Kitl;Parp14;Csf1r;Itgb1;Ptprj;Tgfb1;Ptprc
GO:0070848	response to growth factor	http://amigo.geneontology.org/amigo/term/GO:0070848	712	58	29.6856	1.95381	8.71669e-07	2.78629e-05	11502;12192;12193;12387;12402;12633;12928;13132;13430;13649;14083;14182;14456;14815;15216;15251;16337;16412;16600;16971;17246;18128;18129;18186;18187;18550;18607;19042;19141;19248;19664;19697;19766;19877;19878;20296;20848;21413;21803;21813;21898;22215;22436;22695;22793;24136;53378;69710;70568;72043;72183;72349;74048;78618;78943;84092;98878;218397	Fgfr1;Gas6;Sulf2;Xdh;Ccl2;Rbpj;Nrp1;Ptpn12;Mdm2;Tlr4;Ptk2;Arap1;Ripk1;Notch2;Nrp2;Snx6;Adam9;Cbl;Ehd4;Zfp36l1;Rock2;Ppm1a;Klf4;Crk;Rasa1;Zyx;Dusp3;Zfp36;Stat3;Ube3a;Cpne3;Egfr;Notch1;Zfp36l2;Furin;Ern1;Lrp1;Dab2;Hif1a;Insr;Tgfbr2;Sdcbp;Dnm2;Rela;Usp8;Itgb1;Acap2;Rock1;Vsir;Pdpk1;Cflar;Tcf4;Zeb2;Ctnnb1;Lgmn;Nr3c1;Hfe;Tgfb1
GO:0018108	peptidyl-tyrosine phosphorylation	http://amigo.geneontology.org/amigo/term/GO:0018108	240	28	10.0064	2.79821	9.13993e-07	2.9114e-05	11820;12388;12491;12978;13649;14083;14182;15200;16000;16194;16195;16412;16414;17311;18003;18186;19264;19271;21803;21898;21937;50754;53603;54635;98878;218397;242248;547253	Tslp;Fgfr1;Pdgfc;Igf1;Bank1;Cd36;Hbegf;Nrp1;Tlr4;Ptk2;Itgb2;Nedd9;Il6ra;Ehd4;Ctnnd1;Rasa1;Fbxw7;Tnfrsf1a;Il6st;Egfr;Kitl;Parp14;App;Csf1r;Itgb1;Ptprj;Tgfb1;Ptprc
GO:0018212	peptidyl-tyrosine modification	http://amigo.geneontology.org/amigo/term/GO:0018212	242	28	10.0898	2.77508	1.08058e-06	3.4301e-05	11820;12388;12491;12978;13649;14083;14182;15200;16000;16194;16195;16412;16414;17311;18003;18186;19264;19271;21803;21898;21937;50754;53603;54635;98878;218397;242248;547253	Tslp;Fgfr1;Pdgfc;Igf1;Bank1;Cd36;Hbegf;Nrp1;Tlr4;Ptk2;Itgb2;Nedd9;Il6ra;Ehd4;Ctnnd1;Rasa1;Fbxw7;Tnfrsf1a;Il6st;Egfr;Kitl;Parp14;App;Csf1r;Itgb1;Ptprj;Tgfb1;Ptprc
GO:0000281	mitotic cytokinesis	http://amigo.geneontology.org/amigo/term/GO:0000281	81	15	3.37716	4.4416	1.09324e-06	3.45828e-05	11848;18571;19877;19878;20336;20479;20742;66616;75608;75914;84092;105504;232341;235072;544963	Iqgap2;Rock2;Snx9;Exoc5;Sptbn1;Septin7;Vps4b;Pdcd6ip;Usp8;Rock1;Wnk1;Exoc6b;Exoc4;Chmp4b;Rhoa
GO:0097734	extracellular exosome biogenesis	http://amigo.geneontology.org/amigo/term/GO:0097734	21	8	0.87556	9.13701	1.10562e-06	3.47341e-05	18571;19349;20479;20844;50873;53378;53869;74772	Stam;Atp13a2;Prkn;Rab11a;Vps4b;Pdcd6ip;Sdcbp;Rab7
GO:0007039	protein catabolic process in the vacuole	http://amigo.geneontology.org/amigo/term/GO:0007039	21	8	0.87556	9.13701	1.10562e-06	3.47341e-05	12751;14824;16784;16971;65114;74772;83768;84092	Grn;Atp13a2;Dpp7;Lamp2;Tpp1;Lrp1;Vps35;Usp8
GO:0009617	response to bacterium	http://amigo.geneontology.org/amigo/term/GO:0009617	805	63	33.5631	1.87706	1.14653e-06	3.58958e-05	11303;11502;11820;11848;12010;12273;12363;12491;12523;12633;13618;14130;14775;14824;15951;15957;16423;16956;17105;17533;18128;18129;18439;18858;19204;19324;19349;19664;19697;20128;20296;21898;21937;22041;22695;53603;56615;56744;59079;67245;68652;69165;70097;71648;73914;81702;108655;110651;140792;170779;207728;208449;211007;211770;214855;216161;229900;237436;238871;242248;246707;331004;100034251	Cd209d;Cd209b;Tslp;Ednrb;Mrc1;Pde2a;Bank1;Colec12;Ccl2;Cd36;Emilin2;Sgms1;Grn;Gbp7;Irak3;Rbpj;Fcgr2b;Lpl;Tlr4;Pf4;Ifi204;P2rx7;Trim41;Notch2;Sbno2;Slc9a9;Wfdc17;Adam9;Rab1a;Lyz2;Abca1;Sash1;Tnfrsf1a;Zfp36;Optn;Rps6ka3;Pmp22;Pde4d;Trib1;Notch1;Gas2l3;Trim30a;C5ar1;Arid5a;Tab2;App;Rela;Cd47;Ifit1;Peli1;Foxp1;Cd84;Ptafr;Ankrd17;Rab7;Cflar;Erbin;Mgst1;Trf;Casp4;Gpx1;Rhoa;B2m
GO:0007040	lysosome organization	http://amigo.geneontology.org/amigo/term/GO:0007040	103	17	4.29441	3.95863	1.16348e-06	3.61788e-05	11303;12751;14824;15211;16783;16784;16889;18439;18711;19349;26889;65114;67166;70495;75608;77573;216742	Grn;Cln8;P2rx7;Pikfyve;Vps33a;Abca1;Lipa;Fnip1;Lamp2;Lamp1;Tpp1;Vps35;Arl8b;Atp6ap2;Rab7;Chmp4b;Hexa
GO:0080171	lytic vacuole organization	http://amigo.geneontology.org/amigo/term/GO:0080171	103	17	4.29441	3.95863	1.16348e-06	3.61788e-05	11303;12751;14824;15211;16783;16784;16889;18439;18711;19349;26889;65114;67166;70495;75608;77573;216742	Grn;Cln8;P2rx7;Pikfyve;Vps33a;Abca1;Lipa;Fnip1;Lamp2;Lamp1;Tpp1;Vps35;Arl8b;Atp6ap2;Rab7;Chmp4b;Hexa
GO:0065009	regulation of molecular function	http://amigo.geneontology.org/amigo/term/GO:0065009	771	61	32.1456	1.89762	1.19401e-06	3.70023e-05	11848;12273;12492;12523;12633;12928;13205;13601;14083;14130;14182;14456;14824;15257;15259;16412;16971;16974;18003;18128;18519;18538;19264;19271;19290;19697;19765;19766;19878;20719;21898;22695;23994;26388;29815;50754;51810;52377;56312;56442;66616;66687;68652;72349;73914;74039;74772;75974;78832;78943;94245;98732;109689;110213;140570;208263;211770;227801;232341;233489;237782	Rcn3;Fgfr1;Gas6;Ecm1;Serpinb6a;Bcar3;Grn;Irak3;Fcgr2b;Tlr4;Ptk2;Ripk1;Lrp6;Nedd9;Nfam1;Ddx3x;Ifi202b;Atp13a2;Rock2;Snx9;Plxnb2;Crk;Hipk3;Arrb1;Rab3gap2;Kat2b;Fbxw7;Cacul1;Dusp3;Zfp36;Dazap2;Smcr8;Dtnbp1;Trib1;Notch1;Hipk1;C5ar1;Serinc1;Ern1;Lrp1;Tor1aip1;Tab2;Pura;Ralbp1;Rela;Itgb1;Dock11;Tbc1d15;Cd84;Cflar;Wnk1;Dennd1a;Scarb2;Hnrnpu;Nupr1;Tmbim6;Picalm;Pcna;Ptprj;Rhoa;Ptprc
GO:0071363	cellular response to growth factor stimulus	http://amigo.geneontology.org/amigo/term/GO:0071363	685	56	28.5599	1.96079	1.21021e-06	3.73775e-05	11502;12192;12193;12387;12402;12633;12928;13132;13430;13649;14083;14182;14456;14815;15216;15251;16337;16412;16600;16971;17246;18128;18129;18186;18187;18550;18607;19042;19141;19248;19664;19697;19766;20296;20848;21413;21803;21813;21898;22215;22436;22695;22793;24136;53378;69710;70568;72043;72183;72349;74048;78618;78943;84092;98878;218397	Fgfr1;Gas6;Sulf2;Xdh;Ccl2;Rbpj;Nrp1;Ptpn12;Mdm2;Tlr4;Ptk2;Arap1;Ripk1;Notch2;Nrp2;Snx6;Adam9;Cbl;Ehd4;Zfp36l1;Ppm1a;Klf4;Crk;Rasa1;Zyx;Dusp3;Zfp36;Stat3;Ube3a;Cpne3;Egfr;Notch1;Zfp36l2;Furin;Ern1;Lrp1;Dab2;Hif1a;Insr;Tgfbr2;Sdcbp;Dnm2;Rela;Usp8;Itgb1;Acap2;Vsir;Pdpk1;Cflar;Tcf4;Zeb2;Ctnnb1;Lgmn;Nr3c1;Hfe;Tgfb1
GO:0036010	protein localization to endosome	http://amigo.geneontology.org/amigo/term/GO:0036010	28	9	1.16741	7.70935	1.2292e-06	3.7654e-05	13649;18186;19878;23970;54473;65114;68420;69981;209200	Tollip;Nrp1;Tmem30a;Rock2;Dtx3l;Ankrd13a;Egfr;Pacsin2;Vps35
GO:0016188	synaptic vesicle maturation	http://amigo.geneontology.org/amigo/term/GO:0016188	28	9	1.16741	7.70935	1.2292e-06	3.7654e-05	11964;11966;11975;54411;70495;73834;75965;108664;233489	Atp6v1h;Atp6v0a1;Zdhhc20;Atp6v1b2;Atp6v1a;Atp6ap1;Atp6ap2;Atp6v1d;Picalm
GO:0045597	positive regulation of cell differentiation	http://amigo.geneontology.org/amigo/term/GO:0045597	949	71	39.567	1.79443	1.23152e-06	3.7654e-05	11820;11848;12175;12192;12387;12491;12768;12978;13132;13649;13690;14083;14182;14456;14815;15251;15519;15951;16000;16195;16210;16412;16956;16971;17118;17158;17246;17311;17977;18003;18081;18128;18129;18186;18472;18950;19055;19262;19264;19317;19697;19766;20238;20288;20307;20308;20848;21366;21413;21803;21813;21834;22041;22695;24136;51810;53378;53872;58861;66713;67095;67784;68585;68750;70834;74048;140…	Ccl8;Fgfr1;Gas6;Igf1;Ccl9;Cd36;Nrp1;Mdm2;Lpl;Ifi204;Ptk2;Thrb;Ripk1;Notch2;Nedd9;Plxnd1;Ncoa1;Zfp36l1;Cysltr1;Atxn1;Plxnb2;Msr1;Ccr1;Qki;Il6st;Zfp36;Caprin1;Stat3;Wdfy2;Trib1;Egfr;Notch1;Kitl;Bnip2;Lrp1;Trak1;Dab2;Hif1a;App;Tgfbr2;Ptpra;Sdcbp;Rela;Slc6a6;Csf1r;Itgb1;Pafah1b1;Atp11c;Eif4g2;Pnp;Vsir;Rreb1;Actr2;Tcf4;Hnrnpu;Ppp3ca;Zeb2;Impact;Trf;Ctnnb1;Man2a1;Nr3c1;Picalm;Marcks;Spag9;Tgfb1;Rtn4;Rh…
GO:0008088	axo-dendritic transport	http://amigo.geneontology.org/amigo/term/GO:0008088	82	15	3.41885	4.38744	1.28711e-06	3.92224e-05	11777;11820;13424;15251;16561;17918;18472;19290;51810;67095;67166;68724;71514;71703;94245	Myo5a;Ap3s1;Armcx3;Dtnbp1;Arl8a;Trak1;Hif1a;Dync1h1;Pura;App;Arl8b;Pafah1b1;Kif1b;Hnrnpu;Sfpq
GO:0051603	proteolysis involved in protein catabolic process	http://amigo.geneontology.org/amigo/term/GO:0051603	721	58	30.0609	1.92942	1.30334e-06	3.95851e-05	12330;12387;12402;13030;13032;13039;13132;14083;14673;14775;14897;15216;17155;17246;18571;18858;19141;19359;20479;20844;22027;22215;23802;27362;50754;50873;52377;54473;56312;56486;56726;57438;59044;65113;66105;67245;75608;77987;78832;78943;94190;103554;107568;109689;193670;209200;211770;217069;218215;223455;224650;225131;226144;226757;230249;240263;330192;330812	Rcn3;Wwp1;Tollip;Rnf150;Mdm2;Ptk2;Rnf144b;Sh3bgrl;Stam;Cbl;Prkn;Dtx3l;Trim25;Marchf6;Erlin1;Arrb1;Ctsb;Ophn1;Fbxw7;Cacul1;Man1a;Ube3a;Pmp22;Trib1;Vps4b;Rnf185;Pdcd6ip;Dnajb9;Ern1;Rad23b;Dab2;Amfr;Canx;Ecpas;Trip12;Ascc3;Wdr26;Anks1;Ctsl;Marchf7;Peli1;Rnf130;Ndfip1;Psme4;Ctsc;Fem1c;Gna12;Hsp90b1;Wac;Chmp4b;Ctnnb1;Lgmn;Nupr1;Vps37b;Ube2d3;Hfe;Gpx1;Gabarap
GO:0048525	negative regulation of viral process	http://amigo.geneontology.org/amigo/term/GO:0048525	104	17	4.33611	3.92057	1.33766e-06	4.0493e-05	15950;15951;17069;20128;22695;24014;58185;66141;71586;78781;80876;107373;217069;226691;231655;381308;100040462	Rnasel;Mndal;Oasl1;Ifi211;Ifi204;Ifi207;Ly6e;Rsad2;Fam111a;Ifi203;Trim25;Zfp36;Ifitm2;Ifitm3;Trim30a;Zc3hav1;Ifih1
GO:0050730	regulation of peptidyl-tyrosine phosphorylation	http://amigo.geneontology.org/amigo/term/GO:0050730	217	26	9.04745	2.87374	1.34401e-06	4.05509e-05	11820;12388;12491;12978;13649;15200;16000;16194;16195;16412;16414;17311;18003;18186;19264;19271;21803;21898;21937;50754;53603;54635;98878;218397;242248;547253	Tslp;Pdgfc;Igf1;Bank1;Cd36;Hbegf;Nrp1;Tlr4;Itgb2;Nedd9;Il6ra;Ehd4;Ctnnd1;Rasa1;Fbxw7;Tnfrsf1a;Il6st;Egfr;Kitl;Parp14;App;Csf1r;Itgb1;Ptprj;Tgfb1;Ptprc
GO:0043603	amide metabolic process	http://amigo.geneontology.org/amigo/term/GO:0043603	1061	77	44.2366	1.74064	1.37552e-06	4.13652e-05	11652;11820;11886;12192;12193;12751;12763;13039;13205;13244;13649;13664;13669;13684;13690;13809;14544;14645;14660;15109;15211;16000;16210;16589;18439;18550;18950;19204;19290;19317;19697;19877;19878;20397;20440;21356;21937;22027;22234;22436;22695;23887;23983;26889;30960;51810;53872;56336;56386;56726;57319;67111;67579;68018;68059;68585;70495;74091;74480;77987;78943;80898;80913;93757;102436;104112;1…	Enpep;Hal;Gda;Igf1;Samd4;Smpdl3a;Bank1;Xdh;Sgms1;Cers6;Npl;Naaa;Cmah;Ggt5;Cln8;P2rx7;Sh3bgrl;Ddx3x;Erap1;B4galt6;Zfp36l1;Rock2;St6gal1;B4galt5;Cerk;Eif1a;Glul;Plxnb2;Eif4e;Akt2;Sgpl1;Ugcg;Uhmk1;Qki;Tnfrsf1a;Zfp36;Pum2;Caprin1;Larp4;Tapbp;Acly;Egfr;Tm9sf2;Zfp36l2;Furin;Tpp1;Ern1;Cnot6l;Pura;App;Asah1;Cert1;Cpeb4;Ascc3;Etf1;Rela;Ctsl;Rock1;Eif4g2;Pnp;Vapa;Immp2l;Atp6ap2;Ptafr;Lars2;Degs1;Hnrnpu;Hsp…
GO:0045071	negative regulation of viral genome replication	http://amigo.geneontology.org/amigo/term/GO:0045071	63	13	2.62668	4.94921	1.58172e-06	4.74102e-05	15950;15951;24014;58185;66141;71586;78781;80876;107373;226691;231655;381308;100040462	Rnasel;Mndal;Oasl1;Ifi211;Ifi204;Ifi207;Rsad2;Fam111a;Ifi203;Ifitm2;Ifitm3;Zc3hav1;Ifih1
GO:0010594	regulation of endothelial cell migration	http://amigo.geneontology.org/amigo/term/GO:0010594	166	22	6.92109	3.17869	1.61707e-06	4.83113e-05	11848;14182;14645;14824;15251;15368;16000;16480;16600;18128;18186;18607;19141;19274;19878;20351;21803;50754;70097;72461;79221;108655	Fgfr1;Igf1;Sema4a;Ptprm;Grn;Hdac9;Nrp1;Hmox1;Rock2;Prcp;Klf4;Sash1;Glul;Fbxw7;Notch1;Hif1a;Jup;Foxp1;Pdpk1;Lgmn;Tgfb1;Rhoa
GO:0010634	positive regulation of epithelial cell migration	http://amigo.geneontology.org/amigo/term/GO:0010634	154	21	6.42077	3.27063	1.74149e-06	5.1859e-05	11502;14083;14182;14824;15200;15251;15368;16000;17395;18186;18607;19141;19878;21803;21813;53869;68585;68750;70097;79221;108655	Mmp9;Fgfr1;Igf1;Hbegf;Grn;Hdac9;Nrp1;Ptk2;Hmox1;Adam9;Rock2;Sash1;Rab11a;Hif1a;Tgfbr2;Rreb1;Foxp1;Pdpk1;Lgmn;Tgfb1;Rtn4
GO:1903541	regulation of exosomal secretion	http://amigo.geneontology.org/amigo/term/GO:1903541	16	7	0.667093	10.4933	1.75396e-06	5.20236e-05	18571;19349;20479;20844;50873;53378;74772	Stam;Atp13a2;Prkn;Vps4b;Pdcd6ip;Sdcbp;Rab7
GO:0061640	cytoskeleton-dependent cytokinesis	http://amigo.geneontology.org/amigo/term/GO:0061640	106	17	4.41949	3.8466	1.7584e-06	5.20236e-05	11848;18571;19877;19878;20336;20479;20742;52398;66616;66713;75608;75914;84092;105504;232341;235072;544963	Iqgap2;Rock2;Snx9;Exoc5;Sptbn1;Septin7;Vps4b;Pdcd6ip;Usp8;Septin11;Rock1;Actr2;Wnk1;Exoc6b;Exoc4;Chmp4b;Rhoa
GO:0002263	cell activation involved in immune response	http://amigo.geneontology.org/amigo/term/GO:0002263	321	33	13.3836	2.46571	1.79986e-06	5.30785e-05	11820;12402;12523;14824;15368;16194;16414;16783;16848;16852;16971;18129;18607;18711;19204;19264;20351;20619;20848;21803;21898;22042;22631;56048;56744;65113;69150;69583;75974;84095;108655;216161;224860	Sema4a;Tfrc;Grn;Tlr4;Pf4;Notch2;Pikfyve;Itgb2;Sbno2;Hmox1;Il6ra;Lgals1;Cbl;Snx4;Tnfsf13;Lfng;Stat3;Lamp1;Pi4k2a;Lrp1;Plcl2;App;Snap23;Dock11;Foxp1;Ndfip1;Pdpk1;Cd84;Ptafr;Lgals8;Ywhaz;Tgfb1;Ptprc
GO:0120035	regulation of plasma membrane bounded cell projection organization	http://amigo.geneontology.org/amigo/term/GO:0120035	729	58	30.3944	1.90824	1.8482e-06	5.43288e-05	11820;11848;12010;12492;12494;12540;12633;12928;13132;13367;13430;13690;13860;14083;14130;14182;14824;15519;16412;16600;16852;16971;16974;17118;17246;18003;18186;18439;18472;18519;18858;19055;19230;19317;20351;22215;24136;53869;53872;54004;57438;65114;66713;67095;67784;68585;68750;69710;69981;75974;80913;94245;104215;140570;233489;235072;277468;353047	Fgfr1;Slc39a12;Sema4a;Grn;Nrp1;Mdm2;Fcgr2b;Plekhm1;Ptk2;Arap1;Eps8;P2rx7;Lrp6;Nedd9;Plxnd1;Cd38;Lgals1;Twf1;Tmem30a;Klf4;Plxnb2;Crk;Kat2b;Qki;Pum2;Caprin1;Ube3a;Pmp22;Rab11a;Dtnbp1;Septin7;Lrp1;Diaph1;Trak1;Vps35;Dab2;Diaph2;App;Rhoq;Dnm2;Itgb1;Pafah1b1;Eif4g2;Marchf7;Dock11;Rreb1;Actr2;Cflar;Scarb2;Ppp3ca;Zeb2;Picalm;Marcks;Rtn4;Rhoa;Cdc42;B2m;Hsp90aa1
GO:1901136	carbohydrate derivative catabolic process	http://amigo.geneontology.org/amigo/term/GO:1901136	263	29	10.9653	2.6447	1.87371e-06	5.48831e-05	11820;13039;14544;15211;15251;15275;15442;15931;15937;16000;16337;16889;18439;18519;18950;20848;21803;22436;27052;56045;56312;56490;74091;75612;108099;114332;207728;212032;238871	Lyve1;Hpse;Gda;Igf1;Pde2a;Aoah;Xdh;Npl;Samhd1;P2rx7;Ids;Hk3;Prkag2;Hk1;Ier3;Lipa;Kat2b;Stat3;Pde4d;Hif1a;App;Insr;Ctsl;Pnp;Zbtb20;Nupr1;Hexa;Gns;Tgfb1
GO:0030316	osteoclast differentiation	http://amigo.geneontology.org/amigo/term/GO:0030316	130	19	5.42013	3.50545	1.87907e-06	5.48831e-05	12387;12768;12978;18003;18081;18129;18472;18733;19055;20308;21803;22041;22042;50754;54411;72828;108655;215653;216161	Tfrc;Ccl9;Rassf2;Notch2;Pirb;Nedd9;Sbno2;Fbxw7;Ccr1;Ubash3b;Atp6ap1;Csf1r;Pafah1b1;Foxp1;Ppp3ca;Trf;Ctnnb1;Tgfb1;Ninj1
GO:0006879	intracellular iron ion homeostasis	http://amigo.geneontology.org/amigo/term/GO:0006879	74	14	3.08531	4.53764	1.90305e-06	5.54066e-05	11964;12010;12870;15216;15251;15368;18174;22041;22042;27057;54411;65113;74772;233489	Cp;Tfrc;Hmox1;Atp13a2;Ncoa4;Atp6v1a;Slc11a2;Hif1a;Atp6ap1;Ndfip1;Trf;Picalm;Hfe;B2m
GO:0070374	positive regulation of ERK1 and ERK2 cascade	http://amigo.geneontology.org/amigo/term/GO:0070374	235	27	9.79793	2.75568	1.92002e-06	5.57232e-05	11820;12273;12491;12633;12768;12978;13649;14456;16000;16971;18128;18129;18186;19264;20296;20305;20306;20307;20308;21803;21898;50754;54635;56221;109689;215449;233571	Ccl8;Ccl24;Gas6;Ccl6;Pdgfc;Igf1;Ccl9;Ccl7;Ccl2;Cd36;Nrp1;Tlr4;Notch2;Arrb1;Fbxw7;Ccr1;Egfr;Notch1;C5ar1;Lrp1;App;Rap1b;Csf1r;Cflar;P2ry6;Tgfb1;Ptprc
GO:0051650	establishment of vesicle localization	http://amigo.geneontology.org/amigo/term/GO:0051650	194	24	8.08851	2.96717	1.92669e-06	5.57399e-05	11777;12387;13429;16561;17918;18439;18472;18571;19324;19349;20336;20479;20844;50873;53378;53869;67095;74772;75914;94245;105504;108012;216131;233489	Dnm1;P2rx7;Stam;Myo5a;Rab1a;Atp13a2;Trappc10;Prkn;Ap3s1;Exoc5;Rab11a;Dtnbp1;Vps4b;Pdcd6ip;Ap1s2;Trak1;Sdcbp;Pafah1b1;Rab7;Exoc6b;Kif1b;Exoc4;Ctnnb1;Picalm
GO:0043434	response to peptide hormone	http://amigo.geneontology.org/amigo/term/GO:0043434	478	43	19.9294	2.15762	1.93472e-06	5.57957e-05	11652;11938;12192;12387;12846;12928;13033;13618;14083;14245;14537;16000;16337;16956;17118;17187;17246;17918;17977;18519;18607;19055;19262;19271;19697;19877;19878;20296;20384;20848;21803;29815;67972;69178;79221;93896;98496;104215;106572;210973;231070;237542;329877	Ednrb;Igf1;Lpin1;Ccl2;Bcar3;Hdac9;Mdm2;Lpl;Ptk2;Dennd4c;Glp2r;Myo5a;Rab31;Ctsd;Ncoa1;Zfp36l1;Max;Rock2;Gcnt1;Crk;Insig1;Akt2;Kbtbd2;Kat2b;Stat3;Atp2b1;Insr;Ptpra;Rhoq;Rela;Osbpl8;Pid1;Rock1;Srsf5;Pdpk1;Snx5;Atp2a2;Ppp3ca;Ctnnb1;Ptprj;Marcks;Comt;Tgfb1
GO:0070371	ERK1 and ERK2 cascade	http://amigo.geneontology.org/amigo/term/GO:0070371	353	35	14.7177	2.37808	2.02984e-06	5.83546e-05	11820;12192;12193;12273;12491;12633;12768;12978;13132;13649;13669;14456;16000;16600;16971;18128;18129;18186;19264;20296;20305;20306;20307;20308;21803;21898;22041;22631;50754;54635;56221;72349;109689;215449;233571	Ccl8;Ccl24;Gas6;Ccl6;Pdgfc;Igf1;Ccl9;Ccl7;Ccl2;Cd36;Nrp1;Tlr4;Notch2;Zfp36l1;Klf4;Arrb1;Fbxw7;Ccr1;Dusp3;Egfr;Notch1;Zfp36l2;C5ar1;Lrp1;Dab2;App;Rap1b;Csf1r;Cflar;Trf;P2ry6;Eif3a;Ywhaz;Tgfb1;Ptprc
GO:0032612	interleukin-1 production	http://amigo.geneontology.org/amigo/term/GO:0032612	119	18	4.96151	3.62793	2.10654e-06	6.01812e-05	11820;12363;12491;14456;15275;15950;15951;16000;16956;18439;19697;20848;21898;108655;217203;226691;381308;100040462	Gas6;Igf1;Cd36;Tmem106a;Lpl;Tlr4;Mndal;Ifi211;Ifi204;P2rx7;Ifi207;Ifi203;Hk1;Stat3;App;Rela;Foxp1;Casp4
GO:0032652	regulation of interleukin-1 production	http://amigo.geneontology.org/amigo/term/GO:0032652	119	18	4.96151	3.62793	2.10654e-06	6.01812e-05	11820;12363;12491;14456;15275;15950;15951;16000;16956;18439;19697;20848;21898;108655;217203;226691;381308;100040462	Gas6;Igf1;Cd36;Tmem106a;Lpl;Tlr4;Mndal;Ifi211;Ifi204;P2rx7;Ifi207;Ifi203;Hk1;Stat3;App;Rela;Foxp1;Casp4
GO:0030162	regulation of proteolysis	http://amigo.geneontology.org/amigo/term/GO:0030162	432	40	18.0115	2.2208	2.17104e-06	6.18306e-05	11502;11820;12388;13032;13132;13205;13601;14083;14456;14673;14775;14824;15216;17246;18550;18749;19359;19878;20194;20719;22215;26388;50754;50873;52377;56312;56486;57438;66616;74772;78943;94190;109689;193670;211770;218215;224650;225131;233489;241576	Rcn3;Gas6;Ecm1;Ldlrad3;Serpinb6a;Grn;Mdm2;Ptk2;Prkacb;Rnf144b;Ddx3x;Ifi202b;Adam9;S100a10;Atp13a2;Rock2;Prkn;Snx9;Ctnnd1;Arrb1;Ophn1;Fbxw7;Ube3a;Trib1;Rnf185;Furin;Ern1;Rad23b;Dab2;App;Anks1;Marchf7;Ctsc;Gna12;Wac;Nupr1;Picalm;Hfe;Gpx1;Gabarap
GO:0006900	vesicle budding from membrane	http://amigo.geneontology.org/amigo/term/GO:0006900	75	14	3.127	4.47714	2.25116e-06	6.39133e-05	11773;11777;13429;18439;19324;20194;30960;50873;66629;75608;108012;216131;231070;233489	Dnm1;P2rx7;Ap2m1;S100a10;Rab1a;Trappc10;Prkn;Ap3s1;Insig1;Ap1s2;Vapa;Golph3;Chmp4b;Picalm
GO:0006665	sphingolipid metabolic process	http://amigo.geneontology.org/amigo/term/GO:0006665	144	20	6.00384	3.3312	2.28966e-06	6.46224e-05	11886;13244;15211;18439;20397;22234;26889;30960;56336;56386;56442;57319;66775;67111;68018;68059;81535;208449;223753;241447	Smpdl3a;Sgpp1;Hacd4;Sgms1;Cers6;Naaa;Cln8;P2rx7;B4galt6;B4galt5;Cerk;Sgpl1;Ugcg;Tm9sf2;Serinc1;Asah1;Cert1;Vapa;Degs1;Hexa
GO:0032755	positive regulation of interleukin-6 production	http://amigo.geneontology.org/amigo/term/GO:0032755	108	17	4.50288	3.77536	2.29509e-06	6.46224e-05	11820;12491;16172;16194;16956;18439;19204;19697;20848;21803;21898;53603;54445;56490;71586;214855;217203	Tslp;Cd36;Tmem106a;Lpl;Tlr4;P2rx7;Il6ra;Stat3;Arid5a;Ifih1;Il17ra;App;Rela;Zbtb20;Ptafr;Unc93b1;Tgfb1
GO:0060760	positive regulation of response to cytokine stimulus	http://amigo.geneontology.org/amigo/term/GO:0060760	65	13	2.71007	4.79693	2.29734e-06	6.46224e-05	12363;14456;15251;18472;19766;21898;50873;53603;71586;77128;193670;211007;547253	Tslp;Gas6;Tlr4;Ripk1;Trim41;Crebrf;Prkn;Rnf185;Parp14;Ifih1;Hif1a;Pafah1b1;Casp4
GO:0140112	extracellular vesicle biogenesis	http://amigo.geneontology.org/amigo/term/GO:0140112	23	8	0.958946	8.34249	2.47323e-06	6.93566e-05	18571;19349;20479;20844;50873;53378;53869;74772	Stam;Atp13a2;Prkn;Rab11a;Vps4b;Pdcd6ip;Sdcbp;Rab7
GO:0141084	inflammasome-mediated signaling pathway	http://amigo.geneontology.org/amigo/term/GO:0141084	56	12	2.33483	5.13957	2.6122e-06	7.30297e-05	12363;12491;13205;15950;15951;16784;20128;21898;26388;226691;381308;100040462	Cd36;Tlr4;Mndal;Ifi211;Ifi204;Ifi207;Ddx3x;Ifi202b;Ifi203;Lamp2;Trim30a;Casp4
GO:0010001	glial cell differentiation	http://amigo.geneontology.org/amigo/term/GO:0010001	282	30	11.7575	2.55156	2.62818e-06	7.32526e-05	11652;11820;11848;12273;12387;12978;13649;14815;14824;16000;16195;16971;16974;18128;18129;18858;19058;19262;19271;19317;19697;20336;20848;21803;21898;24136;56336;56386;68585;215798	Igf1;Grn;Tlr4;Notch2;Lrp6;Ppp3r1;B4galt6;Adgrg6;B4galt5;Akt2;Qki;Il6st;Stat3;Pmp22;Egfr;Notch1;C5ar1;Lrp1;App;Ptpra;Rela;Csf1r;Exoc4;Zeb2;Ctnnb1;Nr3c1;Ptprj;Tgfb1;Rtn4;Rhoa
GO:0080164	regulation of nitric oxide metabolic process	http://amigo.geneontology.org/amigo/term/GO:0080164	76	14	3.16869	4.41823	2.65494e-06	7.37736e-05	11652;11820;12491;13430;15465;15519;16000;16337;16414;16423;16600;19878;21898;217203	Igf1;Cd36;Tmem106a;Tlr4;Itgb2;Hrh1;Rock2;Klf4;Akt2;App;Insr;Dnm2;Cd47;Hsp90aa1
GO:0031668	cellular response to extracellular stimulus	http://amigo.geneontology.org/amigo/term/GO:0031668	297	31	12.3829	2.50345	2.68223e-06	7.43059e-05	11520;12846;13039;14276;14456;14645;15216;15950;15951;16210;16784;16956;17187;17246;17395;17977;18439;18519;19264;19775;22042;22631;54170;56486;67579;67760;108099;216742;226691;381308;100040462	Mmp9;Folr2;Gas6;Tfrc;Plin2;Mdm2;Lpl;Mndal;Ifi211;Ifi204;P2rx7;Ifi207;Ifi203;Ncoa1;Prkag2;Max;Rragc;Glul;Fnip1;Kat2b;Lamp2;Cpeb4;Xpr1;Ctsl;Impact;Hfe;Slc38a2;Ywhaz;Comt;Ptprc;Gabarap
GO:0090066	regulation of anatomical structure size	http://amigo.geneontology.org/amigo/term/GO:0090066	567	48	23.6401	2.03045	2.73709e-06	7.55967e-05	11773;11848;12343;12494;13429;13430;13618;13649;13690;13860;14083;14775;15251;15441;15465;15519;16412;16971;18186;18439;18472;18519;19230;19274;19877;19878;20351;20742;21391;26889;53869;56193;56221;56431;58861;66616;67771;67972;68585;73910;74772;80913;97998;105722;207278;218397;232341;233489	Ednrb;Ccl24;Dnm1;Sema4a;Ptprm;Nrp1;Ptk2;Cln8;Eps8;P2rx7;Tbxas1;Ap2m1;Hrh1;Deptor;Cd38;Twf1;Cysltr1;Atp13a2;Rock2;Snx9;Kat2b;Rasa1;Hp1bp3;Pum2;Rab11a;Sptbn1;Egfr;Lrp1;Hif1a;Arhgap18;Atp2b1;Dnm2;Dstn;Itgb1;Pafah1b1;Fchsd2;Rock1;Eif4g2;Capza2;Wnk1;Arpc5;Ano6;Picalm;Plek;Gpx1;Rtn4;Rhoa;Hsp90aa1
GO:0033365	protein localization to organelle	http://amigo.geneontology.org/amigo/term/GO:0033365	935	69	38.9833	1.76999	2.82815e-06	7.78762e-05	11820;12402;12491;12492;12751;13205;13367;13589;13649;13858;14276;14645;15275;15519;16480;16649;16783;16784;17155;17246;18128;18186;18711;19055;19058;19349;19386;19878;20844;20848;21803;21937;22042;22631;23970;27057;30960;50754;50873;51810;53869;54170;54189;54473;58194;65114;66629;66868;67437;68420;68585;69981;70572;71648;73834;74772;75608;76936;93757;98732;108705;208263;209200;230866;231070;2323…	Folr2;Tfrc;Cd36;Tollip;Nrp1;Mdm2;Pikfyve;Eps15;Stam;Ddx3x;Ppp3r1;Cbl;Tmem30a;Hk1;Atp13a2;Rock2;Prkn;Rragc;Dtx3l;Ncoa4;Glul;Insig1;Rab3gap2;Fbxw7;Ankrd13a;Tnfrsf1a;Pttg1ip;Man1a;Stat3;Ipo5;Lamp2;Optn;Lamp1;Rab11a;Ssr3;Egfr;Notch1;Emc1;Ranbp2;Tpp1;Pacsin2;Tor1aip1;Diaph1;Vps35;Mfsd1;App;Jup;Osbpl8;Mapre1;Rabep1;Vapa;Immp2l;Rab7;Atp6v1d;Golph3;Wnk1;Scarb2;Sh3kbp1;Hnrnpm;Hnrnpu;Ppp3ca;Chmp4b;Kpna4;Vp…
GO:0060759	regulation of response to cytokine stimulus	http://amigo.geneontology.org/amigo/term/GO:0060759	159	21	6.62924	3.16778	2.93462e-06	8.05655e-05	12363;13601;14456;15251;15257;16195;16600;18472;19264;19766;21898;21937;50873;53603;56045;71586;73914;77128;193670;211007;547253	Tslp;Gas6;Ecm1;Irak3;Tlr4;Samhd1;Ripk1;Trim41;Crebrf;Klf4;Prkn;Tnfrsf1a;Il6st;Rnf185;Hipk1;Parp14;Ifih1;Hif1a;Pafah1b1;Casp4;Ptprc
GO:0046718	viral entry into host cell	http://amigo.geneontology.org/amigo/term/GO:0046718	122	18	5.08659	3.53872	3.03785e-06	8.28151e-05	13030;13858;14456;16337;16852;17069;18145;18186;18550;18711;19775;20128;20612;66141;69165;80876;170779;217069	Cd209d;Cd209b;Gas6;Siglec1;Nrp1;Pikfyve;Eps15;Ly6e;Lgals1;Trim25;Ctsb;Npc1;Ifitm2;Ifitm3;Trim30a;Furin;Insr;Xpr1
GO:0016482	cytosolic transport	http://amigo.geneontology.org/amigo/term/GO:0016482	122	18	5.08659	3.53872	3.03785e-06	8.28151e-05	11736;13858;16561;16783;18711;19349;65114;66713;67074;67166;67300;67804;69178;70834;72183;72477;216131;231834	Pikfyve;Eps15;Snx6;Snx2;Mon2;Snx8;Tmem87b;Trappc10;Ankfy1;Lamp1;Vps35;Arl8b;Actr2;Rab7;Snx5;Kif1b;Spag9;Cltc
GO:0009991	response to extracellular stimulus	http://amigo.geneontology.org/amigo/term/GO:0009991	586	49	24.4323	2.00554	3.04374e-06	8.28151e-05	11303;11520;12402;12628;12846;12894;13039;13649;14276;14456;14645;14775;15216;15950;15951;16210;16337;16784;16889;16956;16974;17187;17246;17395;17977;18439;18519;19264;19697;19775;20296;20501;21803;22042;22631;22695;24136;54170;56486;67579;67760;108099;216742;217069;226525;226691;233046;381308;100040462	Mmp9;Folr2;Gas6;Cfh;Tfrc;Plin2;Rasgrp4;Ccl2;Slc16a1;Mdm2;Lpl;Mndal;Ifi211;Ifi204;P2rx7;Cpt1a;Ifi207;Lrp6;Ifi203;Rasal2;Cbl;Ncoa1;Prkag2;Max;Abca1;Rragc;Trim25;Lipa;Glul;Fnip1;Kat2b;Zfp36;Lamp2;Egfr;Insr;Cpeb4;Rela;Xpr1;Ctsl;Zeb2;Impact;Hfe;Slc38a2;Ywhaz;Gpx1;Comt;Tgfb1;Ptprc;Gabarap
GO:0010506	regulation of autophagy	http://amigo.geneontology.org/amigo/term/GO:0010506	285	30	11.8826	2.5247	3.26283e-06	8.85128e-05	11975;13690;14083;14679;15251;15368;17210;18145;19025;19877;20128;20848;21968;50754;50873;54170;56312;59027;69150;71648;74772;75608;97998;98732;209131;225131;226641;232341;235439;237782	Snx30;Ptk2;Atp6v0a1;Hmox1;Deptor;Gnai3;Atp13a2;Snx4;Nampt;Prkn;Rragc;Tom1;Rab3gap2;Herc1;Fbxw7;Npc1;Stat3;Smcr8;Optn;Trim30a;Hif1a;Atf6;Rock1;Eif4g2;Wnk1;Wac;Chmp4b;Nupr1;Mcl1;Ctsa
GO:0043470	regulation of carbohydrate catabolic process	http://amigo.geneontology.org/amigo/term/GO:0043470	67	13	2.79345	4.65374	3.28672e-06	8.86349e-05	11820;12492;15251;15937;16000;16337;18439;18519;19046;20848;56312;56490;108099	Igf1;P2rx7;Prkag2;Ier3;Kat2b;Stat3;Hif1a;App;Insr;Zbtb20;Ppp1cb;Scarb2;Nupr1
GO:0007032	endosome organization	http://amigo.geneontology.org/amigo/term/GO:0007032	67	13	2.79345	4.65374	3.28672e-06	8.86349e-05	13429;19345;20479;21968;50873;53869;75608;84092;84095;99371;100226;319277;330401	Dnm1;Prkn;Arfgef2;Stx12;Tom1;Tmcc1;Rab11a;Vps4b;Pi4k2a;Washc4;Usp8;Chmp4b;Rab5c
GO:0051648	vesicle localization	http://amigo.geneontology.org/amigo/term/GO:0051648	214	25	8.92237	2.80195	3.38916e-06	9.11286e-05	11777;12387;13429;16561;17918;18439;18472;18571;19324;19349;20336;20479;20844;50873;53378;53869;67095;74772;75914;77573;94245;105504;108012;216131;233489	Dnm1;P2rx7;Stam;Myo5a;Rab1a;Vps33a;Atp13a2;Trappc10;Prkn;Ap3s1;Exoc5;Rab11a;Dtnbp1;Vps4b;Pdcd6ip;Ap1s2;Trak1;Sdcbp;Pafah1b1;Rab7;Exoc6b;Kif1b;Exoc4;Ctnnb1;Picalm
GO:0071621	granulocyte chemotaxis	http://amigo.geneontology.org/amigo/term/GO:0071621	123	18	5.12828	3.50995	3.42242e-06	9.17529e-05	12267;12273;12978;14083;16172;16414;17524;18711;19271;20296;20305;20306;20307;20308;56221;56744;76763;238871	Ccl8;Ccl24;Ccl6;Ccl9;Ccl7;Ccl2;Mpp1;Pf4;Ptk2;Pikfyve;Itgb2;C3ar1;Mospd2;Pde4d;C5ar1;Il17ra;Csf1r;Ptprj
GO:0050673	epithelial cell proliferation	http://amigo.geneontology.org/amigo/term/GO:0050673	489	43	20.388	2.10908	3.4799e-06	9.30212e-05	12010;12192;12273;12387;12540;12633;13039;13046;13132;13601;13618;13649;13809;14182;14645;14775;14824;15368;16000;16010;16889;16974;18128;18129;18607;19108;19274;19290;19664;20296;20848;21803;22436;22695;24136;56221;56312;68585;68750;72043;78943;108655;211401	Enpep;Ednrb;Ccl24;Fgfr1;Igf1;Ecm1;Igfbp4;Sulf2;Xdh;Ptprm;Ccl2;Grn;Rbpj;Mtss1;Notch2;Lrp6;Hmox1;Prkx;Zfp36l1;Lipa;Glul;Zfp36;Stat3;Egfr;Notch1;C5ar1;Ern1;Celf1;Dab2;Pura;Ctsl;Rreb1;Foxp1;Pdpk1;Cflar;Zeb2;Ctnnb1;Nupr1;Gpx1;Tgfb1;Rtn4;Cdc42;B2m
GO:0022008	neurogenesis	http://amigo.geneontology.org/amigo/term/GO:0022008	1860	117	77.5496	1.50871	3.50343e-06	9.33772e-05	11652;11804;11820;11848;12010;12175;12273;12387;12492;12494;12540;12628;12633;12928;12978;13132;13367;13430;13618;13649;13684;13690;14009;14083;14130;14182;14456;14815;14824;15211;15251;15257;15519;16000;16195;16210;16412;16443;16589;16600;16852;16880;16971;16974;17118;17158;17246;17258;17977;18128;18129;18145;18174;18186;18187;18472;18519;18738;18858;19055;19058;19230;19262;19271;19274;19317;196…	Ednrb;Fgfr1;Gas6;Slc39a12;Etv1;Igf1;Cfh;Nav1;Sema4a;Ptprm;Ccl2;Grn;Rbpj;Nrp1;Lifr;Mdm2;Fcgr2b;Tlr4;Ptk2;Cln8;Thrb;Notch2;Lrp6;Plxnd1;Nrp2;Ppp3r1;S100a10;Cd38;Lgals1;B4galt6;Ncoa1;Twf1;Tmem30a;Adgrg6;Cysltr1;Rock2;Atxn1;B4galt5;Klf4;Prkn;Plxnb2;Crk;Eif4e;Akt2;Kat2b;Ophn1;Herc1;Ugcg;Uhmk1;Raph1;Qki;Npc1;Il6st;Pum2;Caprin1;Stat3;Itsn1;Ube3a;Pmp22;Rab11a;Dtnbp1;Slc23a2;Septin7;Egfr;Notch1;Slc11a2;Bni…
GO:2001233	regulation of apoptotic signaling pathway	http://amigo.geneontology.org/amigo/term/GO:2001233	409	38	17.0526	2.2284	3.58784e-06	9.53489e-05	11820;12387;12633;13032;13039;13132;13205;14130;14182;14679;14775;15251;15368;15937;16000;17210;17246;17395;18186;18858;19264;19697;19766;20612;21898;26943;50754;50873;56312;57438;66168;67991;71514;97998;108705;110213;117198;170755	Mmp9;Fgfr1;Igf1;Siglec1;Nrp1;Mdm2;Fcgr2b;Tlr4;Nacc2;Ripk1;Hmox1;Ddx3x;Deptor;Gnai3;Prkn;Sgk3;Ier3;Fbxw7;Pttg1ip;Serinc3;Pmp22;Dab2;Hif1a;App;Rela;Ctsl;Marchf7;Ivns1abp;Cflar;Grina;Ctsc;Ctnnb1;Nupr1;Tmbim6;Sfpq;Gpx1;Mcl1;Ptprc
GO:0031344	regulation of cell projection organization	http://amigo.geneontology.org/amigo/term/GO:0031344	745	58	31.0615	1.86726	3.63317e-06	9.62738e-05	11820;11848;12010;12492;12494;12540;12633;12928;13132;13367;13430;13690;13860;14083;14130;14182;14824;15519;16412;16600;16852;16971;16974;17118;17246;18003;18186;18439;18472;18519;18858;19055;19230;19317;20351;22215;24136;53869;53872;54004;57438;65114;66713;67095;67784;68585;68750;69710;69981;75974;80913;94245;104215;140570;233489;235072;277468;353047	Fgfr1;Slc39a12;Sema4a;Grn;Nrp1;Mdm2;Fcgr2b;Plekhm1;Ptk2;Arap1;Eps8;P2rx7;Lrp6;Nedd9;Plxnd1;Cd38;Lgals1;Twf1;Tmem30a;Klf4;Plxnb2;Crk;Kat2b;Qki;Pum2;Caprin1;Ube3a;Pmp22;Rab11a;Dtnbp1;Septin7;Lrp1;Diaph1;Trak1;Vps35;Dab2;Diaph2;App;Rhoq;Dnm2;Itgb1;Pafah1b1;Eif4g2;Marchf7;Dock11;Rreb1;Actr2;Cflar;Scarb2;Ppp3ca;Zeb2;Picalm;Marcks;Rtn4;Rhoa;Cdc42;B2m;Hsp90aa1
GO:0032970	regulation of actin filament-based process	http://amigo.geneontology.org/amigo/term/GO:0032970	378	36	15.7601	2.28425	3.68752e-06	9.74314e-05	11848;11928;11938;12343;12540;12928;12978;13860;16423;16480;16971;18003;18186;19230;19877;19878;20194;20742;21803;24136;50873;56193;56221;56431;63985;66616;67771;69710;73910;207278;211401;216965;218397;238871;319277;544963	Ccl24;Iqgap2;Nrp1;Mtss1;Arap1;Eps8;Nedd9;S100a10;Twf1;Rock2;Prkn;Gmfb;Snx9;Crk;Rasa1;Pde4d;Sptbn1;Lrp1;Arhgap18;Taok1;Jup;Washc4;Cd47;Dstn;Csf1r;Fchsd2;Rock1;Atp1a1;Capza2;Arpc5;Atp2a2;Zeb2;Plek;Tgfb1;Rhoa;Cdc42
GO:0120036	plasma membrane bounded cell projection organization	http://amigo.geneontology.org/amigo/term/GO:0120036	1625	105	67.7517	1.54978	3.70585e-06	9.76338e-05	11804;11820;11848;12010;12387;12492;12494;12540;12633;12928;12978;13132;13367;13430;13589;13649;13690;13730;13860;14009;14083;14130;14182;14245;14815;14824;15519;16210;16337;16412;16443;16589;16600;16852;16880;16971;16974;17118;17246;17258;18003;18128;18174;18186;18187;18439;18472;18519;18738;18858;19055;19141;19230;19274;19317;19877;19878;20351;22215;24136;30960;50772;50873;53869;53872;54004;543…	Fgfr1;Slc39a12;Etv1;Emp1;Sema4a;Lpin1;Ptprm;Grn;Nrp1;Lifr;Mdm2;Fcgr2b;Plekhm1;Ptk2;Arap1;Eps8;P2rx7;Lrp6;Nedd9;Plxnd1;Nrp2;Snx2;Ocrl;Cd38;Snap29;Lgals1;B4galt6;Twf1;Tmem30a;Ehd4;Rock2;B4galt5;Klf4;Prkn;Plxnb2;Crk;Kat2b;Ophn1;Herc1;Uhmk1;Raph1;Exoc5;Qki;Pum2;Caprin1;Itsn1;Ube3a;Pmp22;Rab11a;Arhgef6;Dtnbp1;Slc23a2;Septin7;Egfr;Notch1;Slc11a2;Lrp1;Mapk6;Aplp2;Diaph1;Trak1;Vps35;Dab2;Diaph2;App;Insr;…
GO:0019221	cytokine-mediated signaling pathway	http://amigo.geneontology.org/amigo/term/GO:0019221	474	42	19.7626	2.12522	3.73155e-06	9.80283e-05	12363;12768;12978;13601;14456;15251;15257;16172;16194;16195;16880;18128;18472;18733;19264;19697;19766;20296;20305;20306;20307;20308;20848;21937;22234;50873;53603;54473;56045;56221;56744;66141;71586;73914;77128;80876;193670;211007;229700;231655;232341;547253	Ccl8;Tslp;Ccl24;Gas6;Ccl6;Ecm1;Ccl9;Ccl7;Ccl2;Tollip;Irak3;Lifr;Pf4;Oasl1;Samhd1;Ripk1;Trim41;Pirb;Il6ra;Crebrf;Rbm15;Prkn;Ugcg;Ccr1;Tnfrsf1a;Il6st;Stat3;Ifitm2;Ifitm3;Notch1;Rnf185;Hipk1;Parp14;Ifih1;Il17ra;Hif1a;Rela;Csf1r;Pafah1b1;Wnk1;Casp4;Ptprc
GO:0050764	regulation of phagocytosis	http://amigo.geneontology.org/amigo/term/GO:0050764	112	17	4.66965	3.64053	3.83162e-06	0.000100253	12491;13430;14083;14130;14456;16423;16971;17289;18636;19128;19264;19271;20296;21803;69165;105722;106572	Cd209b;Cfp;Gas6;Pros1;Ccl2;Cd36;Fcgr2b;Ptk2;Rab31;Mertk;Lrp1;Dnm2;Cd47;Ano6;Ptprj;Tgfb1;Ptprc
GO:0140972	negative regulation of AIM2 inflammasome complex assembly	http://amigo.geneontology.org/amigo/term/GO:0140972	12	6	0.50032	11.9923	3.83818e-06	0.000100253	15950;15951;26388;226691;381308;100040462	Mndal;Ifi211;Ifi204;Ifi207;Ifi202b;Ifi203
GO:0040007	growth	http://amigo.geneontology.org/amigo/term/GO:0040007	1018	73	42.4438	1.71992	4.03221e-06	0.000105021	11490;11749;11820;11848;12192;12387;12494;12540;12633;12846;12928;12978;13046;13132;13205;13430;13601;13649;13690;14083;14182;14775;14815;14824;15200;15251;16000;16010;16194;16210;16337;16412;16971;16974;17069;17748;18081;18128;18129;18186;18187;18472;18858;19141;19248;19271;19664;20351;20363;20397;20848;21803;21813;22215;24136;50873;53378;54338;67655;68585;70834;71371;74178;77300;80913;108655;22…	Fgfr1;Slc39a12;Igf1;Ecm1;Igfbp4;Selenop;Sema4a;Adam15;Apba1;Hbegf;Grn;Rbpj;Nrp1;Ptpn12;Mndal;Ptk2;Notch2;Lrp6;Ly6e;Ddx3x;Nrp2;Il6ra;Cd38;Rasal2;Ctdp1;Zfp36l1;Prkn;Stk40;Crk;Sgpl1;Raph1;Pum2;Stat3;Ube3a;Pmp22;Pde4d;Slc23a2;Septin7;Egfr;Notch1;Anxa6;Arid5b;Lrp1;Celf1;Dab2;Hif1a;App;Insr;Tgfbr2;Sdcbp;Dnm2;Csf1r;Itgb1;Pafah1b1;Eif4g2;Foxp1;Cflar;Zeb2;Impact;Ctnnb1;Lgmn;Nr3c1;Picalm;Ptprj;Spag9;Gpx1;C…
GO:0009615	response to virus	http://amigo.geneontology.org/amigo/term/GO:0009615	380	36	15.8435	2.27223	4.15801e-06	0.000107736	12493;13205;15251;15519;15950;15951;15957;16172;19264;19775;20128;21803;24014;26943;54445;56045;56048;58185;66141;67040;67775;71586;73914;78781;80876;117198;193670;209200;211007;217069;226691;229900;231655;381308;545030;100040462	Rnasel;Gbp7;Irak3;Mndal;Oasl1;Ifi211;Ifi204;Samhd1;Trim41;Ifi207;Ddx3x;Rsad2;Ifi203;Dtx3l;Trim25;Wdfy4;Serinc3;Ifitm2;Ddx17;Ifitm3;Rnf185;Trim30a;Zc3hav1;Ifih1;Il17ra;Hif1a;Cd37;Ifit1;Xpr1;Ivns1abp;Rtp4;Unc93b1;Lgals8;Tgfb1;Ptprc;Hsp90aa1
GO:0007173	epidermal growth factor receptor signaling pathway	http://amigo.geneontology.org/amigo/term/GO:0007173	101	16	4.21103	3.79955	4.15999e-06	0.000107736	12402;13649;14083;15200;17395;18607;19248;19271;19349;21803;29815;69178;72349;215114;217344;227333	Mmp9;Bcar3;Hbegf;Ptpn12;Ptk2;Hip1;Cbl;Dusp3;Egfr;Dgkd;Rhbdf2;Pdpk1;Rab7;Snx5;Ptprj;Tgfb1
GO:0005975	carbohydrate metabolic process	http://amigo.geneontology.org/amigo/term/GO:0005975	559	47	23.3066	2.0166	4.182e-06	0.000107999	11652;11820;12409;12492;12846;12894;14815;15211;15251;15275;15926;15931;15937;16000;16010;16195;16337;16889;17155;17158;18145;18439;18519;19046;19204;19386;20848;21803;54338;56193;56312;56336;56386;56490;58810;67300;74091;74178;108099;108682;140481;170768;210973;212032;212898;230815;233571	Igf1;Igfbp4;Gpt2;Npl;Dse;P2rx7;Cbr2;Cpt1a;Ids;Hk3;Man2a2;B4galt6;Prkag2;Hk1;B4galt5;Ier3;Stk40;Lipa;Akt2;Kbtbd2;Kat2b;Npc1;Il6st;Man1a;Idh1;Stat3;Man1c1;Slc23a2;Ranbp2;Hif1a;App;Insr;Pfkfb3;Zbtb20;Ppp1cb;Ptafr;Scarb2;Akr1a1;Man2a1;Nupr1;Nr3c1;Hexa;P2ry6;Plek;Comt;Tgfb1;Cltc
GO:0042113	B cell activation	http://amigo.geneontology.org/amigo/term/GO:0042113	289	30	12.0494	2.48976	4.32874e-06	0.000111387	12192;12193;12494;14130;16848;16852;18019;18129;18950;19264;19271;19664;21803;21898;22042;27362;54353;56048;58194;65113;67245;69583;74039;75974;79221;108655;216742;224860;242248;320940	Tfrc;Bank1;Hdac9;Rbpj;Fcgr2b;Tlr4;Nfatc2;Notch2;Nfam1;Cd38;Lgals1;Zfp36l1;Tnfsf13;Fnip1;Lfng;Zfp36l2;Dnajb9;Plcl2;Atp11c;Pnp;Dock11;Peli1;Foxp1;Ndfip1;Sh3kbp1;Skap2;Ptprj;Lgals8;Tgfb1;Ptprc
GO:0097191	extrinsic apoptotic signaling pathway	http://amigo.geneontology.org/amigo/term/GO:0097191	231	26	9.63116	2.69957	4.33755e-06	0.000111387	11820;12633;13132;13205;14182;14775;15257;15368;16000;17210;17311;18186;18439;18607;19264;19697;19766;19878;20612;21803;21898;21937;56486;81535;97998;170755	Fgfr1;Igf1;Siglec1;Sgpp1;Nrp1;Tlr4;P2rx7;Ripk1;Hmox1;Ddx3x;Deptor;Rock2;Sgk3;Tnfrsf1a;Kitl;Hipk1;Dab2;App;Rela;Pdpk1;Cflar;Gpx1;Tgfb1;Mcl1;Ptprc;Gabarap
GO:0097401	synaptic vesicle lumen acidification	http://amigo.geneontology.org/amigo/term/GO:0097401	18	7	0.75048	9.32737	4.53446e-06	0.000116118	11964;11966;11975;54411;70495;73834;108664	Atp6v1h;Atp6v0a1;Atp6v1b2;Atp6v1a;Atp6ap1;Atp6ap2;Atp6v1d
GO:0042063	gliogenesis	http://amigo.geneontology.org/amigo/term/GO:0042063	382	36	15.9269	2.26033	4.68339e-06	0.000119597	11652;11820;11848;12273;12387;12978;13649;14083;14815;14824;16000;16195;16971;16974;18128;18129;18472;18858;19058;19262;19271;19317;19697;20238;20296;20336;20848;21803;21898;22041;24136;56336;56386;58861;68585;215798	Igf1;Ccl2;Grn;Tlr4;Ptk2;Notch2;Lrp6;Ppp3r1;B4galt6;Adgrg6;Cysltr1;Atxn1;B4galt5;Akt2;Qki;Il6st;Stat3;Pmp22;Egfr;Notch1;C5ar1;Lrp1;App;Ptpra;Rela;Csf1r;Pafah1b1;Exoc4;Zeb2;Trf;Ctnnb1;Nr3c1;Ptprj;Tgfb1;Rtn4;Rhoa
GO:0090150	establishment of protein localization to membrane	http://amigo.geneontology.org/amigo/term/GO:0090150	261	28	10.882	2.57307	4.78786e-06	0.000121924	11652;12492;14276;15519;18145;18711;19349;20296;20336;20619;20742;53869;54411;65114;66629;67437;67775;71648;75608;75965;76742;98732;106572;224454;230866;232341;330192;503610	Folr2;Ccl2;Pikfyve;Snx27;Zdhhc20;Rab31;Zdhhc18;Akt2;Rab3gap2;Npc1;Optn;Rab11a;Sptbn1;Ssr3;Emc1;Vps35;Snap23;Atp6ap1;Zdhhc14;Rtp4;Rab7;Golph3;Wnk1;Scarb2;Exoc4;Chmp4b;Vps37b;Hsp90aa1
GO:0044409	entry into host	http://amigo.geneontology.org/amigo/term/GO:0044409	126	18	5.25336	3.42638	4.85386e-06	0.000123261	13030;13858;14456;16337;16852;17069;18145;18186;18550;18711;19775;20128;20612;66141;69165;80876;170779;217069	Cd209d;Cd209b;Gas6;Siglec1;Nrp1;Pikfyve;Eps15;Ly6e;Lgals1;Trim25;Ctsb;Npc1;Ifitm2;Ifitm3;Trim30a;Furin;Insr;Xpr1
GO:0010810	regulation of cell-substrate adhesion	http://amigo.geneontology.org/amigo/term/GO:0010810	219	25	9.13084	2.73797	5.1328e-06	0.000129984	11490;11848;12491;12540;12928;13132;13430;14083;16412;16480;16852;16971;18003;18081;18128;18186;19262;19271;19877;20194;20440;22288;68750;72349;218397	Adam15;Cd36;Nrp1;Ptk2;Nedd9;S100a10;Lgals1;St6gal1;Crk;Rasa1;Dusp3;Notch1;Lrp1;Dab2;Jup;Ptpra;Dnm2;Itgb1;Rock1;Rreb1;Utrn;Ptprj;Rhoa;Cdc42;Ninj1
GO:0050769	positive regulation of neurogenesis	http://amigo.geneontology.org/amigo/term/GO:0050769	307	31	12.7999	2.4219	5.32497e-06	0.000134477	12387;12978;13649;13690;14083;15251;16000;16195;16412;16971;17118;17158;18128;18129;18186;18472;19262;19317;19697;20238;21803;22041;24136;53872;58861;66713;67095;67784;68585;140570;233489	Igf1;Nrp1;Ptk2;Notch2;Plxnd1;Cysltr1;Atxn1;Plxnb2;Qki;Il6st;Caprin1;Egfr;Notch1;Lrp1;Trak1;Hif1a;Ptpra;Rela;Csf1r;Itgb1;Pafah1b1;Eif4g2;Actr2;Zeb2;Trf;Ctnnb1;Man2a1;Picalm;Marcks;Tgfb1;Rtn4
GO:0015918	sterol transport	http://amigo.geneontology.org/amigo/term/GO:0015918	127	18	5.29505	3.3994	5.43906e-06	0.00013698	11303;12491;12846;16889;16971;16974;18145;18550;18830;20288;20479;30960;67166;67484;100226;100273;235283;237542	Pltp;Gramd1b;Cd36;Lrp6;Osbpl9;Abca1;Stx12;Lipa;Msr1;Npc1;Vps4b;Eepd1;Furin;Lrp1;Arl8b;Osbpl8;Vapa;Comt
GO:0042058	regulation of epidermal growth factor receptor signaling pathway	http://amigo.geneontology.org/amigo/term/GO:0042058	60	12	2.5016	4.79693	5.61714e-06	0.000141077	12402;13649;17395;19248;19271;19349;21803;69178;72349;215114;217344;227333	Mmp9;Ptpn12;Hip1;Cbl;Dusp3;Egfr;Dgkd;Rhbdf2;Rab7;Snx5;Ptprj;Tgfb1
GO:0051656	establishment of organelle localization	http://amigo.geneontology.org/amigo/term/GO:0051656	482	42	20.0962	2.08995	5.66564e-06	0.000141905	11777;12387;12402;12523;12540;13424;13429;13589;14083;15251;15368;16412;16561;16783;17918;18439;18472;18519;18571;18607;19324;19349;20336;20479;20619;20844;22631;50873;51810;53378;53869;67095;69150;71703;74772;75608;75914;94245;105504;108012;216131;233489	Dnm1;Ptk2;P2rx7;Stam;Hmox1;Myo5a;Rab1a;Cbl;Atp13a2;Snx4;Trappc10;Prkn;Ap3s1;Kat2b;Exoc5;Armcx3;Lamp1;Rab11a;Dtnbp1;Vps4b;Pdcd6ip;Ap1s2;Trak1;Hif1a;Dync1h1;Snap23;Sdcbp;Itgb1;Pafah1b1;Mapre1;Pdpk1;Cd84;Rab7;Exoc6b;Kif1b;Exoc4;Hnrnpu;Chmp4b;Ctnnb1;Picalm;Ywhaz;Cdc42
GO:0010563	negative regulation of phosphorus metabolic process	http://amigo.geneontology.org/amigo/term/GO:0010563	293	30	12.2161	2.45577	5.70643e-06	0.000142148	11796;14586;15259;15937;16000;16210;16337;18519;19264;19271;19877;20238;20848;21803;22436;50873;51810;52468;54401;56193;56312;70834;72349;73914;98496;109689;215653;237782;238871;547253	Gfra2;Igf1;Xdh;Irak3;Rassf2;Ctdsp2;Atxn1;Prkn;Ier3;Hipk3;Arrb1;Kat2b;Dusp3;Stat3;Smcr8;Pde4d;Parp14;Insr;Birc3;Pid1;Rock1;Hnrnpu;Impact;Ywhab;Nupr1;Ptprj;Plek;Spag9;Tgfb1;Ptprc
GO:0045936	negative regulation of phosphate metabolic process	http://amigo.geneontology.org/amigo/term/GO:0045936	293	30	12.2161	2.45577	5.70643e-06	0.000142148	11796;14586;15259;15937;16000;16210;16337;18519;19264;19271;19877;20238;20848;21803;22436;50873;51810;52468;54401;56193;56312;70834;72349;73914;98496;109689;215653;237782;238871;547253	Gfra2;Igf1;Xdh;Irak3;Rassf2;Ctdsp2;Atxn1;Prkn;Ier3;Hipk3;Arrb1;Kat2b;Dusp3;Stat3;Smcr8;Pde4d;Parp14;Insr;Birc3;Pid1;Rock1;Hnrnpu;Impact;Ywhab;Nupr1;Ptprj;Plek;Spag9;Tgfb1;Ptprc
GO:0007266	Rho protein signal transduction	http://amigo.geneontology.org/amigo/term/GO:0007266	140	19	5.83707	3.25506	5.76254e-06	0.000143155	11303;11848;11857;12540;13860;14673;14674;16412;18186;19765;19877;19878;71704;94190;109689;192662;236920;269608;319939	Plekhg5;Stard8;Nrp1;Eps8;Rock2;Abca1;Arrb1;Ophn1;Arhgef3;Ralbp1;Itgb1;Rock1;Gna12;Tns3;Gna13;Arhgdia;Arhgdib;Rhoa;Cdc42
GO:0045453	bone resorption	http://amigo.geneontology.org/amigo/term/GO:0045453	81	14	3.37716	4.1455	5.80734e-06	0.000143877	12387;12402;12494;12751;12978;13649;16974;18439;19349;22041;22042;72828;319939;353047	Tfrc;Plekhm1;P2rx7;Lrp6;Cd38;Cbl;Ubash3b;Egfr;Tpp1;Csf1r;Rab7;Tns3;Trf;Ctnnb1
GO:0050729	positive regulation of inflammatory response	http://amigo.geneontology.org/amigo/term/GO:0050729	153	20	6.37908	3.13525	5.89207e-06	0.000145582	11690;11820;12363;12978;13032;14824;16172;16423;16852;16956;18081;19766;21803;21898;21937;53603;56221;56312;69150;207728	Tslp;Ccl24;Pde2a;Grn;Lpl;Tlr4;Ripk1;Lgals1;Snx4;Tnfrsf1a;Il17ra;App;Cd47;Csf1r;Ctsc;Alox5ap;Nupr1;Casp4;Tgfb1;Ninj1
GO:0050865	regulation of cell activation	http://amigo.geneontology.org/amigo/term/GO:0050865	635	51	26.4753	1.92633	6.01641e-06	0.000148253	11848;12010;12192;12193;12387;12493;12494;12523;12978;13032;14130;14182;14456;14824;15216;15519;16000;16194;16195;16423;16852;17289;17311;18003;18019;18782;18950;19055;19264;19271;20296;21803;21813;21898;22042;53603;56048;56193;56744;57438;58194;65113;67245;69583;72349;72828;74039;74048;242248;246707;320940	Tslp;Pla2g2d;Fgfr1;Gas6;Igf1;Tfrc;Bank1;Ccl2;Emilin2;Grn;Fcgr2b;Tlr4;Pf4;Nfatc2;Nedd9;Nfam1;Il6ra;Cd38;Lgals1;Zfp36l1;Mertk;Tnfsf13;Il6st;Dusp3;Ubash3b;Kitl;Zfp36l2;Tgfbr2;Cd37;Cd47;Csf1r;Atp11c;Marchf7;Pnp;Vsir;Peli1;Ndfip1;Cd84;Ctsc;Sh3kbp1;Ppp3ca;Ctnnb1;Ptprj;Lgals8;Plek;Hfe;Tgfb1;Rhoa;B2m;Ptprc;Hsp90aa1
GO:0019439	aromatic compound catabolic process	http://amigo.geneontology.org/amigo/term/GO:0019439	551	46	22.973	2.00235	6.37261e-06	0.000156352	11820;12192;12193;12846;13046;14544;15251;15275;15368;15381;15937;16000;16337;16889;17161;18439;18519;18950;19317;19877;19878;20848;22436;22695;24014;51810;53872;56045;56312;56490;57319;74480;78781;80913;108099;109778;207728;212032;214290;225363;229663;231464;233016;233789;234344;238871	Gda;Igf1;Maoa;Samd4;Smpdl3a;Pde2a;Xdh;Rnasel;Samhd1;P2rx7;Naf1;Hk3;Hmox1;Prkag2;Zfp36l1;Hk1;Rock2;Tut7;Ier3;Blvra;Lipa;Kat2b;Qki;Zfp36;Pum2;Caprin1;Stat3;Pde4d;Zfp36l2;Celf1;Zc3hav1;Blvrb;Hif1a;Cnot6l;App;Insr;Etf1;Rock1;Pnp;Zbtb20;Smg1;Hnrnpu;Csde1;Nupr1;Comt;Hnrnpc
GO:1904407	positive regulation of nitric oxide metabolic process	http://amigo.geneontology.org/amigo/term/GO:1904407	51	11	2.12636	5.17316	6.37927e-06	0.000156352	11652;11820;12491;13430;15465;15519;16337;16414;16600;21898;217203	Cd36;Tmem106a;Tlr4;Itgb2;Hrh1;Klf4;Akt2;App;Insr;Dnm2;Hsp90aa1
GO:0032869	cellular response to insulin stimulus	http://amigo.geneontology.org/amigo/term/GO:0032869	222	25	9.25592	2.70097	6.53812e-06	0.000159817	11652;12192;13033;14245;16337;16956;17118;17918;17977;18519;18607;19262;19271;19697;20296;29815;67972;69178;79221;98496;104215;106572;231070;237542;329877	Lpin1;Ccl2;Bcar3;Hdac9;Lpl;Dennd4c;Myo5a;Rab31;Ctsd;Ncoa1;Zfp36l1;Insig1;Akt2;Kat2b;Atp2b1;Insr;Ptpra;Rhoq;Rela;Osbpl8;Pid1;Pdpk1;Snx5;Ptprj;Marcks
GO:0051241	negative regulation of multicellular organismal process	http://amigo.geneontology.org/amigo/term/GO:0051241	1220	83	50.8659	1.63174	6.56101e-06	0.000159836	11746;11820;11848;11857;11928;11938;12010;12262;12387;12493;12494;12523;12768;13032;13601;13649;14083;14130;14182;14245;14456;14824;15216;15251;15368;16000;16337;16412;16480;16600;16974;17289;18128;18186;18439;18550;18733;18782;19055;19128;19141;19264;19274;19317;19664;19697;19877;19878;20128;20296;20351;20612;21413;21803;21813;21887;21898;21937;22695;50754;52055;56744;57438;59079;65113;67245;676…	Pla2g2d;Fgfr1;Gas6;Pros1;Igf1;Ecm1;Siglec1;Clec4a1;Rab11fip5;Sema4a;Lpin1;Bank1;Ptprm;Ccl2;Grn;Hdac9;Gbp7;Irak3;Rbpj;Nrp1;Fcgr2b;Tlr4;Pf4;Ptk2;P2rx7;Pirb;Lrp6;Hmox1;Cd38;Ctdp1;Tle3;Rock2;Klf4;Mertk;Arrb1;Fbxw7;Ccr1;Qki;Tnfrsf1a;Dusp3;Zfp36;Pde4d;Ubash3b;Trib1;Egfr;Notch1;Trim30a;Furin;Plcl2;Hif1a;Anxa4;App;Atp2b1;Insr;Jup;Tgfbr2;Rela;Cd37;Itgb1;Rock1;Marchf7;Atp1a1;Vsir;Peli1;Foxp1;Ndfip1;Cd84;Ct…
GO:0030030	cell projection organization	http://amigo.geneontology.org/amigo/term/GO:0030030	1666	106	69.4611	1.52603	6.57387e-06	0.000159836	11804;11820;11848;12010;12387;12492;12494;12540;12633;12928;12978;13132;13367;13430;13589;13649;13690;13730;13860;14009;14083;14130;14182;14245;14815;14824;15519;16210;16337;16412;16443;16589;16600;16852;16880;16971;16974;17118;17246;17258;18003;18128;18174;18186;18187;18439;18472;18519;18738;18858;19055;19141;19230;19274;19317;19877;19878;20351;22215;23970;24136;30960;50772;50873;53869;53872;540…	Fgfr1;Slc39a12;Etv1;Emp1;Sema4a;Lpin1;Ptprm;Grn;Nrp1;Lifr;Mdm2;Fcgr2b;Plekhm1;Ptk2;Arap1;Eps8;P2rx7;Lrp6;Nedd9;Plxnd1;Nrp2;Snx2;Ocrl;Cd38;Snap29;Lgals1;B4galt6;Twf1;Tmem30a;Ehd4;Rock2;B4galt5;Klf4;Prkn;Plxnb2;Crk;Kat2b;Ophn1;Herc1;Uhmk1;Raph1;Exoc5;Qki;Pum2;Caprin1;Itsn1;Ube3a;Pmp22;Rab11a;Arhgef6;Dtnbp1;Slc23a2;Septin7;Egfr;Notch1;Slc11a2;Pacsin2;Lrp1;Mapk6;Aplp2;Diaph1;Trak1;Vps35;Dab2;Diaph2;A…
GO:0031175	neuron projection development	http://amigo.geneontology.org/amigo/term/GO:0031175	1107	77	46.1545	1.66831	6.59929e-06	0.000160028	11804;11820;11848;12010;12387;12492;12494;12540;12633;12928;12978;13132;13367;13430;13649;13690;14009;14083;14130;14182;14815;14824;16210;16412;16443;16589;16600;16852;16880;16971;16974;17118;17246;17258;18128;18174;18186;18187;18472;18519;18738;18858;19055;19230;19274;19317;19877;19878;20351;22215;24136;30960;50772;50873;53869;53872;54004;54338;56336;56386;66713;67095;67784;68585;69981;70834;773…	Fgfr1;Slc39a12;Etv1;Sema4a;Ptprm;Grn;Nrp1;Lifr;Mdm2;Fcgr2b;Ptk2;Lrp6;Plxnd1;Nrp2;Cd38;Lgals1;B4galt6;Twf1;Tmem30a;Rock2;B4galt5;Klf4;Prkn;Plxnb2;Crk;Kat2b;Ophn1;Herc1;Uhmk1;Raph1;Qki;Pum2;Caprin1;Itsn1;Ube3a;Pmp22;Rab11a;Dtnbp1;Slc23a2;Septin7;Egfr;Notch1;Slc11a2;Lrp1;Mapk6;Aplp2;Diaph1;Trak1;Dab2;Diaph2;App;Trio;Dnm2;Pitpna;Csf1r;Itgb1;Pafah1b1;Rock1;Eif4g2;Vapa;Foxp1;Actr2;Cflar;Scarb2;Ppp3ca;Z…
GO:0002548	monocyte chemotaxis	http://amigo.geneontology.org/amigo/term/GO:0002548	61	12	2.54329	4.71829	6.73035e-06	0.000162775	11820;12768;18081;19141;20296;20305;20306;20307;20308;56221;76763;105722	Ccl8;Ccl24;Ccl6;Ccl9;Ccl7;Ccl2;Mospd2;Ccr1;App;Ano6;Lgmn;Ninj1
GO:0022604	regulation of cell morphogenesis	http://amigo.geneontology.org/amigo/term/GO:0022604	266	28	11.0904	2.5247	6.8847e-06	0.000166068	12928;12978;13367;13860;14083;14673;14674;17118;18472;20306;20351;50873;53872;54338;56221;58194;66713;67784;68750;69710;70834;73910;104215;140570;192662;207214;233489;235072	Ccl24;Sema4a;Ccl7;Ptk2;Arap1;Eps8;Plxnd1;Prkn;Plxnb2;Crk;Caprin1;Larp4;Slc23a2;Septin7;Diaph1;Arhgap18;Rhoq;Csf1r;Pafah1b1;Rreb1;Actr2;Sh3kbp1;Gna12;Gna13;Picalm;Marcks;Spag9;Arhgdia
GO:0048143	astrocyte activation	http://amigo.geneontology.org/amigo/term/GO:0048143	19	7	0.792173	8.83645	6.92152e-06	0.000166517	11820;12273;12978;13649;14824;16971;24136	Grn;Egfr;C5ar1;Lrp1;App;Csf1r;Zeb2
GO:0048589	developmental growth	http://amigo.geneontology.org/amigo/term/GO:0048589	779	59	32.4791	1.81655	6.99169e-06	0.000167764	11490;11749;11820;12192;12387;12633;12846;12978;13046;13430;13601;13690;14083;14182;14775;14815;14824;15200;16000;16194;16210;16337;16412;16971;16974;17069;18081;18128;18129;18186;18187;18472;18858;19141;19248;19664;20351;20397;20848;21803;21813;22215;24136;50873;54338;67655;68585;70834;71371;74178;77300;80913;108655;226525;233489;235072;238871;277468;319924	Fgfr1;Slc39a12;Igf1;Ecm1;Sema4a;Adam15;Apba1;Hbegf;Grn;Rbpj;Nrp1;Ptpn12;Ptk2;Notch2;Lrp6;Ly6e;Nrp2;Il6ra;Rasal2;Ctdp1;Zfp36l1;Prkn;Stk40;Sgpl1;Raph1;Pum2;Stat3;Ube3a;Pmp22;Pde4d;Slc23a2;Septin7;Notch1;Anxa6;Arid5b;Lrp1;Celf1;App;Insr;Tgfbr2;Dnm2;Csf1r;Itgb1;Pafah1b1;Eif4g2;Foxp1;Cflar;Zeb2;Impact;Ctnnb1;Lgmn;Nr3c1;Picalm;Spag9;Gpx1;Comt;Tgfb1;Rtn4;Ninj1
GO:0141086	negative regulation of inflammasome-mediated signaling pathway	http://amigo.geneontology.org/amigo/term/GO:0141086	26	8	1.08403	7.37989	7.05008e-06	0.000168722	15950;15951;16784;20128;26388;226691;381308;100040462	Mndal;Ifi211;Ifi204;Ifi207;Ifi202b;Ifi203;Lamp2;Trim30a
GO:1903131	mononuclear cell differentiation	http://amigo.geneontology.org/amigo/term/GO:1903131	503	43	20.9717	2.05038	7.09848e-06	0.000169437	11848;12010;12192;12193;12387;13039;14456;15519;15950;15951;16194;16848;16852;16889;17289;18129;18733;18782;18950;19264;19271;19664;20351;20848;21803;21813;27362;56048;56744;58185;65113;74039;74048;75974;79221;107568;108655;216742;224860;226691;320940;381308;100040462	Pla2g2d;Gas6;Sema4a;Wwp1;Hdac9;Rbpj;Pf4;Mndal;Ifi211;Ifi204;Notch2;Ifi207;Pirb;Nfam1;Rsad2;Il6ra;Ifi203;Lgals1;Zfp36l1;Mertk;Lipa;Fnip1;Lfng;Stat3;Zfp36l2;Dnajb9;Plcl2;Tgfbr2;Ctsl;Atp11c;Pnp;Dock11;Vsir;Foxp1;Ndfip1;Ctnnb1;Ptprj;Lgals8;Tgfb1;Rhoa;B2m;Ptprc;Hsp90aa1
GO:0071396	cellular response to lipid	http://amigo.geneontology.org/amigo/term/GO:0071396	623	50	25.9749	1.92493	7.57413e-06	0.000179979	11303;11490;11502;11848;11928;12010;12192;12193;12491;12523;12894;13132;13618;13649;13684;14815;16000;16600;16956;16974;17533;18145;19204;19697;19878;20128;20296;21803;21898;22215;22695;51810;56615;56744;67040;70097;73914;77128;98496;108655;207728;208449;211007;211770;214855;216161;231070;233571;235283;238871	Ednrb;Mrc1;Igf1;Pde2a;Gramd1b;Adam15;Ccl2;Cd36;Sgms1;Irak3;Lpl;Tlr4;Pf4;Cpt1a;Trim41;Lrp6;Sbno2;Adam9;Crebrf;Zfp36l1;Rock2;Abca1;Klf4;Sash1;Eif4e;Insig1;Npc1;Zfp36;Ddx17;Ube3a;Pde4d;Trib1;Egfr;Zfp36l2;Trim30a;Arid5a;Dab2;Rela;Pid1;Atp1a1;Foxp1;Cd84;Ptafr;Mgst1;Hnrnpu;Nr3c1;P2ry6;Tgfb1;Rhoa;B2m
GO:0045428	regulation of nitric oxide biosynthetic process	http://amigo.geneontology.org/amigo/term/GO:0045428	72	13	3.00192	4.33056	7.57953e-06	0.000179979	11652;11820;12491;13430;15465;15519;16000;16337;16414;16423;16600;19878;21898	Igf1;Cd36;Tlr4;Itgb2;Hrh1;Rock2;Klf4;Akt2;App;Insr;Dnm2;Cd47;Hsp90aa1
GO:0051493	regulation of cytoskeleton organization	http://amigo.geneontology.org/amigo/term/GO:0051493	505	43	21.0551	2.04226	7.83583e-06	0.000185533	11848;12343;12540;12928;12978;13367;13424;13589;13860;14544;16423;16971;18003;18186;18439;18472;18519;19230;19877;19878;20194;20479;20742;21803;50873;51810;56193;56221;56431;63985;66616;67300;67771;69710;73910;75608;207278;211401;216965;218397;277468;319277;544963	Ccl24;Slc39a12;Gda;Iqgap2;Nrp1;Mtss1;Arap1;Eps8;P2rx7;Nedd9;S100a10;Twf1;Rock2;Prkn;Gmfb;Snx9;Crk;Kat2b;Rasa1;Sptbn1;Vps4b;Lrp1;Diaph1;Dync1h1;Arhgap18;Taok1;Washc4;Cd47;Dstn;Csf1r;Pafah1b1;Mapre1;Fchsd2;Rock1;Capza2;Arpc5;Hnrnpu;Chmp4b;Plek;Tgfb1;Rhoa;Cdc42;Cltc
GO:0048666	neuron development	http://amigo.geneontology.org/amigo/term/GO:0048666	1264	85	52.7004	1.61289	7.85399e-06	0.000185533	11804;11820;11848;12010;12387;12492;12494;12540;12628;12633;12928;12978;13132;13367;13430;13618;13649;13690;14009;14083;14130;14182;14815;14824;15211;16210;16412;16443;16589;16600;16852;16880;16971;16974;17118;17246;17258;18128;18174;18186;18187;18472;18519;18738;18858;19055;19230;19274;19317;19877;19878;20351;21834;22215;22234;22631;24136;30960;50772;50873;53869;53872;54004;54338;56336;56386;667…	Ednrb;Fgfr1;Slc39a12;Etv1;Cfh;Sema4a;Ptprm;Grn;Nrp1;Lifr;Mdm2;Fcgr2b;Ptk2;Thrb;Lrp6;Plxnd1;Nrp2;Cd38;Lgals1;B4galt6;Twf1;Tmem30a;Rock2;B4galt5;Klf4;Prkn;Plxnb2;Crk;Kat2b;Ophn1;Herc1;Ugcg;Uhmk1;Raph1;Qki;Pum2;Caprin1;Itsn1;Ube3a;Pmp22;Rab11a;Dtnbp1;Slc23a2;Septin7;Egfr;Notch1;Slc11a2;Lrp1;Mapk6;Aplp2;Diaph1;Trak1;Dab2;Diaph2;App;Taok1;Trio;Dnm2;Pitpna;Csf1r;Anks1;Itgb1;Pafah1b1;Rock1;Eif4g2;Vapa;F…
GO:0097435	supramolecular fiber organization	http://amigo.geneontology.org/amigo/term/GO:0097435	800	60	33.3547	1.79885	7.88652e-06	0.000185662	11820;11848;12010;12343;12363;12491;12540;12633;13367;13424;13430;13589;13860;14544;15463;16412;16423;17118;17246;17258;17357;17918;18186;18472;19230;19766;19878;20194;20742;22027;22041;22793;24136;50873;53869;54004;56193;56221;56431;58194;59069;63985;66616;66713;67771;69710;73910;74194;84092;104215;109689;207278;211401;215114;216965;218397;237436;277468;319277;544963	Ccl24;Slc39a12;Gda;Iqgap2;Cd36;Nrp1;Mdm2;Mtss1;Arap1;Eps8;Ripk1;Hip1;Myo5a;Agfg1;S100a10;Twf1;Rock2;Prkn;Gmfb;Snx9;Arrb1;Rasa1;Zyx;Rab11a;Sptbn1;Rnd3;Gas2l3;Diaph1;Diaph2;Dync1h1;App;Arhgap18;Taok1;Rhoq;Dnm2;Washc4;Usp8;Cd47;Dstn;Itgb1;Pafah1b1;Mapre1;Fchsd2;Actr2;Cflar;Capza2;Sh3kbp1;Arpc5;Hsp90b1;Zeb2;Trf;Tpm3;Casp4;Plek;Marcks;Marcksl1;Mef2a;Rhoa;Cdc42;B2m
GO:0046849	bone remodeling	http://amigo.geneontology.org/amigo/term/GO:0046849	106	16	4.41949	3.62033	7.90007e-06	0.000185662	12387;12402;12494;12751;12978;13649;16974;18129;18439;19349;22041;22042;72828;215653;319939;353047	Tfrc;Plekhm1;Rassf2;P2rx7;Notch2;Lrp6;Cd38;Cbl;Ubash3b;Egfr;Tpp1;Csf1r;Rab7;Tns3;Trf;Ctnnb1
GO:0006195	purine nucleotide catabolic process	http://amigo.geneontology.org/amigo/term/GO:0006195	156	20	6.50416	3.07496	7.93006e-06	0.000185889	11820;14544;15251;15275;15937;16000;16337;16889;18439;18519;18950;20848;22436;56045;56312;56490;108099;207728;212032;238871	Gda;Igf1;Pde2a;Xdh;Samhd1;P2rx7;Hk3;Prkag2;Hk1;Ier3;Lipa;Kat2b;Stat3;Pde4d;Hif1a;App;Insr;Pnp;Zbtb20;Nupr1
GO:0043523	regulation of neuron apoptotic process	http://amigo.geneontology.org/amigo/term/GO:0043523	298	30	12.4246	2.41456	7.991e-06	0.000186838	11820;11848;12273;12387;12540;14130;14815;14824;15251;15368;16195;16443;16971;17210;17748;18186;18607;19141;19766;19877;21937;26889;50754;50873;56312;67579;67784;71648;72183;109689	Grn;Nrp1;Fcgr2b;Cln8;Ripk1;Plxnd1;Hmox1;Snx6;Prkn;Arrb1;Fbxw7;Tnfrsf1a;Il6st;Itsn1;Optn;C5ar1;Lrp1;Hif1a;App;Cpeb4;Rock1;Pdpk1;Ctnnb1;Lgmn;Nupr1;Nr3c1;Mcl1;Rhoa;Cdc42;Mt1
GO:0009154	purine ribonucleotide catabolic process	http://amigo.geneontology.org/amigo/term/GO:0009154	144	19	6.00384	3.16464	8.73684e-06	0.000203756	11820;14544;15251;15275;15937;16000;16337;16889;18439;18519;18950;20848;22436;56312;56490;108099;207728;212032;238871	Gda;Igf1;Pde2a;Xdh;P2rx7;Hk3;Prkag2;Hk1;Ier3;Lipa;Kat2b;Stat3;Pde4d;Hif1a;App;Insr;Pnp;Zbtb20;Nupr1
GO:0070372	regulation of ERK1 and ERK2 cascade	http://amigo.geneontology.org/amigo/term/GO:0070372	331	32	13.8005	2.31876	9.32692e-06	0.000216964	11820;12273;12491;12633;12768;12978;13132;13649;13669;14456;16000;16600;16971;18128;18129;18186;19264;20296;20305;20306;20307;20308;21803;21898;22631;50754;54635;56221;72349;109689;215449;233571	Ccl8;Ccl24;Gas6;Ccl6;Pdgfc;Igf1;Ccl9;Ccl7;Ccl2;Cd36;Nrp1;Tlr4;Notch2;Klf4;Arrb1;Fbxw7;Ccr1;Dusp3;Egfr;Notch1;C5ar1;Lrp1;Dab2;App;Rap1b;Csf1r;Cflar;P2ry6;Eif3a;Ywhaz;Tgfb1;Ptprc
GO:0002366	leukocyte activation involved in immune response	http://amigo.geneontology.org/amigo/term/GO:0002366	317	31	13.2168	2.3455	1.01943e-05	0.000236538	12402;12523;14824;15368;16194;16414;16783;16848;16852;18129;18607;18711;19204;19264;20351;20619;20848;21803;21898;22042;22631;56048;56744;65113;69150;69583;75974;84095;108655;216161;224860	Sema4a;Tfrc;Grn;Tlr4;Pf4;Notch2;Pikfyve;Itgb2;Sbno2;Hmox1;Il6ra;Lgals1;Cbl;Snx4;Tnfsf13;Lfng;Stat3;Lamp1;Pi4k2a;Plcl2;Snap23;Dock11;Foxp1;Ndfip1;Pdpk1;Cd84;Ptafr;Lgals8;Ywhaz;Tgfb1;Ptprc
GO:0050920	regulation of chemotaxis	http://amigo.geneontology.org/amigo/term/GO:0050920	228	25	9.50608	2.6299	1.04489e-05	0.000241832	11652;11820;12267;12273;12768;12978;14083;14182;14456;17524;18003;18081;18128;18186;19141;19271;20296;20306;20351;20440;21803;72349;76763;105722;232341	Fgfr1;Gas6;Sema4a;Ccl7;Ccl2;Mpp1;Nrp1;Ptk2;Nedd9;C3ar1;St6gal1;Akt2;Mospd2;Ccr1;Dusp3;Notch1;C5ar1;App;Csf1r;Wnk1;Ano6;Lgmn;Ptprj;Tgfb1;Ninj1
GO:0032868	response to insulin	http://amigo.geneontology.org/amigo/term/GO:0032868	287	29	11.966	2.42354	1.04965e-05	0.00024232	11652;12192;13033;14245;14537;16337;16956;17118;17187;17918;17977;18519;18607;19262;19271;19697;20296;20384;29815;67972;69178;79221;98496;104215;106572;210973;231070;237542;329877	Lpin1;Ccl2;Bcar3;Hdac9;Lpl;Dennd4c;Myo5a;Rab31;Ctsd;Ncoa1;Zfp36l1;Max;Gcnt1;Insig1;Akt2;Kbtbd2;Kat2b;Atp2b1;Insr;Ptpra;Rhoq;Rela;Osbpl8;Pid1;Srsf5;Pdpk1;Snx5;Ptprj;Marcks
GO:0046700	heterocycle catabolic process	http://amigo.geneontology.org/amigo/term/GO:0046700	529	44	22.0558	1.99494	1.10963e-05	0.000255523	11820;12192;12193;13046;14544;15251;15275;15368;15381;15937;16000;16337;16889;18439;18519;18950;19317;19877;19878;20848;22436;22695;24014;51810;53872;56045;56312;56490;57319;74480;78781;80913;108099;109778;207728;212032;214290;225363;229663;231464;233016;233789;234344;238871	Gda;Igf1;Samd4;Smpdl3a;Pde2a;Xdh;Rnasel;Samhd1;P2rx7;Naf1;Hk3;Hmox1;Prkag2;Zfp36l1;Hk1;Rock2;Tut7;Ier3;Blvra;Lipa;Kat2b;Qki;Zfp36;Pum2;Caprin1;Stat3;Pde4d;Zfp36l2;Celf1;Zc3hav1;Blvrb;Hif1a;Cnot6l;App;Insr;Etf1;Rock1;Pnp;Zbtb20;Smg1;Hnrnpu;Csde1;Nupr1;Hnrnpc
GO:1903530	regulation of secretion by cell	http://amigo.geneontology.org/amigo/term/GO:1903530	667	52	27.8094	1.86987	1.12251e-05	0.000257839	11502;11938;12494;12523;12894;13132;13649;14182;14645;14815;15216;15251;15368;16000;16414;16443;16783;16971;17918;18128;18439;18571;18607;19055;19204;19349;20194;20479;20501;20619;20844;21803;21898;21937;50873;52055;53378;58185;65114;66629;67041;67474;67760;68585;69150;74772;94245;109689;215449;217344;237782;244049	Fgfr1;Igf1;Rab11fip5;Slc16a1;Mctp2;Tlr4;P2rx7;Cpt1a;Itgb2;Stam;Hmox1;Rsad2;Myo5a;Adam9;S100a10;Oxct1;Cd38;Snap29;Atp13a2;Snx4;Prkn;Glul;Arrb1;Tnfrsf1a;Itsn1;Smcr8;Lamp1;Dtnbp1;Egfr;Vps4b;Notch1;Pdcd6ip;Lrp1;Vps35;Dab2;Hif1a;Rhbdf2;Snap23;Rap1b;Sdcbp;Pdpk1;Cd84;Ptafr;Rab7;Golph3;Atp2a2;Ppp3ca;Nr3c1;Hfe;Slc38a2;Tgfb1;Rtn4
GO:0045785	positive regulation of cell adhesion	http://amigo.geneontology.org/amigo/term/GO:0045785	496	42	20.6799	2.03096	1.14168e-05	0.000261584	11502;11848;12010;12491;12540;12928;13132;13430;14083;14537;15519;16000;16194;16195;16412;16414;16423;16480;16852;17311;18003;18081;18186;18950;19055;19204;19264;19271;19697;19877;20194;20296;21803;21813;22042;22288;56048;68750;74048;211922;238871;246707	Igf1;Tfrc;Ccl2;Cd36;Emilin2;Nrp1;Ptk2;Itgb2;Nedd9;Il6ra;Adam9;S100a10;Lgals1;Gcnt1;Crk;Il6st;Dennd6a;Pde4d;Kitl;Dab2;Jup;Tgfbr2;Dnm2;Rela;Cd47;Itgb1;Rock1;Pnp;Vsir;Rreb1;Ptafr;Ppp3ca;Utrn;Ptprj;Lgals8;Tgfb1;Rhoa;Cdc42;B2m;Ptprc;Ninj1;Hsp90aa1
GO:0017157	regulation of exocytosis	http://amigo.geneontology.org/amigo/term/GO:0017157	215	24	8.96406	2.67736	1.15513e-05	0.000264005	11938;12523;15368;16414;16783;17918;18128;18439;18571;18607;19204;19349;20194;20479;20619;20844;50873;53378;67474;69150;74772;94245;215449;237782	P2rx7;Itgb2;Stam;Hmox1;Myo5a;S100a10;Snap29;Atp13a2;Snx4;Prkn;Smcr8;Lamp1;Dtnbp1;Vps4b;Notch1;Pdcd6ip;Snap23;Rap1b;Sdcbp;Pdpk1;Cd84;Ptafr;Rab7;Atp2a2
GO:1903543	positive regulation of exosomal secretion	http://amigo.geneontology.org/amigo/term/GO:1903543	14	6	0.583707	10.2791	1.16088e-05	0.000264659	18571;19349;20479;20844;53378;74772	Stam;Atp13a2;Vps4b;Pdcd6ip;Sdcbp;Rab7
GO:0006109	regulation of carbohydrate metabolic process	http://amigo.geneontology.org/amigo/term/GO:0006109	201	23	8.38036	2.74451	1.16565e-05	0.000265085	11652;11820;12492;14815;15251;15937;16000;16010;16337;18439;18519;19046;19204;19386;20848;21803;56193;56312;56490;67300;108099;108682;233571	Igf1;Igfbp4;Gpt2;P2rx7;Prkag2;Ier3;Akt2;Kat2b;Stat3;Ranbp2;Hif1a;App;Insr;Zbtb20;Ppp1cb;Ptafr;Scarb2;Nupr1;Nr3c1;P2ry6;Plek;Tgfb1;Cltc
GO:0048762	mesenchymal cell differentiation	http://amigo.geneontology.org/amigo/term/GO:0048762	244	26	10.1732	2.55574	1.16963e-05	0.000265329	11490;11749;12387;12540;13132;13618;14083;14182;15251;16974;17311;18128;18186;18187;19058;19317;19664;19877;19878;20351;21803;21813;24136;53378;67040;68585	Ednrb;Fgfr1;Sema4a;Adam15;Rbpj;Nrp1;Ptk2;Lrp6;Nrp2;Ppp3r1;Rock2;Qki;Ddx17;Notch1;Kitl;Anxa6;Dab2;Hif1a;Tgfbr2;Sdcbp;Rock1;Zeb2;Ctnnb1;Tgfb1;Rtn4;Cdc42
GO:0043086	negative regulation of catalytic activity	http://amigo.geneontology.org/amigo/term/GO:0043086	147	19	6.12892	3.10006	1.18067e-05	0.00026717	13205;13601;14456;15259;18128;18519;19264;19271;20719;22695;26388;51810;72349;73914;109689;110213;232341;233489;237782	Gas6;Ecm1;Serpinb6a;Irak3;Ddx3x;Ifi202b;Hipk3;Arrb1;Kat2b;Dusp3;Zfp36;Smcr8;Notch1;Wnk1;Hnrnpu;Tmbim6;Picalm;Ptprj;Ptprc
GO:0014015	positive regulation of gliogenesis	http://amigo.geneontology.org/amigo/term/GO:0014015	86	14	3.58563	3.90448	1.19203e-05	0.000269076	12978;13649;14083;16000;16195;18128;19262;19317;19697;20238;21803;22041;58861;68585	Igf1;Ptk2;Cysltr1;Atxn1;Qki;Il6st;Egfr;Notch1;Ptpra;Rela;Csf1r;Trf;Tgfb1;Rtn4
GO:1903706	regulation of hemopoiesis	http://amigo.geneontology.org/amigo/term/GO:1903706	431	38	17.9698	2.11466	1.20583e-05	0.000270231	11848;12010;12192;12193;12262;12387;12768;12978;14456;15251;15519;16909;17311;18003;18081;18129;18733;18950;19055;19264;19317;19766;20308;20848;21803;21813;22695;50754;56744;65113;72828;74039;74048;108655;211770;215653;229700;320940	Gas6;Ccl9;Pf4;Rassf2;Ripk1;Notch2;Pirb;Nedd9;Nfam1;Zfp36l1;Rbm15;Fbxw7;Ccr1;Qki;Zfp36;Stat3;Ubash3b;Trib1;Kitl;Lmo2;Zfp36l2;Hif1a;Tgfbr2;Csf1r;Atp11c;Pnp;Vsir;Foxp1;Ndfip1;Ppp3ca;Ctnnb1;Tgfb1;Rhoa;B2m;Ptprc;Ninj1;Hsp90aa1;C1qc
GO:0071677	positive regulation of mononuclear cell migration	http://amigo.geneontology.org/amigo/term/GO:0071677	75	13	3.127	4.15734	1.20602e-05	0.000270231	11820;11848;12768;14456;16423;18003;19141;20296;20306;21803;76763;105722;232341	Gas6;Ccl7;Ccl2;Nedd9;Mospd2;Ccr1;App;Cd47;Wnk1;Ano6;Lgmn;Tgfb1;Rhoa
GO:1903036	positive regulation of response to wounding	http://amigo.geneontology.org/amigo/term/GO:1903036	75	13	3.127	4.15734	1.20602e-05	0.000270231	12491;14083;14824;15200;15251;15442;16412;16971;20296;68750;80913;105722;246707	Hpse;Ccl2;Cd36;Emilin2;Hbegf;Grn;Ptk2;Pum2;Lrp1;Hif1a;Itgb1;Rreb1;Ano6
GO:0044270	cellular nitrogen compound catabolic process	http://amigo.geneontology.org/amigo/term/GO:0044270	531	44	22.1392	1.98743	1.21877e-05	0.000272421	11820;12192;12193;13046;14544;15251;15275;15368;15381;15937;16000;16337;16889;18439;18519;18950;19317;19877;19878;20848;22436;22695;24014;51810;53872;56045;56312;56490;57319;74480;78781;80913;108099;109778;207728;212032;214290;225363;229663;231464;233016;233789;234344;238871	Gda;Igf1;Samd4;Smpdl3a;Pde2a;Xdh;Rnasel;Samhd1;P2rx7;Naf1;Hk3;Hmox1;Prkag2;Zfp36l1;Hk1;Rock2;Tut7;Ier3;Blvra;Lipa;Kat2b;Qki;Zfp36;Pum2;Caprin1;Stat3;Pde4d;Zfp36l2;Celf1;Zc3hav1;Blvrb;Hif1a;Cnot6l;App;Insr;Etf1;Rock1;Pnp;Zbtb20;Smg1;Hnrnpu;Csde1;Nupr1;Hnrnpc
GO:0046777	protein autophosphorylation	http://amigo.geneontology.org/amigo/term/GO:0046777	122	17	5.08659	3.34212	1.24052e-05	0.000276606	12388;12978;13205;14083;14182;14586;16337;16589;18711;19108;19264;19766;54635;78943;98267;207565;215653	Gfra2;Fgfr1;Pdgfc;Ptk2;Rassf2;Ripk1;Pikfyve;Ddx3x;Camkk2;Prkx;Ctnnd1;Uhmk1;Stk17b;Ern1;Insr;Csf1r;Ptprc
GO:0072523	purine-containing compound catabolic process	http://amigo.geneontology.org/amigo/term/GO:0072523	161	20	6.71263	2.97946	1.27722e-05	0.000284096	11820;14544;15251;15275;15937;16000;16337;16889;18439;18519;18950;20848;22436;56045;56312;56490;108099;207728;212032;238871	Gda;Igf1;Pde2a;Xdh;Samhd1;P2rx7;Hk3;Prkag2;Hk1;Ier3;Lipa;Kat2b;Stat3;Pde4d;Hif1a;App;Insr;Pnp;Zbtb20;Nupr1
GO:1903077	negative regulation of protein localization to plasma membrane	http://amigo.geneontology.org/amigo/term/GO:1903077	28	8	1.16741	6.85276	1.30238e-05	0.000288989	11773;13132;21803;67300;98496;104215;232341;233489	Ap2m1;Dab2;Rhoq;Pid1;Wnk1;Picalm;Tgfb1;Cltc
GO:0006110	regulation of glycolytic process	http://amigo.geneontology.org/amigo/term/GO:0006110	55	11	2.29313	4.79693	1.37662e-05	0.000303255	11820;15251;15937;16000;16337;18439;18519;20848;56312;56490;108099	Igf1;P2rx7;Prkag2;Ier3;Kat2b;Stat3;Hif1a;App;Insr;Zbtb20;Nupr1
GO:0030811	regulation of nucleotide catabolic process	http://amigo.geneontology.org/amigo/term/GO:0030811	55	11	2.29313	4.79693	1.37662e-05	0.000303255	11820;15251;15937;16000;16337;18439;18519;20848;56312;56490;108099	Igf1;P2rx7;Prkag2;Ier3;Kat2b;Stat3;Hif1a;App;Insr;Zbtb20;Nupr1
GO:0033121	regulation of purine nucleotide catabolic process	http://amigo.geneontology.org/amigo/term/GO:0033121	55	11	2.29313	4.79693	1.37662e-05	0.000303255	11820;15251;15937;16000;16337;18439;18519;20848;56312;56490;108099	Igf1;P2rx7;Prkag2;Ier3;Kat2b;Stat3;Hif1a;App;Insr;Zbtb20;Nupr1
GO:0002237	response to molecule of bacterial origin	http://amigo.geneontology.org/amigo/term/GO:0002237	385	35	16.0519	2.18042	1.38336e-05	0.000304007	11303;11502;11848;12010;12273;12363;12491;12523;13618;14130;17533;18128;18439;19204;19697;20128;20296;21898;22695;56615;56744;59079;67245;68652;70097;73914;108655;110651;207728;208449;211007;211770;214855;216161;238871	Ednrb;Mrc1;Pde2a;Ccl2;Cd36;Sgms1;Irak3;Fcgr2b;Tlr4;Pf4;P2rx7;Trim41;Sbno2;Adam9;Abca1;Sash1;Zfp36;Rps6ka3;Pde4d;Trib1;Notch1;Trim30a;C5ar1;Arid5a;Tab2;Rela;Peli1;Foxp1;Cd84;Ptafr;Erbin;Mgst1;Casp4;Rhoa;B2m
GO:1903829	positive regulation of protein localization	http://amigo.geneontology.org/amigo/term/GO:1903829	517	43	21.5554	1.99486	1.39635e-05	0.000306126	11502;11652;11820;12494;12540;12928;13649;14456;14645;15251;15519;16000;16412;16480;16971;17246;17918;18003;18439;18607;19042;19878;20296;20742;21803;21898;21937;22042;50754;50873;53869;65114;66629;67041;68585;69981;70572;71770;74772;76742;76936;109689;209200	Gas6;Igf1;Tfrc;Ccl2;Mdm2;Tlr4;P2rx7;Snx27;Nedd9;Myo5a;Adam9;Oxct1;Cd38;Tmem30a;Atp13a2;Rock2;Ppm1a;Prkn;Dtx3l;Glul;Crk;Akt2;Arrb1;Fbxw7;Tnfrsf1a;Ipo5;Rab11a;Sptbn1;Egfr;Lrp1;Vps35;Hif1a;App;Jup;Itgb1;Pdpk1;Golph3;Ap2b1;Hnrnpm;Tgfb1;Rtn4;Cdc42;Hsp90aa1
GO:0036483	neuron intrinsic apoptotic signaling pathway in response to endoplasmic reticulum stress	http://amigo.geneontology.org/amigo/term/GO:0036483	5	4	0.208467	19.1877	1.45004e-05	0.000317134	11820;14130;50873;110213	Fcgr2b;Prkn;App;Tmbim6
GO:0002504	antigen processing and presentation of peptide or polysaccharide antigen via MHC class II	http://amigo.geneontology.org/amigo/term/GO:0002504	21	7	0.87556	7.99488	1.48462e-05	0.000323923	12010;14130;18711;19141;54445;67166;72925	Fcgr2b;Marchf1;Pikfyve;Arl8b;Unc93b1;Lgmn;B2m
GO:0071364	cellular response to epidermal growth factor stimulus	http://amigo.geneontology.org/amigo/term/GO:0071364	46	10	1.91789	5.21406	1.56127e-05	0.000339836	12192;12193;13132;13649;18607;19248;22695;72183;72349;218397	Ptpn12;Snx6;Zfp36l1;Rasa1;Dusp3;Zfp36;Egfr;Zfp36l2;Dab2;Pdpk1
GO:0062208	positive regulation of pattern recognition receptor signaling pathway	http://amigo.geneontology.org/amigo/term/GO:0062208	66	12	2.75176	4.36085	1.5711e-05	0.000341163	12363;12491;13205;18081;21898;58185;67245;68585;78781;80913;81702;231655	Cd36;Tlr4;Oasl1;Ddx3x;Rsad2;Pum2;Zc3hav1;Peli1;Ankrd17;Casp4;Rtn4;Ninj1
GO:0007160	cell-matrix adhesion	http://amigo.geneontology.org/amigo/term/GO:0007160	219	24	9.13084	2.62846	1.57562e-05	0.000341334	11490;11502;11848;12387;12491;14083;15442;16412;16414;16480;16971;18081;18186;18607;19262;19271;19877;20194;22288;22793;58800;72349;108101;218397	Hpse;Adam15;Cd36;Nrp1;Ptk2;Itgb2;Adam9;S100a10;Rasa1;Zyx;Dusp3;Lrp1;Jup;Ptpra;Itgb1;Rock1;Pdpk1;Trpm7;Ctnnb1;Utrn;Ptprj;Fermt3;Rhoa;Ninj1
GO:0031667	response to nutrient levels	http://amigo.geneontology.org/amigo/term/GO:0031667	554	45	23.0981	1.94821	1.60349e-05	0.000346258	11303;11520;12402;12628;12846;12894;13039;13649;14276;14456;14645;14775;15216;15950;15951;16210;16337;16784;16889;16956;16974;17187;17246;17977;18519;19697;19775;20296;20501;21803;22042;22631;22695;24136;54170;56486;67579;67760;108099;216742;217069;226525;226691;381308;100040462	Folr2;Gas6;Cfh;Tfrc;Plin2;Ccl2;Slc16a1;Mdm2;Lpl;Mndal;Ifi211;Ifi204;Cpt1a;Ifi207;Lrp6;Ifi203;Rasal2;Cbl;Ncoa1;Prkag2;Max;Abca1;Rragc;Trim25;Lipa;Glul;Fnip1;Kat2b;Zfp36;Lamp2;Egfr;Insr;Cpeb4;Rela;Xpr1;Ctsl;Zeb2;Impact;Hfe;Slc38a2;Ywhaz;Gpx1;Comt;Tgfb1;Gabarap
GO:0045732	positive regulation of protein catabolic process	http://amigo.geneontology.org/amigo/term/GO:0045732	205	23	8.54713	2.69096	1.60955e-05	0.000346258	11502;11820;13132;15519;15937;16971;17246;19349;20128;50754;50873;56312;56486;65113;65114;66616;77128;78943;99929;108705;193670;211770;218215	Mdm2;Rnf144b;Adam9;Crebrf;Prkn;Ier3;Snx9;Fbxw7;Pttg1ip;Tiparp;Trib1;Rnf185;Trim30a;Ern1;Lrp1;Vps35;Dab2;App;Ndfip1;Rab7;Nupr1;Gabarap;Hsp90aa1
GO:0000041	transition metal ion transport	http://amigo.geneontology.org/amigo/term/GO:0000041	112	16	4.66965	3.42638	1.61547e-05	0.000346258	12010;12870;13430;15216;15251;15465;18174;20529;21452;22041;22042;30791;67300;67712;277468;338365	Slc39a12;Cp;Tfrc;Slc25a37;Slc31a1;Hrh1;Tcn2;Slc41a2;Slc11a2;Hif1a;Dnm2;Slc39a1;Trf;Hfe;B2m;Cltc
GO:0050678	regulation of epithelial cell proliferation	http://amigo.geneontology.org/amigo/term/GO:0050678	404	36	16.8441	2.13725	1.61823e-05	0.000346258	12010;12192;12273;12387;12540;12633;13039;13046;13132;13601;13618;13649;14182;14645;14775;14824;15368;16000;16974;18128;18129;18607;19274;19664;20296;20848;21803;22436;22695;56221;56312;68585;68750;72043;108655;211401	Ednrb;Ccl24;Fgfr1;Igf1;Ecm1;Sulf2;Xdh;Ptprm;Ccl2;Grn;Rbpj;Mtss1;Notch2;Lrp6;Hmox1;Zfp36l1;Glul;Zfp36;Stat3;Egfr;Notch1;C5ar1;Celf1;Dab2;Ctsl;Rreb1;Foxp1;Pdpk1;Cflar;Ctnnb1;Nupr1;Gpx1;Tgfb1;Rtn4;Cdc42;B2m
GO:0032835	glomerulus development	http://amigo.geneontology.org/amigo/term/GO:0032835	77	13	3.21039	4.04936	1.62107e-05	0.000346258	12267;12388;12628;12633;12846;13618;13809;16194;18128;18129;19055;72043;211401	Enpep;Ednrb;Cfh;Sulf2;Mtss1;Notch2;Il6ra;C3ar1;Ctnnd1;Notch1;Cflar;Ppp3ca;Comt
GO:1903578	regulation of ATP metabolic process	http://amigo.geneontology.org/amigo/term/GO:1903578	77	13	3.21039	4.04936	1.62107e-05	0.000346258	11820;15251;15937;16000;16337;18439;18519;20848;50873;56312;56490;98496;108099	Igf1;P2rx7;Prkag2;Prkn;Ier3;Kat2b;Stat3;Hif1a;App;Insr;Pid1;Zbtb20;Nupr1
GO:0034976	response to endoplasmic reticulum stress	http://amigo.geneontology.org/amigo/term/GO:0034976	264	27	11.007	2.45298	1.68932e-05	0.000359158	11820;12330;13205;14130;17118;17155;18858;22027;23802;26943;27362;50873;52377;56312;66168;68018;69232;77128;78943;93736;110213;193670;217069;223455;226144;226641;230249	Rcn3;Fcgr2b;Ddx3x;Crebrf;Prkn;Trim25;Marchf6;Erlin1;Man1a;Serinc3;Pmp22;Rnf185;Dnajb9;Ern1;Amfr;Canx;App;Cert1;Ecpas;Atf6;Aff4;Qrich1;Grina;Hsp90b1;Nupr1;Tmbim6;Marcks
GO:0031669	cellular response to nutrient levels	http://amigo.geneontology.org/amigo/term/GO:0031669	264	27	11.007	2.45298	1.68932e-05	0.000359158	11520;12846;13039;14276;14456;14645;15216;15950;15951;16210;16784;16956;17187;17246;17977;18519;19775;22631;54170;56486;67579;67760;108099;216742;226691;381308;100040462	Folr2;Gas6;Plin2;Mdm2;Lpl;Mndal;Ifi211;Ifi204;Ifi207;Ifi203;Ncoa1;Prkag2;Max;Rragc;Glul;Fnip1;Kat2b;Lamp2;Cpeb4;Xpr1;Ctsl;Impact;Hfe;Slc38a2;Ywhaz;Comt;Gabarap
GO:0001818	negative regulation of cytokine production	http://amigo.geneontology.org/amigo/term/GO:0001818	295	29	12.2995	2.35781	1.77002e-05	0.000375442	11746;12523;14130;14182;14456;15216;15368;16000;16600;17289;18550;19264;19317;20128;20612;21803;21898;21937;22695;59079;65113;67972;73914;74048;79221;109689;229900;242248;269799	Fgfr1;Gas6;Igf1;Siglec1;Clec4a1;Bank1;Hdac9;Gbp7;Irak3;Fcgr2b;Tlr4;Hmox1;Klf4;Mertk;Arrb1;Qki;Tnfrsf1a;Zfp36;Trim30a;Furin;Anxa4;Atp2b1;Vsir;Ndfip1;Cd84;Erbin;Hfe;Tgfb1;Ptprc
GO:0014004	microglia differentiation	http://amigo.geneontology.org/amigo/term/GO:0014004	15	6	0.6254	9.59386	1.86658e-05	0.000394094	11820;12978;14815;19317;21803;21898	Tlr4;Qki;App;Csf1r;Nr3c1;Tgfb1
GO:0140971	regulation of AIM2 inflammasome complex assembly	http://amigo.geneontology.org/amigo/term/GO:0140971	15	6	0.6254	9.59386	1.86658e-05	0.000394094	15950;15951;26388;226691;381308;100040462	Mndal;Ifi211;Ifi204;Ifi207;Ifi202b;Ifi203
GO:0010507	negative regulation of autophagy	http://amigo.geneontology.org/amigo/term/GO:0010507	78	13	3.25208	3.99744	1.87207e-05	0.000394342	13690;14083;15368;17210;18145;19025;20848;54170;56312;59027;232341;235439;237782	Ptk2;Hmox1;Nampt;Rragc;Herc1;Npc1;Stat3;Smcr8;Eif4g2;Wnk1;Nupr1;Mcl1;Ctsa
GO:0050921	positive regulation of chemotaxis	http://amigo.geneontology.org/amigo/term/GO:0050921	152	19	6.33739	2.99808	1.91204e-05	0.000400915	11652;11820;12267;12273;12768;12978;14083;14182;14456;18003;18186;19141;19271;20296;20306;21803;76763;105722;232341	Fgfr1;Gas6;Ccl7;Ccl2;Nrp1;Ptk2;Nedd9;C3ar1;Akt2;Mospd2;Ccr1;C5ar1;App;Csf1r;Wnk1;Ano6;Lgmn;Ptprj;Tgfb1
GO:0097530	granulocyte migration	http://amigo.geneontology.org/amigo/term/GO:0097530	152	19	6.33739	2.99808	1.91204e-05	0.000400915	12267;12273;12978;14083;16172;16414;17524;18711;19271;20296;20305;20306;20307;20308;56221;56744;68279;76763;238871	Ccl8;Ccl24;Mcoln2;Ccl6;Ccl9;Ccl7;Ccl2;Mpp1;Pf4;Ptk2;Pikfyve;Itgb2;C3ar1;Mospd2;Pde4d;C5ar1;Il17ra;Csf1r;Ptprj
GO:0008360	regulation of cell shape	http://amigo.geneontology.org/amigo/term/GO:0008360	139	18	5.79537	3.10593	1.93993e-05	0.000405831	12928;12978;13367;13860;14083;14673;14674;20306;20351;56221;58194;67784;69710;73910;104215;140570;192662;235072	Ccl24;Sema4a;Ccl7;Ptk2;Arap1;Eps8;Plxnd1;Plxnb2;Crk;Septin7;Diaph1;Arhgap18;Rhoq;Csf1r;Sh3kbp1;Gna12;Gna13;Arhgdia
GO:0106027	neuron projection organization	http://amigo.geneontology.org/amigo/term/GO:0106027	114	16	4.75304	3.36627	2.0259e-05	0.000422849	11820;12540;13367;14130;16337;17118;18003;18472;19141;22215;53872;54004;65114;66713;94245;235072	Fcgr2b;Nedd9;Caprin1;Ube3a;Dtnbp1;Septin7;Diaph1;Vps35;Diaph2;App;Insr;Pafah1b1;Actr2;Lgmn;Marcks;Cdc42
GO:0045859	regulation of protein kinase activity	http://amigo.geneontology.org/amigo/term/GO:0045859	180	21	7.5048	2.79821	2.06255e-05	0.000427901	11848;12273;13205;14083;14182;14456;15259;18003;18519;19264;19271;21898;50754;68652;72349;73914;78832;78943;94245;211770;237782	Fgfr1;Gas6;Irak3;Tlr4;Ptk2;Nedd9;Ddx3x;Hipk3;Kat2b;Fbxw7;Cacul1;Dusp3;Smcr8;Dtnbp1;Trib1;C5ar1;Ern1;Tab2;Ptprj;Rhoa;Ptprc
GO:0043549	regulation of kinase activity	http://amigo.geneontology.org/amigo/term/GO:0043549	194	22	8.08851	2.71991	2.06813e-05	0.000427901	11848;12273;13205;14083;14182;14456;15259;18003;18519;19264;19271;21898;50754;51810;68652;72349;73914;78832;78943;94245;211770;237782	Fgfr1;Gas6;Irak3;Tlr4;Ptk2;Nedd9;Ddx3x;Hipk3;Kat2b;Fbxw7;Cacul1;Dusp3;Smcr8;Dtnbp1;Trib1;C5ar1;Ern1;Tab2;Hnrnpu;Ptprj;Rhoa;Ptprc
GO:1901361	organic cyclic compound catabolic process	http://amigo.geneontology.org/amigo/term/GO:1901361	577	46	24.057	1.91212	2.07115e-05	0.000427901	11820;12192;12193;12846;13046;14544;15251;15275;15368;15381;15937;16000;16337;16889;17161;18439;18519;18950;19317;19877;19878;20848;22436;22695;24014;51810;53872;56045;56312;56490;57319;74480;78781;80913;108099;109778;207728;212032;214290;225363;229663;231464;233016;233789;234344;238871	Gda;Igf1;Maoa;Samd4;Smpdl3a;Pde2a;Xdh;Rnasel;Samhd1;P2rx7;Naf1;Hk3;Hmox1;Prkag2;Zfp36l1;Hk1;Rock2;Tut7;Ier3;Blvra;Lipa;Kat2b;Qki;Zfp36;Pum2;Caprin1;Stat3;Pde4d;Zfp36l2;Celf1;Zc3hav1;Blvrb;Hif1a;Cnot6l;App;Insr;Etf1;Rock1;Pnp;Zbtb20;Smg1;Hnrnpu;Csde1;Nupr1;Comt;Hnrnpc
GO:0045935	positive regulation of nucleobase-containing compound metabolic process	http://amigo.geneontology.org/amigo/term/GO:0045935	1994	120	83.1365	1.44341	2.07526e-05	0.000427901	11652;11820;12013;12192;12193;12267;12387;12494;12540;13046;13132;13205;13649;14009;14182;14245;14247;14815;14884;15251;15950;15951;16000;16337;16480;16600;16909;16974;17132;17187;17258;17977;18019;18128;18129;18439;18519;18538;18950;19042;19055;19058;19264;19317;19664;19697;19766;19877;19878;20128;20194;20238;20384;20848;21413;21803;21834;21898;21937;22041;22042;22215;22695;23983;24014;24136;270…	Fgfr1;Etv1;Igf1;Samd4;Lpin1;Tfrc;Rnasel;Niban2;Maf;Rbpj;Tlr4;Pf4;Mndal;Ifi211;Ifi204;Arap1;Thrb;Nfatc2;P2rx7;Ripk1;Naf1;Notch2;Ifi207;Lrp6;Sbno2;Ddx3x;Zfp131;Ppp3r1;S100a10;Cd38;Ifi203;Ncoa1;Crebrf;Zfp36l1;C3ar1;Max;Nampt;Rock2;Ppm1a;Rbm15;Atxn1;Klf4;Prkn;Tnfsf13;Dtx3l;Trim25;Tut7;Ncoa4;Akt2;Arrb1;Kat2b;Qki;Tnfrsf1a;Armcx3;Zfp36;Caprin1;Stat3;Ddx17;Rps6ka3;Ube3a;Egfr;Notch1;Fli1;Lmo2;Arid5b;Zfp36…
GO:0002690	positive regulation of leukocyte chemotaxis	http://amigo.geneontology.org/amigo/term/GO:0002690	102	15	4.25272	3.52716	2.07699e-05	0.000427901	11820;12267;12273;12768;12978;14083;14456;18003;19141;19271;20296;20306;76763;105722;232341	Gas6;Ccl7;Ccl2;Ptk2;Nedd9;C3ar1;Mospd2;Ccr1;C5ar1;App;Csf1r;Wnk1;Ano6;Lgmn;Ptprj
GO:0048858	cell projection morphogenesis	http://amigo.geneontology.org/amigo/term/GO:0048858	700	53	29.1853	1.81598	2.07819e-05	0.000427901	11804;11820;12387;12540;12978;13367;13430;13649;13690;14009;14083;16210;16412;16880;16971;17118;17258;18128;18174;18186;18187;18472;18738;18858;19055;19274;19877;19878;20351;22215;23970;24136;50873;53872;54004;54338;56336;56386;66713;67095;67784;67804;68585;68750;70834;77300;94245;108655;140570;223435;233489;235072;277468	Slc39a12;Etv1;Sema4a;Ptprm;Nrp1;Lifr;Ptk2;Plxnd1;Nrp2;Snx2;B4galt6;Rock2;B4galt5;Prkn;Plxnb2;Raph1;Caprin1;Ube3a;Pmp22;Dtnbp1;Slc23a2;Septin7;Egfr;Notch1;Slc11a2;Pacsin2;Lrp1;Aplp2;Diaph1;Trak1;Diaph2;App;Trio;Dnm2;Pitpna;Csf1r;Itgb1;Pafah1b1;Rock1;Eif4g2;Rreb1;Foxp1;Actr2;Ppp3ca;Zeb2;Impact;Ctnnb1;Picalm;Marcks;Spag9;Mef2a;Rtn4;Cdc42
GO:0009261	ribonucleotide catabolic process	http://amigo.geneontology.org/amigo/term/GO:0009261	153	19	6.37908	2.97849	2.09961e-05	0.00043134	11820;14544;15251;15275;15937;16000;16337;16889;18439;18519;18950;20848;22436;56312;56490;108099;207728;212032;238871	Gda;Igf1;Pde2a;Xdh;P2rx7;Hk3;Prkag2;Hk1;Ier3;Lipa;Kat2b;Stat3;Pde4d;Hif1a;App;Insr;Pnp;Zbtb20;Nupr1
GO:0007009	plasma membrane organization	http://amigo.geneontology.org/amigo/term/GO:0007009	167	20	6.96279	2.87241	2.19896e-05	0.000450738	11652;11749;11938;13244;13430;14276;18439;19264;20194;20479;20742;22234;23970;66395;66616;67166;75608;105722;140792;211401	Folr2;Colec12;Ahnak;Mtss1;P2rx7;S100a10;Snx9;Akt2;Ugcg;Sptbn1;Vps4b;Anxa6;Pacsin2;Arl8b;Dnm2;Degs1;Atp2a2;Ano6;Chmp4b;Ptprc
GO:0034655	nucleobase-containing compound catabolic process	http://amigo.geneontology.org/amigo/term/GO:0034655	493	41	20.5548	1.99467	2.21032e-05	0.000452053	11820;12192;12193;13046;14544;15251;15275;15381;15937;16000;16337;16889;18439;18519;18950;19317;19877;19878;20848;22436;22695;24014;51810;53872;56045;56312;56490;57319;74480;78781;80913;108099;207728;212032;214290;225363;229663;231464;233789;234344;238871	Gda;Igf1;Samd4;Smpdl3a;Pde2a;Xdh;Rnasel;Samhd1;P2rx7;Naf1;Hk3;Prkag2;Zfp36l1;Hk1;Rock2;Tut7;Ier3;Lipa;Kat2b;Qki;Zfp36;Pum2;Caprin1;Stat3;Pde4d;Zfp36l2;Celf1;Zc3hav1;Hif1a;Cnot6l;App;Insr;Etf1;Rock1;Pnp;Zbtb20;Smg1;Hnrnpu;Csde1;Nupr1;Hnrnpc
GO:0080135	regulation of cellular response to stress	http://amigo.geneontology.org/amigo/term/GO:0080135	649	50	27.059	1.84782	2.26503e-05	0.000462208	11820;12491;12540;12928;13132;13367;13649;14130;14824;15259;15937;16600;16971;17246;18472;18519;18538;18950;19766;19878;20848;21898;22436;23802;26943;27362;50873;54004;56312;57438;66168;66713;67760;67991;68585;69053;70097;72349;77128;78943;80913;100532;108705;110052;110213;193670;215653;216965;226641;231070	Xdh;Cd36;Grn;Rell1;Mdm2;Fcgr2b;Tlr4;Nacc2;Rassf2;Ripk1;Crebrf;Rock2;Klf4;Prkn;Sash1;Ier3;Crk;Hapstr1;Hipk3;Insig1;Kat2b;Pttg1ip;Dusp3;Serinc3;Pum2;Stat3;Egfr;Rnf185;Dnajb9;Ern1;Lrp1;Diaph1;Dab2;Amfr;Diaph2;App;Taok1;Atf6;Dek;Pafah1b1;Marchf7;Pnp;Actr2;Grina;Nupr1;Tmbim6;Pcna;Slc38a2;Rtn4;Cdc42
GO:1904376	negative regulation of protein localization to cell periphery	http://amigo.geneontology.org/amigo/term/GO:1904376	30	8	1.2508	6.39591	2.27746e-05	0.000462679	11773;13132;21803;67300;98496;104215;232341;233489	Ap2m1;Dab2;Rhoq;Pid1;Wnk1;Picalm;Tgfb1;Cltc
GO:0034063	stress granule assembly	http://amigo.geneontology.org/amigo/term/GO:0034063	30	8	1.2508	6.39591	2.27746e-05	0.000462679	13205;13424;23881;23994;53872;74383;80913;229663	Ddx3x;G3bp2;Pum2;Dazap2;Caprin1;Dync1h1;Ubap2l;Csde1
GO:0046209	nitric oxide metabolic process	http://amigo.geneontology.org/amigo/term/GO:0046209	91	14	3.79409	3.68995	2.3142e-05	0.0004691	11652;11820;12491;13430;15465;15519;16000;16337;16414;16423;16600;19878;21898;217203	Igf1;Cd36;Tmem106a;Tlr4;Itgb2;Hrh1;Rock2;Klf4;Akt2;App;Insr;Dnm2;Cd47;Hsp90aa1
GO:0007159	leukocyte cell-cell adhesion	http://amigo.geneontology.org/amigo/term/GO:0007159	411	36	17.136	2.10085	2.34142e-05	0.000473569	11848;12010;12493;12628;14537;15216;15519;16000;16195;16412;16414;16423;16600;16852;17311;18782;18950;19055;19204;19264;19697;19877;20296;21803;21813;22042;56048;56744;57438;65113;66629;67245;72349;74048;108101;232341	Pla2g2d;Igf1;Cfh;Tfrc;Ccl2;Pf4;Itgb2;Lgals1;Klf4;Gcnt1;Il6st;Dusp3;Kitl;Tgfbr2;Rela;Cd37;Cd47;Itgb1;Rock1;Marchf7;Pnp;Vsir;Peli1;Ndfip1;Ptafr;Golph3;Wnk1;Ppp3ca;Fermt3;Lgals8;Hfe;Tgfb1;Rhoa;B2m;Ptprc;Hsp90aa1
GO:0048588	developmental cell growth	http://amigo.geneontology.org/amigo/term/GO:0048588	269	27	11.2155	2.40738	2.36397e-05	0.000477073	11820;12387;12978;13430;13690;14815;16000;16210;16412;16971;18186;18187;18472;20351;21813;24136;50873;54338;67655;68585;70834;77300;80913;108655;233489;235072;277468	Slc39a12;Igf1;Sema4a;Nrp1;Nrp2;Ctdp1;Prkn;Raph1;Pum2;Slc23a2;Septin7;Lrp1;App;Tgfbr2;Dnm2;Csf1r;Itgb1;Pafah1b1;Eif4g2;Foxp1;Zeb2;Impact;Ctnnb1;Nr3c1;Picalm;Spag9;Rtn4
GO:0031099	regeneration	http://amigo.geneontology.org/amigo/term/GO:0031099	225	24	9.381	2.55836	2.46877e-05	0.000497125	11490;12633;12894;13367;13649;14456;14775;14824;15216;15368;16000;16600;16880;16971;18081;18128;18538;19248;20296;21803;54004;68585;72043;80913	Gas6;Igf1;Sulf2;Adam15;Ccl2;Grn;Ptpn12;Lifr;Cpt1a;Hmox1;Klf4;Pum2;Egfr;Notch1;Lrp1;Diaph1;Diaph2;Cflar;Pcna;Hfe;Gpx1;Tgfb1;Rtn4;Ninj1
GO:0010324	membrane invagination	http://amigo.geneontology.org/amigo/term/GO:0010324	69	12	2.87684	4.17124	2.50881e-05	0.000504078	11303;11848;12491;12540;14130;16414;20288;66616;105722;106572;218503;276891	Timd4;Cd36;Fcgr2b;Itgb2;Rab31;Abca1;Snx9;Msr1;Fcho2;Ano6;Rhoa;Cdc42
GO:0042326	negative regulation of phosphorylation	http://amigo.geneontology.org/amigo/term/GO:0042326	240	25	10.0064	2.4984	2.52148e-05	0.000505512	11796;14586;15259;16000;16210;16337;18519;19264;19271;19877;20238;21803;22436;50873;51810;52468;70834;72349;73914;98496;109689;215653;237782;238871;547253	Gfra2;Igf1;Xdh;Irak3;Rassf2;Ctdsp2;Atxn1;Prkn;Hipk3;Arrb1;Kat2b;Dusp3;Smcr8;Pde4d;Parp14;Insr;Birc3;Pid1;Rock1;Hnrnpu;Impact;Ptprj;Spag9;Tgfb1;Ptprc
GO:0032956	regulation of actin cytoskeleton organization	http://amigo.geneontology.org/amigo/term/GO:0032956	332	31	13.8422	2.23953	2.53555e-05	0.000507221	11848;12343;12540;12928;12978;13860;16423;16971;18003;18186;19230;19877;19878;20194;20742;21803;50873;56193;56221;56431;63985;66616;67771;69710;73910;207278;211401;216965;218397;319277;544963	Ccl24;Iqgap2;Nrp1;Mtss1;Arap1;Eps8;Nedd9;S100a10;Twf1;Rock2;Prkn;Gmfb;Snx9;Crk;Rasa1;Sptbn1;Lrp1;Arhgap18;Taok1;Washc4;Cd47;Dstn;Csf1r;Fchsd2;Rock1;Capza2;Arpc5;Plek;Tgfb1;Rhoa;Cdc42
GO:0016049	cell growth	http://amigo.geneontology.org/amigo/term/GO:0016049	513	42	21.3887	1.96366	2.54608e-05	0.000508214	11490;11820;11848;12387;12494;12540;12928;12978;13132;13205;13430;13649;13690;14083;14815;15200;16000;16010;16210;16412;16971;18186;18187;18472;19271;20351;21803;21813;24136;50873;53378;54338;67655;68585;70834;77300;80913;108655;233489;235072;277468;100040462	Slc39a12;Igf1;Igfbp4;Sema4a;Adam15;Hbegf;Nrp1;Mndal;Ptk2;Ddx3x;Nrp2;Cd38;Ctdp1;Prkn;Crk;Raph1;Pum2;Slc23a2;Septin7;Egfr;Lrp1;Dab2;App;Tgfbr2;Sdcbp;Dnm2;Csf1r;Itgb1;Pafah1b1;Eif4g2;Foxp1;Zeb2;Impact;Ctnnb1;Nr3c1;Picalm;Ptprj;Spag9;Tgfb1;Rtn4;Rhoa;Cdc42
GO:0002688	regulation of leukocyte chemotaxis	http://amigo.geneontology.org/amigo/term/GO:0002688	129	17	5.37844	3.16077	2.6074e-05	0.000519322	11820;12267;12273;12768;12978;14083;14456;17524;18003;18081;19141;19271;20296;20306;76763;105722;232341	Gas6;Ccl7;Ccl2;Mpp1;Ptk2;Nedd9;C3ar1;Mospd2;Ccr1;C5ar1;App;Csf1r;Wnk1;Ano6;Lgmn;Ptprj;Ninj1
GO:0061909	autophagosome-lysosome fusion	http://amigo.geneontology.org/amigo/term/GO:0061909	10	5	0.416933	11.9923	2.63175e-05	0.000523031	21968;67166;69582;74772;353047	Plekhm1;Atp13a2;Tom1;Arl8b;Plekhm2
GO:1901292	nucleoside phosphate catabolic process	http://amigo.geneontology.org/amigo/term/GO:1901292	183	21	7.62988	2.75234	2.64939e-05	0.000525396	11820;14544;15251;15275;15937;16000;16337;16889;18439;18519;18950;20848;22436;56045;56312;56490;57319;108099;207728;212032;238871	Gda;Igf1;Smpdl3a;Pde2a;Xdh;Samhd1;P2rx7;Hk3;Prkag2;Hk1;Ier3;Lipa;Kat2b;Stat3;Pde4d;Hif1a;App;Insr;Pnp;Zbtb20;Nupr1
GO:1902105	regulation of leukocyte differentiation	http://amigo.geneontology.org/amigo/term/GO:1902105	349	32	14.551	2.19917	2.70614e-05	0.000535487	11848;12192;12193;12262;12387;12768;12978;14456;15519;17311;18003;18081;18129;18733;18950;19055;19264;19317;19766;20308;21803;21813;50754;56744;65113;72828;74039;74048;108655;211770;215653;320940	Gas6;Ccl9;Pf4;Rassf2;Ripk1;Notch2;Pirb;Nedd9;Nfam1;Zfp36l1;Fbxw7;Ccr1;Qki;Ubash3b;Trib1;Kitl;Zfp36l2;Tgfbr2;Csf1r;Atp11c;Pnp;Vsir;Foxp1;Ndfip1;Ppp3ca;Ctnnb1;Tgfb1;Rhoa;Ptprc;Ninj1;Hsp90aa1;C1qc
GO:0060485	mesenchyme development	http://amigo.geneontology.org/amigo/term/GO:0060485	302	29	12.5914	2.30316	2.74266e-05	0.000541543	11490;11749;12192;12387;12540;13132;13618;14083;14182;15251;16974;17246;17311;18128;18186;18187;19058;19317;19664;19877;19878;20336;20351;21803;21813;24136;53378;67040;68585	Ednrb;Fgfr1;Sema4a;Adam15;Rbpj;Nrp1;Mdm2;Ptk2;Lrp6;Nrp2;Ppp3r1;Zfp36l1;Rock2;Qki;Ddx17;Notch1;Kitl;Anxa6;Dab2;Hif1a;Tgfbr2;Sdcbp;Rock1;Exoc4;Zeb2;Ctnnb1;Tgfb1;Rtn4;Cdc42
GO:0001961	positive regulation of cytokine-mediated signaling pathway	http://amigo.geneontology.org/amigo/term/GO:0001961	59	11	2.45991	4.47172	2.76625e-05	0.000545022	12363;14456;15251;18472;19766;50873;53603;77128;193670;211007;547253	Tslp;Gas6;Ripk1;Trim41;Crebrf;Prkn;Rnf185;Parp14;Hif1a;Pafah1b1;Casp4
GO:0045429	positive regulation of nitric oxide biosynthetic process	http://amigo.geneontology.org/amigo/term/GO:0045429	49	10	2.04297	4.89483	2.81081e-05	0.000552611	11652;11820;12491;13430;15465;15519;16337;16414;16600;21898	Cd36;Tlr4;Itgb2;Hrh1;Klf4;Akt2;App;Insr;Dnm2;Hsp90aa1
GO:0009895	negative regulation of catabolic process	http://amigo.geneontology.org/amigo/term/GO:0009895	334	31	13.9256	2.22612	2.84773e-05	0.000558668	13649;13690;14083;15216;15368;15381;15937;17210;18145;18550;19025;19317;19697;20848;22695;51810;54170;56312;57438;59027;65114;73914;84092;94190;224650;225131;229663;232341;234344;235439;237782	Irak3;Ptk2;Naf1;Hmox1;Nampt;Rragc;Ier3;Ophn1;Herc1;Qki;Npc1;Zfp36;Stat3;Smcr8;Egfr;Furin;Vps35;Rela;Usp8;Anks1;Eif4g2;Marchf7;Wnk1;Hnrnpu;Wac;Csde1;Nupr1;Hfe;Mcl1;Ctsa;Hnrnpc
GO:0090148	membrane fission	http://amigo.geneontology.org/amigo/term/GO:0090148	31	8	1.29249	6.18959	2.95812e-05	0.000579082	13429;13430;20336;20479;75608;75914;105504;330401	Dnm1;Exoc5;Tmcc1;Vps4b;Dnm2;Exoc6b;Exoc4;Chmp4b
GO:2001057	reactive nitrogen species metabolic process	http://amigo.geneontology.org/amigo/term/GO:2001057	93	14	3.87748	3.61059	2.9752e-05	0.000579943	11652;11820;12491;13430;15465;15519;16000;16337;16414;16423;16600;19878;21898;217203	Igf1;Cd36;Tmem106a;Tlr4;Itgb2;Hrh1;Rock2;Klf4;Akt2;App;Insr;Dnm2;Cd47;Hsp90aa1
GO:0001570	vasculogenesis	http://amigo.geneontology.org/amigo/term/GO:0001570	93	14	3.87748	3.61059	2.9752e-05	0.000579943	12192;12387;14083;14182;18128;18186;19271;19317;20397;21803;21813;22436;50754;99929	Fgfr1;Xdh;Nrp1;Ptk2;Zfp36l1;Sgpl1;Fbxw7;Qki;Tiparp;Notch1;Tgfbr2;Ctnnb1;Ptprj;Tgfb1
GO:0032496	response to lipopolysaccharide	http://amigo.geneontology.org/amigo/term/GO:0032496	367	33	15.3015	2.15666	3.01727e-05	0.000586891	11303;11502;11848;12010;12363;12491;12523;13618;17533;18128;18439;19204;19697;20128;20296;21898;22695;56615;56744;59079;67245;68652;70097;73914;108655;110651;207728;208449;211007;211770;214855;216161;238871	Ednrb;Mrc1;Pde2a;Ccl2;Cd36;Sgms1;Irak3;Tlr4;Pf4;P2rx7;Trim41;Sbno2;Adam9;Abca1;Sash1;Zfp36;Rps6ka3;Pde4d;Trib1;Notch1;Trim30a;Arid5a;Tab2;Rela;Peli1;Foxp1;Cd84;Ptafr;Erbin;Mgst1;Casp4;Rhoa;B2m
GO:0010573	vascular endothelial growth factor production	http://amigo.geneontology.org/amigo/term/GO:0010573	40	9	1.66773	5.39655	3.10414e-05	0.000602506	12267;12273;15251;15442;16194;19697;20296;20848;72043	Hpse;Sulf2;Ccl2;Il6ra;C3ar1;Stat3;C5ar1;Hif1a;Rela
GO:0120039	plasma membrane bounded cell projection morphogenesis	http://amigo.geneontology.org/amigo/term/GO:0120039	694	52	28.9352	1.79712	3.28296e-05	0.000635865	11804;11820;12387;12540;12978;13367;13430;13649;13690;14009;14083;16210;16412;16880;16971;17118;17258;18128;18174;18186;18187;18472;18738;18858;19055;19274;19877;19878;20351;22215;24136;50873;53872;54004;54338;56336;56386;66713;67095;67784;67804;68585;68750;70834;77300;94245;108655;140570;223435;233489;235072;277468	Slc39a12;Etv1;Sema4a;Ptprm;Nrp1;Lifr;Ptk2;Plxnd1;Nrp2;Snx2;B4galt6;Rock2;B4galt5;Prkn;Plxnb2;Raph1;Caprin1;Ube3a;Pmp22;Dtnbp1;Slc23a2;Septin7;Egfr;Notch1;Slc11a2;Lrp1;Aplp2;Diaph1;Trak1;Diaph2;App;Trio;Dnm2;Pitpna;Csf1r;Itgb1;Pafah1b1;Rock1;Eif4g2;Rreb1;Foxp1;Actr2;Ppp3ca;Zeb2;Impact;Ctnnb1;Picalm;Marcks;Spag9;Mef2a;Rtn4;Cdc42
GO:0051865	protein autoubiquitination	http://amigo.geneontology.org/amigo/term/GO:0051865	71	12	2.96023	4.05374	3.37603e-05	0.000651131	12402;17246;20128;22215;23802;50873;57438;66105;67150;70097;193670;209200	Rnf141;Mdm2;Cbl;Prkn;Sash1;Dtx3l;Ube3a;Rnf185;Trim30a;Amfr;Marchf7;Ube2d3
GO:0002763	positive regulation of myeloid leukocyte differentiation	http://amigo.geneontology.org/amigo/term/GO:0002763	71	12	2.96023	4.05374	3.37603e-05	0.000651131	12192;12768;12978;17311;18003;18081;18129;19055;19766;20308;21803;211770	Ccl9;Ripk1;Notch2;Nedd9;Zfp36l1;Ccr1;Trib1;Kitl;Csf1r;Ppp3ca;Tgfb1;Ninj1
GO:0070849	response to epidermal growth factor	http://amigo.geneontology.org/amigo/term/GO:0070849	50	10	2.08467	4.79693	3.38358e-05	0.000651214	12192;12193;13132;13649;18607;19248;22695;72183;72349;218397	Ptpn12;Snx6;Zfp36l1;Rasa1;Dusp3;Zfp36;Egfr;Zfp36l2;Dab2;Pdpk1
GO:0034248	regulation of amide metabolic process	http://amigo.geneontology.org/amigo/term/GO:0034248	403	35	16.8024	2.08303	3.61331e-05	0.000693969	11652;11820;12192;12193;13205;13684;13690;16000;16210;16589;19204;19290;19317;19697;19877;19878;21937;22695;23983;51810;53872;56726;67579;68585;74480;78943;80913;140570;207214;217869;225363;229663;231464;233489;242248	Igf1;Samd4;Bank1;Sh3bgrl;Ddx3x;Zfp36l1;Rock2;Plxnb2;Eif4e;Akt2;Uhmk1;Qki;Tnfrsf1a;Zfp36;Pum2;Caprin1;Larp4;Zfp36l2;Ern1;Cnot6l;Pura;App;Cpeb4;Etf1;Rela;Rock1;Eif4g2;Ptafr;Hnrnpu;Csde1;Impact;Picalm;Rtn4;Pcbp1;Eif5
GO:0044093	positive regulation of molecular function	http://amigo.geneontology.org/amigo/term/GO:0044093	453	38	18.8871	2.01196	3.63738e-05	0.000697126	11848;12523;12633;13205;14083;14130;14182;14456;14824;15257;15259;16974;18003;18538;19264;19697;19765;19766;19878;21898;23994;29815;50754;51810;52377;56442;66616;68652;74039;75974;78832;78943;109689;208263;211770;227801;233489;237782	Rcn3;Fgfr1;Gas6;Bcar3;Grn;Fcgr2b;Tlr4;Ptk2;Ripk1;Lrp6;Nedd9;Nfam1;Ddx3x;Rock2;Snx9;Hipk3;Arrb1;Fbxw7;Cacul1;Dazap2;Smcr8;Trib1;Hipk1;Serinc1;Ern1;Tor1aip1;Tab2;Ralbp1;Rela;Dock11;Cd84;Cflar;Dennd1a;Hnrnpu;Picalm;Pcna;Rhoa;Ptprc
GO:0010608	post-transcriptional regulation of gene expression	http://amigo.geneontology.org/amigo/term/GO:0010608	487	40	20.3046	1.96999	3.6759e-05	0.000703035	11652;11820;12192;12193;13046;13205;13684;13690;14007;15381;16000;16210;16589;19204;19290;19317;19766;19877;19878;20848;21803;22695;23983;24014;51810;53872;56726;67579;74480;78943;80913;140570;207214;214290;217869;225363;229663;231464;234344;242248	Igf1;Samd4;Bank1;Rnasel;Ripk1;Naf1;Sh3bgrl;Ddx3x;Zfp36l1;Rock2;Tut7;Plxnb2;Eif4e;Akt2;Uhmk1;Qki;Zfp36;Pum2;Caprin1;Stat3;Larp4;Zfp36l2;Ern1;Celf1;Cnot6l;Pura;App;Cpeb4;Etf1;Rock1;Eif4g2;Ptafr;Hnrnpu;Csde1;Impact;Celf2;Tgfb1;Hnrnpc;Pcbp1;Eif5
GO:0006809	nitric oxide biosynthetic process	http://amigo.geneontology.org/amigo/term/GO:0006809	83	13	3.46055	3.75663	3.70759e-05	0.000706142	11652;11820;12491;13430;15465;15519;16000;16337;16414;16423;16600;19878;21898	Igf1;Cd36;Tlr4;Itgb2;Hrh1;Rock2;Klf4;Akt2;App;Insr;Dnm2;Cd47;Hsp90aa1
GO:0034103	regulation of tissue remodeling	http://amigo.geneontology.org/amigo/term/GO:0034103	83	13	3.46055	3.75663	3.70759e-05	0.000706142	12494;12978;13649;16971;16974;18439;19055;19877;19878;22041;22042;72828;353047	Tfrc;Plekhm1;P2rx7;Lrp6;Cd38;Rock2;Ubash3b;Egfr;Lrp1;Csf1r;Rock1;Ppp3ca;Trf
GO:0043535	regulation of blood vessel endothelial cell migration	http://amigo.geneontology.org/amigo/term/GO:0043535	95	14	3.96087	3.53458	3.79642e-05	0.000721557	11848;14182;15251;15368;16000;16480;16600;18128;18186;18607;21803;50754;72461;79221	Fgfr1;Igf1;Hdac9;Nrp1;Hmox1;Prcp;Klf4;Fbxw7;Notch1;Hif1a;Jup;Pdpk1;Tgfb1;Rhoa
GO:0071402	cellular response to lipoprotein particle stimulus	http://amigo.geneontology.org/amigo/term/GO:0071402	41	9	1.70943	5.26492	3.83131e-05	0.000723675	11303;12491;16412;16414;16956;18145;20296;21803;21898	Ccl2;Cd36;Lpl;Tlr4;Itgb2;Abca1;Npc1;Itgb1;Tgfb1
GO:0044788	modulation by host of viral process	http://amigo.geneontology.org/amigo/term/GO:0044788	41	9	1.70943	5.26492	3.83131e-05	0.000723675	12540;12978;19878;20307;30960;50873;75965;216238;224020	Ccl8;Pi4ka;Zdhhc20;Rock2;Prkn;Csf1r;Eea1;Vapa;Cdc42
GO:1903580	positive regulation of ATP metabolic process	http://amigo.geneontology.org/amigo/term/GO:1903580	41	9	1.70943	5.26492	3.83131e-05	0.000723675	11820;16000;16337;18439;18519;20848;50873;56490;98496	Igf1;P2rx7;Prkn;Kat2b;Stat3;App;Insr;Pid1;Zbtb20
GO:0043491	phosphatidylinositol 3-kinase/protein kinase B signal transduction	http://amigo.geneontology.org/amigo/term/GO:0043491	308	29	12.8415	2.2583	3.93803e-05	0.000742297	11652;12192;12402;12540;12978;13649;14083;14182;14456;14775;15200;15442;16000;16337;16412;16443;16600;17289;19271;20848;21803;22215;22436;52377;54635;68585;210973;237542;242248	Hpse;Rcn3;Fgfr1;Gas6;Pdgfc;Igf1;Bank1;Xdh;Hbegf;Ptk2;Cbl;Zfp36l1;Klf4;Mertk;Akt2;Kbtbd2;Stat3;Itsn1;Ube3a;Egfr;Insr;Osbpl8;Csf1r;Itgb1;Ptprj;Gpx1;Tgfb1;Rtn4;Cdc42
GO:0019076	viral release from host cell	http://amigo.geneontology.org/amigo/term/GO:0019076	24	7	1.00064	6.99552	3.96043e-05	0.000742818	19349;20479;30960;67166;75608;217069;330192	Trim25;Vps4b;Arl8b;Vapa;Rab7;Chmp4b;Vps37b
GO:0035891	exit from host cell	http://amigo.geneontology.org/amigo/term/GO:0035891	24	7	1.00064	6.99552	3.96043e-05	0.000742818	19349;20479;30960;67166;75608;217069;330192	Trim25;Vps4b;Arl8b;Vapa;Rab7;Chmp4b;Vps37b
GO:0032989	cellular anatomical entity morphogenesis	http://amigo.geneontology.org/amigo/term/GO:0032989	808	58	33.6882	1.72167	3.96517e-05	0.000742818	11804;11820;12387;12540;12633;12978;13367;13430;13649;13690;14009;14083;15463;16210;16412;16880;16971;17118;17258;18128;18174;18186;18187;18472;18711;18738;18858;19055;19274;19324;19877;19878;20351;22215;23970;24136;50873;53872;54004;54338;56336;56386;66713;67095;67784;67804;68585;68750;70834;77300;94245;108655;140570;223435;233489;235072;277468;666173	Slc39a12;Etv1;Sema4a;Ptprm;Nrp1;Lifr;Ptk2;Pikfyve;Plxnd1;Nrp2;Snx2;Agfg1;Rab1a;B4galt6;Rock2;B4galt5;Prkn;Plxnb2;Raph1;Caprin1;Ube3a;Pmp22;Dtnbp1;Slc23a2;Septin7;Egfr;Notch1;Vps13b;Slc11a2;Pacsin2;Lrp1;Aplp2;Diaph1;Trak1;Diaph2;App;Trio;Dnm2;Pitpna;Csf1r;Itgb1;Pafah1b1;Rock1;Eif4g2;Rreb1;Foxp1;Actr2;Cflar;Ppp3ca;Zeb2;Impact;Ctnnb1;Picalm;Marcks;Spag9;Mef2a;Rtn4;Cdc42
GO:0099536	synaptic signaling	http://amigo.geneontology.org/amigo/term/GO:0099536	790	57	32.9377	1.73054	4.01011e-05	0.000749703	11820;11938;12387;12494;12846;13429;13649;13684;14083;14130;14645;14660;14815;15465;16000;16412;16561;16974;17069;17395;17918;18439;18472;18733;19055;19058;19141;19262;19697;20238;20296;20336;20619;20848;21366;22215;22288;23970;50873;53869;63959;65114;67474;67760;68585;84092;94190;94245;207278;215114;215449;216238;223435;224860;232341;244049;319924	Mmp9;Dnm1;Igf1;Ccl2;Apba1;Mctp2;Fcgr2b;Ptk2;P2rx7;Pirb;Lrp6;Ly6e;Hip1;Myo5a;Ppp3r1;Hrh1;Cd38;Snap29;Atxn1;Prkn;Glul;Eif4e;Ophn1;Slc29a1;Stat3;Ube3a;Rab11a;Dtnbp1;Egfr;Pacsin2;Vps35;Plcl2;App;Snap23;Ptpra;Trio;Rap1b;Rela;Usp8;Slc6a6;Itgb1;Pafah1b1;Fchsd2;Eea1;Wnk1;Kif1b;Exoc4;Atp2a2;Ppp3ca;Ctnnb1;Lgmn;Nr3c1;Utrn;Gls;Slc38a2;Comt;Rtn4
GO:0006511	ubiquitin-dependent protein catabolic process	http://amigo.geneontology.org/amigo/term/GO:0006511	593	46	24.7241	1.86053	4.06538e-05	0.000758483	12330;12387;12402;13132;14083;14673;14897;15216;17155;17246;18858;19359;20479;20844;22027;22215;23802;27362;50754;50873;54473;56486;56726;59044;65113;66105;67245;75608;77987;78832;107568;109689;193670;209200;211770;217069;218215;223455;224650;225131;226144;226757;230249;240263;330192;330812	Wwp1;Tollip;Rnf150;Mdm2;Ptk2;Rnf144b;Sh3bgrl;Stam;Cbl;Prkn;Dtx3l;Trim25;Marchf6;Erlin1;Arrb1;Fbxw7;Cacul1;Man1a;Ube3a;Pmp22;Trib1;Vps4b;Rnf185;Dnajb9;Rad23b;Dab2;Amfr;Canx;Ecpas;Trip12;Ascc3;Wdr26;Anks1;Peli1;Rnf130;Ndfip1;Fem1c;Gna12;Hsp90b1;Wac;Chmp4b;Ctnnb1;Vps37b;Ube2d3;Hfe;Gabarap
GO:0051254	positive regulation of RNA metabolic process	http://amigo.geneontology.org/amigo/term/GO:0051254	1801	109	75.0897	1.4516	4.15967e-05	0.000774496	11652;11820;12013;12192;12193;12387;12494;13046;13132;13205;13649;14009;14182;14245;14247;14815;14884;15251;15950;15951;16000;16337;16480;16600;16909;16974;17132;17187;17258;17977;18019;18128;18129;18519;19042;19055;19058;19317;19664;19697;19766;19877;19878;20128;20194;20238;20384;20848;21413;21803;21834;21898;21937;22041;22215;22695;23983;24014;24136;27057;50873;51810;53872;56312;56744;59027;667…	Fgfr1;Etv1;Igf1;Samd4;Lpin1;Rnasel;Niban2;Maf;Rbpj;Tlr4;Pf4;Mndal;Ifi211;Ifi204;Arap1;Thrb;Nfatc2;Ripk1;Notch2;Ifi207;Lrp6;Sbno2;Ddx3x;Zfp131;Ppp3r1;S100a10;Cd38;Ifi203;Ncoa1;Crebrf;Zfp36l1;Max;Nampt;Rock2;Ppm1a;Rbm15;Atxn1;Klf4;Prkn;Dtx3l;Trim25;Tut7;Ncoa4;Akt2;Arrb1;Kat2b;Qki;Tnfrsf1a;Armcx3;Zfp36;Caprin1;Stat3;Ddx17;Rps6ka3;Ube3a;Egfr;Notch1;Fli1;Lmo2;Arid5b;Zfp36l2;Trim30a;Ern1;Arid5a;Celf1;B…
GO:0071216	cellular response to biotic stimulus	http://amigo.geneontology.org/amigo/term/GO:0071216	278	27	11.5907	2.32944	4.21882e-05	0.000783912	11303;11502;11848;12010;12491;12523;13618;14130;17533;18128;18129;19204;19697;20128;20296;21898;22695;56744;70097;73914;207728;208449;211007;211770;214855;216161;238871	Ednrb;Mrc1;Pde2a;Ccl2;Cd36;Sgms1;Irak3;Fcgr2b;Tlr4;Pf4;Trim41;Notch2;Sbno2;Adam9;Abca1;Sash1;Zfp36;Pde4d;Trib1;Notch1;Trim30a;Arid5a;Rela;Cd84;Ptafr;Rhoa;B2m
GO:0061014	positive regulation of mRNA catabolic process	http://amigo.geneontology.org/amigo/term/GO:0061014	96	14	4.00256	3.49776	4.27689e-05	0.00079309	12192;12193;13046;19317;19877;19878;22695;51810;53872;74480;78781;214290;229663;231464	Samd4;Zfp36l1;Rock2;Tut7;Qki;Zfp36;Caprin1;Zfp36l2;Celf1;Zc3hav1;Cnot6l;Rock1;Hnrnpu;Csde1
GO:0140970	AIM2 inflammasome complex assembly	http://amigo.geneontology.org/amigo/term/GO:0140970	17	6	0.708787	8.46517	4.29611e-05	0.000795041	15950;15951;26388;226691;381308;100040462	Mndal;Ifi211;Ifi204;Ifi207;Ifi202b;Ifi203
GO:0009166	nucleotide catabolic process	http://amigo.geneontology.org/amigo/term/GO:0009166	175	20	7.29633	2.7411	4.339e-05	0.000801356	11820;14544;15251;15275;15937;16000;16337;16889;18439;18519;18950;20848;22436;56045;56312;56490;108099;207728;212032;238871	Gda;Igf1;Pde2a;Xdh;Samhd1;P2rx7;Hk3;Prkag2;Hk1;Ier3;Lipa;Kat2b;Stat3;Pde4d;Hif1a;App;Insr;Pnp;Zbtb20;Nupr1
GO:1903532	positive regulation of secretion by cell	http://amigo.geneontology.org/amigo/term/GO:1903532	374	33	15.5933	2.11629	4.39163e-05	0.000809442	11502;12494;13132;13649;14182;14645;14815;15216;15251;16000;16414;16443;16783;16971;18439;18571;19204;19349;20194;20479;20844;21803;21898;50873;53378;65114;66629;67041;68585;69150;74772;94245;109689	Fgfr1;Igf1;Tlr4;P2rx7;Itgb2;Stam;Adam9;S100a10;Oxct1;Cd38;Atp13a2;Snx4;Prkn;Glul;Arrb1;Itsn1;Lamp1;Dtnbp1;Egfr;Vps4b;Pdcd6ip;Lrp1;Vps35;Dab2;Hif1a;Sdcbp;Ptafr;Rab7;Golph3;Nr3c1;Hfe;Tgfb1;Rtn4
GO:0009141	nucleoside triphosphate metabolic process	http://amigo.geneontology.org/amigo/term/GO:0009141	264	26	11.007	2.36213	4.59887e-05	0.000845934	11820;11848;11964;11966;12628;14679;15251;15275;15937;16000;16337;16889;18439;18519;18950;20848;21803;50873;56045;56312;56490;57319;98496;104215;108099;212032	Igf1;Cfh;Smpdl3a;Samhd1;P2rx7;Hk3;Gnai3;Atp6v1b2;Prkag2;Hk1;Prkn;Ier3;Lipa;Kat2b;Stat3;Atp6v1a;Hif1a;App;Insr;Rhoq;Pid1;Pnp;Zbtb20;Nupr1;Tgfb1;Rhoa
GO:0050777	negative regulation of immune response	http://amigo.geneontology.org/amigo/term/GO:0050777	219	23	9.13084	2.51894	4.6227e-05	0.000848608	12768;12928;14130;14775;14824;15216;15950;15951;19264;21803;22631;26388;56045;56744;65113;73914;74048;226691;237782;381308;503610;547253;100040462	Grn;Irak3;Fcgr2b;Pf4;Mndal;Ifi211;Ifi204;Samhd1;Ifi207;Ifi202b;Ifi203;Zdhhc18;Crk;Ccr1;Smcr8;Parp14;Vsir;Ndfip1;Hfe;Ywhaz;Gpx1;Tgfb1;Ptprc
GO:0009144	purine nucleoside triphosphate metabolic process	http://amigo.geneontology.org/amigo/term/GO:0009144	249	25	10.3816	2.4081	4.66357e-05	0.000854395	11820;11848;11964;11966;12628;14679;15251;15275;15937;16000;16337;16889;18439;18519;18950;20848;21803;50873;56045;56312;56490;98496;104215;108099;212032	Igf1;Cfh;Samhd1;P2rx7;Hk3;Gnai3;Atp6v1b2;Prkag2;Hk1;Prkn;Ier3;Lipa;Kat2b;Stat3;Atp6v1a;Hif1a;App;Insr;Rhoq;Pid1;Pnp;Zbtb20;Nupr1;Tgfb1;Rhoa
GO:0030324	lung development	http://amigo.geneontology.org/amigo/term/GO:0030324	234	24	9.75624	2.45996	4.67485e-05	0.000854749	11886;12387;12540;13033;13039;13649;14182;16000;16889;17158;18128;19058;19664;20238;21803;21813;21834;22631;50754;52377;74178;107568;108655;319939	Rcn3;Fgfr1;Igf1;Wwp1;Rbpj;Thrb;Ppp3r1;Ctsd;Atxn1;Stk40;Lipa;Fbxw7;Egfr;Notch1;Asah1;Tgfbr2;Ctsl;Foxp1;Tns3;Ctnnb1;Man2a1;Ywhaz;Tgfb1;Cdc42
GO:0045981	positive regulation of nucleotide metabolic process	http://amigo.geneontology.org/amigo/term/GO:0045981	42	9	1.75112	5.13957	4.69746e-05	0.000855461	11820;16000;16337;18439;18519;20848;50873;56490;98496	Igf1;P2rx7;Prkn;Kat2b;Stat3;App;Insr;Pid1;Zbtb20
GO:1900544	positive regulation of purine nucleotide metabolic process	http://amigo.geneontology.org/amigo/term/GO:1900544	42	9	1.75112	5.13957	4.69746e-05	0.000855461	11820;16000;16337;18439;18519;20848;50873;56490;98496	Igf1;P2rx7;Prkn;Kat2b;Stat3;App;Insr;Pid1;Zbtb20
GO:0016241	regulation of macroautophagy	http://amigo.geneontology.org/amigo/term/GO:0016241	122	16	5.08659	3.14553	4.74508e-05	0.000862415	11975;14679;15251;15368;18145;21968;50754;50873;56312;69150;71648;74772;98732;209131;225131;237782	Snx30;Atp6v0a1;Hmox1;Gnai3;Atp13a2;Snx4;Prkn;Tom1;Rab3gap2;Fbxw7;Npc1;Smcr8;Optn;Hif1a;Wac;Nupr1
GO:1902117	positive regulation of organelle assembly	http://amigo.geneontology.org/amigo/term/GO:1902117	85	13	3.54393	3.66824	4.79654e-05	0.00087004	11848;13424;18571;20479;23881;53378;53872;69150;74383;98732;209131;231464;235072	Snx30;Snx4;Rab3gap2;G3bp2;Caprin1;Septin7;Vps4b;Pdcd6ip;Dync1h1;Cnot6l;Sdcbp;Ubap2l;Rhoa
GO:0034446	substrate adhesion-dependent cell spreading	http://amigo.geneontology.org/amigo/term/GO:0034446	97	14	4.04425	3.4617	4.80974e-05	0.000870706	11848;12540;12928;13132;13430;14083;17289;18003;18186;19324;20194;20440;68750;108101	Nrp1;Ptk2;Nedd9;S100a10;Rab1a;St6gal1;Mertk;Crk;Dab2;Dnm2;Rreb1;Fermt3;Rhoa;Cdc42
GO:0071354	cellular response to interleukin-6	http://amigo.geneontology.org/amigo/term/GO:0071354	33	8	1.37588	5.81446	4.8352e-05	0.000873585	16194;16195;19697;19766;20296;20848;98496;216161	Ccl2;Ripk1;Sbno2;Il6ra;Il6st;Stat3;Rela;Pid1
GO:0001959	regulation of cytokine-mediated signaling pathway	http://amigo.geneontology.org/amigo/term/GO:0001959	149	18	6.21231	2.89748	4.9752e-05	0.00089657	12363;13601;14456;15251;15257;16195;18472;19264;19766;21937;50873;53603;56045;73914;77128;193670;211007;547253	Tslp;Gas6;Ecm1;Irak3;Samhd1;Ripk1;Trim41;Crebrf;Prkn;Tnfrsf1a;Il6st;Rnf185;Hipk1;Parp14;Hif1a;Pafah1b1;Casp4;Ptprc
GO:0071219	cellular response to molecule of bacterial origin	http://amigo.geneontology.org/amigo/term/GO:0071219	250	25	10.4233	2.39847	4.98203e-05	0.00089657	11303;11502;11848;12010;12491;12523;13618;14130;17533;19204;19697;20128;20296;21898;22695;56744;70097;73914;207728;208449;211007;211770;214855;216161;238871	Ednrb;Mrc1;Pde2a;Ccl2;Cd36;Sgms1;Irak3;Fcgr2b;Tlr4;Pf4;Trim41;Sbno2;Adam9;Abca1;Sash1;Zfp36;Pde4d;Trib1;Trim30a;Arid5a;Rela;Cd84;Ptafr;Rhoa;B2m
GO:0043632	modification-dependent macromolecule catabolic process	http://amigo.geneontology.org/amigo/term/GO:0043632	616	47	25.6831	1.83	5.04686e-05	0.000906451	12330;12387;12402;13132;14083;14673;14897;15216;17155;17246;18858;19359;20479;20844;22027;22215;23802;27362;50754;50873;54473;56486;56726;59044;65113;66105;67245;75608;77987;78832;107568;109689;193670;209200;211770;214290;217069;218215;223455;224650;225131;226144;226757;230249;240263;330192;330812	Wwp1;Tollip;Rnf150;Mdm2;Ptk2;Rnf144b;Sh3bgrl;Stam;Cbl;Prkn;Dtx3l;Trim25;Tut7;Marchf6;Erlin1;Arrb1;Fbxw7;Cacul1;Man1a;Ube3a;Pmp22;Trib1;Vps4b;Rnf185;Dnajb9;Rad23b;Dab2;Amfr;Canx;Ecpas;Trip12;Ascc3;Wdr26;Anks1;Peli1;Rnf130;Ndfip1;Fem1c;Gna12;Hsp90b1;Wac;Chmp4b;Ctnnb1;Vps37b;Ube2d3;Hfe;Gabarap
GO:0043484	regulation of RNA splicing	http://amigo.geneontology.org/amigo/term/GO:0043484	177	20	7.37972	2.71013	5.10433e-05	0.000914977	11652;13046;14007;18519;19317;20384;51810;53379;56706;56758;59013;66395;67040;67760;78943;98758;110213;229700;230257;269966	Ahnak;Rbm15;Akt2;Kat2b;Qki;Ddx17;Ccnl1;Mbnl1;Ern1;Celf1;Hnrnph1;Srsf5;Ptbp3;Hnrnpu;Tmbim6;Celf2;Hnrnpf;Slc38a2;Nup98;Hnrnpa2b1
GO:0072526	pyridine-containing compound catabolic process	http://amigo.geneontology.org/amigo/term/GO:0072526	110	15	4.58627	3.27063	5.14057e-05	0.000919669	11820;15251;15275;15937;16000;16337;16889;18439;18519;18950;20848;56312;56490;108099;212032	Igf1;P2rx7;Hk3;Prkag2;Hk1;Ier3;Lipa;Kat2b;Stat3;Hif1a;App;Insr;Pnp;Zbtb20;Nupr1
GO:0099024	plasma membrane invagination	http://amigo.geneontology.org/amigo/term/GO:0099024	63	11	2.62668	4.1878	5.22987e-05	0.000933115	11303;11848;12491;12540;14130;16414;20288;66616;105722;106572;276891	Timd4;Cd36;Fcgr2b;Itgb2;Rab31;Abca1;Snx9;Msr1;Ano6;Rhoa;Cdc42
GO:0051249	regulation of lymphocyte activation	http://amigo.geneontology.org/amigo/term/GO:0051249	512	41	21.347	1.92065	5.23614e-05	0.000933115	11848;12010;12192;12193;12387;12493;12494;12978;14130;14456;15216;15519;16000;16195;16423;16852;17289;17311;18003;18019;18782;18950;19055;19264;20296;21803;21813;21898;22042;56048;56744;57438;58194;65113;67245;69583;72349;74039;74048;242248;320940	Pla2g2d;Gas6;Igf1;Tfrc;Bank1;Ccl2;Fcgr2b;Tlr4;Pf4;Nfatc2;Nedd9;Nfam1;Cd38;Lgals1;Zfp36l1;Mertk;Tnfsf13;Il6st;Dusp3;Kitl;Zfp36l2;Tgfbr2;Cd37;Cd47;Csf1r;Atp11c;Marchf7;Pnp;Vsir;Peli1;Ndfip1;Sh3kbp1;Ppp3ca;Ctnnb1;Lgals8;Hfe;Tgfb1;Rhoa;B2m;Ptprc;Hsp90aa1
GO:0043534	blood vessel endothelial cell migration	http://amigo.geneontology.org/amigo/term/GO:0043534	123	16	5.12828	3.11996	5.24758e-05	0.000933334	11848;14182;14775;15251;15368;16000;16412;16480;16600;18128;18186;18607;21803;50754;72461;79221	Fgfr1;Igf1;Hdac9;Nrp1;Hmox1;Prcp;Klf4;Fbxw7;Notch1;Hif1a;Jup;Itgb1;Pdpk1;Gpx1;Tgfb1;Rhoa
GO:0030098	lymphocyte differentiation	http://amigo.geneontology.org/amigo/term/GO:0030098	444	37	18.5118	1.99872	5.27654e-05	0.000936663	11848;12010;12192;12193;12387;13039;14456;15519;16194;16848;16852;16889;17289;18129;18782;18950;19264;19271;19664;20351;20848;21803;21813;27362;56048;56744;58185;65113;74039;74048;75974;79221;107568;108655;216742;224860;320940	Pla2g2d;Gas6;Sema4a;Wwp1;Hdac9;Rbpj;Pf4;Notch2;Nfam1;Rsad2;Il6ra;Lgals1;Zfp36l1;Mertk;Lipa;Fnip1;Lfng;Stat3;Zfp36l2;Dnajb9;Plcl2;Tgfbr2;Ctsl;Atp11c;Pnp;Dock11;Vsir;Foxp1;Ndfip1;Ctnnb1;Ptprj;Lgals8;Tgfb1;Rhoa;B2m;Ptprc;Hsp90aa1
GO:0051338	regulation of transferase activity	http://amigo.geneontology.org/amigo/term/GO:0051338	236	24	9.83962	2.43912	5.35833e-05	0.000949338	11848;12273;13205;14083;14182;14456;15259;18003;18519;19264;19271;21898;22695;50754;51810;56442;68652;72349;73914;78832;78943;94245;211770;237782	Fgfr1;Gas6;Irak3;Tlr4;Ptk2;Nedd9;Ddx3x;Hipk3;Kat2b;Fbxw7;Cacul1;Dusp3;Zfp36;Smcr8;Dtnbp1;Trib1;C5ar1;Serinc1;Ern1;Tab2;Hnrnpu;Ptprj;Rhoa;Ptprc
GO:0006096	glycolytic process	http://amigo.geneontology.org/amigo/term/GO:0006096	98	14	4.08595	3.42638	5.39973e-05	0.000952979	11820;15251;15275;15937;16000;16337;16889;18439;18519;20848;56312;56490;108099;212032	Igf1;P2rx7;Hk3;Prkag2;Hk1;Ier3;Lipa;Kat2b;Stat3;Hif1a;App;Insr;Zbtb20;Nupr1
GO:0006672	ceramide metabolic process	http://amigo.geneontology.org/amigo/term/GO:0006672	98	14	4.08595	3.42638	5.39973e-05	0.000952979	11886;13244;15211;18439;20397;22234;26889;56336;56386;68018;68059;208449;223753;241447	Sgms1;Cers6;Cln8;P2rx7;B4galt6;B4galt5;Cerk;Sgpl1;Ugcg;Tm9sf2;Asah1;Cert1;Degs1;Hexa
GO:0010638	positive regulation of organelle organization	http://amigo.geneontology.org/amigo/term/GO:0010638	513	41	21.3887	1.9169	5.46981e-05	0.000963487	11848;12387;12540;13424;13589;14544;14824;15251;16000;16337;16423;17395;18186;18439;18571;19765;19878;20194;20479;21968;23881;50873;53378;53379;53872;56193;56221;56431;65114;66616;69150;71514;74383;98732;207278;209131;211401;231464;234344;235072;237782	Mmp9;Ccl24;Gda;Igf1;Grn;Snx30;Nrp1;Mtss1;P2rx7;Naf1;S100a10;Snx4;Rock2;Prkn;Snx9;Tom1;Rab3gap2;G3bp2;Caprin1;Smcr8;Septin7;Vps4b;Pdcd6ip;Vps35;Hif1a;Dync1h1;Cnot6l;Insr;Ralbp1;Sdcbp;Ubap2l;Cd47;Dstn;Mapre1;Fchsd2;Ctnnb1;Sfpq;Plek;Hnrnpa2b1;Rhoa;Cdc42
GO:0000910	cytokinesis	http://amigo.geneontology.org/amigo/term/GO:0000910	178	20	7.42141	2.69491	5.5303e-05	0.000971617	11848;12540;18571;19877;19878;20336;20479;20742;52398;53869;66616;66713;75608;75914;84092;105504;232341;235072;242521;544963	Iqgap2;Klhl9;Rock2;Snx9;Exoc5;Rab11a;Sptbn1;Septin7;Vps4b;Pdcd6ip;Usp8;Septin11;Rock1;Actr2;Wnk1;Exoc6b;Exoc4;Chmp4b;Rhoa;Cdc42
GO:0002694	regulation of leukocyte activation	http://amigo.geneontology.org/amigo/term/GO:0002694	583	45	24.3072	1.8513	5.53722e-05	0.000971617	11848;12010;12192;12193;12387;12493;12494;12523;12978;13032;14130;14456;14824;15216;15519;16000;16195;16423;16852;17289;17311;18003;18019;18782;18950;19055;19264;20296;21803;21813;21898;22042;53603;56048;56744;57438;58194;65113;67245;69583;72349;74039;74048;242248;320940	Tslp;Pla2g2d;Gas6;Igf1;Tfrc;Bank1;Ccl2;Grn;Fcgr2b;Tlr4;Pf4;Nfatc2;Nedd9;Nfam1;Cd38;Lgals1;Zfp36l1;Mertk;Tnfsf13;Il6st;Dusp3;Kitl;Zfp36l2;Tgfbr2;Cd37;Cd47;Csf1r;Atp11c;Marchf7;Pnp;Vsir;Peli1;Ndfip1;Cd84;Ctsc;Sh3kbp1;Ppp3ca;Ctnnb1;Lgals8;Hfe;Tgfb1;Rhoa;B2m;Ptprc;Hsp90aa1
GO:0007268	chemical synaptic transmission	http://amigo.geneontology.org/amigo/term/GO:0007268	745	54	31.0615	1.73849	5.66868e-05	0.000990881	11820;11938;12387;12494;12846;13429;13649;13684;14083;14130;14645;14660;14815;15465;16000;16412;16561;16974;17395;17918;18439;18472;18733;19055;19058;19141;19262;20238;20296;20336;20619;20848;21366;22215;23970;50873;53869;63959;65114;67474;67760;68585;84092;94190;94245;207278;215114;215449;216238;223435;224860;232341;244049;319924	Mmp9;Dnm1;Igf1;Ccl2;Apba1;Mctp2;Fcgr2b;Ptk2;P2rx7;Pirb;Lrp6;Hip1;Myo5a;Ppp3r1;Hrh1;Cd38;Snap29;Atxn1;Prkn;Glul;Eif4e;Ophn1;Slc29a1;Stat3;Ube3a;Rab11a;Dtnbp1;Egfr;Pacsin2;Vps35;Plcl2;App;Snap23;Ptpra;Trio;Rap1b;Usp8;Slc6a6;Itgb1;Pafah1b1;Fchsd2;Eea1;Wnk1;Kif1b;Exoc4;Atp2a2;Ppp3ca;Ctnnb1;Lgmn;Nr3c1;Gls;Slc38a2;Comt;Rtn4
GO:0098916	anterograde trans-synaptic signaling	http://amigo.geneontology.org/amigo/term/GO:0098916	745	54	31.0615	1.73849	5.66868e-05	0.000990881	11820;11938;12387;12494;12846;13429;13649;13684;14083;14130;14645;14660;14815;15465;16000;16412;16561;16974;17395;17918;18439;18472;18733;19055;19058;19141;19262;20238;20296;20336;20619;20848;21366;22215;23970;50873;53869;63959;65114;67474;67760;68585;84092;94190;94245;207278;215114;215449;216238;223435;224860;232341;244049;319924	Mmp9;Dnm1;Igf1;Ccl2;Apba1;Mctp2;Fcgr2b;Ptk2;P2rx7;Pirb;Lrp6;Hip1;Myo5a;Ppp3r1;Hrh1;Cd38;Snap29;Atxn1;Prkn;Glul;Eif4e;Ophn1;Slc29a1;Stat3;Ube3a;Rab11a;Dtnbp1;Egfr;Pacsin2;Vps35;Plcl2;App;Snap23;Ptpra;Trio;Rap1b;Usp8;Slc6a6;Itgb1;Pafah1b1;Fchsd2;Eea1;Wnk1;Kif1b;Exoc4;Atp2a2;Ppp3ca;Ctnnb1;Lgmn;Nr3c1;Gls;Slc38a2;Comt;Rtn4
GO:0030323	respiratory tube development	http://amigo.geneontology.org/amigo/term/GO:0030323	237	24	9.88132	2.42883	5.73258e-05	0.00100014	11886;12387;12540;13033;13039;13649;14182;16000;16889;17158;18128;19058;19664;20238;21803;21813;21834;22631;50754;52377;74178;107568;108655;319939	Rcn3;Fgfr1;Igf1;Wwp1;Rbpj;Thrb;Ppp3r1;Ctsd;Atxn1;Stk40;Lipa;Fbxw7;Egfr;Notch1;Asah1;Tgfbr2;Ctsl;Foxp1;Tns3;Ctnnb1;Man2a1;Ywhaz;Tgfb1;Cdc42
GO:0006643	membrane lipid metabolic process	http://amigo.geneontology.org/amigo/term/GO:0006643	193	21	8.04681	2.60973	5.83942e-05	0.00101684	11886;13244;15211;18439;20397;21937;22234;26889;30960;56336;56386;56442;57319;66775;67111;68018;68059;81535;208449;223753;241447	Smpdl3a;Sgpp1;Hacd4;Sgms1;Cers6;Naaa;Cln8;P2rx7;B4galt6;B4galt5;Cerk;Sgpl1;Ugcg;Tnfrsf1a;Tm9sf2;Serinc1;Asah1;Cert1;Vapa;Degs1;Hexa
GO:0048699	generation of neurons	http://amigo.geneontology.org/amigo/term/GO:0048699	1615	99	67.3347	1.47027	6.00726e-05	0.00104408	11804;11820;11848;12010;12175;12387;12492;12494;12540;12628;12633;12928;12978;13132;13367;13430;13618;13649;13684;13690;14009;14083;14130;14182;14456;14815;14824;15211;15251;15257;15519;16210;16412;16443;16589;16600;16852;16880;16971;16974;17118;17246;17258;17977;18128;18129;18174;18186;18187;18472;18519;18738;18858;19055;19230;19274;19317;19664;19877;19878;20351;20848;21413;21803;21834;22215;222…	Ednrb;Fgfr1;Gas6;Slc39a12;Etv1;Cfh;Nav1;Sema4a;Ptprm;Grn;Rbpj;Nrp1;Lifr;Mdm2;Fcgr2b;Ptk2;Cln8;Thrb;Notch2;Lrp6;Plxnd1;Nrp2;Cd38;Lgals1;B4galt6;Ncoa1;Twf1;Tmem30a;Rock2;B4galt5;Klf4;Prkn;Plxnb2;Crk;Eif4e;Kat2b;Ophn1;Herc1;Ugcg;Uhmk1;Raph1;Qki;Pum2;Caprin1;Stat3;Itsn1;Ube3a;Pmp22;Rab11a;Dtnbp1;Slc23a2;Septin7;Egfr;Notch1;Slc11a2;Bnip2;Hipk1;Lrp1;Mapk6;Aplp2;Diaph1;Trak1;Dab2;Hif1a;Diaph2;App;Taok1;…
GO:0043254	regulation of protein-containing complex assembly	http://amigo.geneontology.org/amigo/term/GO:0043254	430	36	17.9281	2.00802	6.03358e-05	0.00104666	11303;11848;12343;12363;12491;12540;13205;13589;13860;14544;15519;15950;15951;16784;19230;20128;20742;21803;21898;22042;26388;56193;56221;65114;66616;67771;73910;207278;215449;216742;218397;226691;277468;329679;381308;100040462	Ccl24;Slc39a12;Gda;Tfrc;Cd36;Tlr4;Mndal;Ifi211;Ifi204;Eps8;Ifi207;Ddx3x;Ifi202b;Ifi203;Twf1;Abca1;Fnip2;Snx9;Fnip1;Rasa1;Lamp2;Sptbn1;Trim30a;Vps35;Arhgap18;Rap1b;Mapre1;Fchsd2;Capza2;Arpc5;Casp4;Plek;Tgfb1;Rhoa;Cdc42;Hsp90aa1
GO:0030593	neutrophil chemotaxis	http://amigo.geneontology.org/amigo/term/GO:0030593	99	14	4.12764	3.39177	6.05195e-05	0.00104786	12267;12273;16414;17524;18711;20296;20305;20306;20307;20308;56221;56744;76763;238871	Ccl8;Ccl24;Ccl6;Ccl9;Ccl7;Ccl2;Mpp1;Pf4;Pikfyve;Itgb2;C3ar1;Mospd2;Pde4d;C5ar1
GO:0045920	negative regulation of exocytosis	http://amigo.geneontology.org/amigo/term/GO:0045920	34	8	1.41757	5.64345	6.09362e-05	0.00105308	12523;15368;18128;19349;20479;50873;215449;237782	Hmox1;Prkn;Smcr8;Vps4b;Notch1;Rap1b;Cd84;Rab7
GO:0043065	positive regulation of apoptotic process	http://amigo.geneontology.org/amigo/term/GO:0043065	621	47	25.8916	1.81526	6.14234e-05	0.0010595	11820;11848;11938;12387;12540;12633;13032;13033;13039;13205;13244;14815;14824;15251;15368;16412;16852;16974;17210;17395;17977;18128;18129;18439;19264;19766;20612;21803;21898;21937;26943;50754;50873;56312;58800;67991;69232;71514;71648;98267;105722;109689;215653;216742;226641;241447;246707	Mmp9;Siglec1;Emilin2;Grn;Cers6;Tlr4;Nacc2;Rassf2;P2rx7;Ripk1;Notch2;Lrp6;Hmox1;Ddx3x;Lgals1;Ctsd;Ncoa1;Prkn;Arrb1;Fnip1;Fbxw7;Tnfrsf1a;Serinc3;Stk17b;Optn;Notch1;Hif1a;App;Atf6;Itgb1;Ctsl;Qrich1;Cflar;Ctsc;Degs1;Atp2a2;Trpm7;Ano6;Ctnnb1;Nupr1;Nr3c1;Sfpq;Tgfb1;Mcl1;Rhoa;Cdc42;Ptprc
GO:0010035	response to inorganic substance	http://amigo.geneontology.org/amigo/term/GO:0010035	569	44	23.7235	1.8547	6.40662e-05	0.001103	11502;11690;11820;12010;12491;12633;12846;12870;12925;12928;13618;13649;14182;14775;15216;15251;15368;16600;16649;17246;17258;17395;17748;18019;18145;18174;18439;18538;19055;19141;19697;19766;20363;22041;22042;22215;22436;50873;54153;67760;70568;74772;78943;232341	Mmp9;Ednrb;Fgfr1;Cp;Selenop;Tfrc;Xdh;Cd36;Crip1;Mdm2;Nfatc2;P2rx7;Ripk1;Hmox1;Adam9;Atp13a2;Klf4;Prkn;Crk;Npc1;Ube3a;Cpne3;Egfr;Slc11a2;Ern1;Hif1a;App;Rela;Rasa4;Cflar;Wnk1;Ppp3ca;Alox5ap;Trf;Lgmn;Kpna4;Pcna;Hfe;Slc38a2;Gpx1;Comt;Mef2a;B2m;Mt1
GO:0019941	modification-dependent protein catabolic process	http://amigo.geneontology.org/amigo/term/GO:0019941	605	46	25.2245	1.82363	6.58281e-05	0.0011312	12330;12387;12402;13132;14083;14673;14897;15216;17155;17246;18858;19359;20479;20844;22027;22215;23802;27362;50754;50873;54473;56486;56726;59044;65113;66105;67245;75608;77987;78832;107568;109689;193670;209200;211770;217069;218215;223455;224650;225131;226144;226757;230249;240263;330192;330812	Wwp1;Tollip;Rnf150;Mdm2;Ptk2;Rnf144b;Sh3bgrl;Stam;Cbl;Prkn;Dtx3l;Trim25;Marchf6;Erlin1;Arrb1;Fbxw7;Cacul1;Man1a;Ube3a;Pmp22;Trib1;Vps4b;Rnf185;Dnajb9;Rad23b;Dab2;Amfr;Canx;Ecpas;Trip12;Ascc3;Wdr26;Anks1;Peli1;Rnf130;Ndfip1;Fem1c;Gna12;Hsp90b1;Wac;Chmp4b;Ctnnb1;Vps37b;Ube2d3;Hfe;Gabarap
GO:0002697	regulation of immune effector process	http://amigo.geneontology.org/amigo/term/GO:0002697	432	36	18.0115	1.99872	6.63545e-05	0.00113811	12010;12363;12491;12493;12523;12628;12928;14130;14824;15216;15275;15368;16414;16783;18439;18607;18636;18950;19204;19264;20296;21803;21898;22042;27362;56744;58185;65113;69150;69583;73914;74048;81702;108655;110213;214855	Cfp;Cfh;Tfrc;Ccl2;Cd36;Grn;Irak3;Fcgr2b;Tlr4;Pf4;P2rx7;Itgb2;Hmox1;Rsad2;Hk1;Snx4;Tnfsf13;Crk;Lamp1;Dnajb9;Arid5a;Cd37;Pnp;Vsir;Foxp1;Ndfip1;Pdpk1;Cd84;Ptafr;Ankrd17;Tmbim6;Casp4;Hfe;Tgfb1;B2m;Ptprc
GO:0099537	trans-synaptic signaling	http://amigo.geneontology.org/amigo/term/GO:0099537	750	54	31.27	1.7269	6.76061e-05	0.00115741	11820;11938;12387;12494;12846;13429;13649;13684;14083;14130;14645;14660;14815;15465;16000;16412;16561;16974;17395;17918;18439;18472;18733;19055;19058;19141;19262;20238;20296;20336;20619;20848;21366;22215;23970;50873;53869;63959;65114;67474;67760;68585;84092;94190;94245;207278;215114;215449;216238;223435;224860;232341;244049;319924	Mmp9;Dnm1;Igf1;Ccl2;Apba1;Mctp2;Fcgr2b;Ptk2;P2rx7;Pirb;Lrp6;Hip1;Myo5a;Ppp3r1;Hrh1;Cd38;Snap29;Atxn1;Prkn;Glul;Eif4e;Ophn1;Slc29a1;Stat3;Ube3a;Rab11a;Dtnbp1;Egfr;Pacsin2;Vps35;Plcl2;App;Snap23;Ptpra;Trio;Rap1b;Usp8;Slc6a6;Itgb1;Pafah1b1;Fchsd2;Eea1;Wnk1;Kif1b;Exoc4;Atp2a2;Ppp3ca;Ctnnb1;Lgmn;Nr3c1;Gls;Slc38a2;Comt;Rtn4
GO:0061900	glial cell activation	http://amigo.geneontology.org/amigo/term/GO:0061900	54	10	2.25144	4.4416	6.78054e-05	0.00115753	11820;12273;12978;13032;13649;14824;16971;21898;24136;59027	Grn;Tlr4;Nampt;Egfr;C5ar1;Lrp1;App;Csf1r;Ctsc;Zeb2
GO:0009267	cellular response to starvation	http://amigo.geneontology.org/amigo/term/GO:0009267	195	21	8.1302	2.58296	6.78668e-05	0.00115753	11520;12846;13039;14456;14645;15216;15950;15951;16210;16784;17187;19775;22631;54170;56486;67579;67760;216742;226691;381308;100040462	Gas6;Plin2;Mndal;Ifi211;Ifi204;Ifi207;Ifi203;Max;Rragc;Glul;Fnip1;Lamp2;Cpeb4;Xpr1;Ctsl;Impact;Hfe;Slc38a2;Ywhaz;Comt;Gabarap
GO:0050864	regulation of B cell activation	http://amigo.geneontology.org/amigo/term/GO:0050864	139	17	5.79537	2.93338	6.83627e-05	0.00116382	12192;12193;12494;14130;18019;18950;19264;21803;21898;22042;58194;65113;67245;69583;74039;242248;320940	Tfrc;Bank1;Fcgr2b;Tlr4;Nfatc2;Nfam1;Cd38;Zfp36l1;Tnfsf13;Zfp36l2;Atp11c;Pnp;Peli1;Ndfip1;Sh3kbp1;Tgfb1;Ptprc
GO:0031348	negative regulation of defense response	http://amigo.geneontology.org/amigo/term/GO:0031348	286	27	11.9243	2.26429	6.87777e-05	0.00116871	12768;12928;14130;14775;14824;15937;15950;15951;16000;20848;21803;21937;22631;22695;26388;27052;56045;56744;65113;65114;73914;192195;226691;381308;503610;547253;100040462	Igf1;Aoah;Grn;Irak3;Fcgr2b;Pf4;Mndal;Ifi211;Ifi204;Samhd1;Ifi207;Ifi202b;Ifi203;Zdhhc18;Ier3;Crk;Ccr1;Tnfrsf1a;Zfp36;Stat3;Parp14;Vps35;Ndfip1;Ywhaz;Gpx1;Tgfb1;Ash1l
GO:0048246	macrophage chemotaxis	http://amigo.geneontology.org/amigo/term/GO:0048246	44	9	1.83451	4.90595	6.93135e-05	0.00117361	12267;12273;12978;13618;14083;17395;18081;19271;20296	Mmp9;Ednrb;Ccl2;Ptk2;C3ar1;C5ar1;Csf1r;Ptprj;Ninj1
GO:0043068	positive regulation of programmed cell death	http://amigo.geneontology.org/amigo/term/GO:0043068	642	48	26.7671	1.79325	6.93226e-05	0.00117361	11820;11848;11938;12387;12540;12633;13032;13033;13039;13205;13244;14815;14824;15251;15368;16412;16852;16974;17210;17395;17977;18128;18129;18439;19264;19766;20612;21803;21898;21937;26943;50754;50873;56312;58800;67991;69232;71514;71648;98267;105722;108655;109689;215653;216742;226641;241447;246707	Mmp9;Siglec1;Emilin2;Grn;Cers6;Tlr4;Nacc2;Rassf2;P2rx7;Ripk1;Notch2;Lrp6;Hmox1;Ddx3x;Lgals1;Ctsd;Ncoa1;Prkn;Arrb1;Fnip1;Fbxw7;Tnfrsf1a;Serinc3;Stk17b;Optn;Notch1;Hif1a;App;Atf6;Itgb1;Ctsl;Foxp1;Qrich1;Cflar;Ctsc;Degs1;Atp2a2;Trpm7;Ano6;Ctnnb1;Nupr1;Nr3c1;Sfpq;Tgfb1;Mcl1;Rhoa;Cdc42;Ptprc
GO:0015850	organic hydroxy compound transport	http://amigo.geneontology.org/amigo/term/GO:0015850	318	29	13.2585	2.18728	7.00832e-05	0.00118429	11303;12491;12846;13132;16649;16889;16971;16974;17069;17918;18145;18550;18830;19765;20288;20479;20501;30960;50873;67166;67484;68585;94245;100226;100273;101488;224132;235283;237542	Pltp;Gramd1b;Cd36;Slc16a1;Lrp6;Ly6e;Myo5a;Slco2b1;Osbpl9;Abca1;Prkn;Stx12;Lipa;Msr1;Npc1;Dtnbp1;Vps4b;Eepd1;Furin;Lrp1;Slc49a4;Dab2;Ralbp1;Arl8b;Osbpl8;Vapa;Kpna4;Comt;Rtn4
GO:0014909	smooth muscle cell migration	http://amigo.geneontology.org/amigo/term/GO:0014909	113	15	4.71135	3.1838	7.04879e-05	0.00118893	11848;12928;14083;14673;14674;16000;16195;16971;17246;17918;21898;67771;211770;233571;238871	Igf1;Mdm2;Tlr4;Ptk2;Myo5a;Crk;Il6st;Pde4d;Trib1;Lrp1;Arpc5;Gna12;Gna13;P2ry6;Rhoa
GO:0048284	organelle fusion	http://amigo.geneontology.org/amigo/term/GO:0048284	167	19	6.96279	2.72879	7.1078e-05	0.00119668	11736;14679;17210;18711;19349;20619;21968;22042;26949;50873;67166;67474;69582;73122;74772;75608;100226;216238;353047	Tfrc;Vat1;Plekhm1;Tgfbrap1;Pikfyve;Snap29;Gnai3;Atp13a2;Prkn;Stx12;Tom1;Ankfy1;Snap23;Arl8b;Eea1;Rab7;Plekhm2;Chmp4b;Mcl1
GO:0051962	positive regulation of nervous system development	http://amigo.geneontology.org/amigo/term/GO:0051962	367	32	15.3015	2.09131	7.15401e-05	0.00120224	12387;12978;13649;13690;14083;15251;16000;16195;16412;16971;17118;17158;18128;18129;18186;18472;19262;19317;19697;20238;20351;21803;22041;24136;53872;58861;66713;67095;67784;68585;140570;233489	Igf1;Sema4a;Nrp1;Ptk2;Notch2;Plxnd1;Cysltr1;Atxn1;Plxnb2;Qki;Il6st;Caprin1;Egfr;Notch1;Lrp1;Trak1;Hif1a;Ptpra;Rela;Csf1r;Itgb1;Pafah1b1;Eif4g2;Actr2;Zeb2;Trf;Ctnnb1;Man2a1;Picalm;Marcks;Tgfb1;Rtn4
GO:0098609	cell-cell adhesion	http://amigo.geneontology.org/amigo/term/GO:0098609	919	63	38.3162	1.64421	7.18517e-05	0.00120526	11502;11848;12010;12192;12387;12388;12493;12508;12540;12628;13649;14083;14537;15216;15519;16000;16194;16195;16412;16414;16423;16480;16582;16600;16852;16974;17064;17311;18081;18128;18782;18950;19055;19204;19264;19274;19697;19877;20296;20725;21803;21813;22042;53599;56048;56193;56744;57438;65113;66629;67245;72349;72828;74048;76740;108101;140570;210126;211922;232341;238871;246707;319448	Pla2g2d;Igf1;Cfh;Tfrc;Ptprm;Ccl2;Emilin2;Kifc3;Pf4;Ptk2;Serpinb8;Cd93;Itgb2;Lrp6;Il6ra;Adam9;Lgals1;Zfp36l1;Cd164;Klf4;Fndc3a;Ctnnd1;Gcnt1;Plxnb2;Il6st;Dusp3;Dennd6a;Pde4d;Ubash3b;Egfr;Notch1;Cd53;Kitl;Efr3a;Jup;Tgfbr2;Rela;Cd37;Cd47;Itgb1;Rock1;Marchf7;Pnp;Vsir;Peli1;Ndfip1;Ptafr;Golph3;Wnk1;Ppp3ca;Ctnnb1;Fermt3;Lgals8;Plek;Hfe;Tgfb1;Lpp;Rhoa;Cdc42;B2m;Ptprc;Ninj1;Hsp90aa1
GO:0048812	neuron projection morphogenesis	http://amigo.geneontology.org/amigo/term/GO:0048812	679	50	28.3098	1.76617	7.19981e-05	0.00120551	11804;11820;12387;12540;12978;13367;13430;13649;13690;14009;14083;16210;16412;16880;16971;17118;17258;18128;18174;18186;18187;18472;18738;18858;19055;19274;19877;19878;20351;22215;24136;50873;53872;54004;54338;56336;56386;66713;67095;67784;68585;70834;77300;94245;108655;140570;223435;233489;235072;277468	Slc39a12;Etv1;Sema4a;Ptprm;Nrp1;Lifr;Ptk2;Plxnd1;Nrp2;B4galt6;Rock2;B4galt5;Prkn;Plxnb2;Raph1;Caprin1;Ube3a;Pmp22;Dtnbp1;Slc23a2;Septin7;Egfr;Notch1;Slc11a2;Lrp1;Aplp2;Diaph1;Trak1;Diaph2;App;Trio;Dnm2;Pitpna;Csf1r;Itgb1;Pafah1b1;Rock1;Eif4g2;Foxp1;Actr2;Ppp3ca;Zeb2;Impact;Ctnnb1;Picalm;Marcks;Spag9;Mef2a;Rtn4;Cdc42
GO:0071222	cellular response to lipopolysaccharide	http://amigo.geneontology.org/amigo/term/GO:0071222	241	24	10.0481	2.38851	7.47501e-05	0.00124702	11303;11502;11848;12010;12491;12523;13618;17533;19204;19697;20128;20296;21898;22695;56744;70097;73914;207728;208449;211007;211770;214855;216161;238871	Ednrb;Mrc1;Pde2a;Ccl2;Cd36;Sgms1;Irak3;Tlr4;Pf4;Trim41;Sbno2;Adam9;Abca1;Sash1;Zfp36;Pde4d;Trib1;Trim30a;Arid5a;Rela;Cd84;Ptafr;Rhoa;B2m
GO:0009205	purine ribonucleoside triphosphate metabolic process	http://amigo.geneontology.org/amigo/term/GO:0009205	241	24	10.0481	2.38851	7.47501e-05	0.00124702	11820;11848;11964;11966;12628;14679;15251;15275;15937;16000;16337;16889;18439;18519;18950;20848;21803;50873;56312;56490;98496;104215;108099;212032	Igf1;Cfh;P2rx7;Hk3;Gnai3;Atp6v1b2;Prkag2;Hk1;Prkn;Ier3;Lipa;Kat2b;Stat3;Atp6v1a;Hif1a;App;Insr;Rhoq;Pid1;Pnp;Zbtb20;Nupr1;Tgfb1;Rhoa
GO:0014002	astrocyte development	http://amigo.geneontology.org/amigo/term/GO:0014002	35	8	1.45927	5.48221	7.61279e-05	0.00126769	11820;12273;12978;13649;14824;16971;21898;24136	Grn;Tlr4;Egfr;C5ar1;Lrp1;App;Csf1r;Zeb2
GO:0010611	regulation of cardiac muscle hypertrophy	http://amigo.geneontology.org/amigo/term/GO:0010611	77	12	3.21039	3.73787	7.70987e-05	0.00127969	14083;14815;16000;17258;18128;19055;19230;19877;19878;21937;67655;108655	Igf1;Ptk2;Ctdp1;Twf1;Rock2;Tnfrsf1a;Notch1;Rock1;Foxp1;Ppp3ca;Nr3c1;Mef2a
GO:0032060	bleb assembly	http://amigo.geneontology.org/amigo/term/GO:0032060	12	5	0.50032	9.99361	7.71284e-05	0.00127969	13730;18439;18858;19877;105722	Emp1;P2rx7;Pmp22;Rock1;Ano6
GO:1903076	regulation of protein localization to plasma membrane	http://amigo.geneontology.org/amigo/term/GO:1903076	114	15	4.75304	3.15588	7.80983e-05	0.00129343	11773;13132;13649;16412;16971;17918;18607;20742;21803;53869;67300;98496;104215;232341;233489	Ap2m1;Myo5a;Rab11a;Sptbn1;Egfr;Lrp1;Dab2;Rhoq;Itgb1;Pid1;Pdpk1;Wnk1;Picalm;Tgfb1;Cltc
GO:0048708	astrocyte differentiation	http://amigo.geneontology.org/amigo/term/GO:0048708	89	13	3.71071	3.50338	7.83243e-05	0.00129483	11820;12273;12978;13649;14815;14824;16195;16971;18128;19317;20848;21898;24136	Grn;Tlr4;Qki;Il6st;Stat3;Egfr;Notch1;C5ar1;Lrp1;App;Csf1r;Zeb2;Nr3c1
GO:0030182	neuron differentiation	http://amigo.geneontology.org/amigo/term/GO:0030182	1527	94	63.6657	1.47646	8.04906e-05	0.00132824	11804;11820;11848;12010;12175;12387;12492;12494;12540;12628;12633;12928;12978;13132;13367;13430;13618;13649;13684;13690;14009;14083;14130;14182;14815;14824;15211;15251;15257;16210;16412;16443;16589;16600;16852;16880;16971;16974;17118;17246;17258;17977;18128;18174;18186;18187;18472;18519;18738;18858;19055;19230;19274;19317;19664;19877;19878;20351;20848;21413;21834;22215;22234;22631;24136;26889;309…	Ednrb;Fgfr1;Slc39a12;Etv1;Cfh;Sema4a;Ptprm;Grn;Rbpj;Nrp1;Lifr;Mdm2;Fcgr2b;Ptk2;Cln8;Thrb;Lrp6;Plxnd1;Nrp2;Cd38;Lgals1;B4galt6;Ncoa1;Twf1;Tmem30a;Rock2;B4galt5;Klf4;Prkn;Plxnb2;Crk;Eif4e;Kat2b;Ophn1;Herc1;Ugcg;Uhmk1;Raph1;Qki;Pum2;Caprin1;Stat3;Itsn1;Ube3a;Pmp22;Rab11a;Dtnbp1;Slc23a2;Septin7;Egfr;Notch1;Slc11a2;Bnip2;Hipk1;Lrp1;Mapk6;Aplp2;Diaph1;Trak1;Dab2;Hif1a;Diaph2;App;Taok1;Trio;Dnm2;Pitpna;…
GO:0010761	fibroblast migration	http://amigo.geneontology.org/amigo/term/GO:0010761	66	11	2.75176	3.99744	8.14227e-05	0.0013412	14083;14182;14673;14674;16412;18858;20397;21803;21961;24136;71371	Fgfr1;Tns1;Ptk2;Sgpl1;Pmp22;Arid5b;Itgb1;Gna12;Zeb2;Gna13;Tgfb1
GO:0003205	cardiac chamber development	http://amigo.geneontology.org/amigo/term/GO:0003205	183	20	7.62988	2.62127	8.1714e-05	0.00134358	12387;13430;15251;16971;16974;17069;17246;18128;18129;18186;18187;19664;20148;21803;21813;67784;71770;207728;215798;229700	Pde2a;Rbpj;Nrp1;Mdm2;Notch2;Lrp6;Ly6e;Plxnd1;Nrp2;Adgrg6;Rbm15;Notch1;Lrp1;Hif1a;Dhrs3;Tgfbr2;Dnm2;Ap2b1;Ctnnb1;Tgfb1
GO:1904645	response to amyloid-beta	http://amigo.geneontology.org/amigo/term/GO:1904645	45	9	1.8762	4.79693	8.34698e-05	0.00136998	11820;12491;14130;16000;16971;17395;19141;21898;72183	Mmp9;Igf1;Cd36;Fcgr2b;Tlr4;Snx6;Lrp1;App;Lgmn
GO:0014910	regulation of smooth muscle cell migration	http://amigo.geneontology.org/amigo/term/GO:0014910	102	14	4.25272	3.29201	8.43841e-05	0.00138003	11848;12928;14083;14673;14674;16000;16195;16971;17246;17918;21898;211770;233571;238871	Igf1;Mdm2;Tlr4;Ptk2;Myo5a;Crk;Il6st;Pde4d;Trib1;Lrp1;Gna12;Gna13;P2ry6;Rhoa
GO:0046032	ADP catabolic process	http://amigo.geneontology.org/amigo/term/GO:0046032	102	14	4.25272	3.29201	8.43841e-05	0.00138003	11820;15251;15275;15937;16000;16337;16889;18439;18519;20848;56312;56490;108099;212032	Igf1;P2rx7;Hk3;Prkag2;Hk1;Ier3;Lipa;Kat2b;Stat3;Hif1a;App;Insr;Zbtb20;Nupr1
GO:0010498	proteasomal protein catabolic process	http://amigo.geneontology.org/amigo/term/GO:0010498	506	40	21.0968	1.89602	8.5278e-05	0.00138991	12330;12387;13132;14673;14775;14897;15216;17155;17246;18858;19359;22027;22215;23802;27362;50754;50873;52377;56312;56486;56726;57438;66105;67245;77987;78943;94190;103554;107568;109689;193670;211770;217069;218215;223455;225131;226144;226757;230249;240263	Rcn3;Wwp1;Mdm2;Rnf144b;Sh3bgrl;Prkn;Trim25;Marchf6;Erlin1;Arrb1;Ophn1;Fbxw7;Man1a;Ube3a;Pmp22;Trib1;Rnf185;Dnajb9;Ern1;Rad23b;Dab2;Amfr;Canx;Ecpas;Trip12;Ascc3;Wdr26;Marchf7;Peli1;Psme4;Fem1c;Gna12;Hsp90b1;Wac;Ctnnb1;Nupr1;Ube2d3;Hfe;Gpx1;Gabarap
GO:0014812	muscle cell migration	http://amigo.geneontology.org/amigo/term/GO:0014812	128	16	5.33675	2.99808	8.52921e-05	0.00138991	11848;12928;14083;14673;14674;16000;16195;16971;17246;17918;19877;21898;67771;211770;233571;238871	Igf1;Mdm2;Tlr4;Ptk2;Myo5a;Crk;Il6st;Pde4d;Trib1;Lrp1;Rock1;Arpc5;Gna12;Gna13;P2ry6;Rhoa
GO:0060560	developmental growth involved in morphogenesis	http://amigo.geneontology.org/amigo/term/GO:0060560	274	26	11.424	2.27592	8.56055e-05	0.00139254	11820;12387;12978;13430;13690;16210;16412;16971;16974;18128;18186;18187;18472;20351;21803;21813;24136;50873;54338;68585;70834;77300;80913;233489;235072;277468	Slc39a12;Sema4a;Nrp1;Lrp6;Nrp2;Prkn;Raph1;Pum2;Slc23a2;Septin7;Notch1;Lrp1;App;Tgfbr2;Dnm2;Csf1r;Itgb1;Pafah1b1;Eif4g2;Zeb2;Impact;Ctnnb1;Picalm;Spag9;Tgfb1;Rtn4
GO:1902115	regulation of organelle assembly	http://amigo.geneontology.org/amigo/term/GO:1902115	228	23	9.50608	2.4195	8.61408e-05	0.00139581	11848;13424;13430;18519;18571;18711;20479;20844;23881;51810;53378;53869;53872;56312;57438;69150;74383;75608;98732;209131;231464;235072;237782	Snx30;Pikfyve;Stam;Snx4;Rab3gap2;Kat2b;G3bp2;Caprin1;Smcr8;Rab11a;Septin7;Vps4b;Pdcd6ip;Dync1h1;Cnot6l;Sdcbp;Ubap2l;Dnm2;Marchf7;Hnrnpu;Chmp4b;Nupr1;Rhoa
GO:0003279	cardiac septum development	http://amigo.geneontology.org/amigo/term/GO:0003279	115	15	4.79473	3.12843	8.64172e-05	0.00139581	13430;16971;16974;17246;18128;18129;18186;18187;19664;20148;21813;67784;71770;207728;229700	Pde2a;Rbpj;Nrp1;Mdm2;Notch2;Lrp6;Plxnd1;Nrp2;Rbm15;Notch1;Lrp1;Dhrs3;Tgfbr2;Dnm2;Ap2b1
GO:0032963	collagen metabolic process	http://amigo.geneontology.org/amigo/term/GO:0032963	115	15	4.79473	3.12843	8.64172e-05	0.00139581	11490;13030;13039;15251;16194;16412;17395;18128;18439;18624;20296;21803;52377;74048;210530	Mmp9;Rcn3;Adam15;Ccl2;P2rx7;Il6ra;Ctsb;Pepd;Notch1;P3h2;Hif1a;Itgb1;Ctsl;Vsir;Tgfb1
GO:1905037	autophagosome organization	http://amigo.geneontology.org/amigo/term/GO:1905037	115	15	4.79473	3.12843	8.64172e-05	0.00139581	11938;13033;18711;19324;19349;21968;56312;56486;69150;74772;98732;100226;209131;217893;237782	Snx30;Pikfyve;Rab1a;Ctsd;Pacs2;Atp13a2;Snx4;Stx12;Tom1;Rab3gap2;Smcr8;Rab7;Atp2a2;Nupr1;Gabarap
GO:0050804	modulation of chemical synaptic transmission	http://amigo.geneontology.org/amigo/term/GO:0050804	559	43	23.3066	1.84497	8.71778e-05	0.00140411	11820;11938;12494;13429;13649;13684;14083;14130;14645;14815;15465;16000;16412;17395;17918;18439;18472;18733;19055;19058;19141;19262;20296;20848;21366;22215;23970;50873;53869;65114;67474;67760;68585;84092;94190;94245;215114;215449;223435;224860;232341;244049;319924	Mmp9;Dnm1;Igf1;Ccl2;Apba1;Mctp2;Fcgr2b;Ptk2;P2rx7;Pirb;Hip1;Myo5a;Ppp3r1;Hrh1;Cd38;Snap29;Prkn;Glul;Eif4e;Ophn1;Stat3;Ube3a;Rab11a;Dtnbp1;Egfr;Pacsin2;Vps35;Plcl2;App;Ptpra;Trio;Rap1b;Usp8;Slc6a6;Itgb1;Pafah1b1;Wnk1;Atp2a2;Ppp3ca;Lgmn;Nr3c1;Slc38a2;Rtn4
GO:0051046	regulation of secretion	http://amigo.geneontology.org/amigo/term/GO:0051046	739	53	30.8114	1.72014	8.72386e-05	0.00140411	11502;11938;12494;12523;12894;13132;13649;14182;14645;14815;15216;15251;15368;16000;16414;16443;16783;16971;17918;18128;18439;18571;18607;19055;19204;19349;20194;20479;20501;20619;20844;21803;21898;21937;50873;52055;53378;58185;65114;66629;67041;67474;67760;68585;69150;74772;94245;109689;215449;217344;232341;237782;244049	Fgfr1;Igf1;Rab11fip5;Slc16a1;Mctp2;Tlr4;P2rx7;Cpt1a;Itgb2;Stam;Hmox1;Rsad2;Myo5a;Adam9;S100a10;Oxct1;Cd38;Snap29;Atp13a2;Snx4;Prkn;Glul;Arrb1;Tnfrsf1a;Itsn1;Smcr8;Lamp1;Dtnbp1;Egfr;Vps4b;Notch1;Pdcd6ip;Lrp1;Vps35;Dab2;Hif1a;Rhbdf2;Snap23;Rap1b;Sdcbp;Pdpk1;Cd84;Ptafr;Rab7;Golph3;Wnk1;Atp2a2;Ppp3ca;Nr3c1;Hfe;Slc38a2;Tgfb1;Rtn4
GO:0036035	osteoclast development	http://amigo.geneontology.org/amigo/term/GO:0036035	19	6	0.792173	7.5741	8.76757e-05	0.0014062	18081;18129;18472;50754;54411;108655	Notch2;Fbxw7;Atp6ap1;Pafah1b1;Foxp1;Ninj1
GO:0098751	bone cell development	http://amigo.geneontology.org/amigo/term/GO:0098751	19	6	0.792173	7.5741	8.76757e-05	0.0014062	18081;18129;18472;50754;54411;108655	Notch2;Fbxw7;Atp6ap1;Pafah1b1;Foxp1;Ninj1
GO:1900542	regulation of purine nucleotide metabolic process	http://amigo.geneontology.org/amigo/term/GO:1900542	90	13	3.7524	3.46445	8.81121e-05	0.00140675	11820;15251;15937;16000;16337;18439;18519;20848;50873;56312;56490;98496;108099	Igf1;P2rx7;Prkag2;Prkn;Ier3;Kat2b;Stat3;Hif1a;App;Insr;Pid1;Zbtb20;Nupr1
GO:0051897	positive regulation of phosphatidylinositol 3-kinase/protein kinase B signal transduction	http://amigo.geneontology.org/amigo/term/GO:0051897	184	20	7.67157	2.60703	8.81719e-05	0.00140675	12402;12540;12978;13649;14083;14182;14456;14775;15200;15442;16000;16337;16412;16443;19271;21803;22215;54635;68585;237542	Hpse;Fgfr1;Gas6;Pdgfc;Igf1;Hbegf;Ptk2;Cbl;Itsn1;Ube3a;Egfr;Insr;Osbpl8;Csf1r;Itgb1;Ptprj;Gpx1;Tgfb1;Rtn4;Cdc42
GO:2001242	regulation of intrinsic apoptotic signaling pathway	http://amigo.geneontology.org/amigo/term/GO:2001242	184	20	7.67157	2.60703	8.81719e-05	0.00140675	11820;12387;13205;14130;14775;15251;17210;17246;17395;26943;50754;50873;56312;57438;66168;67991;71514;108705;110213;117198	Mmp9;Mdm2;Fcgr2b;Nacc2;Ddx3x;Prkn;Fbxw7;Pttg1ip;Serinc3;Hif1a;App;Marchf7;Ivns1abp;Grina;Ctnnb1;Nupr1;Tmbim6;Sfpq;Gpx1;Mcl1
GO:0099177	regulation of trans-synaptic signaling	http://amigo.geneontology.org/amigo/term/GO:0099177	560	43	23.3483	1.84168	9.0758e-05	0.00144549	11820;11938;12494;13429;13649;13684;14083;14130;14645;14815;15465;16000;16412;17395;17918;18439;18472;18733;19055;19058;19141;19262;20296;20848;21366;22215;23970;50873;53869;65114;67474;67760;68585;84092;94190;94245;215114;215449;223435;224860;232341;244049;319924	Mmp9;Dnm1;Igf1;Ccl2;Apba1;Mctp2;Fcgr2b;Ptk2;P2rx7;Pirb;Hip1;Myo5a;Ppp3r1;Hrh1;Cd38;Snap29;Prkn;Glul;Eif4e;Ophn1;Stat3;Ube3a;Rab11a;Dtnbp1;Egfr;Pacsin2;Vps35;Plcl2;App;Ptpra;Trio;Rap1b;Usp8;Slc6a6;Itgb1;Pafah1b1;Wnk1;Atp2a2;Ppp3ca;Lgmn;Nr3c1;Slc38a2;Rtn4
GO:0007035	vacuolar acidification	http://amigo.geneontology.org/amigo/term/GO:0007035	27	7	1.12572	6.21824	9.10919e-05	0.00144577	11966;11975;14824;16783;16784;70495;240283	Grn;Atp6v0a1;Atp6v1b2;Lamp2;Lamp1;Dmxl1;Atp6ap2
GO:1901185	negative regulation of ERBB signaling pathway	http://amigo.geneontology.org/amigo/term/GO:1901185	27	7	1.12572	6.21824	9.10919e-05	0.00144577	12402;13649;19141;19271;19349;69178;72349	Cbl;Dusp3;Egfr;Rab7;Snx5;Lgmn;Ptprj
GO:1900024	regulation of substrate adhesion-dependent cell spreading	http://amigo.geneontology.org/amigo/term/GO:1900024	56	10	2.33483	4.28297	9.35796e-05	0.00148268	12540;12928;13132;13430;14083;18003;18186;20194;20440;68750	Nrp1;Ptk2;Nedd9;S100a10;St6gal1;Crk;Dab2;Dnm2;Rreb1;Cdc42
GO:0097061	dendritic spine organization	http://amigo.geneontology.org/amigo/term/GO:0097061	103	14	4.29441	3.26005	9.39788e-05	0.00148431	11820;12540;14130;16337;17118;18003;18472;19141;22215;53872;65114;66713;94245;235072	Fcgr2b;Nedd9;Caprin1;Ube3a;Dtnbp1;Septin7;Vps35;App;Insr;Pafah1b1;Actr2;Lgmn;Marcks;Cdc42
GO:0010574	regulation of vascular endothelial growth factor production	http://amigo.geneontology.org/amigo/term/GO:0010574	36	8	1.50096	5.32992	9.43324e-05	0.00148431	12267;12273;15251;15442;19697;20296;20848;72043	Hpse;Sulf2;Ccl2;C3ar1;Stat3;C5ar1;Hif1a;Rela
GO:0098884	postsynaptic neurotransmitter receptor internalization	http://amigo.geneontology.org/amigo/term/GO:0098884	36	8	1.50096	5.32992	9.43324e-05	0.00148431	11772;11773;13858;19058;71770;94190;215114;232910	Ap2a2;Ap2m1;Eps15;Hip1;Ppp3r1;Ophn1;Ap2s1;Ap2b1
GO:0140239	postsynaptic endocytosis	http://amigo.geneontology.org/amigo/term/GO:0140239	36	8	1.50096	5.32992	9.43324e-05	0.00148431	11772;11773;13858;19058;71770;94190;215114;232910	Ap2a2;Ap2m1;Eps15;Hip1;Ppp3r1;Ophn1;Ap2s1;Ap2b1
GO:0150093	amyloid-beta clearance by transcytosis	http://amigo.geneontology.org/amigo/term/GO:0150093	7	4	0.291853	13.7055	9.48899e-05	0.00149052	16971;53869;67300;233489	Rab11a;Lrp1;Picalm;Cltc
GO:0072524	pyridine-containing compound metabolic process	http://amigo.geneontology.org/amigo/term/GO:0072524	185	20	7.71327	2.59294	9.50779e-05	0.00149091	11820;12409;15251;15275;15926;15937;16000;16337;16889;18439;18519;18950;20848;56312;56490;56857;59027;108099;212032;216134	Igf1;P2rx7;Cbr2;Hk3;Prkag2;Hk1;Nampt;Ier3;Lipa;Kat2b;Idh1;Stat3;Slc37a2;Hif1a;App;Insr;Pnp;Zbtb20;Pdxk;Nupr1
GO:0030301	cholesterol transport	http://amigo.geneontology.org/amigo/term/GO:0030301	116	15	4.83643	3.10146	9.54995e-05	0.00149496	11303;12491;12846;16889;16971;16974;18145;18550;18830;20288;20479;30960;67166;67484;100226	Pltp;Cd36;Lrp6;Abca1;Stx12;Lipa;Msr1;Npc1;Vps4b;Eepd1;Furin;Lrp1;Arl8b;Vapa;Comt
GO:0051223	regulation of protein transport	http://amigo.geneontology.org/amigo/term/GO:0051223	509	40	21.2219	1.88485	9.68446e-05	0.00151342	11502;11820;12491;12494;12540;12894;13649;14456;14645;15251;15519;16000;16480;16589;16971;17246;18439;19042;19055;20336;20501;21803;21898;21937;50873;52055;53869;58185;65113;65114;66629;67041;69981;70572;74772;76936;109689;217344;231070;233489	Gas6;Igf1;Rab11fip5;Cd36;Slc16a1;Mdm2;Tlr4;P2rx7;Cpt1a;Rsad2;Adam9;Oxct1;Cd38;Tmem30a;Atp13a2;Ppm1a;Prkn;Glul;Insig1;Arrb1;Uhmk1;Tnfrsf1a;Ipo5;Rab11a;Egfr;Lrp1;Vps35;Hif1a;App;Rhbdf2;Jup;Ndfip1;Golph3;Exoc4;Hnrnpm;Ppp3ca;Picalm;Tgfb1;Cdc42;Hsp90aa1
GO:1903047	mitotic cell cycle process	http://amigo.geneontology.org/amigo/term/GO:1903047	706	51	29.4355	1.7326	9.8937e-05	0.00154091	11820;11848;12192;12193;12540;13205;13424;13589;13649;13684;13860;14182;15937;16000;16337;16412;16600;17246;18472;18519;18538;18571;19055;19877;19878;20336;20479;20742;21803;28193;51810;52468;53869;66616;67300;67655;71678;72117;72611;75608;75914;78832;81702;84092;105504;208768;216965;225131;232341;235072;544963	Fgfr1;Igf1;Iqgap2;Mdm2;Eps8;Ctdsp2;Ddx3x;Zfp655;Ctdp1;Zfp36l1;Rock2;Naa50;Klf4;Ier3;Brox;Snx9;Eif4e;Kat2b;Cacul1;Exoc5;Rab11a;Sptbn1;Septin7;Egfr;Vps4b;Pdcd6ip;Zfp36l2;Sde2;Dync1h1;App;Insr;Taok1;Usp8;Itgb1;Pafah1b1;Mapre1;Rock1;Ankrd17;Wnk1;Exoc6b;Exoc4;Hnrnpu;Ppp3ca;Wac;Chmp4b;Pcna;Reep3;Tgfb1;Rhoa;Cdc42;Cltc
GO:0006140	regulation of nucleotide metabolic process	http://amigo.geneontology.org/amigo/term/GO:0006140	91	13	3.79409	3.42638	9.89405e-05	0.00154091	11820;15251;15937;16000;16337;18439;18519;20848;50873;56312;56490;98496;108099	Igf1;P2rx7;Prkag2;Prkn;Ier3;Kat2b;Stat3;Hif1a;App;Insr;Pid1;Zbtb20;Nupr1
GO:0070050	neuron cellular homeostasis	http://amigo.geneontology.org/amigo/term/GO:0070050	79	12	3.29377	3.64324	9.95602e-05	0.00154792	11820;11938;11964;11966;11975;17357;50873;54411;70495;73834;108664;216965	Atp6v1h;Atp6v0a1;Atp6v1b2;Prkn;Atp6v1a;App;Taok1;Atp6ap1;Atp6ap2;Atp6v1d;Atp2a2;Marcksl1
GO:0031346	positive regulation of cell projection organization	http://amigo.geneontology.org/amigo/term/GO:0031346	424	35	17.678	1.97987	0.00010067	0.00156216	12492;12540;12633;13430;13690;13860;14182;14824;15519;16412;16971;16974;17118;18003;18186;18439;18472;18519;19230;19317;24136;53872;66713;67095;67784;68750;69710;69981;75974;80913;104215;140570;233489;235072;353047	Fgfr1;Grn;Nrp1;Plekhm1;Arap1;Eps8;P2rx7;Lrp6;Nedd9;Plxnd1;Twf1;Tmem30a;Plxnb2;Kat2b;Qki;Pum2;Caprin1;Septin7;Lrp1;Trak1;Rhoq;Dnm2;Itgb1;Pafah1b1;Eif4g2;Dock11;Rreb1;Actr2;Cflar;Scarb2;Zeb2;Picalm;Marcks;Cdc42;Hsp90aa1
GO:0007507	heart development	http://amigo.geneontology.org/amigo/term/GO:0007507	634	47	26.4336	1.77804	0.000100818	0.00156216	11490;11764;11848;12192;12387;12540;13430;13649;14182;14815;15251;16000;16337;16412;16971;16974;17069;17246;17258;17395;18128;18129;18186;18187;18519;18538;19058;19271;19664;20148;21803;21813;21937;51810;67655;67784;68018;68585;68652;71770;79221;80876;108655;207728;215798;229700;232341	Mmp9;Fgfr1;Igf1;Pde2a;Adam15;Hdac9;Rbpj;Ap1b1;Nrp1;Mdm2;Notch2;Lrp6;Ly6e;Plxnd1;Nrp2;Ppp3r1;Ctdp1;Adgrg6;Zfp36l1;Rbm15;Kat2b;Tnfrsf1a;Ifitm2;Egfr;Notch1;Lrp1;Tab2;Hif1a;Cert1;Insr;Dhrs3;Tgfbr2;Dnm2;Itgb1;Foxp1;Wnk1;Ap2b1;Hnrnpu;Ctnnb1;Nr3c1;Pcna;Ptprj;Tgfb1;Mef2a;Rtn4;Rhoa;Cdc42
GO:0007249	canonical NF-kappaB signal transduction	http://amigo.geneontology.org/amigo/term/GO:0007249	246	24	10.2566	2.33997	0.000103103	0.00159487	11848;12491;13618;18607;19042;19697;19766;19877;19878;20128;21803;21898;21937;22042;50873;67245;68652;71648;78781;81702;215653;217069;217203;229900	Ednrb;Tfrc;Cd36;Tmem106a;Gbp7;Tlr4;Rassf2;Ripk1;Rock2;Ppm1a;Prkn;Trim25;Tnfrsf1a;Optn;Trim30a;Zc3hav1;Tab2;Rela;Rock1;Peli1;Pdpk1;Ankrd17;Tgfb1;Rhoa
GO:0061448	connective tissue development	http://amigo.geneontology.org/amigo/term/GO:0061448	309	28	12.8832	2.17337	0.000103656	0.00160071	11749;12267;12387;12633;13601;14182;15251;16000;16194;16889;16956;16974;17132;17977;18019;18128;19697;21803;21810;21813;21834;71371;72043;80913;108012;214855;226525;666173	Fgfr1;Igf1;Ecm1;Sulf2;Maf;Lpl;Thrb;Nfatc2;Lrp6;Il6ra;Rasal2;Ncoa1;C3ar1;Lipa;Tgfbi;Pum2;Notch1;Anxa6;Arid5b;Vps13b;Arid5a;Ap1s2;Hif1a;Tgfbr2;Rela;Cflar;Ctnnb1;Tgfb1
GO:0043524	negative regulation of neuron apoptotic process	http://amigo.geneontology.org/amigo/term/GO:0043524	201	21	8.38036	2.50586	0.000105013	0.00161893	11848;12273;12387;14824;15251;15368;16195;16443;16971;17748;18186;18607;19141;19877;26889;50873;67579;67784;71648;72183;109689	Grn;Nrp1;Cln8;Plxnd1;Hmox1;Snx6;Prkn;Arrb1;Il6st;Itsn1;Optn;C5ar1;Lrp1;Hif1a;Cpeb4;Rock1;Pdpk1;Ctnnb1;Lgmn;Rhoa;Mt1
GO:0051093	negative regulation of developmental process	http://amigo.geneontology.org/amigo/term/GO:0051093	1008	67	42.0269	1.59422	0.000106471	0.00163865	11820;11848;12010;12192;12193;12262;12387;12633;12768;12978;13367;13601;13618;13649;13684;14083;14182;14456;15251;16000;16412;16600;16909;16974;17395;18019;18128;18186;18733;19055;19141;19274;19317;19664;19697;19877;19878;20296;20308;20351;20848;21413;21803;21813;22042;22215;22436;22695;26949;50754;50873;51810;54004;56744;65113;67655;68585;70834;72828;79221;81702;94245;108655;211770;223435;229700…	Mmp9;Ednrb;Fgfr1;Gas6;Igf1;Ecm1;Sema4a;Tfrc;Ccl9;Xdh;Ptprm;Ccl2;Hdac9;Rbpj;Nrp1;Vat1;Pf4;Ptk2;Nfatc2;Pirb;Lrp6;Ctdp1;Zfp36l1;Rock2;Rbm15;Klf4;Prkn;Eif4e;Insig1;Fbxw7;Ccr1;Qki;Zfp36;Stat3;Ube3a;Dtnbp1;Ubash3b;Trib1;Egfr;Notch1;Lmo2;Zfp36l2;Diaph1;Hif1a;Diaph2;App;Tgfbr2;Trio;Rela;Csf1r;Itgb1;Rock1;Foxp1;Ndfip1;Ankrd17;Cflar;Tcf4;Hnrnpu;Ppp3ca;Ctnnb1;Lgmn;Spag9;Tgfb1;Rtn4;Rhoa;B2m;C1qc
GO:0022407	regulation of cell-cell adhesion	http://amigo.geneontology.org/amigo/term/GO:0022407	494	39	20.5965	1.89353	0.000107136	0.00164611	11848;12010;12493;14083;14537;15216;15519;16000;16194;16195;16414;16423;16600;16852;17311;18128;18782;18950;19055;19204;19264;19697;20296;21803;21813;22042;56048;56744;57438;65113;67245;72349;72828;74048;108101;211922;232341;238871;246707	Pla2g2d;Igf1;Tfrc;Ccl2;Emilin2;Pf4;Ptk2;Itgb2;Il6ra;Lgals1;Klf4;Gcnt1;Il6st;Dusp3;Dennd6a;Pde4d;Ubash3b;Notch1;Kitl;Tgfbr2;Rela;Cd37;Cd47;Marchf7;Pnp;Vsir;Peli1;Ndfip1;Ptafr;Wnk1;Ppp3ca;Fermt3;Lgals8;Hfe;Tgfb1;Rhoa;B2m;Ptprc;Hsp90aa1
GO:0052547	regulation of peptidase activity	http://amigo.geneontology.org/amigo/term/GO:0052547	68	11	2.83515	3.87987	0.000107744	0.00165268	13205;13601;14456;14824;19878;20719;26388;52377;74772;109689;233489	Rcn3;Gas6;Ecm1;Serpinb6a;Grn;Ddx3x;Ifi202b;Atp13a2;Rock2;Arrb1;Picalm
GO:0006893	Golgi to plasma membrane transport	http://amigo.geneontology.org/amigo/term/GO:0006893	57	10	2.37652	4.20783	0.000109304	0.001671	13430;20336;20742;54189;66629;71648;75914;99371;105504;106572	Rab31;Arfgef2;Exoc5;Optn;Sptbn1;Dnm2;Rabep1;Golph3;Exoc6b;Exoc4
GO:0033059	cellular pigmentation	http://amigo.geneontology.org/amigo/term/GO:0033059	57	10	2.37652	4.20783	0.000109304	0.001671	11764;11777;17918;18711;19324;24136;53869;77573;94245;108012	Ap1b1;Pikfyve;Myo5a;Rab1a;Vps33a;Ap3s1;Rab11a;Dtnbp1;Ap1s2;Zeb2
GO:0009199	ribonucleoside triphosphate metabolic process	http://amigo.geneontology.org/amigo/term/GO:0009199	247	24	10.2983	2.33049	0.000109807	0.00167588	11820;11848;11964;11966;12628;14679;15251;15275;15937;16000;16337;16889;18439;18519;18950;20848;21803;50873;56312;56490;98496;104215;108099;212032	Igf1;Cfh;P2rx7;Hk3;Gnai3;Atp6v1b2;Prkag2;Hk1;Prkn;Ier3;Lipa;Kat2b;Stat3;Atp6v1a;Hif1a;App;Insr;Rhoq;Pid1;Pnp;Zbtb20;Nupr1;Tgfb1;Rhoa
GO:0043543	protein acylation	http://amigo.geneontology.org/amigo/term/GO:0043543	92	13	3.83579	3.38914	0.0001109	0.00168974	11820;13205;14645;18519;19042;21803;72117;75965;110052;214855;216965;224454;503610	Ddx3x;Zdhhc20;Zdhhc18;Ppm1a;Naa50;Glul;Kat2b;Arid5a;App;Taok1;Zdhhc14;Dek;Tgfb1
GO:0014743	regulation of muscle hypertrophy	http://amigo.geneontology.org/amigo/term/GO:0014743	80	12	3.33547	3.5977	0.000112757	0.00171518	14083;14815;16000;17258;18128;19055;19230;19877;19878;21937;67655;108655	Igf1;Ptk2;Ctdp1;Twf1;Rock2;Tnfrsf1a;Notch1;Rock1;Foxp1;Ppp3ca;Nr3c1;Mef2a
GO:0002700	regulation of production of molecular mediator of immune response	http://amigo.geneontology.org/amigo/term/GO:0002700	217	22	9.04745	2.43162	0.000113207	0.00171917	12010;12363;12491;12493;14130;15216;15275;15368;18439;19264;21803;21898;22042;27362;58185;65113;69583;73914;74048;108655;110213;214855	Tfrc;Cd36;Irak3;Fcgr2b;Tlr4;P2rx7;Hmox1;Rsad2;Hk1;Tnfsf13;Dnajb9;Arid5a;Cd37;Vsir;Foxp1;Ndfip1;Tmbim6;Casp4;Hfe;Tgfb1;B2m;Ptprc
GO:1905476	negative regulation of protein localization to membrane	http://amigo.geneontology.org/amigo/term/GO:1905476	37	8	1.54265	5.18587	0.000115997	0.00175063	11773;13132;21803;67300;98496;104215;232341;233489	Ap2m1;Dab2;Rhoq;Pid1;Wnk1;Picalm;Tgfb1;Cltc
GO:0070741	response to interleukin-6	http://amigo.geneontology.org/amigo/term/GO:0070741	37	8	1.54265	5.18587	0.000115997	0.00175063	16194;16195;19697;19766;20296;20848;98496;216161	Ccl2;Ripk1;Sbno2;Il6ra;Il6st;Stat3;Rela;Pid1
GO:0009137	purine nucleoside diphosphate catabolic process	http://amigo.geneontology.org/amigo/term/GO:0009137	105	14	4.3778	3.19795	0.000116045	0.00175063	11820;15251;15275;15937;16000;16337;16889;18439;18519;20848;56312;56490;108099;212032	Igf1;P2rx7;Hk3;Prkag2;Hk1;Ier3;Lipa;Kat2b;Stat3;Hif1a;App;Insr;Zbtb20;Nupr1
GO:0009181	purine ribonucleoside diphosphate catabolic process	http://amigo.geneontology.org/amigo/term/GO:0009181	105	14	4.3778	3.19795	0.000116045	0.00175063	11820;15251;15275;15937;16000;16337;16889;18439;18519;20848;56312;56490;108099;212032	Igf1;P2rx7;Hk3;Prkag2;Hk1;Ier3;Lipa;Kat2b;Stat3;Hif1a;App;Insr;Zbtb20;Nupr1
GO:1900242	regulation of synaptic vesicle endocytosis	http://amigo.geneontology.org/amigo/term/GO:1900242	28	7	1.16741	5.99616	0.000117115	0.00176386	11773;13429;19877;50873;66616;94190;233489	Dnm1;Ap2m1;Prkn;Snx9;Ophn1;Rock1;Picalm
GO:0007010	cytoskeleton organization	http://amigo.geneontology.org/amigo/term/GO:0007010	1423	88	59.3296	1.48324	0.000118102	0.00177581	11848;12175;12343;12363;12387;12540;12633;12928;12978;13367;13424;13430;13589;13821;13860;14083;14245;14544;15463;16412;16423;16971;17118;17258;17357;17918;18003;18186;18439;18472;18519;18571;18858;19230;19877;19878;20194;20306;20479;20501;20742;21803;22027;22041;22793;23970;24136;26889;50873;51810;53869;54004;56193;56221;56431;56486;56706;58194;58800;59069;63985;66616;66713;67300;67771;69710;739…	Ccl24;Slc39a12;Gda;Stard8;Timd4;Iqgap2;Nav1;Lpin1;Ccl7;Slc16a1;Nrp1;Arhgap10;Mtss1;Ptk2;Epb41l1;Arap1;Cln8;Eps8;P2rx7;Nedd9;Hip1;Myo5a;Agfg1;S100a10;Twf1;Rock2;Prkn;Gmfb;Snx9;Crk;Arrb1;Kat2b;Rasa1;Ophn1;Zyx;Larp4;Ccnl1;Pmp22;Rab11a;Sptbn1;Dtnbp1;Septin7;Vps4b;Rnd3;Gas2l3;Pdcd6ip;Bnip2;Pacsin2;Lrp1;Diaph1;Diaph2;Dync1h1;Arhgap18;Taok1;Rhoq;Dnm2;Washc4;Cd47;Dstn;Csf1r;Itgb1;Pafah1b1;Mapre1;Fchsd2;R…
GO:0051452	intracellular pH reduction	http://amigo.geneontology.org/amigo/term/GO:0051452	47	9	1.95959	4.59281	0.000119131	0.00178833	11966;11975;14824;16783;16784;19349;22215;70495;240283	Grn;Atp6v0a1;Atp6v1b2;Lamp2;Ube3a;Lamp1;Dmxl1;Atp6ap2;Rab7
GO:2001234	negative regulation of apoptotic signaling pathway	http://amigo.geneontology.org/amigo/term/GO:2001234	233	23	9.71454	2.36758	0.000119646	0.00179312	12387;12633;13132;13205;14679;14775;15251;15368;15937;16000;17210;17246;17395;18186;19697;19766;50873;57438;66168;108705;110213;117198;170755	Mmp9;Igf1;Nrp1;Mdm2;Ripk1;Hmox1;Ddx3x;Gnai3;Prkn;Sgk3;Ier3;Pttg1ip;Dab2;Hif1a;Rela;Marchf7;Ivns1abp;Cflar;Grina;Ctnnb1;Tmbim6;Gpx1;Mcl1
GO:0060541	respiratory system development	http://amigo.geneontology.org/amigo/term/GO:0060541	264	25	11.007	2.27127	0.000120147	0.00179769	11886;12387;12540;13033;13039;13649;14182;16000;16889;16974;17158;18128;19058;19664;20238;21803;21813;21834;22631;50754;52377;74178;107568;108655;319939	Rcn3;Fgfr1;Igf1;Wwp1;Rbpj;Thrb;Lrp6;Ppp3r1;Ctsd;Atxn1;Stk40;Lipa;Fbxw7;Egfr;Notch1;Asah1;Tgfbr2;Ctsl;Foxp1;Tns3;Ctnnb1;Man2a1;Ywhaz;Tgfb1;Cdc42
GO:0002495	antigen processing and presentation of peptide antigen via MHC class II	http://amigo.geneontology.org/amigo/term/GO:0002495	20	6	0.833866	7.1954	0.000120851	0.00180508	12010;14130;18711;19141;54445;72925	Fcgr2b;Marchf1;Pikfyve;Unc93b1;Lgmn;B2m
GO:0097709	connective tissue replacement	http://amigo.geneontology.org/amigo/term/GO:0097709	13	5	0.542013	9.22487	0.000121036	0.00180508	15251;17312;19055;19877;19878	Clec10a;Rock2;Hif1a;Rock1;Ppp3ca
GO:0006826	iron ion transport	http://amigo.geneontology.org/amigo/term/GO:0006826	69	11	2.87684	3.82364	0.00012342	0.00183763	12010;12870;13430;15216;15251;18174;22041;22042;67300;67712;338365	Cp;Tfrc;Slc25a37;Slc41a2;Slc11a2;Hif1a;Dnm2;Trf;Hfe;B2m;Cltc
GO:0032535	regulation of cellular component size	http://amigo.geneontology.org/amigo/term/GO:0032535	395	33	16.4689	2.00378	0.000125818	0.00187029	11773;11848;12343;13429;13430;13690;13860;15441;15519;16971;18186;18439;18472;19230;20351;20742;26889;53869;56193;56221;56431;66616;67771;68585;73910;74772;80913;97998;105722;207278;218397;232341;233489	Ccl24;Dnm1;Sema4a;Nrp1;Cln8;Eps8;P2rx7;Ap2m1;Deptor;Twf1;Atp13a2;Snx9;Rasa1;Hp1bp3;Pum2;Rab11a;Sptbn1;Lrp1;Arhgap18;Dnm2;Dstn;Pafah1b1;Fchsd2;Eif4g2;Capza2;Wnk1;Arpc5;Ano6;Picalm;Plek;Rtn4;Rhoa;Hsp90aa1
GO:0001837	epithelial to mesenchymal transition	http://amigo.geneontology.org/amigo/term/GO:0001837	160	18	6.67093	2.69827	0.000126237	0.00187346	11490;12387;13132;14083;14182;15251;16974;18128;19058;19317;19664;19877;19878;21803;21813;53378;67040;68585	Fgfr1;Adam15;Rbpj;Ptk2;Lrp6;Ppp3r1;Rock2;Qki;Ddx17;Notch1;Dab2;Hif1a;Tgfbr2;Sdcbp;Rock1;Ctnnb1;Tgfb1;Rtn4
GO:0039532	negative regulation of cytoplasmic pattern recognition receptor signaling pathway	http://amigo.geneontology.org/amigo/term/GO:0039532	58	10	2.41821	4.13529	0.000127206	0.00188479	15950;15951;16784;20128;26388;59079;226691;381308;503610;100040462	Mndal;Ifi211;Ifi204;Ifi207;Ifi202b;Ifi203;Zdhhc18;Lamp2;Trim30a;Erbin
GO:1905897	regulation of response to endoplasmic reticulum stress	http://amigo.geneontology.org/amigo/term/GO:1905897	81	12	3.37716	3.55328	0.000127426	0.001885	11820;14130;26943;27362;50873;56312;66168;77128;78943;110213;193670;226641	Fcgr2b;Crebrf;Prkn;Serinc3;Rnf185;Dnajb9;Ern1;App;Atf6;Grina;Nupr1;Tmbim6
GO:0043502	regulation of muscle adaptation	http://amigo.geneontology.org/amigo/term/GO:0043502	106	14	4.41949	3.16778	0.00012867	0.00189726	11938;14083;14815;16000;16600;17258;18128;19055;19230;19877;19878;21937;67655;108655	Igf1;Ptk2;Ctdp1;Twf1;Rock2;Klf4;Tnfrsf1a;Notch1;Rock1;Foxp1;Atp2a2;Ppp3ca;Nr3c1;Mef2a
GO:0019364	pyridine nucleotide catabolic process	http://amigo.geneontology.org/amigo/term/GO:0019364	106	14	4.41949	3.16778	0.00012867	0.00189726	11820;15251;15275;15937;16000;16337;16889;18439;18519;20848;56312;56490;108099;212032	Igf1;P2rx7;Hk3;Prkag2;Hk1;Ier3;Lipa;Kat2b;Stat3;Hif1a;App;Insr;Zbtb20;Nupr1
GO:0030183	B cell differentiation	http://amigo.geneontology.org/amigo/term/GO:0030183	161	18	6.71263	2.68151	0.000136715	0.00201263	12192;12193;16848;16852;18129;18950;19264;19271;19664;27362;56048;74039;75974;79221;108655;216742;224860;320940	Hdac9;Rbpj;Notch2;Nfam1;Lgals1;Zfp36l1;Fnip1;Lfng;Zfp36l2;Dnajb9;Plcl2;Atp11c;Pnp;Dock11;Foxp1;Ptprj;Lgals8;Ptprc
GO:0034341	response to type II interferon	http://amigo.geneontology.org/amigo/term/GO:0034341	147	17	6.12892	2.77374	0.000137532	0.00202141	12540;16423;17533;20296;20305;20306;20307;20308;21898;22793;52055;56221;66141;66713;80876;229900;547253	Ccl8;Ccl24;Mrc1;Ccl6;Rab11fip5;Ccl9;Ccl7;Ccl2;Gbp7;Tlr4;Zyx;Ifitm2;Ifitm3;Parp14;Cd47;Actr2;Cdc42
GO:0031330	negative regulation of cellular catabolic process	http://amigo.geneontology.org/amigo/term/GO:0031330	205	21	8.54713	2.45696	0.000138874	0.00203785	13690;14083;15368;15381;15937;17210;18145;18550;19025;19317;20848;22695;51810;54170;56312;59027;229663;232341;234344;235439;237782	Ptk2;Naf1;Hmox1;Nampt;Rragc;Ier3;Herc1;Qki;Npc1;Zfp36;Stat3;Smcr8;Furin;Eif4g2;Wnk1;Hnrnpu;Csde1;Nupr1;Mcl1;Ctsa;Hnrnpc
GO:1900026	positive regulation of substrate adhesion-dependent cell spreading	http://amigo.geneontology.org/amigo/term/GO:1900026	38	8	1.58435	5.0494	0.000141611	0.0020747	12540;12928;13132;13430;18003;18186;20194;68750	Nrp1;Nedd9;S100a10;Crk;Dab2;Dnm2;Rreb1;Cdc42
GO:0046031	ADP metabolic process	http://amigo.geneontology.org/amigo/term/GO:0046031	107	14	4.46119	3.13818	0.000142467	0.00208057	11820;15251;15275;15937;16000;16337;16889;18439;18519;20848;56312;56490;108099;212032	Igf1;P2rx7;Hk3;Prkag2;Hk1;Ier3;Lipa;Kat2b;Stat3;Hif1a;App;Insr;Zbtb20;Nupr1
GO:0000045	autophagosome assembly	http://amigo.geneontology.org/amigo/term/GO:0000045	107	14	4.46119	3.13818	0.000142467	0.00208057	11938;13033;18711;19324;19349;21968;56312;56486;69150;98732;100226;209131;217893;237782	Snx30;Pikfyve;Rab1a;Ctsd;Pacs2;Snx4;Stx12;Tom1;Rab3gap2;Smcr8;Rab7;Atp2a2;Nupr1;Gabarap
GO:0071559	response to transforming growth factor beta	http://amigo.geneontology.org/amigo/term/GO:0071559	267	25	11.1321	2.24575	0.000143605	0.00209384	11502;12192;12193;12633;12928;13132;13430;14083;14815;16412;16971;18550;18607;19042;19877;19878;20296;20848;21803;21813;22793;24136;53378;69710;72183	Ccl2;Ptk2;Arap1;Snx6;Adam9;Zfp36l1;Rock2;Ppm1a;Crk;Zyx;Stat3;Zfp36l2;Furin;Lrp1;Dab2;Tgfbr2;Sdcbp;Dnm2;Itgb1;Rock1;Pdpk1;Cflar;Zeb2;Nr3c1;Tgfb1
GO:0042594	response to starvation	http://amigo.geneontology.org/amigo/term/GO:0042594	236	23	9.83962	2.33749	0.000144904	0.00210685	11520;12402;12846;13039;14456;14645;15216;15950;15951;16210;16784;17187;19775;22631;22695;54170;56486;67579;67760;216742;226691;381308;100040462	Gas6;Plin2;Mndal;Ifi211;Ifi204;Ifi207;Ifi203;Cbl;Max;Rragc;Glul;Fnip1;Zfp36;Lamp2;Cpeb4;Xpr1;Ctsl;Impact;Hfe;Slc38a2;Ywhaz;Comt;Gabarap
GO:0051222	positive regulation of protein transport	http://amigo.geneontology.org/amigo/term/GO:0051222	299	27	12.4663	2.16584	0.000144958	0.00210685	11502;11820;12494;12540;13649;14456;14645;15251;15519;16000;16480;16971;17246;18439;19042;21803;21898;21937;50873;65114;66629;67041;69981;70572;74772;76936;109689	Gas6;Igf1;Mdm2;Tlr4;P2rx7;Adam9;Oxct1;Cd38;Tmem30a;Atp13a2;Ppm1a;Prkn;Glul;Arrb1;Tnfrsf1a;Ipo5;Egfr;Lrp1;Vps35;Hif1a;App;Jup;Golph3;Hnrnpm;Tgfb1;Cdc42;Hsp90aa1
GO:0070201	regulation of establishment of protein localization	http://amigo.geneontology.org/amigo/term/GO:0070201	590	44	24.5991	1.78869	0.000146083	0.00211983	11502;11652;11820;12491;12494;12540;12894;13033;13649;14456;14645;15251;15519;16000;16480;16589;16971;17246;18439;19042;19055;20296;20336;20501;21803;21898;21937;50754;50873;52055;53869;58185;65113;65114;66629;67041;69981;70572;74772;76936;109689;217344;231070;233489	Gas6;Igf1;Rab11fip5;Ccl2;Cd36;Slc16a1;Mdm2;Tlr4;P2rx7;Cpt1a;Rsad2;Adam9;Oxct1;Cd38;Ctsd;Tmem30a;Atp13a2;Ppm1a;Prkn;Glul;Insig1;Akt2;Arrb1;Uhmk1;Fbxw7;Tnfrsf1a;Ipo5;Rab11a;Egfr;Lrp1;Vps35;Hif1a;App;Rhbdf2;Jup;Ndfip1;Golph3;Exoc4;Hnrnpm;Ppp3ca;Picalm;Tgfb1;Cdc42;Hsp90aa1
GO:0010039	response to iron ion	http://amigo.geneontology.org/amigo/term/GO:0010039	29	7	1.20911	5.7894	0.000148864	0.00214317	12010;15216;15251;17246;18174;22041;22042	Tfrc;Mdm2;Slc11a2;Hif1a;Trf;Hfe;B2m
GO:0010575	positive regulation of vascular endothelial growth factor production	http://amigo.geneontology.org/amigo/term/GO:0010575	29	7	1.20911	5.7894	0.000148864	0.00214317	12267;12273;15251;15442;19697;20848;72043	Hpse;Sulf2;C3ar1;Stat3;C5ar1;Hif1a;Rela
GO:0010466	negative regulation of peptidase activity	http://amigo.geneontology.org/amigo/term/GO:0010466	29	7	1.20911	5.7894	0.000148864	0.00214317	13205;13601;14456;20719;26388;109689;233489	Gas6;Ecm1;Serpinb6a;Ddx3x;Ifi202b;Arrb1;Picalm
GO:0072567	chemokine (C-X-C motif) ligand 2 production	http://amigo.geneontology.org/amigo/term/GO:0072567	29	7	1.20911	5.7894	0.000148864	0.00214317	16600;16956;16971;21803;21898;68279;108655	Mcoln2;Lpl;Tlr4;Klf4;Lrp1;Foxp1;Tgfb1
GO:2000341	regulation of chemokine (C-X-C motif) ligand 2 production	http://amigo.geneontology.org/amigo/term/GO:2000341	29	7	1.20911	5.7894	0.000148864	0.00214317	16600;16956;16971;21803;21898;68279;108655	Mcoln2;Lpl;Tlr4;Klf4;Lrp1;Foxp1;Tgfb1
GO:0002443	leukocyte mediated immunity	http://amigo.geneontology.org/amigo/term/GO:0002443	433	35	18.0532	1.93871	0.000151715	0.00218078	12010;12262;12268;12402;12523;12928;13032;14130;15216;15368;16414;16783;18439;18607;18711;18733;18950;19204;19264;20296;20619;21803;21898;22042;22631;54445;58185;65113;67166;69150;69582;69583;74048;84095;214855	C4b;Tfrc;Ccl2;Fcgr2b;Tlr4;P2rx7;Pikfyve;Itgb2;Pirb;Hmox1;Rsad2;Cbl;Snx4;Tnfsf13;Crk;Lamp1;Pi4k2a;Arid5a;Snap23;Arl8b;Pnp;Vsir;Ndfip1;Pdpk1;Cd84;Ptafr;Ctsc;Unc93b1;Plekhm2;Hfe;Ywhaz;Tgfb1;B2m;Ptprc;C1qc
GO:0051047	positive regulation of secretion	http://amigo.geneontology.org/amigo/term/GO:0051047	416	34	17.3444	1.96028	0.000152214	0.00218452	11502;12494;13132;13649;14182;14645;14815;15216;15251;16000;16414;16443;16783;16971;18439;18571;19055;19204;19349;20194;20479;20844;21803;21898;50873;53378;65114;66629;67041;68585;69150;74772;94245;109689	Fgfr1;Igf1;Tlr4;P2rx7;Itgb2;Stam;Adam9;S100a10;Oxct1;Cd38;Atp13a2;Snx4;Prkn;Glul;Arrb1;Itsn1;Lamp1;Dtnbp1;Egfr;Vps4b;Pdcd6ip;Lrp1;Vps35;Dab2;Hif1a;Sdcbp;Ptafr;Rab7;Golph3;Ppp3ca;Nr3c1;Hfe;Tgfb1;Rtn4
GO:0048002	antigen processing and presentation of peptide antigen	http://amigo.geneontology.org/amigo/term/GO:0048002	71	11	2.96023	3.71593	0.000160657	0.00230208	12010;13039;14130;15216;18711;19141;21356;54445;72925;98682;269799	Clec4a1;Fcgr2b;Marchf1;Mfsd6;Pikfyve;Tapbp;Ctsl;Unc93b1;Lgmn;Hfe;B2m
GO:0099638	endosome to plasma membrane protein transport	http://amigo.geneontology.org/amigo/term/GO:0099638	21	6	0.87556	6.85276	0.000163253	0.00233197	12492;19349;53869;54411;65114;76742	Snx27;Rab11a;Vps35;Atp6ap1;Rab7;Scarb2
GO:0048245	eosinophil chemotaxis	http://amigo.geneontology.org/amigo/term/GO:0048245	21	6	0.87556	6.85276	0.000163253	0.00233197	20296;20305;20306;20307;20308;56221	Ccl8;Ccl24;Ccl6;Ccl9;Ccl7;Ccl2
GO:0061756	leukocyte adhesion to vascular endothelial cell	http://amigo.geneontology.org/amigo/term/GO:0061756	49	9	2.04297	4.40534	0.000166721	0.00237779	11848;14537;16412;16414;16600;19204;19697;19877;66629	Itgb2;Klf4;Gcnt1;Rela;Itgb1;Rock1;Ptafr;Golph3;Rhoa
GO:0045824	negative regulation of innate immune response	http://amigo.geneontology.org/amigo/term/GO:0045824	122	15	5.08659	2.94893	0.000169532	0.00241412	12768;12928;14824;15950;15951;21803;22631;26388;56045;73914;226691;381308;503610;547253;100040462	Grn;Irak3;Mndal;Ifi211;Ifi204;Samhd1;Ifi207;Ifi202b;Ifi203;Zdhhc18;Crk;Ccr1;Parp14;Ywhaz;Tgfb1
GO:1905475	regulation of protein localization to membrane	http://amigo.geneontology.org/amigo/term/GO:1905475	208	21	8.67221	2.42153	0.00017027	0.00241664	11652;11773;12928;13132;13649;16412;16971;17918;18607;20296;20742;21803;50873;53869;67300;71770;76742;98496;104215;232341;233489	Ccl2;Ap2m1;Snx27;Myo5a;Prkn;Crk;Akt2;Rab11a;Sptbn1;Egfr;Lrp1;Dab2;Rhoq;Itgb1;Pid1;Pdpk1;Wnk1;Ap2b1;Picalm;Tgfb1;Cltc
GO:0090303	positive regulation of wound healing	http://amigo.geneontology.org/amigo/term/GO:0090303	60	10	2.5016	3.99744	0.000170503	0.00241664	12491;14083;15200;15251;15442;16412;20296;68750;105722;246707	Hpse;Ccl2;Cd36;Emilin2;Hbegf;Ptk2;Hif1a;Itgb1;Rreb1;Ano6
GO:1905517	macrophage migration	http://amigo.geneontology.org/amigo/term/GO:1905517	60	10	2.5016	3.99744	0.000170503	0.00241664	12267;12273;12978;13618;14083;17395;18081;19271;20296;68279	Mmp9;Ednrb;Mcoln2;Ccl2;Ptk2;C3ar1;C5ar1;Csf1r;Ptprj;Ninj1
GO:0048193	Golgi vesicle transport	http://amigo.geneontology.org/amigo/term/GO:0048193	270	25	11.2572	2.2208	0.000171053	0.0024207	11736;11777;11842;13430;13858;16783;17918;19324;19889;20336;20742;30960;54189;66629;66676;67074;67804;71648;75914;99371;105504;106572;216131;231070;231834	Eps15;Myo5a;Snx2;Mon2;Rab31;Rab1a;Snx8;Arf3;Trappc10;Ap3s1;Arfgef2;Insig1;Exoc5;Ankfy1;Tmed7;Optn;Lamp1;Sptbn1;Rp2;Dnm2;Rabep1;Vapa;Golph3;Exoc6b;Exoc4
GO:1904646	cellular response to amyloid-beta	http://amigo.geneontology.org/amigo/term/GO:1904646	39	8	1.62604	4.91993	0.000171711	0.00242625	11820;12491;14130;16000;16971;19141;21898;72183	Igf1;Cd36;Fcgr2b;Tlr4;Snx6;Lrp1;App;Lgmn
GO:0016052	carbohydrate catabolic process	http://amigo.geneontology.org/amigo/term/GO:0016052	164	18	6.83771	2.63246	0.000172868	0.00243883	11820;12492;15211;15251;15275;15931;15937;16000;16337;16889;18439;18519;19046;20848;56312;56490;108099;212032	Igf1;P2rx7;Ids;Hk3;Prkag2;Hk1;Ier3;Lipa;Kat2b;Stat3;Hif1a;App;Insr;Zbtb20;Ppp1cb;Scarb2;Nupr1;Hexa
GO:0009191	ribonucleoside diphosphate catabolic process	http://amigo.geneontology.org/amigo/term/GO:0009191	109	14	4.54457	3.0806	0.00017394	0.00244641	11820;15251;15275;15937;16000;16337;16889;18439;18519;20848;56312;56490;108099;212032	Igf1;P2rx7;Hk3;Prkag2;Hk1;Ier3;Lipa;Kat2b;Stat3;Hif1a;App;Insr;Zbtb20;Nupr1
GO:0045639	positive regulation of myeloid cell differentiation	http://amigo.geneontology.org/amigo/term/GO:0045639	109	14	4.54457	3.0806	0.00017394	0.00244641	12192;12768;12978;15251;17311;18003;18081;18129;19055;19766;20308;20848;21803;211770	Ccl9;Ripk1;Notch2;Nedd9;Zfp36l1;Ccr1;Stat3;Trib1;Kitl;Hif1a;Csf1r;Ppp3ca;Tgfb1;Ninj1
GO:0003158	endothelium development	http://amigo.geneontology.org/amigo/term/GO:0003158	136	16	5.67029	2.82172	0.000175376	0.00246281	11848;12387;13618;14775;15442;16889;18128;19664;19877;19878;21937;22436;108655;207728;215449;238871	Hpse;Ednrb;Pde2a;Xdh;Rbpj;Rock2;Lipa;Tnfrsf1a;Pde4d;Notch1;Rap1b;Rock1;Foxp1;Ctnnb1;Gpx1;Rhoa
GO:0006812	monoatomic cation transport	http://amigo.geneontology.org/amigo/term/GO:0006812	988	65	41.193	1.57794	0.000180387	0.0025293	11652;11749;11848;11928;11933;11936;11938;11964;11966;11975;12010;12387;12523;12768;12870;13367;13430;13618;14456;15216;15251;15465;16000;16412;18174;18439;18607;19055;19058;19264;20307;20479;20501;20515;20529;21366;21452;21803;22041;22042;30791;54338;54411;58800;58861;65113;67300;67712;67760;67972;68279;70495;72828;73834;74772;105722;108664;110213;170706;224088;232341;238871;277468;331004;338365	Ccl8;Ednrb;Mcoln2;Gas6;Slc39a12;Igf1;Fxyd2;Cp;Tfrc;Slc16a1;Slc25a37;P2rx7;Atp6v1h;Atp6v0a1;Slc31a1;Slc9a9;Slc20a1;Ppp3r1;Hrh1;Tcn2;Atp6v1b2;Cysltr1;Atp13a2;Akt2;Ccr1;Slc41a2;Tmem37;Pde4d;Slc23a2;Ubash3b;Vps4b;Anxa6;Atp6v1a;Slc11a2;Diaph1;Hif1a;Atp2b1;Dnm2;Atp6ap1;Slc6a6;Itgb1;Slc39a1;Atp1a1;Ndfip1;Pdpk1;Cd84;Atp6ap2;Atp13a3;Atp6v1d;Wnk1;Atp2a2;Trpm7;Ano6;Ppp3ca;Trf;Ctnnb1;Tmbim6;Hfe;Slc38a2;Atp1b…
GO:0010975	regulation of neuron projection development	http://amigo.geneontology.org/amigo/term/GO:0010975	542	41	22.5978	1.81434	0.000180816	0.00253143	11848;12010;12492;12494;12633;12928;13132;13367;13690;14083;14182;14824;16412;16600;16852;16971;16974;17118;17246;18186;18472;18519;18858;19055;19230;19317;20351;22215;24136;53872;54004;66713;67095;67784;68585;69981;80913;94245;140570;233489;277468	Fgfr1;Slc39a12;Sema4a;Grn;Nrp1;Mdm2;Ptk2;Lrp6;Plxnd1;Cd38;Lgals1;Twf1;Tmem30a;Klf4;Plxnb2;Crk;Kat2b;Qki;Pum2;Caprin1;Ube3a;Pmp22;Dtnbp1;Lrp1;Diaph1;Trak1;Dab2;Diaph2;Itgb1;Pafah1b1;Eif4g2;Actr2;Cflar;Scarb2;Ppp3ca;Zeb2;Picalm;Marcks;Rtn4;Rhoa;B2m
GO:1990009	retinal cell apoptotic process	http://amigo.geneontology.org/amigo/term/GO:1990009	8	4	0.333547	11.9923	0.000183507	0.00255735	11652;16000;21834;26889	Igf1;Cln8;Thrb;Akt2
GO:0071281	cellular response to iron ion	http://amigo.geneontology.org/amigo/term/GO:0071281	8	4	0.333547	11.9923	0.000183507	0.00255735	12010;15216;22041;22042	Tfrc;Trf;Hfe;B2m
GO:1905165	regulation of lysosomal protein catabolic process	http://amigo.geneontology.org/amigo/term/GO:1905165	8	4	0.333547	11.9923	0.000183507	0.00255735	16971;65114;74772;84092	Atp13a2;Lrp1;Vps35;Usp8
GO:0006906	vesicle fusion	http://amigo.geneontology.org/amigo/term/GO:0006906	123	15	5.12828	2.92496	0.00018579	0.00258522	11736;14679;18711;19349;20619;21968;67166;67474;69582;73122;74772;75608;100226;216238;353047	Plekhm1;Tgfbrap1;Pikfyve;Snap29;Gnai3;Atp13a2;Stx12;Tom1;Ankfy1;Snap23;Arl8b;Eea1;Rab7;Plekhm2;Chmp4b
GO:1904951	positive regulation of establishment of protein localization	http://amigo.geneontology.org/amigo/term/GO:1904951	353	30	14.7177	2.03836	0.00018703	0.00259853	11502;11652;11820;12494;12540;13649;14456;14645;15251;15519;16000;16480;16971;17246;18439;19042;20296;21803;21898;21937;50754;50873;65114;66629;67041;69981;70572;74772;76936;109689	Gas6;Igf1;Ccl2;Mdm2;Tlr4;P2rx7;Adam9;Oxct1;Cd38;Tmem30a;Atp13a2;Ppm1a;Prkn;Glul;Akt2;Arrb1;Fbxw7;Tnfrsf1a;Ipo5;Egfr;Lrp1;Vps35;Hif1a;App;Jup;Golph3;Hnrnpm;Tgfb1;Cdc42;Hsp90aa1
GO:0021700	developmental maturation	http://amigo.geneontology.org/amigo/term/GO:0021700	370	31	15.4265	2.00953	0.000189666	0.00263113	11820;11848;11964;11966;11975;12387;13618;14182;15251;16000;17918;18858;19664;19877;19878;21803;22631;54411;56336;56386;65114;70495;73834;75965;81702;105722;108664;214290;224650;230257;233489	Ednrb;Fgfr1;Igf1;Rbpj;Atp6v1h;Atp6v0a1;Myo5a;Zdhhc20;B4galt6;Atp6v1b2;Rock2;B4galt5;Tut7;Pmp22;Atp6v1a;Vps35;Hif1a;App;Atp6ap1;Anks1;Rock1;Ptbp3;Atp6ap2;Ankrd17;Atp6v1d;Ano6;Ctnnb1;Picalm;Ywhaz;Tgfb1;Rhoa
GO:0051896	regulation of phosphatidylinositol 3-kinase/protein kinase B signal transduction	http://amigo.geneontology.org/amigo/term/GO:0051896	256	24	10.6735	2.24856	0.000189953	0.00263113	12402;12540;12978;13649;14083;14182;14456;14775;15200;15442;16000;16337;16412;16443;16600;19271;21803;22215;22436;52377;54635;68585;237542;242248	Hpse;Rcn3;Fgfr1;Gas6;Pdgfc;Igf1;Bank1;Xdh;Hbegf;Ptk2;Cbl;Klf4;Itsn1;Ube3a;Egfr;Insr;Osbpl8;Csf1r;Itgb1;Ptprj;Gpx1;Tgfb1;Rtn4;Cdc42
GO:0043123	positive regulation of canonical NF-kappaB signal transduction	http://amigo.geneontology.org/amigo/term/GO:0043123	151	17	6.29569	2.70026	0.000190928	0.00263665	11848;12491;13618;19697;19766;20128;21803;21898;21937;22042;50873;67245;68652;78781;81702;217069;217203	Ednrb;Tfrc;Cd36;Tmem106a;Tlr4;Ripk1;Prkn;Trim25;Tnfrsf1a;Trim30a;Zc3hav1;Tab2;Rela;Peli1;Ankrd17;Tgfb1;Rhoa
GO:0043409	negative regulation of MAPK cascade	http://amigo.geneontology.org/amigo/term/GO:0043409	151	17	6.29569	2.70026	0.000190928	0.00263665	13132;13449;13669;15259;16000;16600;18439;18472;19264;19271;21898;50873;72349;73914;109689;192195;235584	Igf1;Dok2;Irak3;Dusp7;Tlr4;P2rx7;Klf4;Prkn;Hipk3;Arrb1;Dusp3;Dab2;Pafah1b1;Eif3a;Ptprj;Ash1l;Ptprc
GO:0044091	membrane biogenesis	http://amigo.geneontology.org/amigo/term/GO:0044091	61	10	2.54329	3.93191	0.000196424	0.00270845	20194;20336;20479;20742;22234;23970;28193;56442;71678;75608	S100a10;Brox;Ugcg;Sptbn1;Vps4b;Pacsin2;Serinc1;Exoc4;Chmp4b;Reep3
GO:0010876	lipid localization	http://amigo.geneontology.org/amigo/term/GO:0010876	509	39	21.2219	1.83772	0.00019902	0.00274012	11303;11520;11652;12491;12492;12846;12894;13132;15211;16889;16956;16971;16974;18145;18439;18550;18738;18782;18830;20288;20479;22234;30960;56356;67166;67484;68018;69981;76763;81535;100226;100273;101488;105722;217262;235283;237542;320940;666173	Pla2g2d;Pltp;Sgpp1;Gramd1b;Plin2;Cd36;Lpl;Abca9;P2rx7;Cpt1a;Lrp6;Slco2b1;Osbpl9;Tmem30a;Abca1;Stx12;Lipa;Akt2;Msr1;Ugcg;Mospd2;Npc1;Vps4b;Eepd1;Vps13b;Furin;Lrp1;Dab2;Cert1;Arl8b;Gltp;Pitpna;Osbpl8;Atp11c;Vapa;Scarb2;Ano6;Hexa;Comt
GO:0051017	actin filament bundle assembly	http://amigo.geneontology.org/amigo/term/GO:0051017	166	18	6.92109	2.60075	0.000201387	0.00276855	11848;12540;13430;13860;16412;16423;17118;18186;19878;20194;22027;22793;24136;50873;56193;69710;109689;211401	Nrp1;Mtss1;Arap1;Eps8;S100a10;Rock2;Prkn;Arrb1;Zyx;Dnm2;Cd47;Itgb1;Hsp90b1;Zeb2;Plek;Marcks;Rhoa;Cdc42
GO:0071346	cellular response to type II interferon	http://amigo.geneontology.org/amigo/term/GO:0071346	124	15	5.16997	2.90137	0.000203381	0.00278658	12540;16423;17533;20296;20305;20306;20307;20308;21898;22793;52055;56221;66713;229900;547253	Ccl8;Ccl24;Mrc1;Ccl6;Rab11fip5;Ccl9;Ccl7;Ccl2;Gbp7;Tlr4;Zyx;Parp14;Cd47;Actr2;Cdc42
GO:1990266	neutrophil migration	http://amigo.geneontology.org/amigo/term/GO:1990266	124	15	5.16997	2.90137	0.000203381	0.00278658	12267;12273;16414;17524;18711;20296;20305;20306;20307;20308;56221;56744;68279;76763;238871	Ccl8;Ccl24;Mcoln2;Ccl6;Ccl9;Ccl7;Ccl2;Mpp1;Pf4;Pikfyve;Itgb2;C3ar1;Mospd2;Pde4d;C5ar1
GO:0042147	retrograde transport, endosome to Golgi	http://amigo.geneontology.org/amigo/term/GO:0042147	85	12	3.54393	3.38607	0.000203613	0.00278658	11736;18711;19349;65114;67300;67804;69178;70834;72183;72477;216131;231834	Pikfyve;Snx6;Snx2;Snx8;Tmem87b;Trappc10;Ankfy1;Vps35;Rab7;Snx5;Spag9;Cltc
GO:0032102	negative regulation of response to external stimulus	http://amigo.geneontology.org/amigo/term/GO:0032102	440	35	18.3451	1.90787	0.00020638	0.00282022	12768;12928;14130;14775;14824;15937;15950;15951;16000;18128;18186;19128;20351;20440;20848;21803;21937;22631;22695;26388;27052;56045;56744;65113;65114;72349;72828;73914;192195;211770;226691;381308;503610;547253;100040462	Pros1;Igf1;Sema4a;Aoah;Grn;Irak3;Nrp1;Fcgr2b;Pf4;Mndal;Ifi211;Ifi204;Samhd1;Ifi207;Ifi202b;Ifi203;Zdhhc18;St6gal1;Ier3;Crk;Ccr1;Tnfrsf1a;Dusp3;Zfp36;Stat3;Ubash3b;Trib1;Notch1;Parp14;Vps35;Ndfip1;Ywhaz;Gpx1;Tgfb1;Ash1l
GO:0031345	negative regulation of cell projection organization	http://amigo.geneontology.org/amigo/term/GO:0031345	211	21	8.79729	2.3871	0.000207767	0.00283494	11848;12010;12494;13132;13367;13430;14083;16412;16852;16971;17246;18186;18472;18858;19055;20351;22215;54004;57438;68585;94245	Sema4a;Nrp1;Mdm2;Ptk2;Cd38;Lgals1;Ube3a;Pmp22;Dtnbp1;Lrp1;Diaph1;Dab2;Diaph2;Dnm2;Itgb1;Pafah1b1;Marchf7;Ppp3ca;Rtn4;Rhoa;B2m
GO:0003018	vascular process in circulatory system	http://amigo.geneontology.org/amigo/term/GO:0003018	242	23	10.0898	2.27953	0.000209987	0.00286095	11848;12491;12494;13618;13649;14083;14775;14815;15251;15465;16412;16971;18519;19271;19274;19877;19878;21391;21803;24136;58861;67972;207728	Ednrb;Pde2a;Ptprm;Cd36;Ptk2;Tbxas1;Hrh1;Cd38;Cysltr1;Rock2;Kat2b;Egfr;Lrp1;Hif1a;Atp2b1;Itgb1;Rock1;Zeb2;Nr3c1;Ptprj;Gpx1;Tgfb1;Rhoa
GO:0032418	lysosome localization	http://amigo.geneontology.org/amigo/term/GO:0032418	98	13	4.08595	3.18164	0.000212244	0.00288311	12402;12523;15368;16561;18607;20619;22631;67166;69150;69582;70834;77573;353047	Plekhm1;Hmox1;Vps33a;Cbl;Snx4;Snap23;Arl8b;Pdpk1;Cd84;Kif1b;Plekhm2;Spag9;Ywhaz
GO:1990849	vacuolar localization	http://amigo.geneontology.org/amigo/term/GO:1990849	98	13	4.08595	3.18164	0.000212244	0.00288311	12402;12523;15368;16561;18607;20619;22631;67166;69150;69582;70834;77573;353047	Plekhm1;Hmox1;Vps33a;Cbl;Snx4;Snap23;Arl8b;Pdpk1;Cd84;Kif1b;Plekhm2;Spag9;Ywhaz
GO:0030855	epithelial cell differentiation	http://amigo.geneontology.org/amigo/term/GO:0030855	766	53	31.9371	1.65951	0.000214362	0.00290756	11746;11848;11886;12192;12387;12388;12540;12633;12751;12894;12978;13030;13039;13132;13618;14182;14775;15251;15442;16000;16195;16600;16889;17132;17395;18128;18129;18472;18538;18607;19055;19058;19108;19664;19877;19878;21803;21834;21937;22234;22436;22695;24136;54473;81535;94190;108655;170644;207728;211401;215449;238871;319448	Mmp9;Hpse;Ednrb;Fgfr1;Igf1;Sgpp1;Pde2a;Xdh;Tollip;Maf;Rbpj;Mtss1;Thrb;Cpt1a;Notch2;Prkx;Ppp3r1;Zfp36l1;Rock2;Klf4;Fndc3a;Lipa;Ctnnd1;Ctsb;Ophn1;Ugcg;Tnfrsf1a;Il6st;Zfp36;Pde4d;Notch1;Tpp1;Dab2;Hif1a;Anxa4;Asah1;Rap1b;Csf1r;Pafah1b1;Ctsl;Rock1;Foxp1;Pdpk1;Cflar;Ubn1;Ppp3ca;Zeb2;Ctnnb1;Pcna;Gpx1;Tgfb1;Rhoa;Cdc42
GO:1902774	late endosome to lysosome transport	http://amigo.geneontology.org/amigo/term/GO:1902774	22	6	0.917253	6.54127	0.000216601	0.00293358	20479;65114;67166;69582;75608;353047	Plekhm1;Vps4b;Vps35;Arl8b;Plekhm2;Chmp4b
GO:0090174	organelle membrane fusion	http://amigo.geneontology.org/amigo/term/GO:0090174	125	15	5.21167	2.87816	0.000222394	0.00300758	11736;14679;18711;19349;20619;21968;67166;67474;69582;73122;74772;75608;100226;216238;353047	Plekhm1;Tgfbrap1;Pikfyve;Snap29;Gnai3;Atp13a2;Stx12;Tom1;Ankfy1;Snap23;Arl8b;Eea1;Rab7;Plekhm2;Chmp4b
GO:0051607	defense response to virus	http://amigo.geneontology.org/amigo/term/GO:0051607	307	27	12.7999	2.1094	0.000223043	0.0030119	12493;15519;15950;15951;15957;19264;20128;24014;26943;54445;56045;58185;66141;67040;67775;71586;78781;80876;193670;209200;211007;217069;226691;229900;231655;381308;100040462	Rnasel;Gbp7;Mndal;Oasl1;Ifi211;Ifi204;Samhd1;Trim41;Ifi207;Rsad2;Ifi203;Dtx3l;Trim25;Serinc3;Ifitm2;Ddx17;Ifitm3;Rnf185;Trim30a;Zc3hav1;Ifih1;Cd37;Ifit1;Rtp4;Unc93b1;Ptprc;Hsp90aa1
GO:0006417	regulation of translation	http://amigo.geneontology.org/amigo/term/GO:0006417	340	29	14.1757	2.04575	0.000223775	0.00301734	11652;11820;12192;12193;13205;13684;13690;16000;16210;16589;19204;19290;19317;22695;23983;51810;53872;56726;67579;74480;78943;80913;140570;207214;217869;225363;229663;231464;242248	Igf1;Samd4;Bank1;Sh3bgrl;Ddx3x;Zfp36l1;Plxnb2;Eif4e;Akt2;Uhmk1;Qki;Zfp36;Pum2;Caprin1;Larp4;Zfp36l2;Ern1;Cnot6l;Pura;App;Cpeb4;Etf1;Eif4g2;Ptafr;Hnrnpu;Csde1;Impact;Pcbp1;Eif5
GO:0048008	platelet-derived growth factor receptor signaling pathway	http://amigo.geneontology.org/amigo/term/GO:0048008	62	10	2.58499	3.86849	0.000225575	0.00303713	12402;16971;18186;19271;20397;54635;71371;99929;215114;215418	Pdgfc;Nrp1;Hip1;Cbl;Sgpl1;Tiparp;Arid5b;Lrp1;Ptprj;Csrnp1
GO:0072594	establishment of protein localization to organelle	http://amigo.geneontology.org/amigo/term/GO:0072594	425	34	17.7197	1.91877	0.000227619	0.00305671	12402;12491;12492;13858;14276;15275;15519;16480;16649;16783;16784;17155;18128;19055;19058;19349;19386;20844;20848;21803;21937;22631;27057;50754;53869;58194;67437;70572;75608;93757;98732;108705;269966;330192	Folr2;Cd36;Eps15;Stam;Ppp3r1;Cbl;Hk1;Ncoa4;Rab3gap2;Fbxw7;Tnfrsf1a;Pttg1ip;Man1a;Stat3;Ipo5;Lamp2;Lamp1;Rab11a;Ssr3;Notch1;Ranbp2;Jup;Immp2l;Rab7;Scarb2;Sh3kbp1;Ppp3ca;Chmp4b;Kpna4;Vps37b;Ywhaz;Nup98;Tgfb1;Hsp90aa1
[truncated: 718 more rows]

## Sheet: Molecular Function
geneSet	description	link	size	overlap	expect	enrichmentRatio	pValue	FDR	overlapId	userId
[truncated: 124 more rows]

## Sheet: Cellular Component
geneSet	description	link	size	overlap	expect	enrichmentRatio	pValue	FDR	overlapId	userId
[truncated: 172 more rows]
