# Supplementary material for: Single cell map of the adult female mouse urethra reveals epithelial and stromal macrophages with distinct functional identities
Source: Mucosal Immunol. Author manuscript; Available in PMC 2025 Sep 26. (PMC7618168; doi:10.1016/j.mucimm.2025.09.001)
Supplement: Table S14 [file EMS208696-supplement-Table_S14.xlsx]

## Sheet: Table S14 BlUrMyeloid
	p_val	avg_log2FC	pct.1	pct.2	p_val_adj	cluster	gene
Fcna	7.64e-298	3.12098	0.781	0.146	2.83e-293	0_Mac-E Mrc1+/Retnla+	Fcna
Cd209f	2.08e-296	3.36897	0.702	0.098	7.68e-292	0_Mac-E Mrc1+/Retnla+	Cd209f
Folr2	2.49e-271	2.41332	0.889	0.264	9.19e-267	0_Mac-E Mrc1+/Retnla+	Folr2
Ednrb	4.1e-267	3.61045	0.633	0.089	1.52e-262	0_Mac-E Mrc1+/Retnla+	Ednrb
Selenop	3.11e-231	1.78781	0.983	0.558	1.15e-226	0_Mac-E Mrc1+/Retnla+	Selenop
F13a1	8.84e-230	2.04036	0.888	0.362	3.27e-225	0_Mac-E Mrc1+/Retnla+	F13a1
C4b	8e-221	2.77735	0.61	0.1	2.96e-216	0_Mac-E Mrc1+/Retnla+	C4b
Retnla	6.32e-203	2.38283	0.77	0.246	2.34e-198	0_Mac-E Mrc1+/Retnla+	Retnla
Cd209g	5.34e-181	2.95685	0.481	0.066	1.97e-176	0_Mac-E Mrc1+/Retnla+	Cd209g
Lyve1	2.85e-179	2.69137	0.578	0.119	1.05e-174	0_Mac-E Mrc1+/Retnla+	Lyve1
Clec10a	5.84e-175	2.01718	0.79	0.308	2.16e-170	0_Mac-E Mrc1+/Retnla+	Clec10a
Gas6	1.03e-174	2.13784	0.699	0.201	3.81e-170	0_Mac-E Mrc1+/Retnla+	Gas6
Ccl24	8.39e-174	2.15968	0.683	0.181	3.11e-169	0_Mac-E Mrc1+/Retnla+	Ccl24
Ctsb	3.27e-159	1.31475	0.946	0.697	1.21e-154	0_Mac-E Mrc1+/Retnla+	Ctsb
Mrc1	3.1e-151	1.50943	0.861	0.436	1.15e-146	0_Mac-E Mrc1+/Retnla+	Mrc1
Igfbp4	6.06e-148	1.79164	0.731	0.251	2.24e-143	0_Mac-E Mrc1+/Retnla+	Igfbp4
Pltp	1.67e-146	1.66131	0.844	0.46	6.19e-142	0_Mac-E Mrc1+/Retnla+	Pltp
Fcgrt	4.39e-144	1.88804	0.766	0.352	1.62e-139	0_Mac-E Mrc1+/Retnla+	Fcgrt
Cfh	1.86e-142	1.98053	0.686	0.259	6.88e-138	0_Mac-E Mrc1+/Retnla+	Cfh
Maf	4.37e-142	1.72949	0.765	0.321	1.62e-137	0_Mac-E Mrc1+/Retnla+	Maf
Timp2	2.23e-138	1.95348	0.706	0.291	8.25e-134	0_Mac-E Mrc1+/Retnla+	Timp2
Cbr2	1.15e-127	1.50462	0.763	0.308	4.26e-123	0_Mac-E Mrc1+/Retnla+	Cbr2
Mafb	1.05e-121	1.8522	0.775	0.381	3.9e-117	0_Mac-E Mrc1+/Retnla+	Mafb
Ltc4s	1.88e-120	1.84482	0.593	0.186	6.97e-116	0_Mac-E Mrc1+/Retnla+	Ltc4s
Cd209d	3.57e-119	3.12148	0.371	0.065	1.32e-114	0_Mac-E Mrc1+/Retnla+	Cd209d
Cd36	3.32e-118	1.86148	0.618	0.22	1.23e-113	0_Mac-E Mrc1+/Retnla+	Cd36
Pf4	1.03e-116	0.994359	0.922	0.408	3.8e-112	0_Mac-E Mrc1+/Retnla+	Pf4
C1qc	9.94e-116	1.04004	0.963	0.491	3.68e-111	0_Mac-E Mrc1+/Retnla+	C1qc
Itm2b	4.37e-112	0.956345	0.962	0.837	1.62e-107	0_Mac-E Mrc1+/Retnla+	Itm2b
Fxyd2	9.19e-111	2.47347	0.444	0.11	3.4e-106	0_Mac-E Mrc1+/Retnla+	Fxyd2
Tns1	1.92e-104	2.95625	0.352	0.068	7.1e-100	0_Mac-E Mrc1+/Retnla+	Tns1
C1qb	7.19e-100	0.959042	0.958	0.522	2.66e-95	0_Mac-E Mrc1+/Retnla+	C1qb
Klf4	7.36e-100	1.55573	0.804	0.489	2.72e-95	0_Mac-E Mrc1+/Retnla+	Klf4
Rcn3	1.75e-98	3.45583	0.272	0.036	6.47e-94	0_Mac-E Mrc1+/Retnla+	Rcn3
Cd163	1.24e-97	1.82199	0.537	0.187	4.59e-93	0_Mac-E Mrc1+/Retnla+	Cd163
Ccl8	1.72e-97	2.07801	0.456	0.129	6.37e-93	0_Mac-E Mrc1+/Retnla+	Ccl8
Wwp1	1.79e-97	1.62942	0.593	0.221	6.63e-93	0_Mac-E Mrc1+/Retnla+	Wwp1
Cd209b	8.4e-97	3.39191	0.275	0.038	3.11e-92	0_Mac-E Mrc1+/Retnla+	Cd209b
Egr1	1.07e-94	1.07896	0.901	0.653	3.95e-90	0_Mac-E Mrc1+/Retnla+	Egr1
Grn	2.85e-94	1.24993	0.797	0.522	1.05e-89	0_Mac-E Mrc1+/Retnla+	Grn
Apoe	3.86e-94	0.780503	0.995	0.614	1.43e-89	0_Mac-E Mrc1+/Retnla+	Apoe
Glul	1.69e-93	1.73676	0.631	0.29	6.24e-89	0_Mac-E Mrc1+/Retnla+	Glul
Ccl6	2.41e-92	1.17352	0.875	0.617	8.92e-88	0_Mac-E Mrc1+/Retnla+	Ccl6
C1qa	4.85e-89	0.882635	0.927	0.491	1.79e-84	0_Mac-E Mrc1+/Retnla+	C1qa
Serpinb6a	5.75e-88	2.07891	0.448	0.14	2.13e-83	0_Mac-E Mrc1+/Retnla+	Serpinb6a
Plekhg5	6.13e-82	2.33474	0.294	0.056	2.27e-77	0_Mac-E Mrc1+/Retnla+	Plekhg5
Dab2	1.12e-79	1.23623	0.696	0.372	4.16e-75	0_Mac-E Mrc1+/Retnla+	Dab2
Serinc3	2.66e-79	1.2217	0.753	0.509	9.85e-75	0_Mac-E Mrc1+/Retnla+	Serinc3
Igf1	2.17e-78	1.68799	0.47	0.161	8.01e-74	0_Mac-E Mrc1+/Retnla+	Igf1
Csf1r	1.34e-77	0.950342	0.854	0.577	4.97e-73	0_Mac-E Mrc1+/Retnla+	Csf1r
Hmox1	4.03e-76	1.9119	0.485	0.201	1.49e-71	0_Mac-E Mrc1+/Retnla+	Hmox1
Ftl1	2.55e-74	0.580155	0.998	0.977	9.42e-70	0_Mac-E Mrc1+/Retnla+	Ftl1
Ninj1	1.52e-73	1.33849	0.67	0.395	5.63e-69	0_Mac-E Mrc1+/Retnla+	Ninj1
Ctsd	3.84e-72	1.37801	0.666	0.411	1.42e-67	0_Mac-E Mrc1+/Retnla+	Ctsd
Rnase4	5.05e-72	2.17456	0.383	0.125	1.87e-67	0_Mac-E Mrc1+/Retnla+	Rnase4
Lgmn	4.18e-71	1.16355	0.73	0.46	1.54e-66	0_Mac-E Mrc1+/Retnla+	Lgmn
Jun	4.68e-71	0.904939	0.844	0.581	1.73e-66	0_Mac-E Mrc1+/Retnla+	Jun
Ctsc	8.4e-71	1.05871	0.818	0.578	3.11e-66	0_Mac-E Mrc1+/Retnla+	Ctsc
Fos	1.6e-69	0.808238	0.914	0.755	5.91e-65	0_Mac-E Mrc1+/Retnla+	Fos
Rhob	7.8e-67	1.55345	0.534	0.247	2.88e-62	0_Mac-E Mrc1+/Retnla+	Rhob
Stard8	9.15e-67	1.84168	0.39	0.131	3.38e-62	0_Mac-E Mrc1+/Retnla+	Stard8
Mmp9	1.67e-64	1.14485	0.554	0.235	6.17e-60	0_Mac-E Mrc1+/Retnla+	Mmp9
Mt1	2.19e-64	0.86045	0.879	0.657	8.09e-60	0_Mac-E Mrc1+/Retnla+	Mt1
mt-Co1	2.98e-64	0.528767	0.99	0.979	1.1e-59	0_Mac-E Mrc1+/Retnla+	mt-Co1
Stab1	3.02e-62	1.21317	0.537	0.235	1.12e-57	0_Mac-E Mrc1+/Retnla+	Stab1
Ly6e	6.18e-60	0.907187	0.805	0.581	2.28e-55	0_Mac-E Mrc1+/Retnla+	Ly6e
Zfp36	2.35e-59	0.689866	0.932	0.842	8.71e-55	0_Mac-E Mrc1+/Retnla+	Zfp36
Fgfr1	4.48e-59	1.78843	0.381	0.135	1.66e-54	0_Mac-E Mrc1+/Retnla+	Fgfr1
Junb	1.43e-58	0.637543	0.957	0.932	5.27e-54	0_Mac-E Mrc1+/Retnla+	Junb
Mtss1	8.32e-57	1.71813	0.42	0.172	3.08e-52	0_Mac-E Mrc1+/Retnla+	Mtss1
Tgfbi	7.91e-56	1.28102	0.628	0.374	2.93e-51	0_Mac-E Mrc1+/Retnla+	Tgfbi
Jund	2.65e-55	0.80727	0.918	0.785	9.79e-51	0_Mac-E Mrc1+/Retnla+	Jund
Pros1	1.16e-54	2.10359	0.311	0.101	4.3e-50	0_Mac-E Mrc1+/Retnla+	Pros1
Nrp1	2.22e-53	1.51565	0.415	0.168	8.23e-49	0_Mac-E Mrc1+/Retnla+	Nrp1
Klf6	6.23e-53	0.918318	0.83	0.664	2.31e-48	0_Mac-E Mrc1+/Retnla+	Klf6
Pmp22	1.19e-52	1.7736	0.397	0.169	4.4e-48	0_Mac-E Mrc1+/Retnla+	Pmp22
Lamp1	2.48e-51	0.909693	0.735	0.588	9.18e-47	0_Mac-E Mrc1+/Retnla+	Lamp1
Dusp1	3.2e-51	0.680182	0.928	0.816	1.18e-46	0_Mac-E Mrc1+/Retnla+	Dusp1
Rab11fip5	4.3e-51	1.95536	0.263	0.073	1.59e-46	0_Mac-E Mrc1+/Retnla+	Rab11fip5
Itsn1	1.17e-49	1.64797	0.393	0.167	4.32e-45	0_Mac-E Mrc1+/Retnla+	Itsn1
Rnasel	7.39e-48	1.64438	0.344	0.129	2.73e-43	0_Mac-E Mrc1+/Retnla+	Rnasel
Emp1	6.47e-47	2.02831	0.318	0.121	2.39e-42	0_Mac-E Mrc1+/Retnla+	Emp1
Lifr	6.94e-47	1.72536	0.373	0.157	2.57e-42	0_Mac-E Mrc1+/Retnla+	Lifr
Aplp2	2.85e-45	1.30239	0.573	0.374	1.05e-40	0_Mac-E Mrc1+/Retnla+	Aplp2
Ccl7	1.34e-44	0.565314	0.6	0.302	4.94e-40	0_Mac-E Mrc1+/Retnla+	Ccl7
Psd3	1.61e-39	1.66743	0.251	0.084	5.94e-35	0_Mac-E Mrc1+/Retnla+	Psd3
Ctsl	3.31e-39	1.4407	0.457	0.262	1.23e-34	0_Mac-E Mrc1+/Retnla+	Ctsl
Blvrb	3.38e-39	1.05137	0.509	0.289	1.25e-34	0_Mac-E Mrc1+/Retnla+	Blvrb
Hexa	2.42e-38	0.973119	0.626	0.442	8.94e-34	0_Mac-E Mrc1+/Retnla+	Hexa
Sulf2	4.15e-38	1.58987	0.311	0.126	1.53e-33	0_Mac-E Mrc1+/Retnla+	Sulf2
Ap2a2	4.68e-38	1.40412	0.401	0.203	1.73e-33	0_Mac-E Mrc1+/Retnla+	Ap2a2
Ier3	4.39e-37	0.752252	0.712	0.531	1.62e-32	0_Mac-E Mrc1+/Retnla+	Ier3
Lrp6	5.02e-37	1.47904	0.316	0.13	1.86e-32	0_Mac-E Mrc1+/Retnla+	Lrp6
Rgl1	6.96e-35	1.48987	0.347	0.163	2.58e-30	0_Mac-E Mrc1+/Retnla+	Rgl1
Snx2	1.03e-34	1.2141	0.431	0.228	3.81e-30	0_Mac-E Mrc1+/Retnla+	Snx2
Pepd	1.38e-34	1.56512	0.4	0.216	5.1e-30	0_Mac-E Mrc1+/Retnla+	Pepd
Wfdc17	3.41e-33	0.910487	0.682	0.536	1.26e-28	0_Mac-E Mrc1+/Retnla+	Wfdc17
Adam15	5.67e-33	1.35826	0.359	0.176	2.1e-28	0_Mac-E Mrc1+/Retnla+	Adam15
Ier2	1.11e-32	0.85088	0.76	0.666	4.11e-28	0_Mac-E Mrc1+/Retnla+	Ier2
Eps8	1.61e-32	1.29757	0.406	0.214	5.97e-28	0_Mac-E Mrc1+/Retnla+	Eps8
Klf2	2.38e-32	0.835903	0.724	0.573	8.82e-28	0_Mac-E Mrc1+/Retnla+	Klf2
Ccl2	4.53e-32	0.535552	0.664	0.421	1.68e-27	0_Mac-E Mrc1+/Retnla+	Ccl2
Txnip	5.66e-32	1.35749	0.352	0.173	2.1e-27	0_Mac-E Mrc1+/Retnla+	Txnip
Hacd4	7.55e-32	1.24834	0.352	0.166	2.79e-27	0_Mac-E Mrc1+/Retnla+	Hacd4
Ighm	8.56e-32	1.07126	0.442	0.251	3.17e-27	0_Mac-E Mrc1+/Retnla+	Ighm
Tcn2	1.33e-31	1.4406	0.353	0.18	4.93e-27	0_Mac-E Mrc1+/Retnla+	Tcn2
Sash1	1.58e-31	1.47057	0.294	0.128	5.83e-27	0_Mac-E Mrc1+/Retnla+	Sash1
Dhrs3	2.09e-31	1.33657	0.379	0.199	7.71e-27	0_Mac-E Mrc1+/Retnla+	Dhrs3
Clta	1.32e-30	0.697038	0.755	0.652	4.9e-26	0_Mac-E Mrc1+/Retnla+	Clta
Myo5a	1.57e-30	1.37714	0.351	0.183	5.8e-26	0_Mac-E Mrc1+/Retnla+	Myo5a
Ifi207	8.43e-30	1.0991	0.457	0.283	3.12e-25	0_Mac-E Mrc1+/Retnla+	Ifi207
Tmem106a	8.76e-30	1.34443	0.305	0.138	3.24e-25	0_Mac-E Mrc1+/Retnla+	Tmem106a
C5ar1	8.83e-30	0.899838	0.551	0.365	3.27e-25	0_Mac-E Mrc1+/Retnla+	C5ar1
Eps15	3.35e-29	1.28642	0.38	0.205	1.24e-24	0_Mac-E Mrc1+/Retnla+	Eps15
Zfp36l1	3.38e-29	0.747821	0.685	0.539	1.25e-24	0_Mac-E Mrc1+/Retnla+	Zfp36l1
Mpp1	4.74e-29	1.44183	0.315	0.15	1.75e-24	0_Mac-E Mrc1+/Retnla+	Mpp1
Atf3	7.77e-29	0.601459	0.79	0.67	2.87e-24	0_Mac-E Mrc1+/Retnla+	Atf3
Dse	9.39e-29	1.39665	0.293	0.133	3.47e-24	0_Mac-E Mrc1+/Retnla+	Dse
Tgfbr2	9.75e-29	1.20898	0.406	0.233	3.61e-24	0_Mac-E Mrc1+/Retnla+	Tgfbr2
Frmd4b	1.53e-28	1.5244	0.334	0.174	5.68e-24	0_Mac-E Mrc1+/Retnla+	Frmd4b
Gas7	3.6e-28	1.22911	0.315	0.151	1.33e-23	0_Mac-E Mrc1+/Retnla+	Gas7
Abca1	2.09e-27	1.33339	0.403	0.246	7.72e-23	0_Mac-E Mrc1+/Retnla+	Abca1
C3ar1	4.16e-27	1.00779	0.395	0.219	1.54e-22	0_Mac-E Mrc1+/Retnla+	C3ar1
Ap2m1	4.18e-27	1.29131	0.383	0.219	1.55e-22	0_Mac-E Mrc1+/Retnla+	Ap2m1
Neat1	6.22e-27	0.724463	0.647	0.502	2.3e-22	0_Mac-E Mrc1+/Retnla+	Neat1
Tcf4	9.03e-27	1.20764	0.383	0.219	3.34e-22	0_Mac-E Mrc1+/Retnla+	Tcf4
Fosb	1.61e-26	0.540727	0.808	0.651	5.97e-22	0_Mac-E Mrc1+/Retnla+	Fosb
Zfp36l2	1.75e-26	0.880835	0.565	0.395	6.48e-22	0_Mac-E Mrc1+/Retnla+	Zfp36l2
Mat2a	4.28e-26	1.04534	0.491	0.347	1.58e-21	0_Mac-E Mrc1+/Retnla+	Mat2a
Ubc	5.42e-26	0.638594	0.73	0.62	2e-21	0_Mac-E Mrc1+/Retnla+	Ubc
Cd63	1.81e-25	0.652801	0.531	0.326	6.7e-21	0_Mac-E Mrc1+/Retnla+	Cd63
Snx5	6.18e-25	0.911044	0.515	0.362	2.29e-20	0_Mac-E Mrc1+/Retnla+	Snx5
Ifi27l2a	1.2e-24	0.782619	0.716	0.588	4.44e-20	0_Mac-E Mrc1+/Retnla+	Ifi27l2a
Aldh2	2.56e-24	1.10289	0.41	0.258	9.46e-20	0_Mac-E Mrc1+/Retnla+	Aldh2
Ehd4	8.7e-24	0.763785	0.543	0.369	3.22e-19	0_Mac-E Mrc1+/Retnla+	Ehd4
Sema4a	1.14e-23	1.20835	0.359	0.203	4.21e-19	0_Mac-E Mrc1+/Retnla+	Sema4a
Tpp1	6.08e-23	1.30371	0.329	0.182	2.25e-18	0_Mac-E Mrc1+/Retnla+	Tpp1
Unc93b1	1.67e-22	0.674493	0.676	0.584	6.16e-18	0_Mac-E Mrc1+/Retnla+	Unc93b1
Mgl2	2e-22	0.62995	0.564	0.37	7.41e-18	0_Mac-E Mrc1+/Retnla+	Mgl2
Cndp2	2.14e-22	1.22733	0.311	0.166	7.92e-18	0_Mac-E Mrc1+/Retnla+	Cndp2
Cltc	2.46e-22	0.669288	0.584	0.462	9.09e-18	0_Mac-E Mrc1+/Retnla+	Cltc
Abca9	1.89e-21	1.14495	0.288	0.146	6.98e-17	0_Mac-E Mrc1+/Retnla+	Abca9
Nav1	2.34e-21	1.24359	0.304	0.163	8.64e-17	0_Mac-E Mrc1+/Retnla+	Nav1
Ccl9	1.9e-19	0.696443	0.524	0.385	7.03e-15	0_Mac-E Mrc1+/Retnla+	Ccl9
mt-Nd2	5.76e-19	0.439151	0.868	0.827	2.13e-14	0_Mac-E Mrc1+/Retnla+	mt-Nd2
Hspa1a	7.43e-19	0.922714	0.269	0.144	2.75e-14	0_Mac-E Mrc1+/Retnla+	Hspa1a
Nrp2	9.51e-19	1.37457	0.29	0.172	3.52e-14	0_Mac-E Mrc1+/Retnla+	Nrp2
Cd81	1.43e-18	0.708004	0.491	0.33	5.29e-14	0_Mac-E Mrc1+/Retnla+	Cd81
Tbxas1	5.39e-18	0.951455	0.291	0.159	1.99e-13	0_Mac-E Mrc1+/Retnla+	Tbxas1
Lamp2	1.1e-17	0.952651	0.448	0.342	4.06e-13	0_Mac-E Mrc1+/Retnla+	Lamp2
Cebpd	4.8e-17	1.22928	0.33	0.206	1.77e-12	0_Mac-E Mrc1+/Retnla+	Cebpd
Plin2	9.2e-17	1.01179	0.321	0.197	3.4e-12	0_Mac-E Mrc1+/Retnla+	Plin2
mt-Nd4	1.25e-16	0.360042	0.844	0.811	4.64e-12	0_Mac-E Mrc1+/Retnla+	mt-Nd4
Marcksl1	1.57e-16	0.321686	0.831	0.713	5.81e-12	0_Mac-E Mrc1+/Retnla+	Marcksl1
Ptpn18	1.6e-16	0.615063	0.657	0.575	5.93e-12	0_Mac-E Mrc1+/Retnla+	Ptpn18
Ptafr	2.39e-16	0.704732	0.469	0.342	8.82e-12	0_Mac-E Mrc1+/Retnla+	Ptafr
Cfp	2.74e-16	0.540521	0.582	0.432	1.01e-11	0_Mac-E Mrc1+/Retnla+	Cfp
Lipa	3.61e-16	1.10451	0.291	0.173	1.33e-11	0_Mac-E Mrc1+/Retnla+	Lipa
Ap1b1	4.03e-16	0.963875	0.283	0.16	1.49e-11	0_Mac-E Mrc1+/Retnla+	Ap1b1
Atp6v1a	7.13e-16	1.26449	0.33	0.228	2.64e-11	0_Mac-E Mrc1+/Retnla+	Atp6v1a
Foxp1	2.96e-15	0.897174	0.418	0.321	1.09e-10	0_Mac-E Mrc1+/Retnla+	Foxp1
Slc43a2	2.96e-15	1.27676	0.252	0.142	1.1e-10	0_Mac-E Mrc1+/Retnla+	Slc43a2
Dnajb1	4.58e-15	1.06477	0.295	0.18	1.7e-10	0_Mac-E Mrc1+/Retnla+	Dnajb1
Osbpl9	4.91e-15	1.27203	0.265	0.157	1.82e-10	0_Mac-E Mrc1+/Retnla+	Osbpl9
Slc9a9	1.02e-14	1.38945	0.303	0.205	3.77e-10	0_Mac-E Mrc1+/Retnla+	Slc9a9
Snx9	1.47e-14	1.04848	0.28	0.168	5.45e-10	0_Mac-E Mrc1+/Retnla+	Snx9
Asah1	4.7e-14	0.963572	0.358	0.242	1.74e-09	0_Mac-E Mrc1+/Retnla+	Asah1
Kctd12	6.93e-14	0.646891	0.643	0.585	2.56e-09	0_Mac-E Mrc1+/Retnla+	Kctd12
Rbpj	1.32e-13	1.04309	0.411	0.332	4.88e-09	0_Mac-E Mrc1+/Retnla+	Rbpj
Fcgr3	1.54e-13	0.511395	0.488	0.354	5.71e-09	0_Mac-E Mrc1+/Retnla+	Fcgr3
Mt2	1.59e-13	0.822111	0.307	0.193	5.89e-09	0_Mac-E Mrc1+/Retnla+	Mt2
Trf	2.39e-13	0.645615	0.514	0.419	8.85e-09	0_Mac-E Mrc1+/Retnla+	Trf
Gda	3.42e-13	0.875482	0.308	0.199	1.26e-08	0_Mac-E Mrc1+/Retnla+	Gda
Ahnak	3.81e-13	0.302593	0.731	0.621	1.41e-08	0_Mac-E Mrc1+/Retnla+	Ahnak
Arap1	5.21e-13	0.99653	0.282	0.177	1.93e-08	0_Mac-E Mrc1+/Retnla+	Arap1
Nisch	6.33e-13	0.850936	0.269	0.163	2.34e-08	0_Mac-E Mrc1+/Retnla+	Nisch
Adgre1	1.42e-12	0.613465	0.453	0.345	5.27e-08	0_Mac-E Mrc1+/Retnla+	Adgre1
Zcchc6	1.65e-12	0.942145	0.255	0.157	6.09e-08	0_Mac-E Mrc1+/Retnla+	Zcchc6
Camk1	1.7e-12	0.956675	0.254	0.153	6.27e-08	0_Mac-E Mrc1+/Retnla+	Camk1
Sbno2	3.3e-12	0.836151	0.333	0.228	1.22e-07	0_Mac-E Mrc1+/Retnla+	Sbno2
Lmo2	3.38e-12	0.955547	0.263	0.164	1.25e-07	0_Mac-E Mrc1+/Retnla+	Lmo2
Fcrls	6.76e-12	0.450718	0.415	0.275	2.5e-07	0_Mac-E Mrc1+/Retnla+	Fcrls
Ddx3x	6.83e-12	0.763574	0.462	0.384	2.53e-07	0_Mac-E Mrc1+/Retnla+	Ddx3x
Scamp2	3.05e-11	0.840215	0.368	0.268	1.13e-06	0_Mac-E Mrc1+/Retnla+	Scamp2
Dstn	3.57e-11	0.877403	0.337	0.241	1.32e-06	0_Mac-E Mrc1+/Retnla+	Dstn
Ralbp1	4.98e-11	0.747792	0.316	0.21	1.84e-06	0_Mac-E Mrc1+/Retnla+	Ralbp1
Bri3	6.87e-11	0.528434	0.612	0.544	2.54e-06	0_Mac-E Mrc1+/Retnla+	Bri3
Lmna	2.65e-10	0.566597	0.375	0.27	9.79e-06	0_Mac-E Mrc1+/Retnla+	Lmna
Iqgap2	3e-10	0.832682	0.274	0.18	1.11e-05	0_Mac-E Mrc1+/Retnla+	Iqgap2
Il6ra	3.78e-10	0.780688	0.301	0.208	1.4e-05	0_Mac-E Mrc1+/Retnla+	Il6ra
Irf2bp2	4.02e-10	0.875253	0.318	0.227	1.49e-05	0_Mac-E Mrc1+/Retnla+	Irf2bp2
Scpep1	4.62e-10	0.947569	0.291	0.201	1.71e-05	0_Mac-E Mrc1+/Retnla+	Scpep1
Fcgr2b	8.06e-10	0.538962	0.445	0.341	2.98e-05	0_Mac-E Mrc1+/Retnla+	Fcgr2b
Zbtb20	8.51e-10	0.954775	0.305	0.226	3.15e-05	0_Mac-E Mrc1+/Retnla+	Zbtb20
Rock2	1.12e-09	0.903248	0.254	0.17	4.15e-05	0_Mac-E Mrc1+/Retnla+	Rock2
Bin1	1.86e-09	0.983393	0.256	0.173	6.9e-05	0_Mac-E Mrc1+/Retnla+	Bin1
Akr1a1	2.97e-09	0.534461	0.522	0.45	0.000110025	0_Mac-E Mrc1+/Retnla+	Akr1a1
Nr3c1	4.5e-09	0.876166	0.294	0.208	0.000166437	0_Mac-E Mrc1+/Retnla+	Nr3c1
Rnf130	5.02e-09	0.762586	0.368	0.284	0.000185585	0_Mac-E Mrc1+/Retnla+	Rnf130
Calm2	8.55e-09	0.504499	0.545	0.478	0.000316171	0_Mac-E Mrc1+/Retnla+	Calm2
Lgals1	8.67e-09	0.547873	0.493	0.416	0.000320562	0_Mac-E Mrc1+/Retnla+	Lgals1
Nfkbiz	8.89e-09	0.288679	0.797	0.753	0.000328731	0_Mac-E Mrc1+/Retnla+	Nfkbiz
Atp2b1	8.92e-09	0.512837	0.529	0.477	0.000329903	0_Mac-E Mrc1+/Retnla+	Atp2b1
Btg2	9.81e-09	0.400483	0.783	0.77	0.000362916	0_Mac-E Mrc1+/Retnla+	Btg2
Gstm1	1.05e-08	0.610709	0.466	0.38	0.000388424	0_Mac-E Mrc1+/Retnla+	Gstm1
Ccnl1	1.64e-08	0.556276	0.507	0.452	0.000606442	0_Mac-E Mrc1+/Retnla+	Ccnl1
Rab1a	3.12e-08	0.966933	0.296	0.222	0.00115249	0_Mac-E Mrc1+/Retnla+	Rab1a
Mcl1	5.39e-08	0.336216	0.718	0.699	0.00199263	0_Mac-E Mrc1+/Retnla+	Mcl1
Sgpl1	7.41e-08	0.991806	0.296	0.232	0.00274213	0_Mac-E Mrc1+/Retnla+	Sgpl1
Cd68	9.89e-08	0.495539	0.498	0.434	0.00365875	0_Mac-E Mrc1+/Retnla+	Cd68
BC005537	1.09e-07	0.657857	0.422	0.359	0.00403345	0_Mac-E Mrc1+/Retnla+	BC005537
Dnajb9	1.19e-07	0.969249	0.276	0.209	0.00440701	0_Mac-E Mrc1+/Retnla+	Dnajb9
Mef2c	1.54e-07	0.61254	0.367	0.287	0.00570827	0_Mac-E Mrc1+/Retnla+	Mef2c
Ubb	1.6e-07	0.294441	0.811	0.824	0.00591523	0_Mac-E Mrc1+/Retnla+	Ubb
Slc6a6	1.86e-07	0.692747	0.383	0.326	0.0068832	0_Mac-E Mrc1+/Retnla+	Slc6a6
Atp6v0b	1.96e-07	0.382803	0.575	0.528	0.00724008	0_Mac-E Mrc1+/Retnla+	Atp6v0b
Marcks	2.42e-07	0.279896	0.672	0.613	0.00895527	0_Mac-E Mrc1+/Retnla+	Marcks
Rap1b	4.58e-07	0.417937	0.556	0.539	0.0169274	0_Mac-E Mrc1+/Retnla+	Rap1b
Gns	4.77e-07	0.578616	0.289	0.213	0.0176278	0_Mac-E Mrc1+/Retnla+	Gns
Pea15a	7.45e-07	0.824836	0.276	0.205	0.0275431	0_Mac-E Mrc1+/Retnla+	Pea15a
Sh3bgrl	7.53e-07	0.748194	0.357	0.291	0.0278715	0_Mac-E Mrc1+/Retnla+	Sh3bgrl
G3bp2	8.98e-07	0.87353	0.273	0.202	0.0332189	0_Mac-E Mrc1+/Retnla+	G3bp2
Fkbp1a	9.17e-07	0.543596	0.333	0.254	0.0339136	0_Mac-E Mrc1+/Retnla+	Fkbp1a
Sdc3	1.13e-06	0.463422	0.337	0.254	0.0418166	0_Mac-E Mrc1+/Retnla+	Sdc3
Ap2s1	1.39e-06	0.695152	0.284	0.215	0.0512459	0	Ap2s1
Man1a	1.7e-06	0.888242	0.293	0.236	0.0630485	0	Man1a
Snx3	2.21e-06	0.546515	0.481	0.434	0.0819138	0	Snx3
Tiparp	2.35e-06	0.699612	0.338	0.283	0.0868254	0	Tiparp
Ctsa	3.67e-06	0.477746	0.47	0.42	0.135612	0	Ctsa
Clec4a1	4.32e-06	0.488114	0.308	0.231	0.159742	0	Clec4a1
Egr2	8.47e-06	0.634395	0.276	0.212	0.313192	0	Egr2
Ddx5	8.81e-06	0.260195	0.725	0.732	0.325931	0	Ddx5
Ctsh	1.97e-05	0.434374	0.582	0.557	0.729406	0	Ctsh
Sdcbp	2.38e-05	0.586868	0.428	0.413	0.879618	0	Sdcbp
Hpgd	3.04e-05	0.38467	0.256	0.193	1	0	Hpgd
Itm2c	3.05e-05	0.56212	0.33	0.27	1	0	Itm2c
Ifi203	3.05e-05	0.577547	0.256	0.196	1	0	Ifi203
Tsc22d3	3.2e-05	0.854974	0.252	0.201	1	0	Tsc22d3
Rgs10	3.27e-05	0.493225	0.451	0.403	1	0	Rgs10
Mfsd1	3.53e-05	0.761691	0.272	0.217	1	0	Mfsd1
Srsf5	3.67e-05	0.47077	0.503	0.474	1	0	Srsf5
Zfand5	6.59e-05	0.516316	0.443	0.41	1	0	Zfand5
Zfhx3	9.15e-05	0.649115	0.282	0.226	1	0	Zfhx3
Ssh2	0.000113982	0.490906	0.303	0.245	1	0	Ssh2
Anxa5	0.00018298	0.350199	0.528	0.489	1	0	Anxa5
App	0.000262525	0.340246	0.495	0.481	1	0	App
Morf4l1	0.00034538	0.446836	0.445	0.407	1	0	Morf4l1
Abhd12	0.000354029	0.631052	0.287	0.24	1	0	Abhd12
Creg1	0.000417582	0.550995	0.369	0.327	1	0	Creg1
Mrfap1	0.000420827	0.560396	0.359	0.319	1	0	Mrfap1
Gabarap	0.000655737	0.282077	0.646	0.669	1	0	Gabarap
Gnai2	0.000751902	0.334959	0.668	0.679	1	0	Gnai2
Hsp90b1	0.00108445	0.299138	0.554	0.544	1	0	Hsp90b1
Man2b1	0.00114687	0.442546	0.437	0.412	1	0	Man2b1
Wsb1	0.00149524	0.559259	0.325	0.294	1	0	Wsb1
Rabac1	0.00166103	0.63221	0.301	0.264	1	0	Rabac1
Vsir	0.00263138	0.458894	0.266	0.221	1	0	Vsir
Clec4a2	0.00282918	0.481846	0.273	0.23	1	0	Clec4a2
mt-Nd5	0.00306901	0.289954	0.601	0.6	1	0	mt-Nd5
Tuba1b	0.00311818	0.483626	0.396	0.367	1	0	Tuba1b
Atf4	0.00465263	0.459969	0.378	0.356	1	0	Atf4
Tmbim6	0.0050057	0.429452	0.471	0.457	1	0	Tmbim6
Mef2a	0.00543397	0.47334	0.282	0.247	1	0	Mef2a
S100a13	0.00586312	0.549365	0.293	0.255	1	0	S100a13
Tmed10	0.00594073	0.398878	0.375	0.347	1	0	Tmed10
Pnp	0.00751085	0.646922	0.254	0.224	1	0	Pnp
Rab5c	0.007824	0.576043	0.266	0.231	1	0	Rab5c
Prcp	0.008688	0.396431	0.314	0.279	1	0	Prcp
Canx	0.00887375	0.423062	0.414	0.407	1	0	Canx
Bsg	0.00926914	0.41473	0.345	0.318	1	0	Bsg
Rab14	0.00926914	0.507226	0.324	0.293	1	0	Rab14
Pf41	4.56e-210	1.82784	0.962	0.414	1.69e-205	1_Mac-E Mrc1+	Pf4
C1qc1	2.06e-157	1.35101	0.978	0.502	7.61e-153	1_Mac-E Mrc1+	C1qc
2001-06-01	7.15e-147	1.59416	0.927	0.567	2.65e-142	1_Mac-E Mrc1+	Jun
C1qb1	8.66e-137	1.20536	0.98	0.53	3.2e-132	1_Mac-E Mrc1+	C1qb
Ccl21	1.23e-134	1.84496	0.807	0.39	4.56e-130	1_Mac-E Mrc1+	Ccl2
Mmp91	9.98e-129	1.89825	0.656	0.218	3.69e-124	1_Mac-E Mrc1+	Mmp9
Ccl71	1.04e-127	1.95097	0.718	0.28	3.86e-123	1_Mac-E Mrc1+	Ccl7
Cbr21	3.43e-127	1.53838	0.781	0.318	1.27e-122	1_Mac-E Mrc1+	Cbr2
Apoe1	3.74e-122	1.00669	0.997	0.626	1.38e-117	1_Mac-E Mrc1+	Apoe
Selenop1	3.56e-116	1.06279	0.966	0.576	1.32e-111	1_Mac-E Mrc1+	Selenop
Itm2b1	4.8e-114	0.965852	0.98	0.836	1.78e-109	1_Mac-E Mrc1+	Itm2b
C1qa1	2.1e-111	1.07938	0.956	0.497	7.76e-107	1_Mac-E Mrc1+	C1qa
Csf1r1	1.16e-107	1.2134	0.884	0.578	4.31e-103	1_Mac-E Mrc1+	Csf1r
Fos1	9.06e-107	1.16571	0.944	0.752	3.35e-102	1_Mac-E Mrc1+	Fos
Egr11	3.79e-106	1.13642	0.926	0.654	1.4e-101	1_Mac-E Mrc1+	Egr1
Ccl12	8.86e-106	2.31206	0.449	0.115	3.28e-101	1_Mac-E Mrc1+	Ccl12
Fosb1	9.66e-100	1.21311	0.887	0.634	3.57e-95	1_Mac-E Mrc1+	Fosb
Mrc11	3.97e-93	1.0799	0.854	0.452	1.47e-88	1_Mac-E Mrc1+	Mrc1
Ftl11	3.25e-91	0.646471	0.999	0.977	1.2e-86	1_Mac-E Mrc1+	Ftl1
mt-Atp8	5.04e-86	0.980302	0.896	0.689	1.87e-81	1_Mac-E Mrc1+	mt-Atp8
Dab21	4.36e-79	1.28537	0.724	0.374	1.61e-74	1_Mac-E Mrc1+	Dab2
Stab11	1.03e-77	1.53801	0.572	0.236	3.81e-73	1_Mac-E Mrc1+	Stab1
Folr21	1.53e-76	0.821552	0.751	0.321	5.64e-72	1_Mac-E Mrc1+	Folr2
Klf21	3.04e-74	1.22106	0.806	0.556	1.12e-69	1_Mac-E Mrc1+	Klf2
Ctsc1	5.79e-74	1.08415	0.82	0.585	2.14e-69	1_Mac-E Mrc1+	Ctsc
Maf1	1.18e-71	1.11521	0.704	0.352	4.38e-67	1_Mac-E Mrc1+	Maf
Dusp11	3.55e-71	0.881677	0.932	0.818	1.31e-66	1_Mac-E Mrc1+	Dusp1
Ctsb1	2.4e-69	0.733957	0.936	0.707	8.86e-65	1_Mac-E Mrc1+	Ctsb
Jund1	2.14e-68	0.859936	0.922	0.789	7.92e-64	1_Mac-E Mrc1+	Jund
Klf61	6.11e-67	1.01865	0.851	0.664	2.26e-62	1_Mac-E Mrc1+	Klf6
mt-Nd4l	6.66e-67	0.893452	0.913	0.75	2.46e-62	1_Mac-E Mrc1+	mt-Nd4l
Igfbp41	4.72e-66	1.17461	0.626	0.294	1.75e-61	1_Mac-E Mrc1+	Igfbp4
Atf31	1.52e-58	1.01953	0.847	0.658	5.64e-54	1_Mac-E Mrc1+	Atf3
Ier31	5.72e-57	1.10992	0.76	0.524	2.12e-52	1_Mac-E Mrc1+	Ier3
Zfp361	6.97e-57	0.723952	0.932	0.844	2.58e-52	1_Mac-E Mrc1+	Zfp36
Marcksl11	1.5e-56	0.774653	0.893	0.7	5.53e-52	1_Mac-E Mrc1+	Marcksl1
mt-Co11	1.47e-55	0.455816	0.996	0.978	5.42e-51	1_Mac-E Mrc1+	mt-Co1
F13a11	3.64e-55	0.767538	0.764	0.413	1.35e-50	1_Mac-E Mrc1+	F13a1
Fcrls1	7.75e-54	1.36673	0.518	0.252	2.87e-49	1_Mac-E Mrc1+	Fcrls
Blvrb1	1e-51	1.42398	0.537	0.288	3.71e-47	1_Mac-E Mrc1+	Blvrb
Lyz2	2.49e-50	0.385003	0.983	0.874	9.2e-46	1_Mac-E Mrc1+	Lyz2
mt-Cytb	3.67e-49	0.498728	0.982	0.911	1.36e-44	1_Mac-E Mrc1+	mt-Cytb
Klf41	4.59e-48	0.91303	0.738	0.517	1.7e-43	1_Mac-E Mrc1+	Klf4
Gas61	1.31e-47	0.928312	0.549	0.257	4.86e-43	1_Mac-E Mrc1+	Gas6
Wwp11	8.53e-47	1.18698	0.511	0.255	3.16e-42	1_Mac-E Mrc1+	Wwp1
Grn1	2.01e-45	0.839865	0.744	0.545	7.42e-41	1_Mac-E Mrc1+	Grn
Pla2g2d	4.73e-44	2.01315	0.256	0.078	1.75e-39	1_Mac-E Mrc1+	Pla2g2d
H3f3b	8.84e-44	0.687083	0.936	0.874	3.27e-39	1_Mac-E Mrc1+	H3f3b
mt-Co2	4.65e-43	0.405506	0.99	0.963	1.72e-38	1_Mac-E Mrc1+	mt-Co2
Igf11	5.85e-43	1.28277	0.416	0.185	2.16e-38	1_Mac-E Mrc1+	Igf1
Cd1631	3.52e-42	1.16959	0.459	0.219	1.3e-37	1_Mac-E Mrc1+	Cd163
C5ar11	5.82e-42	1.11531	0.581	0.363	2.15e-37	1_Mac-E Mrc1+	C5ar1
Clta1	7.25e-42	0.857284	0.773	0.651	2.68e-37	1_Mac-E Mrc1+	Clta
Cd631	5.82e-41	0.968161	0.572	0.322	2.15e-36	1_Mac-E Mrc1+	Cd63
Cltc1	4.04e-40	0.932428	0.649	0.448	1.49e-35	1_Mac-E Mrc1+	Cltc
Ehd41	5.58e-40	1.16822	0.572	0.367	2.06e-35	1_Mac-E Mrc1+	Ehd4
mt-Co3	1.31e-39	0.349518	0.992	0.97	4.84e-35	1_Mac-E Mrc1+	mt-Co3
Hpgd1	1.08e-38	1.6728	0.361	0.166	4.01e-34	1_Mac-E Mrc1+	Hpgd
Ccl241	2.82e-37	0.978679	0.489	0.25	1.04e-32	1_Mac-E Mrc1+	Ccl24
Rhob1	2.96e-37	1.10105	0.489	0.268	1.09e-32	1_Mac-E Mrc1+	Rhob
Lgmn1	1.55e-35	0.740788	0.694	0.479	5.72e-31	1_Mac-E Mrc1+	Lgmn
Cd811	1.15e-34	1.09477	0.525	0.326	4.26e-30	1_Mac-E Mrc1+	Cd81
Tmem176b	1.24e-34	0.853736	0.739	0.583	4.6e-30	1_Mac-E Mrc1+	Tmem176b
Fcgrt1	7.68e-33	0.730646	0.621	0.405	2.84e-28	1_Mac-E Mrc1+	Fcgrt
Clec4n	5.44e-32	1.83935	0.259	0.106	2.01e-27	1_Mac-E Mrc1+	Clec4n
Ier21	9.96e-32	0.765198	0.769	0.667	3.68e-27	1_Mac-E Mrc1+	Ier2
Fcgr31	2.73e-31	1.12846	0.523	0.349	1.01e-26	1_Mac-E Mrc1+	Fcgr3
Ltc4s1	3.8e-31	0.995305	0.445	0.239	1.41e-26	1_Mac-E Mrc1+	Ltc4s
Adgre11	7.05e-31	1.07656	0.512	0.332	2.61e-26	1_Mac-E Mrc1+	Adgre1
Ms4a7	1.17e-30	1.02014	0.432	0.233	4.34e-26	1_Mac-E Mrc1+	Ms4a7
Cfp1	3.83e-30	0.904993	0.609	0.429	1.42e-25	1_Mac-E Mrc1+	Cfp
Ubb1	5.31e-30	0.653767	0.871	0.808	1.96e-25	1_Mac-E Mrc1+	Ubb
Glul1	6.84e-30	0.919858	0.523	0.33	2.53e-25	1_Mac-E Mrc1+	Glul
Mt11	1.51e-28	0.433188	0.864	0.668	5.57e-24	1_Mac-E Mrc1+	Mt1
Zfp36l11	1.45e-27	0.835644	0.681	0.545	5.35e-23	1_Mac-E Mrc1+	Zfp36l1
Serinc31	5.58e-27	0.633294	0.691	0.534	2.06e-22	1_Mac-E Mrc1+	Serinc3
Ly6e1	6.52e-27	0.596613	0.767	0.599	2.41e-22	1_Mac-E Mrc1+	Ly6e
Smagp	1.04e-26	1.56003	0.258	0.113	3.85e-22	1_Mac-E Mrc1+	Smagp
mt-Nd21	1.1e-26	0.501718	0.889	0.823	4.07e-22	1_Mac-E Mrc1+	mt-Nd2
Junb1	4.27e-26	0.388073	0.967	0.93	1.58e-21	1_Mac-E Mrc1+	Junb
Cd93	7.35e-26	1.44889	0.286	0.136	2.72e-21	1_Mac-E Mrc1+	Cd93
C3ar11	1.05e-25	1.12752	0.396	0.225	3.87e-21	1_Mac-E Mrc1+	C3ar1
Ptpn181	2.23e-25	0.72825	0.686	0.57	8.24e-21	1_Mac-E Mrc1+	Ptpn18
Ccl81	3.78e-25	0.998876	0.342	0.17	1.4e-20	1_Mac-E Mrc1+	Ccl8
Fcer1g	9.51e-25	0.412621	0.947	0.877	3.52e-20	1_Mac-E Mrc1+	Fcer1g
mt-Nd51	1.19e-23	0.756815	0.679	0.579	4.42e-19	1_Mac-E Mrc1+	mt-Nd5
Cfh1	1.64e-23	0.685409	0.512	0.32	6.06e-19	1_Mac-E Mrc1+	Cfh
Egr21	1.79e-23	1.15112	0.351	0.194	6.62e-19	1_Mac-E Mrc1+	Egr2
Rgs101	1.95e-23	0.887729	0.531	0.383	7.21e-19	1_Mac-E Mrc1+	Rgs10
Timp21	2.42e-23	0.659164	0.537	0.35	8.95e-19	1_Mac-E Mrc1+	Timp2
Unc93b11	3.12e-23	0.662531	0.686	0.584	1.16e-18	1_Mac-E Mrc1+	Unc93b1
Nfkbiz1	2.43e-22	0.580688	0.831	0.745	8.98e-18	1_Mac-E Mrc1+	Nfkbiz
Gm26532	2.52e-22	1.44635	0.299	0.161	9.31e-18	1_Mac-E Mrc1+	Gm26532
Btg21	2.57e-22	0.560848	0.812	0.763	9.5e-18	1_Mac-E Mrc1+	Btg2
Lyve11	3.8e-22	0.651908	0.368	0.191	1.41e-17	1_Mac-E Mrc1+	Lyve1
Adrb2	1.18e-21	1.30649	0.296	0.157	4.37e-17	1_Mac-E Mrc1+	Adrb2
mt-Nd1	1.42e-21	0.348841	0.922	0.875	5.24e-17	1_Mac-E Mrc1+	mt-Nd1
Lamp11	1.14e-20	0.609904	0.709	0.599	4.2e-16	1_Mac-E Mrc1+	Lamp1
Tgfbr21	1.58e-20	1.03566	0.39	0.243	5.83e-16	1_Mac-E Mrc1+	Tgfbr2
Nrp11	2.84e-20	0.971798	0.344	0.195	1.05e-15	1_Mac-E Mrc1+	Nrp1
Mgl21	6.14e-20	0.69471	0.549	0.38	2.27e-15	1_Mac-E Mrc1+	Mgl2
Gm42418	1.34e-19	0.377968	0.914	0.73	4.95e-15	1_Mac-E Mrc1+	Gm42418
Neat11	9.04e-19	0.556388	0.64	0.508	3.34e-14	1_Mac-E Mrc1+	Neat1
Snx21	6.81e-17	0.973636	0.375	0.25	2.52e-12	1_Mac-E Mrc1+	Snx2
Cited2	8.28e-17	1.07015	0.382	0.261	3.06e-12	1_Mac-E Mrc1+	Cited2
Lrp61	8.42e-17	1.04373	0.271	0.148	3.11e-12	1_Mac-E Mrc1+	Lrp6
Zfp36l21	2.17e-16	0.724165	0.528	0.41	8.01e-12	1_Mac-E Mrc1+	Zfp36l2
Hexa1	2.29e-16	0.740269	0.563	0.465	8.45e-12	1_Mac-E Mrc1+	Hexa
Stard81	2.57e-16	0.923296	0.292	0.166	9.49e-12	1_Mac-E Mrc1+	Stard8
Aif1	3.66e-16	0.870653	0.435	0.319	1.35e-11	1_Mac-E Mrc1+	Aif1
Pltp1	8.06e-16	0.340257	0.682	0.516	2.98e-11	1_Mac-E Mrc1+	Pltp
Txnip1	1.69e-15	0.966538	0.312	0.19	6.25e-11	1_Mac-E Mrc1+	Txnip
Zcchc61	2.02e-15	1.09083	0.27	0.156	7.48e-11	1_Mac-E Mrc1+	Zcchc6
mt-Nd41	2.59e-15	0.304569	0.868	0.805	9.6e-11	1_Mac-E Mrc1+	mt-Nd4
Ubc1	2.9e-15	0.529946	0.701	0.632	1.07e-10	1_Mac-E Mrc1+	Ubc
Lmo21	1e-14	1.14193	0.274	0.164	3.71e-10	1_Mac-E Mrc1+	Lmo2
Snx6	1.6e-14	1.23539	0.267	0.16	5.92e-10	1_Mac-E Mrc1+	Snx6
Fcgr2b1	3.65e-13	0.778678	0.452	0.342	1.35e-08	1_Mac-E Mrc1+	Fcgr2b
Nenf	5.12e-12	1.03193	0.283	0.183	1.9e-07	1_Mac-E Mrc1+	Nenf
Ap1b11	6.02e-12	0.991344	0.267	0.169	2.23e-07	1_Mac-E Mrc1+	Ap1b1
Mafb1	6.93e-12	0.317044	0.578	0.447	2.56e-07	1_Mac-E Mrc1+	Mafb
P2ry6	7.05e-12	1.19806	0.269	0.173	2.61e-07	1_Mac-E Mrc1+	P2ry6
Rnaset2b	1.26e-11	0.993438	0.271	0.174	4.68e-07	1_Mac-E Mrc1+	Rnaset2b
Mef2c1	3.23e-11	0.804503	0.381	0.286	1.2e-06	1_Mac-E Mrc1+	Mef2c
Trf1	1.46e-10	0.594544	0.501	0.426	5.38e-06	1_Mac-E Mrc1+	Trf
Clec10a1	2.41e-10	0.262224	0.538	0.391	8.91e-06	1_Mac-E Mrc1+	Clec10a
App1	2.54e-10	0.657374	0.524	0.473	9.39e-06	1_Mac-E Mrc1+	App
Ccl3	4.44e-10	0.647518	0.305	0.208	1.64e-05	1_Mac-E Mrc1+	Ccl3
Nisch1	5.68e-10	1.08732	0.256	0.17	2.1e-05	1_Mac-E Mrc1+	Nisch
Lars2	1.1e-09	0.374793	0.678	0.591	4.07e-05	1_Mac-E Mrc1+	Lars2
Ighm1	1.56e-09	0.460415	0.373	0.276	5.78e-05	1_Mac-E Mrc1+	Ighm
Gabarap1	1.56e-09	0.39319	0.682	0.659	5.79e-05	1_Mac-E Mrc1+	Gabarap
Hacd41	1.61e-09	0.783629	0.283	0.191	5.96e-05	1_Mac-E Mrc1+	Hacd4
Snx51	2.57e-09	0.672781	0.456	0.383	9.52e-05	1_Mac-E Mrc1+	Snx5
Serpinb6a1	3.09e-09	0.640545	0.287	0.193	0.000114307	1_Mac-E Mrc1+	Serpinb6a
Ctsa1	5.85e-09	0.675548	0.476	0.42	0.000216441	1_Mac-E Mrc1+	Ctsa
Snx31	9.11e-09	0.638535	0.489	0.433	0.000336907	1_Mac-E Mrc1+	Snx3
Bri31	1.11e-08	0.472068	0.588	0.553	0.000409243	1_Mac-E Mrc1+	Bri3
Pmp221	1.6e-08	0.564949	0.295	0.204	0.000592753	1_Mac-E Mrc1+	Pmp22
Gng5	1.67e-08	0.409566	0.695	0.681	0.000618613	1_Mac-E Mrc1+	Gng5
Rgl11	2.63e-08	0.768779	0.271	0.19	0.000972437	1_Mac-E Mrc1+	Rgl1
Calm21	4.72e-08	0.534026	0.522	0.487	0.00174753	1_Mac-E Mrc1+	Calm2
Fxyd21	5.99e-08	0.49061	0.258	0.171	0.00221411	1_Mac-E Mrc1+	Fxyd2
Mtss11	1.2e-07	0.685001	0.292	0.215	0.0044558	1_Mac-E Mrc1+	Mtss1
Ddx51	1.86e-07	0.30574	0.748	0.726	0.00689871	1_Mac-E Mrc1+	Ddx5
Ypel3	3.18e-07	0.801696	0.327	0.259	0.0117593	1_Mac-E Mrc1+	Ypel3
Srrm2	1.46e-06	0.553891	0.537	0.528	0.0541448	1	Srrm2
Ninj11	1.66e-06	0.309921	0.519	0.445	0.0615236	1	Ninj1
Tpp11	1.81e-06	0.788586	0.267	0.203	0.0670771	1	Tpp1
Sdc4	2.4e-06	0.411715	0.366	0.289	0.0886344	1	Sdc4
Vsir1	2.5e-06	0.768523	0.284	0.218	0.0923778	1	Vsir
Tgfbi1	2.59e-06	0.428598	0.48	0.422	0.0959689	1	Tgfbi
Abca11	3.61e-06	0.526842	0.335	0.27	0.133536	1	Abca1
Ifi2071	4.82e-06	0.635636	0.37	0.312	0.178201	1	Ifi207
Cd681	6.66e-06	0.536412	0.475	0.442	0.246521	1	Cd68
Dhrs31	6.83e-06	0.683964	0.292	0.228	0.252797	1	Dhrs3
Itsn11	8.46e-06	0.670961	0.27	0.207	0.312803	1	Itsn1
Anapc11	1.1e-05	0.730503	0.278	0.219	0.405722	1	Anapc11
Lgals11	1.19e-05	0.447898	0.467	0.426	0.438382	1	Lgals1
Ap2a21	1.42e-05	0.662949	0.299	0.237	0.525476	1	Ap2a2
Atp6v0b1	1.52e-05	0.447478	0.546	0.537	0.563724	1	Atp6v0b
Tmem176a	1.74e-05	0.443508	0.485	0.442	0.644206	1	Tmem176a
Nfkbid	2.34e-05	0.767778	0.391	0.356	0.86629	1	Nfkbid
Man2b11	2.87e-05	0.489264	0.446	0.411	1	1	Man2b1
Cebpd1	5.79e-05	0.589906	0.28	0.224	1	1	Cebpd
Rnaset2a	7.64e-05	0.708588	0.379	0.354	1	1	Rnaset2a
Clec4a21	8.32e-05	0.696322	0.278	0.23	1	1	Clec4a2
Frmd4b1	9.33e-05	0.504692	0.258	0.2	1	1	Frmd4b
Eps151	9.92e-05	0.564537	0.287	0.236	1	1	Eps15
Ctsl1	0.00010344	0.461177	0.348	0.297	1	1	Ctsl
Lst1	0.000110633	0.383321	0.422	0.368	1	1	Lst1
Fkbp1a1	0.000137536	0.680448	0.308	0.264	1	1	Fkbp1a
Bst2	0.00015893	0.503509	0.34	0.297	1	1	Bst2
Mrfap11	0.000161574	0.564258	0.359	0.32	1	1	Mrfap1
Atp6v0c	0.000211777	0.301966	0.57	0.535	1	1	Atp6v0c
Kctd121	0.000276945	0.319383	0.602	0.598	1	1	Kctd12
Slc9a91	0.00032952	0.563632	0.265	0.218	1	1	Slc9a9
Myo5a1	0.00050126	0.649808	0.259	0.213	1	1	Myo5a
Ddx3x1	0.000552343	0.469697	0.422	0.397	1	1	Ddx3x
Atpif1	0.000784953	0.417974	0.421	0.393	1	1	Atpif1
Cyb5a	0.00103161	0.748864	0.272	0.238	1	1	Cyb5a
Tcf41	0.001475	0.466737	0.291	0.249	1	1	Tcf4
Ralbp11	0.00183812	0.606484	0.265	0.227	1	1	Ralbp1
Pnrc1	0.00195691	0.354482	0.503	0.507	1	1	Pnrc1
Atp2b11	0.00220323	0.411421	0.493	0.489	1	1	Atp2b1
Clec4a11	0.00243326	0.541538	0.279	0.241	1	1	Clec4a1
Ppp1r10	0.00289197	0.906816	0.257	0.231	1	1	Ppp1r10
Ier5	0.00349277	0.379424	0.498	0.507	1	1	Ier5
Lamtor2	0.00397367	0.693464	0.289	0.265	1	1	Lamtor2
Ftl1-ps1	0.00466067	0.611105	0.288	0.263	1	1	Ftl1-ps1
Rab141	0.00565654	0.560463	0.316	0.297	1	1	Rab14
Creg11	0.00576399	0.470619	0.353	0.333	1	1	Creg1
Lamp21	0.00585691	0.387141	0.382	0.363	1	1	Lamp2
Akr1a11	0.00774143	0.365141	0.459	0.47	1	1	Akr1a1
Tmem256	0.00781853	0.550276	0.293	0.27	1	1	Tmem256
Lamtor4	0.00947764	0.467	0.267	0.238	1	1	Lamtor4
Cd209a	5.13e-227	3.06051	0.683	0.121	1.9e-222	2_DC Cd209a+	Cd209a
Tmsb10	5.35e-208	2.11617	0.936	0.418	1.98e-203	2_DC Cd209a+	Tmsb10
Rpsa	3.66e-180	1.304	0.977	0.845	1.35e-175	2_DC Cd209a+	Rpsa
Lsp1	1.69e-169	2.10421	0.797	0.282	6.24e-165	2_DC Cd209a+	Lsp1
Cd74	1.8e-161	1.38902	0.956	0.847	6.67e-157	2_DC Cd209a+	Cd74
Rplp0	4.12e-159	1.33956	0.941	0.802	1.52e-154	2_DC Cd209a+	Rplp0
H2-Ab1	1.47e-156	1.46857	0.933	0.666	5.43e-152	2_DC Cd209a+	H2-Ab1
Napsa	2.17e-155	2.73958	0.583	0.135	8.01e-151	2_DC Cd209a+	Napsa
H2-Eb1	5.24e-149	1.52793	0.923	0.62	1.94e-144	2_DC Cd209a+	H2-Eb1
Rpl13	2.11e-145	1.04989	0.975	0.945	7.81e-141	2_DC Cd209a+	Rpl13
H2afy	6.25e-145	2.3219	0.58	0.128	2.31e-140	2_DC Cd209a+	H2afy
H2-Oa	2.18e-143	5.14946	0.264	0.01	8.06e-139	2_DC Cd209a+	H2-Oa
Tnip3	7.91e-143	2.41577	0.608	0.157	2.93e-138	2_DC Cd209a+	Tnip3
H2-DMb2	2.17e-138	3.39152	0.386	0.05	8.01e-134	2_DC Cd209a+	H2-DMb2
H2-Aa	3.93e-135	1.3149	0.93	0.7	1.45e-130	2_DC Cd209a+	H2-Aa
Rps16	1.74e-133	0.983818	0.958	0.94	6.44e-129	2_DC Cd209a+	Rps16
Rps24	1.08e-132	0.940289	0.959	0.96	3.98e-128	2_DC Cd209a+	Rps24
Cd52	3.73e-132	1.49418	0.886	0.477	1.38e-127	2_DC Cd209a+	Cd52
Cd209c	4.34e-130	4.66584	0.258	0.013	1.6e-125	2_DC Cd209a+	Cd209c
Rps11	1.61e-129	1.00778	0.953	0.928	5.96e-125	2_DC Cd209a+	Rps11
Rps7	1.66e-128	1.16683	0.934	0.858	6.12e-124	2_DC Cd209a+	Rps7
Rps5	1.49e-121	1.04269	0.95	0.902	5.52e-117	2_DC Cd209a+	Rps5
Rps4x	4.52e-120	0.972496	0.959	0.92	1.67e-115	2_DC Cd209a+	Rps4x
Rpl18a	5.15e-118	0.977613	0.961	0.913	1.91e-113	2_DC Cd209a+	Rpl18a
Rpl18	7.96e-114	1.07582	0.941	0.84	2.94e-109	2_DC Cd209a+	Rpl18
Gm2a	4.24e-113	1.91131	0.705	0.307	1.57e-108	2_DC Cd209a+	Gm2a
Rpl19	7.5e-113	0.961114	0.947	0.887	2.78e-108	2_DC Cd209a+	Rpl19
Rpl28	2.76e-112	0.941549	0.942	0.884	1.02e-107	2_DC Cd209a+	Rpl28
Rps3a1	4.19e-112	0.886178	0.961	0.918	1.55e-107	2_DC Cd209a+	Rps3a1
Plbd1	1.04e-111	2.02622	0.655	0.252	3.86e-107	2_DC Cd209a+	Plbd1
Olfm1	4.92e-104	2.60113	0.392	0.076	1.82e-99	2_DC Cd209a+	Olfm1
Itgb7	2.05e-103	3.05749	0.325	0.049	7.58e-99	2_DC Cd209a+	Itgb7
Uba52	1.02e-100	1.06732	0.92	0.837	3.77e-96	2_DC Cd209a+	Uba52
Rpl32	5.6e-100	0.898075	0.95	0.89	2.07e-95	2_DC Cd209a+	Rpl32
Rps19	1.09e-99	0.924784	0.944	0.876	4.02e-95	2_DC Cd209a+	Rps19
Rps10	4.98e-99	0.869035	0.941	0.913	1.84e-94	2_DC Cd209a+	Rps10
Cbfa2t3	5.85e-99	2.17907	0.491	0.132	2.16e-94	2_DC Cd209a+	Cbfa2t3
S100a6	5.21e-95	1.09526	0.906	0.606	1.93e-90	2_DC Cd209a+	S100a6
Rps15a	1.78e-94	0.870856	0.931	0.887	6.6e-90	2_DC Cd209a+	Rps15a
Rpl8	3.8e-94	0.954331	0.92	0.827	1.4e-89	2_DC Cd209a+	Rpl8
Fau	9.13e-94	0.678884	0.977	0.98	3.38e-89	2_DC Cd209a+	Fau
Bhlhe40	1.63e-91	2.31177	0.475	0.143	6.02e-87	2_DC Cd209a+	Bhlhe40
Rps26	5.44e-91	0.79069	0.958	0.897	2.01e-86	2_DC Cd209a+	Rps26
Rpl14	2.36e-90	1.15761	0.859	0.656	8.72e-86	2_DC Cd209a+	Rpl14
H2-DMb1	2.36e-90	1.65517	0.678	0.288	8.72e-86	2_DC Cd209a+	H2-DMb1
Eef1a1	5.7e-86	0.703949	0.966	0.946	2.11e-81	2_DC Cd209a+	Eef1a1
Rps8	8.54e-86	0.689321	0.977	0.963	3.16e-81	2_DC Cd209a+	Rps8
Crip1	5.55e-85	0.97117	0.938	0.724	2.05e-80	2_DC Cd209a+	Crip1
Slamf7	1.44e-83	2.75844	0.333	0.069	5.33e-79	2_DC Cd209a+	Slamf7
H2-DMa	2.07e-83	1.33055	0.761	0.392	7.65e-79	2_DC Cd209a+	H2-DMa
Tmsb4x	4.38e-81	0.560168	0.992	0.996	1.62e-76	2_DC Cd209a+	Tmsb4x
Gng10	2.48e-78	2.26958	0.481	0.175	9.18e-74	2_DC Cd209a+	Gng10
Fxyd5	4.07e-77	1.27873	0.752	0.407	1.51e-72	2_DC Cd209a+	Fxyd5
Bri3bp	1.35e-75	2.40564	0.297	0.057	5e-71	2_DC Cd209a+	Bri3bp
Rpl26	2.12e-75	0.825619	0.919	0.819	7.83e-71	2_DC Cd209a+	Rpl26
Rpl9-ps6	3.9e-73	1.04332	0.864	0.667	1.44e-68	2_DC Cd209a+	Rpl9-ps6
Rpl15	1.66e-71	0.893927	0.902	0.756	6.12e-67	2_DC Cd209a+	Rpl15
Rpl11	2.22e-71	0.77431	0.927	0.865	8.21e-67	2_DC Cd209a+	Rpl11
Rps20	1.28e-70	0.685809	0.955	0.929	4.73e-66	2_DC Cd209a+	Rps20
Cytip	1.49e-69	1.61801	0.53	0.199	5.5e-65	2_DC Cd209a+	Cytip
Rps27a	2.3e-68	0.696943	0.947	0.899	8.52e-64	2_DC Cd209a+	Rps27a
Rpl29	2.47e-68	1.08061	0.845	0.651	9.13e-64	2_DC Cd209a+	Rpl29
Actg1	3.93e-68	0.732784	0.959	0.909	1.45e-63	2_DC Cd209a+	Actg1
Rps2	7.43e-68	0.843473	0.909	0.863	2.75e-63	2_DC Cd209a+	Rps2
Rpl35	1.74e-67	0.850696	0.919	0.837	6.44e-63	2_DC Cd209a+	Rpl35
S100a11	1.13e-66	1.43954	0.584	0.274	4.17e-62	2_DC Cd209a+	S100a11
Rps3	1.5e-66	0.813713	0.911	0.833	5.56e-62	2_DC Cd209a+	Rps3
Rps18	6.84e-66	0.80478	0.916	0.789	2.53e-61	2_DC Cd209a+	Rps18
Coro1a	1.98e-65	1.11849	0.747	0.433	7.33e-61	2_DC Cd209a+	Coro1a
Syngr2	8.87e-65	1.75074	0.528	0.23	3.28e-60	2_DC Cd209a+	Syngr2
Rpl10a	1.72e-64	0.817704	0.9	0.779	6.36e-60	2_DC Cd209a+	Rpl10a
Rpl23	1.03e-63	0.606426	0.961	0.956	3.81e-59	2_DC Cd209a+	Rpl23
Rps6	3.04e-63	0.989433	0.839	0.67	1.13e-58	2_DC Cd209a+	Rps6
Ccnd2	4.55e-63	2.03274	0.388	0.125	1.68e-58	2_DC Cd209a+	Ccnd2
Rps14	7.18e-62	0.643905	0.944	0.897	2.66e-57	2_DC Cd209a+	Rps14
Avpi1	2.19e-61	2.63842	0.283	0.067	8.08e-57	2_DC Cd209a+	Avpi1
Cnn2	3.08e-61	1.69533	0.442	0.155	1.14e-56	2_DC Cd209a+	Cnn2
Ccnd1	7.78e-61	1.60743	0.391	0.119	2.88e-56	2_DC Cd209a+	Ccnd1
H2afz	8.89e-61	1.11491	0.727	0.399	3.29e-56	2_DC Cd209a+	H2afz
Rpl6	1.81e-60	0.754043	0.908	0.823	6.68e-56	2_DC Cd209a+	Rpl6
Rpl34	2.7e-60	0.643057	0.928	0.897	9.98e-56	2_DC Cd209a+	Rpl34
Rpl27	2.93e-59	0.845304	0.878	0.741	1.08e-54	2_DC Cd209a+	Rpl27
Rpl39	3.67e-59	0.742355	0.93	0.839	1.36e-54	2_DC Cd209a+	Rpl39
Rplp2	4.55e-59	0.663925	0.95	0.883	1.68e-54	2_DC Cd209a+	Rplp2
Actb	4.16e-58	0.517147	0.995	0.99	1.54e-53	2_DC Cd209a+	Actb
Rack1	1.09e-57	0.832803	0.872	0.707	4.02e-53	2_DC Cd209a+	Rack1
Rps9	3.27e-57	0.555565	0.956	0.949	1.21e-52	2_DC Cd209a+	Rps9
Etv3	5.46e-57	1.65147	0.489	0.207	2.02e-52	2_DC Cd209a+	Etv3
Nr4a2	1.68e-56	1.54741	0.389	0.129	6.2e-52	2_DC Cd209a+	Nr4a2
Ckb	1.56e-55	1.56751	0.527	0.243	5.78e-51	2_DC Cd209a+	Ckb
Rpl30	4.51e-53	0.599845	0.942	0.919	1.67e-48	2_DC Cd209a+	Rpl30
Gpr132	1.46e-52	1.70897	0.472	0.209	5.39e-48	2_DC Cd209a+	Gpr132
Ccr2	4.7e-52	1.16584	0.456	0.172	1.74e-47	2_DC Cd209a+	Ccr2
S100a10	6.45e-52	1.08703	0.667	0.365	2.38e-47	2_DC Cd209a+	S100a10
Gm10076	9.91e-52	0.722281	0.9	0.782	3.66e-47	2_DC Cd209a+	Gm10076
Tnfsf9	2.19e-51	1.80238	0.383	0.139	8.09e-47	2_DC Cd209a+	Tnfsf9
Rps13	7.73e-51	0.753279	0.883	0.744	2.86e-46	2_DC Cd209a+	Rps13
Rpl36	7.75e-51	0.655079	0.938	0.848	2.87e-46	2_DC Cd209a+	Rpl36
Rpl10-ps3	9.1e-50	0.843611	0.83	0.666	3.37e-45	2_DC Cd209a+	Rpl10-ps3
Rpl22	1.63e-48	0.763711	0.884	0.761	6.02e-44	2_DC Cd209a+	Rpl22
Rpl12	9.3e-48	0.832081	0.825	0.647	3.44e-43	2_DC Cd209a+	Rpl12
Sh3bgrl3	5.09e-47	0.847451	0.828	0.666	1.88e-42	2_DC Cd209a+	Sh3bgrl3
Rpl13a	1.15e-46	0.752079	0.863	0.701	4.24e-42	2_DC Cd209a+	Rpl13a
Rpl7	4.56e-46	0.671407	0.872	0.779	1.69e-41	2_DC Cd209a+	Rpl7
Tpt1	2.94e-44	0.435149	0.978	0.98	1.09e-39	2_DC Cd209a+	Tpt1
Rpl24	5.83e-44	0.625134	0.9	0.796	2.16e-39	2_DC Cd209a+	Rpl24
Rpl36a	8.47e-44	0.778771	0.836	0.679	3.13e-39	2_DC Cd209a+	Rpl36a
Zyx	4.22e-43	1.26753	0.511	0.254	1.56e-38	2_DC Cd209a+	Zyx
Wdfy4	6.81e-43	2.01684	0.305	0.106	2.52e-38	2_DC Cd209a+	Wdfy4
Vim	8.61e-43	0.882853	0.816	0.608	3.19e-38	2_DC Cd209a+	Vim
S100a4	7.24e-42	1.19143	0.439	0.186	2.68e-37	2_DC Cd209a+	S100a4
Atox1	1.57e-41	0.881393	0.77	0.558	5.79e-37	2_DC Cd209a+	Atox1
Ramp1	2.13e-41	1.79791	0.28	0.089	7.87e-37	2_DC Cd209a+	Ramp1
Rpl3	2.19e-41	0.717989	0.856	0.724	8.11e-37	2_DC Cd209a+	Rpl3
Eef1b2	2.57e-41	0.85779	0.764	0.589	9.52e-37	2_DC Cd209a+	Eef1b2
Rpl37	4.04e-41	0.535279	0.945	0.899	1.49e-36	2_DC Cd209a+	Rpl37
Lgals3	5.51e-40	0.723221	0.669	0.395	2.04e-35	2_DC Cd209a+	Lgals3
Rpl4	8.41e-39	0.960064	0.706	0.532	3.11e-34	2_DC Cd209a+	Rpl4
Pfn1	1.1e-38	0.662148	0.878	0.78	4.07e-34	2_DC Cd209a+	Pfn1
Rpl5	1.37e-38	0.788241	0.795	0.632	5.08e-34	2_DC Cd209a+	Rpl5
Myh9	1.52e-38	1.15574	0.583	0.345	5.61e-34	2_DC Cd209a+	Myh9
Ptms	2.28e-38	1.21134	0.569	0.333	8.44e-34	2_DC Cd209a+	Ptms
Eif3f	5.79e-38	0.929575	0.694	0.493	2.14e-33	2_DC Cd209a+	Eif3f
Rpl7a	2.67e-37	0.686395	0.864	0.707	9.86e-33	2_DC Cd209a+	Rpl7a
Clec4b1	4.42e-36	1.56012	0.288	0.102	1.63e-31	2_DC Cd209a+	Clec4b1
Rps23	2.12e-35	0.501284	0.916	0.857	7.84e-31	2_DC Cd209a+	Rps23
Eef2	5.17e-33	0.740086	0.77	0.605	1.91e-28	2_DC Cd209a+	Eef2
Rps27	6.53e-33	0.523771	0.917	0.854	2.41e-28	2_DC Cd209a+	Rps27
Slamf9	1.52e-32	1.45322	0.33	0.139	5.6e-28	2_DC Cd209a+	Slamf9
Rpl27a	5.37e-32	0.512737	0.902	0.836	1.99e-27	2_DC Cd209a+	Rpl27a
Nr4a1	9.2e-32	0.74806	0.725	0.499	3.4e-27	2_DC Cd209a+	Nr4a1
Anxa2	2.22e-31	0.982854	0.495	0.274	8.22e-27	2_DC Cd209a+	Anxa2
Dennd4a	3.24e-31	1.22185	0.445	0.246	1.2e-26	2_DC Cd209a+	Dennd4a
Sec61b	7.79e-31	0.849577	0.673	0.452	2.88e-26	2_DC Cd209a+	Sec61b
Bcl2a1d	2.45e-30	1.10395	0.423	0.216	9.07e-26	2_DC Cd209a+	Bcl2a1d
Eif3k	3.13e-30	0.970283	0.583	0.375	1.16e-25	2_DC Cd209a+	Eif3k
Sub1	2.48e-29	0.994222	0.613	0.423	9.18e-25	2_DC Cd209a+	Sub1
Rps12	8.61e-29	0.375608	0.934	0.942	3.18e-24	2_DC Cd209a+	Rps12
Gsn	9.96e-29	1.42826	0.342	0.165	3.69e-24	2_DC Cd209a+	Gsn
Dusp5	2.52e-28	1.42867	0.366	0.185	9.33e-24	2_DC Cd209a+	Dusp5
Flna	3.59e-28	1.07104	0.473	0.267	1.33e-23	2_DC Cd209a+	Flna
Traf1	8.99e-28	1.00011	0.353	0.165	3.33e-23	2_DC Cd209a+	Traf1
Rpl23a	1.05e-27	0.632139	0.78	0.616	3.88e-23	2_DC Cd209a+	Rpl23a
Psmb8	4.3e-27	0.931264	0.505	0.299	1.59e-22	2_DC Cd209a+	Psmb8
Serf2	8.25e-27	0.488794	0.889	0.79	3.05e-22	2_DC Cd209a+	Serf2
Eno1	1.76e-26	0.781049	0.452	0.229	6.5e-22	2_DC Cd209a+	Eno1
Rpl37a	2.12e-26	0.365329	0.959	0.94	7.85e-22	2_DC Cd209a+	Rpl37a
Ywhah	3.21e-26	1.13103	0.414	0.228	1.19e-21	2_DC Cd209a+	Ywhah
Nme2	3.4e-26	0.733576	0.677	0.49	1.26e-21	2_DC Cd209a+	Nme2
Myo1g	1.9e-25	1.38077	0.333	0.165	7.04e-21	2_DC Cd209a+	Myo1g
Emb	3.81e-25	1.36353	0.316	0.151	1.41e-20	2_DC Cd209a+	Emb
Gapdh	1.07e-24	0.566738	0.752	0.596	3.97e-20	2_DC Cd209a+	Gapdh
Naca	1.84e-24	0.644388	0.725	0.588	6.79e-20	2_DC Cd209a+	Naca
Uqcc2	3.93e-24	1.33736	0.303	0.142	1.45e-19	2_DC Cd209a+	Uqcc2
Srgn	4.03e-24	0.292482	0.844	0.628	1.49e-19	2_DC Cd209a+	Srgn
Gm8186	9.5e-23	0.873385	0.305	0.135	3.52e-18	2_DC Cd209a+	Gm8186
Atp5e	1.43e-22	0.583642	0.772	0.615	5.28e-18	2_DC Cd209a+	Atp5e
Pde4b	1.51e-22	0.642279	0.65	0.43	5.59e-18	2_DC Cd209a+	Pde4b
Ndufa6	8.65e-22	0.803083	0.575	0.404	3.2e-17	2_DC Cd209a+	Ndufa6
Dapk1	1.02e-21	1.52961	0.259	0.119	3.79e-17	2_DC Cd209a+	Dapk1
Cst3	2.08e-21	0.543141	0.942	0.965	7.68e-17	2_DC Cd209a+	Cst3
Fam49b	2.73e-21	0.766129	0.35	0.169	1.01e-16	2_DC Cd209a+	Fam49b
Rpl36al	3.95e-21	0.573431	0.736	0.57	1.46e-16	2_DC Cd209a+	Rpl36al
Rpl21	6.13e-21	0.567332	0.769	0.629	2.27e-16	2_DC Cd209a+	Rpl21
Limd2	9.85e-21	1.06541	0.311	0.156	3.64e-16	2_DC Cd209a+	Limd2
Rps21	3.12e-20	0.39326	0.925	0.852	1.16e-15	2_DC Cd209a+	Rps21
Rps15	4.85e-19	0.522788	0.809	0.66	1.8e-14	2_DC Cd209a+	Rps15
Pabpc1	9.22e-19	0.583834	0.736	0.597	3.41e-14	2_DC Cd209a+	Pabpc1
Erh	1.08e-18	0.845773	0.289	0.137	3.99e-14	2_DC Cd209a+	Erh
Rps27l	3.73e-18	0.803783	0.502	0.34	1.38e-13	2_DC Cd209a+	Rps27l
Selplg	3.88e-18	0.850262	0.391	0.229	1.43e-13	2_DC Cd209a+	Selplg
Arpc2	1.7e-17	0.50637	0.789	0.681	6.29e-13	2_DC Cd209a+	Arpc2
Myl6	1.77e-17	0.459183	0.795	0.677	6.55e-13	2_DC Cd209a+	Myl6
Atp5o.1	3.35e-17	0.74284	0.266	0.124	1.24e-12	2_DC Cd209a+	Atp5o.1
Rps12-ps3	5.25e-17	0.822838	0.266	0.124	1.94e-12	2_DC Cd209a+	Rps12-ps3
Eif5a	7.53e-17	0.825074	0.492	0.35	2.79e-12	2_DC Cd209a+	Eif5a
Tep1	8.77e-17	0.968324	0.262	0.131	3.24e-12	2_DC Cd209a+	Tep1
Nol7	1.36e-16	0.885461	0.327	0.183	5.03e-12	2_DC Cd209a+	Nol7
Tnfaip3	2.34e-16	0.531968	0.57	0.391	8.65e-12	2_DC Cd209a+	Tnfaip3
Ssr4	2.4e-16	0.851816	0.498	0.361	8.88e-12	2_DC Cd209a+	Ssr4
Btf3	1.11e-15	0.566404	0.656	0.54	4.11e-11	2_DC Cd209a+	Btf3
Atp5f1	2.35e-15	0.602599	0.373	0.208	8.7e-11	2_DC Cd209a+	Atp5f1
Hfe	9.53e-15	1.01626	0.278	0.154	3.52e-10	2_DC Cd209a+	Hfe
Anp32b	1.05e-14	0.811075	0.378	0.239	3.88e-10	2_DC Cd209a+	Anp32b
Rpl38	1.14e-14	0.356266	0.884	0.783	4.2e-10	2_DC Cd209a+	Rpl38
Nfkbia	1.27e-14	0.285592	0.839	0.708	4.69e-10	2_DC Cd209a+	Nfkbia
Eef1g	1.72e-14	0.718774	0.459	0.325	6.35e-10	2_DC Cd209a+	Eef1g
Rbm3	1.81e-14	0.614085	0.594	0.459	6.69e-10	2_DC Cd209a+	Rbm3
Alox5ap	4.13e-14	0.377249	0.75	0.596	1.53e-09	2_DC Cd209a+	Alox5ap
Ppia	4.64e-14	0.315424	0.873	0.818	1.72e-09	2_DC Cd209a+	Ppia
Rac2	5.36e-14	0.704019	0.452	0.314	1.98e-09	2_DC Cd209a+	Rac2
Prelid1	5.98e-14	0.662787	0.381	0.236	2.21e-09	2_DC Cd209a+	Prelid1
Myl12b	6.19e-14	0.614115	0.516	0.372	2.29e-09	2_DC Cd209a+	Myl12b
Eif3i	7.93e-14	0.942497	0.316	0.193	2.93e-09	2_DC Cd209a+	Eif3i
Arhgdib	8.42e-14	0.559858	0.611	0.48	3.11e-09	2_DC Cd209a+	Arhgdib
Cd9	1.15e-13	0.798142	0.277	0.152	4.27e-09	2_DC Cd209a+	Cd9
Arhgap45	1.24e-13	0.751679	0.341	0.204	4.6e-09	2_DC Cd209a+	Arhgap45
H13	1.33e-13	0.950445	0.284	0.165	4.92e-09	2_DC Cd209a+	H13
Psap	1.55e-13	0.286411	0.916	0.875	5.73e-09	2_DC Cd209a+	Psap
Arf6	1.84e-13	0.786491	0.292	0.168	6.81e-09	2_DC Cd209a+	Arf6
Tkt	2.43e-13	0.817197	0.38	0.253	9e-09	2_DC Cd209a+	Tkt
Fmnl1	2.62e-13	0.687492	0.334	0.201	9.7e-09	2_DC Cd209a+	Fmnl1
Mrpl52	5.38e-13	0.743769	0.414	0.287	1.99e-08	2_DC Cd209a+	Mrpl52
Atp5h	5.87e-13	0.578975	0.594	0.471	2.17e-08	2_DC Cd209a+	Atp5h
Ccdc88a	7.5e-13	1.12496	0.286	0.177	2.77e-08	2_DC Cd209a+	Ccdc88a
Ikbkb	1.06e-12	1.14842	0.297	0.187	3.92e-08	2_DC Cd209a+	Ikbkb
Hsp90ab1	1.15e-12	0.346855	0.858	0.772	4.25e-08	2_DC Cd209a+	Hsp90ab1
Atp5d	1.25e-12	0.619227	0.495	0.368	4.62e-08	2_DC Cd209a+	Atp5d
Snrpe	1.75e-12	0.713758	0.403	0.275	6.46e-08	2_DC Cd209a+	Snrpe
Pim1	2.43e-12	0.380919	0.739	0.55	8.98e-08	2_DC Cd209a+	Pim1
Banf1	2.51e-12	0.959977	0.253	0.143	9.27e-08	2_DC Cd209a+	Banf1
Pgls	2.7e-12	0.716221	0.378	0.248	9.97e-08	2_DC Cd209a+	Pgls
H2afj	3.37e-12	0.374206	0.416	0.249	1.25e-07	2_DC Cd209a+	H2afj
Psme1	3.42e-12	0.640627	0.43	0.304	1.26e-07	2_DC Cd209a+	Psme1
Rps28	3.56e-12	0.275846	0.908	0.818	1.32e-07	2_DC Cd209a+	Rps28
Fbl	4.57e-12	1.11555	0.264	0.158	1.69e-07	2_DC Cd209a+	Fbl
Snrpg	6.18e-12	0.871203	0.388	0.279	2.29e-07	2_DC Cd209a+	Snrpg
Set	6.39e-12	0.887999	0.316	0.203	2.36e-07	2_DC Cd209a+	Set
AY036118	7.08e-12	0.815724	0.705	0.523	2.62e-07	2_DC Cd209a+	AY036118
Nr4a3	7.67e-12	1.38473	0.269	0.169	2.84e-07	2_DC Cd209a+	Nr4a3
Npm1	8.51e-12	0.560931	0.586	0.466	3.15e-07	2_DC Cd209a+	Npm1
Hnrnpa1	8.73e-12	0.780279	0.405	0.291	3.23e-07	2_DC Cd209a+	Hnrnpa1
Actr3	9.48e-12	0.56655	0.628	0.526	3.51e-07	2_DC Cd209a+	Actr3
Pmaip1	9.69e-12	1.55324	0.253	0.155	3.58e-07	2_DC Cd209a+	Pmaip1
Clic1	1e-11	0.537078	0.555	0.437	3.71e-07	2_DC Cd209a+	Clic1
Arpc1b	1.18e-11	0.355759	0.78	0.672	4.36e-07	2_DC Cd209a+	Arpc1b
Plec	1.63e-11	1.2078	0.25	0.151	6.03e-07	2_DC Cd209a+	Plec
Gpsm3	2.14e-11	0.793962	0.27	0.159	7.91e-07	2_DC Cd209a+	Gpsm3
Snrpf	2.82e-11	0.892046	0.344	0.235	1.04e-06	2_DC Cd209a+	Snrpf
Erp29	3.7e-11	0.500298	0.534	0.398	1.37e-06	2_DC Cd209a+	Erp29
Btg1	5.09e-11	0.476037	0.669	0.498	1.88e-06	2_DC Cd209a+	Btg1
Ccdc12	6.17e-11	0.742679	0.342	0.228	2.28e-06	2_DC Cd209a+	Ccdc12
Ucp2	6.95e-11	0.387327	0.719	0.603	2.57e-06	2_DC Cd209a+	Ucp2
Atp5g2	9.49e-11	0.494171	0.569	0.458	3.51e-06	2_DC Cd209a+	Atp5g2
Hspe1	1.23e-10	0.712725	0.383	0.272	4.55e-06	2_DC Cd209a+	Hspe1
Mdh2	1.45e-10	0.871334	0.275	0.172	5.38e-06	2_DC Cd209a+	Mdh2
Msn	1.54e-10	0.528026	0.486	0.38	5.7e-06	2_DC Cd209a+	Msn
Lsm4	2.01e-10	0.669728	0.278	0.168	7.45e-06	2_DC Cd209a+	Lsm4
Lars21	3.28e-10	0.265319	0.736	0.582	1.21e-05	2_DC Cd209a+	Lars2
Mbnl1	3.84e-10	0.585496	0.477	0.358	1.42e-05	2_DC Cd209a+	Mbnl1
Csrnp1	4.73e-10	0.572434	0.459	0.333	1.75e-05	2_DC Cd209a+	Csrnp1
Ppib	5.15e-10	0.534757	0.503	0.392	1.9e-05	2_DC Cd209a+	Ppib
Nsa2	5.95e-10	0.572323	0.506	0.402	2.2e-05	2_DC Cd209a+	Nsa2
Arf5	7.71e-10	0.517818	0.522	0.411	2.85e-05	2_DC Cd209a+	Arf5
Ubl3	7.95e-10	0.787188	0.38	0.281	2.94e-05	2_DC Cd209a+	Ubl3
Cct5	9.24e-10	0.894417	0.273	0.179	3.42e-05	2_DC Cd209a+	Cct5
Gabarapl2	1.34e-09	0.828904	0.275	0.177	4.96e-05	2_DC Cd209a+	Gabarapl2
Rala	3.11e-09	0.888796	0.281	0.184	0.000114967	2_DC Cd209a+	Rala
Ptma	3.32e-09	0.363137	0.8	0.723	0.000122987	2_DC Cd209a+	Ptma
Rpl17	3.35e-09	0.37185	0.705	0.561	0.000124004	2_DC Cd209a+	Rpl17
Mgl22	4.72e-09	0.520038	0.506	0.397	0.000174521	2_DC Cd209a+	Mgl2
Cd47	4.78e-09	0.659026	0.442	0.343	0.00017676	2_DC Cd209a+	Cd47
Cox5b	9.52e-09	0.448506	0.494	0.381	0.000352093	2_DC Cd209a+	Cox5b
Polr1d	9.54e-09	0.580614	0.378	0.272	0.000352726	2_DC Cd209a+	Polr1d
Atp6v0e	1.04e-08	0.423358	0.517	0.409	0.000383427	2_DC Cd209a+	Atp6v0e
Tpm4	1.14e-08	0.775667	0.302	0.209	0.000422005	2_DC Cd209a+	Tpm4
Tagln2	1.24e-08	0.494518	0.603	0.494	0.00045956	2_DC Cd209a+	Tagln2
Mrpl30	1.45e-08	0.769002	0.267	0.174	0.000535741	2_DC Cd209a+	Mrpl30
Cycs	1.48e-08	0.715312	0.314	0.22	0.000547294	2_DC Cd209a+	Cycs
Dusp2	2.07e-08	0.469991	0.319	0.211	0.000766904	2_DC Cd209a+	Dusp2
Capzb	2.14e-08	0.471265	0.595	0.496	0.000790039	2_DC Cd209a+	Capzb
Eif3e	2.93e-08	0.608733	0.342	0.249	0.00108371	2_DC Cd209a+	Eif3e
Calm3	3.55e-08	0.555095	0.341	0.24	0.00131434	2_DC Cd209a+	Calm3
Serbp1	3.56e-08	0.564153	0.442	0.351	0.0013162	2_DC Cd209a+	Serbp1
Mycbp2	3.74e-08	0.667364	0.355	0.261	0.00138328	2_DC Cd209a+	Mycbp2
Ldha	3.87e-08	0.61797	0.381	0.286	0.00143168	2_DC Cd209a+	Ldha
Psmb1	5.66e-08	0.685842	0.331	0.244	0.00209487	2_DC Cd209a+	Psmb1
Clic4	8.51e-08	0.349268	0.486	0.362	0.00314828	2_DC Cd209a+	Clic4
Myadm	8.72e-08	0.605826	0.256	0.168	0.00322378	2_DC Cd209a+	Myadm
Ezr	9.53e-08	0.89253	0.272	0.192	0.00352432	2_DC Cd209a+	Ezr
Mpeg1	9.68e-08	0.643969	0.388	0.299	0.00358034	2_DC Cd209a+	Mpeg1
Krtcap2	1.04e-07	0.450136	0.328	0.227	0.0038574	2_DC Cd209a+	Krtcap2
Cdkn1a	1.38e-07	0.524399	0.478	0.373	0.00511547	2_DC Cd209a+	Cdkn1a
Cnbp	1.42e-07	0.568244	0.4	0.312	0.00525219	2_DC Cd209a+	Cnbp
Smdt1	1.55e-07	0.327222	0.512	0.397	0.00574891	2_DC Cd209a+	Smdt1
Mpc1	1.64e-07	0.72799	0.272	0.188	0.0060591	2_DC Cd209a+	Mpc1
Rel	2.06e-07	0.523438	0.445	0.336	0.00760713	2_DC Cd209a+	Rel
Cox8a	2.07e-07	0.263186	0.762	0.683	0.00766798	2_DC Cd209a+	Cox8a
2010107E04Rik	2.7e-07	0.369632	0.336	0.222	0.00997164	2_DC Cd209a+	2010107E04Rik
Fosl2	2.9e-07	0.79601	0.341	0.262	0.0107277	2_DC Cd209a+	Fosl2
Laptm5	2.96e-07	0.264108	0.814	0.726	0.0109568	2_DC Cd209a+	Laptm5
Oaz1	3.01e-07	0.260558	0.812	0.769	0.0111378	2_DC Cd209a+	Oaz1
Ptpn6	5.64e-07	0.408705	0.283	0.19	0.0208779	2_DC Cd209a+	Ptpn6
Ndufb11	5.8e-07	0.481821	0.391	0.296	0.021472	2_DC Cd209a+	Ndufb11
Ybx1	6.77e-07	0.302281	0.65	0.566	0.025033	2_DC Cd209a+	Ybx1
Rps25	1.02e-06	0.292889	0.773	0.682	0.0378673	2_DC Cd209a+	Rps25
Stk17b	1.18e-06	0.442781	0.433	0.34	0.0436739	2_DC Cd209a+	Stk17b
Ahnak1	1.33e-06	0.290816	0.745	0.626	0.0492978	2_DC Cd209a+	Ahnak
Snrpd2	1.43e-06	0.658967	0.259	0.184	0.0530009	2	Snrpd2
Reep5	1.47e-06	0.394877	0.408	0.314	0.0545189	2	Reep5
Pfdn5	1.72e-06	0.278619	0.644	0.563	0.0637824	2	Pfdn5
Rtraf	1.81e-06	0.518779	0.316	0.231	0.0668167	2	Rtraf
Tspo	1.83e-06	0.37165	0.508	0.418	0.0677905	2	Tspo
Itga4	1.88e-06	0.648293	0.302	0.218	0.0696341	2	Itga4
Snx20	1.9e-06	0.653558	0.273	0.197	0.0701294	2	Snx20
Dek	1.91e-06	0.479401	0.317	0.228	0.0705336	2	Dek
Ndufa13	2.78e-06	0.435333	0.458	0.369	0.102904	2	Ndufa13
Tma7	3.02e-06	0.480872	0.409	0.329	0.111699	2	Tma7
Efhd2	3.29e-06	0.368186	0.502	0.415	0.121695	2	Efhd2
Ywhaz	3.57e-06	0.315946	0.544	0.456	0.132164	2	Ywhaz
Fgfr11	4.52e-06	0.325206	0.262	0.179	0.16725	2	Fgfr1
Hnrnpa2b1	4.67e-06	0.364345	0.578	0.503	0.172859	2	Hnrnpa2b1
Ran	5.02e-06	0.604271	0.327	0.25	0.185716	2	Ran
Atp5g1	6.82e-06	0.616459	0.288	0.214	0.252176	2	Atp5g1
Cotl1	6.86e-06	0.415381	0.498	0.425	0.253604	2	Cotl1
Ndufa3	9.37e-06	0.481949	0.32	0.241	0.346775	2	Ndufa3
Arpc4	1.04e-05	0.491415	0.411	0.339	0.386553	2	Arpc4
Elob	1.12e-05	0.419728	0.475	0.4	0.413798	2	Elob
Asap1	1.15e-05	0.847672	0.25	0.186	0.425187	2	Asap1
Ifitm6	1.22e-05	0.366456	0.292	0.211	0.451761	2	Ifitm6
Cox7a2l	1.38e-05	0.364511	0.462	0.387	0.509104	2	Cox7a2l
Sec11c	1.43e-05	0.417896	0.295	0.217	0.529234	2	Sec11c
Vasp	1.44e-05	0.518883	0.256	0.188	0.532892	2	Vasp
Grcc10	1.59e-05	0.363481	0.417	0.329	0.587903	2	Grcc10
Hnrnpa3	1.59e-05	0.332366	0.533	0.458	0.588101	2	Hnrnpa3
Serp1	1.65e-05	0.449889	0.419	0.338	0.611531	2	Serp1
Rpl31	1.87e-05	0.376226	0.581	0.513	0.691364	2	Rpl31
Sumo2	2.01e-05	0.427373	0.422	0.349	0.741675	2	Sumo2
Eif3h	2.91e-05	0.463209	0.434	0.371	1	2	Eif3h
Myl12a	3.16e-05	0.371619	0.445	0.372	1	2	Myl12a
Ddost	3.2e-05	0.342263	0.266	0.19	1	2	Ddost
Cox7b	3.59e-05	0.438734	0.373	0.301	1	2	Cox7b
Itgb2	4.08e-05	0.443957	0.344	0.267	1	2	Itgb2
Atp5l	4.41e-05	0.304649	0.625	0.566	1	2	Atp5l
Sap18	4.52e-05	0.323095	0.262	0.19	1	2	Sap18
Cox6b1	4.94e-05	0.296484	0.523	0.452	1	2	Cox6b1
Psma7	5.02e-05	0.389695	0.416	0.341	1	2	Psma7
Irf5	5.41e-05	0.523776	0.297	0.234	1	2	Irf5
Srp9	6.25e-05	0.361624	0.35	0.271	1	2	Srp9
Psmb3	6.3e-05	0.560384	0.275	0.21	1	2	Psmb3
Nap1l1	6.88e-05	0.520944	0.323	0.262	1	2	Nap1l1
Mrpl33	7.72e-05	0.370073	0.347	0.27	1	2	Mrpl33
Atp5j2	8.39e-05	0.321839	0.486	0.403	1	2	Atp5j2
Atp5c1	8.65e-05	0.37103	0.372	0.302	1	2	Atp5c1
Ppp1r15a	0.000103044	0.25782	0.577	0.487	1	2	Ppp1r15a
Crlf2	0.000103595	0.367146	0.25	0.182	1	2	Crlf2
Tmem160	0.00010729	0.392035	0.27	0.202	1	2	Tmem160
Ankrd44	0.000112147	0.502533	0.25	0.191	1	2	Ankrd44
Hnrnpab	0.000114247	0.490609	0.37	0.312	1	2	Hnrnpab
Scand1	0.000126047	0.364038	0.416	0.347	1	2	Scand1
Macf1	0.000176775	0.552645	0.294	0.235	1	2	Macf1
Nop10	0.000269414	0.489282	0.317	0.259	1	2	Nop10
Lbh	0.000344543	0.638782	0.256	0.201	1	2	Lbh
Dad1	0.000461302	0.452396	0.306	0.248	1	2	Dad1
Tomm20	0.000610921	0.48297	0.297	0.244	1	2	Tomm20
Adgre5	0.000720368	0.296642	0.344	0.275	1	2	Adgre5
Il10ra	0.000731511	0.429427	0.308	0.25	1	2	Il10ra
Iqgap1	0.000786809	0.266435	0.583	0.514	1	2	Iqgap1
Edf1	0.00081712	0.26056	0.342	0.278	1	2	Edf1
Ndufb7	0.000858818	0.387774	0.3	0.242	1	2	Ndufb7
Taok3	0.00086023	0.423004	0.303	0.247	1	2	Taok3
Rpl22l1	0.000908939	0.317745	0.473	0.415	1	2	Rpl22l1
Icam1	0.00112961	0.299088	0.406	0.334	1	2	Icam1
Uqcrfs1	0.00132476	0.389589	0.259	0.205	1	2	Uqcrfs1
Gdi2	0.00142922	0.394275	0.436	0.391	1	2	Gdi2
Gpi1	0.00148421	0.327175	0.361	0.305	1	2	Gpi1
Ndufb8	0.00174961	0.314344	0.317	0.262	1	2	Ndufb8
Sdf2l1	0.00193767	0.437212	0.262	0.211	1	2	Sdf2l1
Wdr1	0.00196623	0.33413	0.32	0.267	1	2	Wdr1
Fnbp1	0.00199921	0.384679	0.366	0.321	1	2	Fnbp1
Tubb5	0.00205353	0.2845	0.309	0.26	1	2	Tubb5
Ubl5	0.00249467	0.253256	0.459	0.406	1	2	Ubl5
Ppp1ca	0.00257885	0.283426	0.383	0.331	1	2	Ppp1ca
Mt21	0.00276747	0.350656	0.266	0.211	1	2	Mt2
Gnas	0.00304443	0.42398	0.473	0.437	1	2	Gnas
Uvrag	0.003227	0.467713	0.261	0.217	1	2	Uvrag
Rassf4	0.00462492	0.254665	0.405	0.352	1	2	Rassf4
Etv6	0.00473858	0.71635	0.267	0.231	1	2	Etv6
Eif3c	0.00490442	0.29474	0.275	0.225	1	2	Eif3c
Tomm7	0.00517316	0.26865	0.438	0.391	1	2	Tomm7
Nfam1	0.00575121	0.257541	0.27	0.219	1	2	Nfam1
Ndufb5	0.00674073	0.33617	0.272	0.226	1	2	Ndufb5
Bax	0.00806049	0.539127	0.261	0.224	1	2	Bax
Actr2	0.0083338	0.402774	0.352	0.312	1	2	Actr2
Stx7	0.00881752	0.388849	0.259	0.223	1	2	Stx7
Tmem258	0.00915311	0.305039	0.289	0.245	1	2	Tmem258
Pmepa1	3.78e-232	4.49821	0.513	0.034	1.4e-227	3_Mac-A Cx3cr1+	Pmepa1
Dcstamp	3.58e-226	5.19317	0.472	0.027	1.33e-221	3_Mac-A Cx3cr1+	Dcstamp
Cadm1	1.62e-206	4.39106	0.46	0.03	5.99e-202	3_Mac-A Cx3cr1+	Cadm1
Zmynd15	7.33e-204	4.43376	0.395	0.017	2.71e-199	3_Mac-A Cx3cr1+	Zmynd15
Tafa2	1.17e-201	5.53961	0.327	0.006	4.33e-197	3_Mac-A Cx3cr1+	Tafa2
Creb5	2.88e-187	3.86997	0.501	0.048	1.06e-182	3_Mac-A Cx3cr1+	Creb5
Frmpd4	6.11e-165	6.41326	0.269	0.005	2.26e-160	3_Mac-A Cx3cr1+	Frmpd4
Rnf180	3.75e-151	4.82001	0.341	0.022	1.39e-146	3_Mac-A Cx3cr1+	Rnf180
Apbb2	7.52e-148	5.12229	0.264	0.008	2.78e-143	3_Mac-A Cx3cr1+	Apbb2
Rgs1	1.14e-146	3.94842	0.569	0.109	4.21e-142	3_Mac-A Cx3cr1+	Rgs1
Col14a1	4.34e-145	4.32448	0.259	0.008	1.61e-140	3_Mac-A Cx3cr1+	Col14a1
Itga9	8.97e-140	3.34493	0.397	0.039	3.32e-135	3_Mac-A Cx3cr1+	Itga9
Il1a	1.4e-137	4.0228	0.484	0.074	5.16e-133	3_Mac-A Cx3cr1+	Il1a
Dst	7.86e-137	3.10526	0.472	0.065	2.91e-132	3_Mac-A Cx3cr1+	Dst
H2-Ea	1.21e-132	4.07786	0.324	0.024	4.49e-128	3_Mac-A Cx3cr1+	H2-Ea
Fmnl2	5.39e-127	3.6415	0.409	0.05	2e-122	3_Mac-A Cx3cr1+	Fmnl2
Cxcl16	3.69e-120	2.63545	0.632	0.171	1.37e-115	3_Mac-A Cx3cr1+	Cxcl16
Myo1e	1.32e-118	3.29405	0.397	0.052	4.87e-114	3_Mac-A Cx3cr1+	Myo1e
Arhgap22	3.81e-118	3.21289	0.341	0.034	1.41e-113	3_Mac-A Cx3cr1+	Arhgap22
Snhg15	1.8e-116	3.67207	0.339	0.035	6.64e-112	3_Mac-A Cx3cr1+	Snhg15
Plcl1	3.96e-115	3.63353	0.38	0.048	1.47e-110	3_Mac-A Cx3cr1+	Plcl1
Ms4a71	3.25e-114	2.11551	0.729	0.217	1.2e-109	3_Mac-A Cx3cr1+	Ms4a7
Cx3cr1	1.19e-113	2.48016	0.562	0.117	4.38e-109	3_Mac-A Cx3cr1+	Cx3cr1
Tent5c	4.09e-113	3.69668	0.281	0.021	1.51e-108	3_Mac-A Cx3cr1+	Tent5c
Cd72	1.07e-112	2.98591	0.329	0.033	3.95e-108	3_Mac-A Cx3cr1+	Cd72
Tmcc3	6.8e-111	2.92307	0.494	0.096	2.52e-106	3_Mac-A Cx3cr1+	Tmcc3
Axl	7.29e-110	2.0846	0.433	0.063	2.7e-105	3_Mac-A Cx3cr1+	Axl
Basp1	1.41e-109	2.62982	0.586	0.156	5.22e-105	3_Mac-A Cx3cr1+	Basp1
1700016P03Rik	3.93e-109	3.51692	0.337	0.039	1.45e-104	3_Mac-A Cx3cr1+	1700016P03Rik
Rcbtb2	3.21e-106	2.46709	0.472	0.087	1.19e-101	3_Mac-A Cx3cr1+	Rcbtb2
Cacna1a	1.17e-104	2.72426	0.404	0.061	4.34e-100	3_Mac-A Cx3cr1+	Cacna1a
Vcam1	1.29e-104	2.9903	0.38	0.053	4.78e-100	3_Mac-A Cx3cr1+	Vcam1
Cd300c2	4.49e-98	1.94467	0.603	0.156	1.66e-93	3_Mac-A Cx3cr1+	Cd300c2
Snx24	4.82e-98	2.78876	0.339	0.044	1.78e-93	3_Mac-A Cx3cr1+	Snx24
Hexb	2.13e-97	2.00971	0.676	0.219	7.86e-93	3_Mac-A Cx3cr1+	Hexb
Ank2	3.92e-94	3.75839	0.252	0.022	1.45e-89	3_Mac-A Cx3cr1+	Ank2
Tgfbr1	1.84e-92	2.56104	0.47	0.1	6.79e-88	3_Mac-A Cx3cr1+	Tgfbr1
Il7r	2.57e-92	3.12733	0.293	0.033	9.52e-88	3_Mac-A Cx3cr1+	Il7r
Dpys	6.88e-92	3.18739	0.286	0.032	2.55e-87	3_Mac-A Cx3cr1+	Dpys
Ifi30	5.63e-89	3.03506	0.426	0.089	2.08e-84	3_Mac-A Cx3cr1+	Ifi30
Acp5	5.08e-88	3.53862	0.3	0.039	1.88e-83	3_Mac-A Cx3cr1+	Acp5
Gm14221	7.15e-87	3.74501	0.254	0.026	2.65e-82	3_Mac-A Cx3cr1+	Gm14221
Disc1	1.69e-86	3.59837	0.252	0.025	6.27e-82	3_Mac-A Cx3cr1+	Disc1
Hpgds	1.71e-86	1.8214	0.513	0.12	6.32e-82	3_Mac-A Cx3cr1+	Hpgds
Maml2	2.39e-86	2.7591	0.436	0.094	8.86e-82	3_Mac-A Cx3cr1+	Maml2
Itgb5	1.33e-84	2.05221	0.344	0.052	4.93e-80	3_Mac-A Cx3cr1+	Itgb5
Arl5c	3.17e-82	3.10988	0.484	0.134	1.17e-77	3_Mac-A Cx3cr1+	Arl5c
Ldlrad4	9.6e-81	2.88335	0.366	0.069	3.55e-76	3_Mac-A Cx3cr1+	Ldlrad4
Otulinl	6.13e-80	2.69478	0.332	0.055	2.27e-75	3_Mac-A Cx3cr1+	Otulinl
Runx3	7.07e-80	2.06964	0.395	0.075	2.61e-75	3_Mac-A Cx3cr1+	Runx3
Slc15a3	9.85e-79	2.21498	0.54	0.17	3.64e-74	3_Mac-A Cx3cr1+	Slc15a3
Cxcl1	1.11e-78	3.22749	0.453	0.12	4.11e-74	3_Mac-A Cx3cr1+	Cxcl1
Dock4	1.95e-78	2.10222	0.455	0.108	7.21e-74	3_Mac-A Cx3cr1+	Dock4
Ppfibp1	1.91e-77	2.96591	0.291	0.043	7.07e-73	3_Mac-A Cx3cr1+	Ppfibp1
Cd14	5.19e-77	1.95578	0.821	0.468	1.92e-72	3_Mac-A Cx3cr1+	Cd14
2410006H16Rik	6.02e-77	2.69318	0.407	0.092	2.23e-72	3_Mac-A Cx3cr1+	2410006H16Rik
Ccl31	1.11e-75	1.97233	0.581	0.183	4.12e-71	3_Mac-A Cx3cr1+	Ccl3
Hilpda	8.69e-75	2.84827	0.441	0.118	3.22e-70	3_Mac-A Cx3cr1+	Hilpda
Pxdc1	1.51e-74	2.03166	0.303	0.046	5.58e-70	3_Mac-A Cx3cr1+	Pxdc1
Bcl2a1b	3.97e-74	1.86024	0.644	0.246	1.47e-69	3_Mac-A Cx3cr1+	Bcl2a1b
Trem2	2.75e-73	2.14796	0.404	0.087	1.02e-68	3_Mac-A Cx3cr1+	Trem2
Cd83	3.3e-73	1.65637	0.843	0.517	1.22e-68	3_Mac-A Cx3cr1+	Cd83
Rab20	1.19e-72	1.70734	0.508	0.142	4.4e-68	3_Mac-A Cx3cr1+	Rab20
Gatm	1.2e-71	1.687	0.545	0.159	4.43e-67	3_Mac-A Cx3cr1+	Gatm
Cxcl2	1.45e-70	1.79245	0.845	0.494	5.36e-66	3_Mac-A Cx3cr1+	Cxcl2
Large1	2.2e-69	2.51464	0.288	0.046	8.15e-65	3_Mac-A Cx3cr1+	Large1
Cd86	1.38e-68	2.13605	0.569	0.216	5.12e-64	3_Mac-A Cx3cr1+	Cd86
Tnfaip2	3.08e-65	1.858	0.501	0.16	1.14e-60	3_Mac-A Cx3cr1+	Tnfaip2
Slc25a33	4.02e-65	2.27066	0.276	0.045	1.49e-60	3_Mac-A Cx3cr1+	Slc25a33
Gas5	1.22e-64	2.15603	0.424	0.115	4.52e-60	3_Mac-A Cx3cr1+	Gas5
Hivep3	1.35e-64	1.69341	0.332	0.065	4.98e-60	3_Mac-A Cx3cr1+	Hivep3
Mir99ahg	1.8e-64	2.23655	0.291	0.051	6.66e-60	3_Mac-A Cx3cr1+	Mir99ahg
Inpp4b	2.6e-64	2.30505	0.329	0.067	9.6e-60	3_Mac-A Cx3cr1+	Inpp4b
Tnf	4.23e-64	1.88655	0.576	0.219	1.57e-59	3_Mac-A Cx3cr1+	Tnf
Gm15726	4.45e-64	2.35698	0.361	0.081	1.64e-59	3_Mac-A Cx3cr1+	Gm15726
Ccl4	1.41e-63	2.47325	0.574	0.206	5.22e-59	3_Mac-A Cx3cr1+	Ccl4
Jdp2	1.84e-63	2.23699	0.426	0.117	6.81e-59	3_Mac-A Cx3cr1+	Jdp2
Niban1	2.55e-63	2.21546	0.354	0.079	9.42e-59	3_Mac-A Cx3cr1+	Niban1
Arg2	1.92e-62	1.69319	0.421	0.111	7.1e-58	3_Mac-A Cx3cr1+	Arg2
Abtb2	2.79e-61	2.07369	0.349	0.078	1.03e-56	3_Mac-A Cx3cr1+	Abtb2
H2az1	7.81e-61	1.71133	0.487	0.15	2.89e-56	3_Mac-A Cx3cr1+	H2az1
Abr	2.08e-60	2.41995	0.351	0.082	7.71e-56	3_Mac-A Cx3cr1+	Abr
Mthfs	2.35e-60	2.17422	0.472	0.147	8.71e-56	3_Mac-A Cx3cr1+	Mthfs
Ccrl2	5.07e-60	2.12228	0.559	0.233	1.88e-55	3_Mac-A Cx3cr1+	Ccrl2
Sdc41	5.31e-60	1.62417	0.634	0.263	1.96e-55	3_Mac-A Cx3cr1+	Sdc4
Hebp1	3.82e-58	2.15492	0.281	0.053	1.41e-53	3_Mac-A Cx3cr1+	Hebp1
Slc3a2	1.81e-57	1.52321	0.61	0.253	6.68e-53	3_Mac-A Cx3cr1+	Slc3a2
Lilrb4b	3.5e-57	1.85747	0.448	0.14	1.29e-52	3_Mac-A Cx3cr1+	Lilrb4b
Ktn1	8.98e-57	2.12444	0.354	0.087	3.32e-52	3_Mac-A Cx3cr1+	Ktn1
Gde1	1.34e-56	1.79887	0.254	0.043	4.95e-52	3_Mac-A Cx3cr1+	Gde1
C1qa2	1.35e-56	0.95009	0.973	0.545	5e-52	3_Mac-A Cx3cr1+	C1qa
Atp6v0c1	3.04e-56	1.19217	0.811	0.507	1.13e-51	3_Mac-A Cx3cr1+	Atp6v0c
Nlrp3	3.97e-56	1.67863	0.562	0.228	1.47e-51	3_Mac-A Cx3cr1+	Nlrp3
Apoe2	4.71e-56	1.07606	0.988	0.668	1.74e-51	3_Mac-A Cx3cr1+	Apoe
Bcl2a1a	4.86e-56	1.6518	0.472	0.152	1.8e-51	3_Mac-A Cx3cr1+	Bcl2a1a
Rapgef2	6.38e-56	2.23438	0.424	0.128	2.36e-51	3_Mac-A Cx3cr1+	Rapgef2
Tanc2	3.84e-55	1.59049	0.433	0.122	1.42e-50	3_Mac-A Cx3cr1+	Tanc2
Zhx2	3.91e-55	1.93931	0.392	0.109	1.45e-50	3_Mac-A Cx3cr1+	Zhx2
Snhg8	1.93e-54	1.73987	0.378	0.1	7.14e-50	3_Mac-A Cx3cr1+	Snhg8
Epb41l2	2.35e-54	1.59278	0.516	0.178	8.68e-50	3_Mac-A Cx3cr1+	Epb41l2
Lrrc8d	5.67e-54	1.93988	0.419	0.127	2.1e-49	3_Mac-A Cx3cr1+	Lrrc8d
Traf3	7.15e-54	1.77624	0.397	0.11	2.64e-49	3_Mac-A Cx3cr1+	Traf3
Lpcat2	2.49e-53	1.75166	0.303	0.065	9.23e-49	3_Mac-A Cx3cr1+	Lpcat2
Mir155hg	3.02e-53	1.35681	0.385	0.102	1.12e-48	3_Mac-A Cx3cr1+	Mir155hg
Dock10	4.09e-53	2.11555	0.554	0.235	1.51e-48	3_Mac-A Cx3cr1+	Dock10
Bcl2l1	5.19e-53	1.59041	0.269	0.051	1.92e-48	3_Mac-A Cx3cr1+	Bcl2l1
Gab2	1.07e-52	1.73093	0.453	0.146	3.94e-48	3_Mac-A Cx3cr1+	Gab2
Mxi1	3.26e-52	2.25478	0.32	0.077	1.21e-47	3_Mac-A Cx3cr1+	Mxi1
Antxr2	2.03e-51	2.03628	0.395	0.117	7.51e-47	3_Mac-A Cx3cr1+	Antxr2
Osgin2	4.11e-51	1.57043	0.32	0.076	1.52e-46	3_Mac-A Cx3cr1+	Osgin2
Ctsz	7.6e-51	1.11977	0.792	0.487	2.81e-46	3_Mac-A Cx3cr1+	Ctsz
Gm2000	8.96e-51	1.77526	0.329	0.083	3.31e-46	3_Mac-A Cx3cr1+	Gm2000
Gm47283	3.43e-50	1.29246	0.516	0.19	1.27e-45	3_Mac-A Cx3cr1+	Gm47283
Tgm2	7.82e-50	0.539447	0.37	0.094	2.89e-45	3_Mac-A Cx3cr1+	Tgm2
Rftn1	1.24e-49	1.70029	0.385	0.111	4.57e-45	3_Mac-A Cx3cr1+	Rftn1
Cd632	1.59e-49	1.20139	0.717	0.331	5.88e-45	3_Mac-A Cx3cr1+	Cd63
Cyria	1.68e-49	1.42736	0.358	0.097	6.21e-45	3_Mac-A Cx3cr1+	Cyria
Itgav	2.31e-49	2.01495	0.332	0.086	8.54e-45	3_Mac-A Cx3cr1+	Itgav
Sfmbt1	3.05e-49	1.68592	0.315	0.076	1.13e-44	3_Mac-A Cx3cr1+	Sfmbt1
Mpp7	4.76e-49	2.56717	0.339	0.095	1.76e-44	3_Mac-A Cx3cr1+	Mpp7
Plau	1.8e-48	2.07704	0.298	0.07	6.67e-44	3_Mac-A Cx3cr1+	Plau
Maml3	3.1e-48	1.62964	0.308	0.074	1.15e-43	3_Mac-A Cx3cr1+	Maml3
Il1rn	5.33e-48	1.20729	0.383	0.111	1.97e-43	3_Mac-A Cx3cr1+	Il1rn
Peds1	7.09e-48	2.11305	0.266	0.059	2.62e-43	3_Mac-A Cx3cr1+	Peds1
Aif11	1.14e-47	1.0943	0.683	0.3	4.23e-43	3_Mac-A Cx3cr1+	Aif1
Rabgef1	1.38e-47	1.40237	0.424	0.132	5.1e-43	3_Mac-A Cx3cr1+	Rabgef1
Smim3	2.67e-47	1.79658	0.254	0.052	9.88e-43	3_Mac-A Cx3cr1+	Smim3
Mgat4a	7.01e-47	1.83716	0.274	0.061	2.59e-42	3_Mac-A Cx3cr1+	Mgat4a
Lilrb4a	8.68e-47	1.38236	0.533	0.208	3.21e-42	3_Mac-A Cx3cr1+	Lilrb4a
Ripk2	1.23e-46	1.73061	0.356	0.101	4.55e-42	3_Mac-A Cx3cr1+	Ripk2
Il1b	1.42e-46	1.86854	0.671	0.378	5.24e-42	3_Mac-A Cx3cr1+	Il1b
Smox	1.77e-46	1.34403	0.383	0.111	6.55e-42	3_Mac-A Cx3cr1+	Smox
Ifrd1	1.06e-45	1.64172	0.634	0.331	3.93e-41	3_Mac-A Cx3cr1+	Ifrd1
Blnk	1.09e-45	1.33795	0.4	0.12	4.03e-41	3_Mac-A Cx3cr1+	Blnk
Flnb	1.75e-45	2.08522	0.291	0.071	6.49e-41	3_Mac-A Cx3cr1+	Flnb
Tank	1.76e-45	1.28979	0.501	0.182	6.5e-41	3_Mac-A Cx3cr1+	Tank
Pik3r1	2.46e-45	1.61462	0.453	0.163	9.11e-41	3_Mac-A Cx3cr1+	Pik3r1
Crem	4.8e-45	1.81756	0.344	0.099	1.78e-40	3_Mac-A Cx3cr1+	Crem
Skil	6.46e-45	1.2557	0.538	0.209	2.39e-40	3_Mac-A Cx3cr1+	Skil
Bach2	6.54e-45	1.97004	0.266	0.061	2.42e-40	3_Mac-A Cx3cr1+	Bach2
H2-Aa1	7.73e-45	0.808377	0.969	0.711	2.86e-40	3_Mac-A Cx3cr1+	H2-Aa
Atp8a1	1.07e-44	1.441	0.334	0.091	3.96e-40	3_Mac-A Cx3cr1+	Atp8a1
Tpst2	1.42e-44	1.38926	0.361	0.104	5.27e-40	3_Mac-A Cx3cr1+	Tpst2
Gm20186	1.84e-44	1.34939	0.32	0.086	6.79e-40	3_Mac-A Cx3cr1+	Gm20186
Dusp21	3.07e-44	1.67169	0.484	0.197	1.14e-39	3_Mac-A Cx3cr1+	Dusp2
Hk2	1.24e-43	1.49863	0.385	0.12	4.59e-39	3_Mac-A Cx3cr1+	Hk2
Ctss	1.44e-43	0.972325	0.869	0.634	5.33e-39	3_Mac-A Cx3cr1+	Ctss
Rtcb	1.59e-43	1.06788	0.334	0.09	5.89e-39	3_Mac-A Cx3cr1+	Rtcb
Rbm47	2.17e-43	1.59232	0.453	0.164	8.05e-39	3_Mac-A Cx3cr1+	Rbm47
Nfkbib	2.33e-43	1.42697	0.487	0.191	8.61e-39	3_Mac-A Cx3cr1+	Nfkbib
Rufy3	1.97e-42	1.8089	0.281	0.07	7.29e-38	3_Mac-A Cx3cr1+	Rufy3
Sqstm1	2.84e-42	1.28557	0.705	0.41	1.05e-37	3_Mac-A Cx3cr1+	Sqstm1
Gm15247	4.24e-42	1.66964	0.257	0.06	1.57e-37	3_Mac-A Cx3cr1+	Gm15247
Atp8b4	2.06e-41	1.51806	0.271	0.066	7.62e-37	3_Mac-A Cx3cr1+	Atp8b4
Etv61	2.44e-41	1.38397	0.499	0.203	9.03e-37	3_Mac-A Cx3cr1+	Etv6
Cd40	3.06e-41	1.77004	0.407	0.145	1.13e-36	3_Mac-A Cx3cr1+	Cd40
Maff	3.62e-41	1.3475	0.458	0.173	1.34e-36	3_Mac-A Cx3cr1+	Maff
Mthfsl	4.37e-41	1.50174	0.373	0.118	1.62e-36	3_Mac-A Cx3cr1+	Mthfsl
Micos10	6.41e-41	1.77053	0.286	0.075	2.37e-36	3_Mac-A Cx3cr1+	Micos10
Plaur	7.79e-41	1.16427	0.504	0.202	2.88e-36	3_Mac-A Cx3cr1+	Plaur
Hivep2	9.95e-41	1.30799	0.479	0.187	3.68e-36	3_Mac-A Cx3cr1+	Hivep2
Immp2l	1.84e-40	1.48215	0.312	0.086	6.8e-36	3_Mac-A Cx3cr1+	Immp2l
Slc7a8	1.91e-40	1.41329	0.361	0.113	7.05e-36	3_Mac-A Cx3cr1+	Slc7a8
Atp5mpl	2.87e-40	1.25365	0.346	0.103	1.06e-35	3_Mac-A Cx3cr1+	Atp5mpl
Cd812	3.53e-40	0.770331	0.719	0.323	1.3e-35	3_Mac-A Cx3cr1+	Cd81
Fnip2	4.36e-40	0.783306	0.38	0.119	1.61e-35	3_Mac-A Cx3cr1+	Fnip2
Srsf7	7.87e-40	1.21683	0.557	0.242	2.91e-35	3_Mac-A Cx3cr1+	Srsf7
Ell2	8.79e-40	1.0785	0.39	0.125	3.25e-35	3_Mac-A Cx3cr1+	Ell2
Gpr65	9.26e-40	1.41992	0.3	0.08	3.42e-35	3_Mac-A Cx3cr1+	Gpr65
Zswim6	1.35e-39	1.1218	0.429	0.149	4.98e-35	3_Mac-A Cx3cr1+	Zswim6
Dhx40	1.49e-39	2.63797	0.409	0.154	5.52e-35	3_Mac-A Cx3cr1+	Dhx40
Tmem251	2.37e-39	1.51151	0.303	0.083	8.76e-35	3_Mac-A Cx3cr1+	Tmem251
Impact	5.62e-39	1.28324	0.334	0.099	2.08e-34	3_Mac-A Cx3cr1+	Impact
Ptgs2	9.28e-39	1.06182	0.346	0.111	3.43e-34	3_Mac-A Cx3cr1+	Ptgs2
H2-Q7	1.64e-38	1.07233	0.412	0.142	6.05e-34	3_Mac-A Cx3cr1+	H2-Q7
Lrmda	5.84e-38	1.17522	0.38	0.125	2.16e-33	3_Mac-A Cx3cr1+	Lrmda
Lacc1	7.62e-38	1.26388	0.38	0.127	2.82e-33	3_Mac-A Cx3cr1+	Lacc1
Tle5	8.36e-38	1.47719	0.259	0.066	3.09e-33	3_Mac-A Cx3cr1+	Tle5
St3gal6	1.78e-37	1.28666	0.286	0.076	6.57e-33	3_Mac-A Cx3cr1+	St3gal6
Glipr1	2.08e-37	1.45547	0.283	0.076	7.71e-33	3_Mac-A Cx3cr1+	Glipr1
Sik3	2.22e-37	1.61169	0.329	0.103	8.2e-33	3_Mac-A Cx3cr1+	Sik3
Cd741	6.47e-37	0.646628	0.985	0.851	2.39e-32	3_Mac-A Cx3cr1+	Cd74
Tlr2	8.9e-37	1.20634	0.443	0.168	3.29e-32	3_Mac-A Cx3cr1+	Tlr2
Dennd1a	2.05e-36	1.20189	0.383	0.132	7.59e-32	3_Mac-A Cx3cr1+	Dennd1a
Fcgr1	2.48e-36	0.907995	0.358	0.114	9.17e-32	3_Mac-A Cx3cr1+	Fcgr1
Rilpl2	6.72e-36	1.12288	0.588	0.282	2.48e-31	3_Mac-A Cx3cr1+	Rilpl2
mt-Atp6	6.82e-36	1.12782	0.92	0.849	2.52e-31	3_Mac-A Cx3cr1+	mt-Atp6
Gla	7.19e-36	1.39994	0.259	0.069	2.66e-31	3_Mac-A Cx3cr1+	Gla
H2aj	7.75e-36	1.02129	0.341	0.109	2.87e-31	3_Mac-A Cx3cr1+	H2aj
Lmnb1	8.7e-36	0.903682	0.293	0.082	3.22e-31	3_Mac-A Cx3cr1+	Lmnb1
Foxn3	9.91e-36	1.23041	0.487	0.201	3.67e-31	3_Mac-A Cx3cr1+	Foxn3
Fth1	1.52e-35	0.506874	0.985	0.984	5.64e-31	3_Mac-A Cx3cr1+	Fth1
Igsf8	3.79e-35	1.1016	0.312	0.094	1.4e-30	3_Mac-A Cx3cr1+	Igsf8
Snhg12	6.9e-35	1.28993	0.264	0.071	2.55e-30	3_Mac-A Cx3cr1+	Snhg12
Gm8797	9.43e-35	1.07851	0.525	0.229	3.49e-30	3_Mac-A Cx3cr1+	Gm8797
Cpq	1.06e-34	1.26684	0.283	0.081	3.93e-30	3_Mac-A Cx3cr1+	Cpq
Eya3	1.27e-34	2.24103	0.271	0.079	4.7e-30	3_Mac-A Cx3cr1+	Eya3
Arih2	1.51e-34	1.17343	0.402	0.148	5.6e-30	3_Mac-A Cx3cr1+	Arih2
Apobec1	2.37e-34	1.21775	0.373	0.128	8.76e-30	3_Mac-A Cx3cr1+	Apobec1
Morrbid	3.6e-34	0.843681	0.31	0.094	1.33e-29	3_Mac-A Cx3cr1+	Morrbid
Kpna3	5.13e-34	1.37456	0.252	0.068	1.9e-29	3_Mac-A Cx3cr1+	Kpna3
Slc8a1	7.83e-34	1.41031	0.317	0.102	2.9e-29	3_Mac-A Cx3cr1+	Slc8a1
Ddit3	1.13e-33	1.5523	0.334	0.114	4.18e-29	3_Mac-A Cx3cr1+	Ddit3
Ndufb1	1.66e-33	1.33096	0.31	0.098	6.15e-29	3_Mac-A Cx3cr1+	Ndufb1
Aig1	5.91e-33	0.496343	0.293	0.088	2.19e-28	3_Mac-A Cx3cr1+	Aig1
Tgif1	8.04e-33	1.03066	0.47	0.197	2.97e-28	3_Mac-A Cx3cr1+	Tgif1
H2-Ab11	9.4e-33	0.697184	0.949	0.682	3.48e-28	3_Mac-A Cx3cr1+	H2-Ab1
H2-Eb11	1.46e-32	0.682586	0.956	0.637	5.4e-28	3_Mac-A Cx3cr1+	H2-Eb1
Mpeg11	1.73e-32	1.05461	0.593	0.279	6.4e-28	3_Mac-A Cx3cr1+	Mpeg1
Gnaq	2.45e-32	1.17377	0.533	0.251	9.08e-28	3_Mac-A Cx3cr1+	Gnaq
Bcl2l11	2.56e-32	0.700936	0.424	0.166	9.46e-28	3_Mac-A Cx3cr1+	Bcl2l11
Atp5md	4.08e-32	1.45965	0.281	0.087	1.51e-27	3_Mac-A Cx3cr1+	Atp5md
Asph	4.94e-32	1.29675	0.298	0.093	1.83e-27	3_Mac-A Cx3cr1+	Asph
Specc1	5.65e-32	0.971011	0.269	0.077	2.09e-27	3_Mac-A Cx3cr1+	Specc1
Malt1	1.1e-31	1.41071	0.412	0.171	4.07e-27	3_Mac-A Cx3cr1+	Malt1
Snx29	1.35e-31	1.00121	0.315	0.102	4.98e-27	3_Mac-A Cx3cr1+	Snx29
Zfas1	3.19e-31	1.58803	0.264	0.08	1.18e-26	3_Mac-A Cx3cr1+	Zfas1
Mylip	4.43e-31	0.824629	0.375	0.135	1.64e-26	3_Mac-A Cx3cr1+	Mylip
Gm56906	6.62e-31	1.16045	0.254	0.075	2.45e-26	3_Mac-A Cx3cr1+	Gm56906
mt-Co31	7.95e-31	0.482387	0.995	0.972	2.94e-26	3_Mac-A Cx3cr1+	mt-Co3
Rnf19b	1.5e-30	0.822348	0.521	0.225	5.54e-26	3_Mac-A Cx3cr1+	Rnf19b
Mid1	1.88e-30	1.69645	0.354	0.132	6.96e-26	3_Mac-A Cx3cr1+	Mid1
Gas2l3	3.26e-30	0.920564	0.288	0.089	1.21e-25	3_Mac-A Cx3cr1+	Gas2l3
Cyrib	4.63e-30	0.993323	0.363	0.134	1.71e-25	3_Mac-A Cx3cr1+	Cyrib
Zfhx31	6.63e-30	0.846719	0.487	0.208	2.45e-25	3_Mac-A Cx3cr1+	Zfhx3
Pitpnc1	9.99e-30	1.45758	0.37	0.146	3.7e-25	3_Mac-A Cx3cr1+	Pitpnc1
Txnrd1	1.31e-29	0.907986	0.475	0.207	4.86e-25	3_Mac-A Cx3cr1+	Txnrd1
Cd82	1.58e-29	0.756534	0.317	0.105	5.83e-25	3_Mac-A Cx3cr1+	Cd82
Isg15	1.66e-29	1.69168	0.409	0.182	6.15e-25	3_Mac-A Cx3cr1+	Isg15
Rab7b	1.71e-29	1.03875	0.356	0.129	6.32e-25	3_Mac-A Cx3cr1+	Rab7b
Gpr183	2.88e-29	1.73772	0.276	0.088	1.07e-24	3_Mac-A Cx3cr1+	Gpr183
Id2	3.54e-29	0.695178	0.467	0.199	1.31e-24	3_Mac-A Cx3cr1+	Id2
Cmip	3.76e-29	1.07766	0.448	0.194	1.39e-24	3_Mac-A Cx3cr1+	Cmip
Renbp	3.92e-29	0.958595	0.281	0.089	1.45e-24	3_Mac-A Cx3cr1+	Renbp
Relb	6.21e-29	0.833608	0.385	0.148	2.3e-24	3_Mac-A Cx3cr1+	Relb
Sh3pxd2b	7.18e-29	0.857433	0.291	0.093	2.66e-24	3_Mac-A Cx3cr1+	Sh3pxd2b
Elmo1	8.12e-29	1.06078	0.479	0.211	3e-24	3_Mac-A Cx3cr1+	Elmo1
Lmbrd1	1.32e-28	1.33479	0.356	0.137	4.89e-24	3_Mac-A Cx3cr1+	Lmbrd1
Camk1d	1.43e-28	0.847802	0.496	0.221	5.29e-24	3_Mac-A Cx3cr1+	Camk1d
Rps27rt	1.6e-28	0.879739	0.354	0.133	5.91e-24	3_Mac-A Cx3cr1+	Rps27rt
Ube2h	1.89e-28	0.831565	0.356	0.132	7.01e-24	3_Mac-A Cx3cr1+	Ube2h
Ifnar1	3.37e-28	0.973055	0.327	0.117	1.25e-23	3_Mac-A Cx3cr1+	Ifnar1
Dnajb6	4.19e-28	0.936534	0.458	0.205	1.55e-23	3_Mac-A Cx3cr1+	Dnajb6
Ago3	4.57e-28	1.07137	0.257	0.079	1.69e-23	3_Mac-A Cx3cr1+	Ago3
Zswim4	4.77e-28	1.03853	0.274	0.088	1.77e-23	3_Mac-A Cx3cr1+	Zswim4
Rab8b	6.13e-28	0.858453	0.547	0.269	2.27e-23	3_Mac-A Cx3cr1+	Rab8b
Lncpint	6.43e-28	0.838095	0.32	0.111	2.38e-23	3_Mac-A Cx3cr1+	Lncpint
Ncf4	7.52e-28	0.57076	0.426	0.171	2.78e-23	3_Mac-A Cx3cr1+	Ncf4
Tbc1d5	9.15e-28	0.942873	0.38	0.148	3.39e-23	3_Mac-A Cx3cr1+	Tbc1d5
Herpud1	1.38e-27	1.01374	0.523	0.257	5.09e-23	3_Mac-A Cx3cr1+	Herpud1
Lyn	1.88e-27	0.800009	0.617	0.334	6.96e-23	3_Mac-A Cx3cr1+	Lyn
Rnasek	2.03e-27	0.989066	0.329	0.121	7.49e-23	3_Mac-A Cx3cr1+	Rnasek
Xist	2.2e-27	0.85239	0.729	0.463	8.14e-23	3_Mac-A Cx3cr1+	Xist
Gna13	4.53e-27	0.789133	0.467	0.207	1.67e-22	3_Mac-A Cx3cr1+	Gna13
Xylt1	4.75e-27	1.05653	0.262	0.085	1.76e-22	3_Mac-A Cx3cr1+	Xylt1
Il10rb	7.08e-27	0.757157	0.477	0.213	2.62e-22	3_Mac-A Cx3cr1+	Il10rb
Mir142hg	7.67e-27	1.02842	0.266	0.087	2.84e-22	3_Mac-A Cx3cr1+	Mir142hg
Cxcr4	1.08e-26	0.759111	0.351	0.134	4e-22	3_Mac-A Cx3cr1+	Cxcr4
Lgmn2	1.24e-26	0.60967	0.847	0.483	4.6e-22	3_Mac-A Cx3cr1+	Lgmn
Coq10b	1.57e-26	0.941996	0.45	0.199	5.81e-22	3_Mac-A Cx3cr1+	Coq10b
Gadd45b	4.13e-26	1.03798	0.62	0.404	1.53e-21	3_Mac-A Cx3cr1+	Gadd45b
Hspa5	6.29e-26	0.833258	0.748	0.512	2.33e-21	3_Mac-A Cx3cr1+	Hspa5
Lpin2	6.49e-26	0.860852	0.351	0.136	2.4e-21	3_Mac-A Cx3cr1+	Lpin2
Epb41	9.37e-26	0.90744	0.298	0.106	3.46e-21	3_Mac-A Cx3cr1+	Epb41
Lst11	1.27e-25	0.496891	0.683	0.341	4.72e-21	3_Mac-A Cx3cr1+	Lst1
Ifngr2	1.54e-25	0.727266	0.349	0.133	5.69e-21	3_Mac-A Cx3cr1+	Ifngr2
Ptprj	1.62e-25	0.796909	0.574	0.302	6e-21	3_Mac-A Cx3cr1+	Ptprj
Nceh1	1.81e-25	0.866853	0.286	0.099	6.68e-21	3_Mac-A Cx3cr1+	Nceh1
Por	2.59e-25	0.676565	0.363	0.143	9.59e-21	3_Mac-A Cx3cr1+	Por
Clic41	2.74e-25	0.836971	0.632	0.352	1.01e-20	3_Mac-A Cx3cr1+	Clic4
Pik3ap1	3.39e-25	0.642239	0.385	0.158	1.25e-20	3_Mac-A Cx3cr1+	Pik3ap1
Arl4c	4.64e-25	0.631949	0.37	0.147	1.72e-20	3_Mac-A Cx3cr1+	Arl4c
Snx18	8.45e-25	0.754474	0.332	0.125	3.13e-20	3_Mac-A Cx3cr1+	Snx18
Nfe2l2	1.4e-24	0.570585	0.603	0.31	5.16e-20	3_Mac-A Cx3cr1+	Nfe2l2
Sec24a	1.8e-24	1.04066	0.257	0.087	6.67e-20	3_Mac-A Cx3cr1+	Sec24a
Cstb	2.51e-24	0.941127	0.608	0.363	9.28e-20	3_Mac-A Cx3cr1+	Cstb
Vmp1	3.21e-24	1.39645	0.421	0.188	1.19e-19	3_Mac-A Cx3cr1+	Vmp1
Mrps6	3.61e-24	1.33836	0.262	0.091	1.34e-19	3_Mac-A Cx3cr1+	Mrps6
Nfkb1	4.09e-24	1.04464	0.538	0.303	1.51e-19	3_Mac-A Cx3cr1+	Nfkb1
Nsmce2	6.14e-24	1.15427	0.293	0.108	2.27e-19	3_Mac-A Cx3cr1+	Nsmce2
Mbnl2	8.22e-24	0.804078	0.47	0.216	3.04e-19	3_Mac-A Cx3cr1+	Mbnl2
C1qb2	8.87e-24	0.489002	0.969	0.582	3.28e-19	3_Mac-A Cx3cr1+	C1qb
Rel1	9.7e-24	0.840325	0.586	0.326	3.59e-19	3_Mac-A Cx3cr1+	Rel
Smim14	1.3e-23	0.671585	0.441	0.198	4.82e-19	3_Mac-A Cx3cr1+	Smim14
mt-Cytb1	1.33e-23	0.470855	0.973	0.92	4.91e-19	3_Mac-A Cx3cr1+	mt-Cytb
Camk2d	1.82e-23	1.26553	0.288	0.108	6.74e-19	3_Mac-A Cx3cr1+	Camk2d
Tmbim1	2.31e-23	0.888015	0.264	0.093	8.55e-19	3_Mac-A Cx3cr1+	Tmbim1
Slc49a4	2.33e-23	0.931734	0.283	0.103	8.6e-19	3_Mac-A Cx3cr1+	Slc49a4
Adam17	2.81e-23	0.804937	0.404	0.178	1.04e-18	3_Mac-A Cx3cr1+	Adam17
Trps1	4.23e-23	0.621143	0.501	0.244	1.56e-18	3_Mac-A Cx3cr1+	Trps1
Stap1	7.5e-23	0.963227	0.295	0.11	2.78e-18	3_Mac-A Cx3cr1+	Stap1
Cpeb4	1.09e-22	0.904159	0.3	0.116	4.04e-18	3_Mac-A Cx3cr1+	Cpeb4
Rgs102	1.13e-22	0.520361	0.702	0.377	4.19e-18	3_Mac-A Cx3cr1+	Rgs10
Zc3h12a	1.16e-22	0.844908	0.421	0.191	4.3e-18	3_Mac-A Cx3cr1+	Zc3h12a
Taf15	1.24e-22	1.16303	0.317	0.127	4.6e-18	3_Mac-A Cx3cr1+	Taf15
Tcirg1	2.06e-22	0.816138	0.308	0.12	7.62e-18	3_Mac-A Cx3cr1+	Tcirg1
Arhgap15	2.31e-22	0.76663	0.443	0.207	8.54e-18	3_Mac-A Cx3cr1+	Arhgap15
Slc11a1	2.58e-22	0.767775	0.395	0.174	9.55e-18	3_Mac-A Cx3cr1+	Slc11a1
Malat1	2.72e-22	0.567237	0.971	0.897	1.01e-17	3_Mac-A Cx3cr1+	Malat1
Ghitm	3.77e-22	0.64053	0.395	0.173	1.39e-17	3_Mac-A Cx3cr1+	Ghitm
Atp6v1a1	3.77e-22	0.536111	0.482	0.223	1.4e-17	3_Mac-A Cx3cr1+	Atp6v1a
Tcf7l2	4.52e-22	0.695247	0.257	0.091	1.67e-17	3_Mac-A Cx3cr1+	Tcf7l2
Abca12	6.27e-22	0.398451	0.535	0.251	2.32e-17	3_Mac-A Cx3cr1+	Abca1
Tomm6	6.53e-22	0.768896	0.283	0.107	2.41e-17	3_Mac-A Cx3cr1+	Tomm6
Cxcl10	7.15e-22	1.82291	0.262	0.101	2.65e-17	3_Mac-A Cx3cr1+	Cxcl10
Nr4a31	8.89e-22	0.705429	0.368	0.163	3.29e-17	3_Mac-A Cx3cr1+	Nr4a3
Chd9	1.11e-21	0.949033	0.327	0.135	4.09e-17	3_Mac-A Cx3cr1+	Chd9
mt-Nd3	1.2e-21	0.754555	0.678	0.434	4.44e-17	3_Mac-A Cx3cr1+	mt-Nd3
Fchsd2	1.28e-21	0.979671	0.271	0.103	4.72e-17	3_Mac-A Cx3cr1+	Fchsd2
Camk11	1.34e-21	0.523904	0.366	0.152	4.94e-17	3_Mac-A Cx3cr1+	Camk1
Ankhd1	1.37e-21	0.685423	0.363	0.155	5.08e-17	3_Mac-A Cx3cr1+	Ankhd1
Tubb2a	2.77e-21	0.883488	0.327	0.134	1.02e-16	3_Mac-A Cx3cr1+	Tubb2a
Sgk1	2.78e-21	0.865448	0.288	0.112	1.03e-16	3_Mac-A Cx3cr1+	Sgk1
Aebp2	3.09e-21	0.831165	0.262	0.097	1.14e-16	3_Mac-A Cx3cr1+	Aebp2
Atp6v1c1	4.19e-21	0.705519	0.32	0.129	1.55e-16	3_Mac-A Cx3cr1+	Atp6v1c1
Top1	4.52e-21	0.729242	0.567	0.306	1.67e-16	3_Mac-A Cx3cr1+	Top1
Spred1	4.79e-21	0.920817	0.334	0.142	1.77e-16	3_Mac-A Cx3cr1+	Spred1
Nfat5	7.29e-21	0.609169	0.344	0.144	2.7e-16	3_Mac-A Cx3cr1+	Nfat5
Cd274	9.45e-21	0.433539	0.274	0.104	3.5e-16	3_Mac-A Cx3cr1+	Cd274
Krt15	9.54e-21	0.692201	0.278	0.108	3.53e-16	3_Mac-A Cx3cr1+	Krt15
C3ar12	1.22e-20	0.588037	0.487	0.232	4.52e-16	3_Mac-A Cx3cr1+	C3ar1
Bcl2a1d1	1.32e-20	0.57311	0.465	0.225	4.89e-16	3_Mac-A Cx3cr1+	Bcl2a1d
Fbxl17	1.36e-20	1.23615	0.269	0.104	5.03e-16	3_Mac-A Cx3cr1+	Fbxl17
Fnip1	2.55e-20	0.439226	0.421	0.187	9.44e-16	3_Mac-A Cx3cr1+	Fnip1
Rsrc2	2.61e-20	0.812177	0.361	0.161	9.65e-16	3_Mac-A Cx3cr1+	Rsrc2
Nrip1	2.7e-20	0.640224	0.341	0.144	9.98e-16	3_Mac-A Cx3cr1+	Nrip1
Tubb4b	3.21e-20	0.769399	0.295	0.119	1.19e-15	3_Mac-A Cx3cr1+	Tubb4b
Ext1	4.08e-20	0.516985	0.39	0.173	1.51e-15	3_Mac-A Cx3cr1+	Ext1
Fbxo11	4.45e-20	0.541348	0.378	0.168	1.65e-15	3_Mac-A Cx3cr1+	Fbxo11
Prkcb	5.67e-20	0.565243	0.426	0.198	2.1e-15	3_Mac-A Cx3cr1+	Prkcb
Errfi1	6.08e-20	0.821057	0.305	0.126	2.25e-15	3_Mac-A Cx3cr1+	Errfi1
Swap70	6.13e-20	0.720396	0.337	0.145	2.27e-15	3_Mac-A Cx3cr1+	Swap70
Dyrk1a	6.15e-20	0.78471	0.291	0.117	2.27e-15	3_Mac-A Cx3cr1+	Dyrk1a
Ube2k	6.33e-20	0.691553	0.361	0.16	2.34e-15	3_Mac-A Cx3cr1+	Ube2k
Dleu2	8.93e-20	0.790191	0.278	0.11	3.3e-15	3_Mac-A Cx3cr1+	Dleu2
Cd682	9.06e-20	0.617338	0.697	0.417	3.35e-15	3_Mac-A Cx3cr1+	Cd68
Cebpa	9.34e-20	0.80564	0.327	0.138	3.45e-15	3_Mac-A Cx3cr1+	Cebpa
Pea15a1	1.53e-19	0.484684	0.421	0.196	5.66e-15	3_Mac-A Cx3cr1+	Pea15a
Rpl171	1.62e-19	0.777302	0.719	0.569	5.99e-15	3_Mac-A Cx3cr1+	Rpl17
Map2k3	1.7e-19	0.460113	0.395	0.179	6.29e-15	3_Mac-A Cx3cr1+	Map2k3
Tnfaip8	1.95e-19	0.913118	0.479	0.258	7.2e-15	3_Mac-A Cx3cr1+	Tnfaip8
Saraf	2.71e-19	0.594564	0.337	0.145	1e-14	3_Mac-A Cx3cr1+	Saraf
Tuba1c	3.14e-19	0.609848	0.47	0.237	1.16e-14	3_Mac-A Cx3cr1+	Tuba1c
Nfkbie	3.74e-19	0.573327	0.303	0.123	1.38e-14	3_Mac-A Cx3cr1+	Nfkbie
Anxa51	5.33e-19	0.65141	0.707	0.471	1.97e-14	3_Mac-A Cx3cr1+	Anxa5
Tmem176a1	5.68e-19	0.504713	0.729	0.415	2.1e-14	3_Mac-A Cx3cr1+	Tmem176a
Tspan13	5.93e-19	0.700879	0.257	0.098	2.19e-14	3_Mac-A Cx3cr1+	Tspan13
Lat2	6.01e-19	0.524832	0.257	0.096	2.22e-14	3_Mac-A Cx3cr1+	Lat2
Peli1	6.54e-19	0.609762	0.467	0.227	2.42e-14	3_Mac-A Cx3cr1+	Peli1
Nfkbia1	7.18e-19	0.570658	0.872	0.713	2.65e-14	3_Mac-A Cx3cr1+	Nfkbia
Adgre12	8.3e-19	0.419823	0.639	0.336	3.07e-14	3_Mac-A Cx3cr1+	Adgre1
Dennd4a1	1.38e-18	0.799529	0.477	0.256	5.09e-14	3_Mac-A Cx3cr1+	Dennd4a
Rps29	1.48e-18	0.747802	0.942	0.942	5.49e-14	3_Mac-A Cx3cr1+	Rps29
Inpp5d	1.89e-18	0.520115	0.39	0.18	7e-14	3_Mac-A Cx3cr1+	Inpp5d
Igsf6	2.22e-18	0.420623	0.354	0.157	8.22e-14	3_Mac-A Cx3cr1+	Igsf6
R3hdm2	2.49e-18	0.668427	0.254	0.1	9.2e-14	3_Mac-A Cx3cr1+	R3hdm2
Tnfaip31	2.51e-18	0.719688	0.62	0.397	9.28e-14	3_Mac-A Cx3cr1+	Tnfaip3
Nfkb2	2.53e-18	0.707987	0.351	0.16	9.35e-14	3_Mac-A Cx3cr1+	Nfkb2
Specc1l	2.68e-18	1.02143	0.293	0.126	9.92e-14	3_Mac-A Cx3cr1+	Specc1l
Irak2	2.91e-18	0.600228	0.32	0.14	1.08e-13	3_Mac-A Cx3cr1+	Irak2
B4galt5	3.42e-18	0.317681	0.341	0.148	1.26e-13	3_Mac-A Cx3cr1+	B4galt5
Dot1l	5.79e-18	0.314628	0.276	0.111	2.14e-13	3_Mac-A Cx3cr1+	Dot1l
Btbd9	7.17e-18	0.780647	0.281	0.118	2.65e-13	3_Mac-A Cx3cr1+	Btbd9
Atp6v0d1	1.21e-17	0.434756	0.438	0.214	4.48e-13	3_Mac-A Cx3cr1+	Atp6v0d1
Nup98	1.27e-17	0.699926	0.334	0.151	4.7e-13	3_Mac-A Cx3cr1+	Nup98
Mdfic	1.39e-17	0.669711	0.341	0.156	5.14e-13	3_Mac-A Cx3cr1+	Mdfic
Lmna1	1.41e-17	0.764483	0.492	0.269	5.21e-13	3_Mac-A Cx3cr1+	Lmna
Irs2	1.65e-17	0.707853	0.266	0.109	6.12e-13	3_Mac-A Cx3cr1+	Irs2
Mitf	1.7e-17	1.27412	0.278	0.121	6.28e-13	3_Mac-A Cx3cr1+	Mitf
Rasgef1b	2.42e-17	0.72225	0.383	0.184	8.96e-13	3_Mac-A Cx3cr1+	Rasgef1b
Ndel1	3.57e-17	0.467806	0.404	0.198	1.32e-12	3_Mac-A Cx3cr1+	Ndel1
Cks2	4.18e-17	0.279537	0.281	0.118	1.55e-12	3_Mac-A Cx3cr1+	Cks2
Acer3	4.29e-17	0.720628	0.361	0.171	1.59e-12	3_Mac-A Cx3cr1+	Acer3
Map1lc3b	5.61e-17	0.478716	0.545	0.302	2.07e-12	3_Mac-A Cx3cr1+	Map1lc3b
Tnfsf91	5.93e-17	1.39434	0.324	0.164	2.19e-12	3_Mac-A Cx3cr1+	Tnfsf9
Litaf	6.02e-17	0.500135	0.622	0.371	2.23e-12	3_Mac-A Cx3cr1+	Litaf
Arrb2	6.37e-17	0.632489	0.366	0.172	2.36e-12	3_Mac-A Cx3cr1+	Arrb2
Eif4a1	7.02e-17	0.57984	0.666	0.427	2.6e-12	3_Mac-A Cx3cr1+	Eif4a1
Creb1	7.56e-17	0.434634	0.288	0.123	2.8e-12	3_Mac-A Cx3cr1+	Creb1
Selenos	9.4e-17	0.525531	0.344	0.159	3.48e-12	3_Mac-A Cx3cr1+	Selenos
Nhp2	1.19e-16	0.49549	0.266	0.11	4.39e-12	3_Mac-A Cx3cr1+	Nhp2
Entpd1	1.53e-16	0.407951	0.344	0.161	5.65e-12	3_Mac-A Cx3cr1+	Entpd1
Arih1	1.55e-16	0.509363	0.38	0.182	5.75e-12	3_Mac-A Cx3cr1+	Arih1
Gng2	1.64e-16	0.433292	0.378	0.178	6.07e-12	3_Mac-A Cx3cr1+	Gng2
Fndc3b	3.65e-16	0.463453	0.346	0.162	1.35e-11	3_Mac-A Cx3cr1+	Fndc3b
Peak1	3.68e-16	0.683884	0.266	0.114	1.36e-11	3_Mac-A Cx3cr1+	Peak1
Slc38a2	4.12e-16	0.529918	0.441	0.228	1.52e-11	3_Mac-A Cx3cr1+	Slc38a2
Rps211	4.14e-16	0.424106	0.92	0.857	1.53e-11	3_Mac-A Cx3cr1+	Rps21
Pmp222	4.42e-16	0.325287	0.416	0.198	1.63e-11	3_Mac-A Cx3cr1+	Pmp22
Casp4	5.9e-16	0.353316	0.436	0.218	2.18e-11	3_Mac-A Cx3cr1+	Casp4
Dtnbp1	6.04e-16	0.527969	0.303	0.136	2.23e-11	3_Mac-A Cx3cr1+	Dtnbp1
Rpl391	6.9e-16	0.466784	0.91	0.848	2.55e-11	3_Mac-A Cx3cr1+	Rpl39
Rab43	8.2e-16	0.818442	0.269	0.117	3.03e-11	3_Mac-A Cx3cr1+	Rab43
Anxa3	1.1e-15	0.426072	0.262	0.109	4.07e-11	3_Mac-A Cx3cr1+	Anxa3
Baz1a	1.31e-15	0.4385	0.4	0.199	4.86e-11	3_Mac-A Cx3cr1+	Baz1a
Ep400	1.45e-15	0.660255	0.312	0.145	5.37e-11	3_Mac-A Cx3cr1+	Ep400
Sowahc	1.66e-15	0.479278	0.308	0.139	6.15e-11	3_Mac-A Cx3cr1+	Sowahc
Ppm1h	2.05e-15	0.645873	0.295	0.134	7.58e-11	3_Mac-A Cx3cr1+	Ppm1h
Gns1	2.13e-15	0.487972	0.416	0.207	7.88e-11	3_Mac-A Cx3cr1+	Gns
Ddx39b	2.2e-15	0.340878	0.32	0.146	8.15e-11	3_Mac-A Cx3cr1+	Ddx39b
Gtf2b	2.3e-15	0.619248	0.298	0.136	8.52e-11	3_Mac-A Cx3cr1+	Gtf2b
Alcam	2.67e-15	1.06553	0.4	0.222	9.88e-11	3_Mac-A Cx3cr1+	Alcam
Rps281	2.87e-15	0.552329	0.889	0.827	1.06e-10	3_Mac-A Cx3cr1+	Rps28
Sgpl11	2.97e-15	0.318858	0.438	0.223	1.1e-10	3_Mac-A Cx3cr1+	Sgpl1
Rpl41	3.1e-15	0.492445	0.879	0.797	1.15e-10	3_Mac-A Cx3cr1+	Rpl41
Ifih1	4.2e-15	1.32327	0.291	0.139	1.55e-10	3_Mac-A Cx3cr1+	Ifih1
Cd33	5.48e-15	0.468851	0.295	0.134	2.03e-10	3_Mac-A Cx3cr1+	Cd33
Ern1	6.89e-15	0.559587	0.254	0.11	2.55e-10	3_Mac-A Cx3cr1+	Ern1
Ebi3	7.37e-15	0.688575	0.324	0.157	2.72e-10	3_Mac-A Cx3cr1+	Ebi3
Cdk12	7.68e-15	0.398504	0.257	0.11	2.84e-10	3_Mac-A Cx3cr1+	Cdk12
Ccr5	8.54e-15	0.355966	0.274	0.119	3.16e-10	3_Mac-A Cx3cr1+	Ccr5
Baiap2	9.49e-15	0.484867	0.264	0.116	3.51e-10	3_Mac-A Cx3cr1+	Baiap2
Rpl35a	1.02e-14	0.622108	0.816	0.762	3.79e-10	3_Mac-A Cx3cr1+	Rpl35a
Ms4a6d	1.11e-14	0.273747	0.373	0.18	4.1e-10	3_Mac-A Cx3cr1+	Ms4a6d
C1qc2	1.17e-14	0.274177	0.942	0.56	4.33e-10	3_Mac-A Cx3cr1+	C1qc
Babam2	1.21e-14	0.362701	0.291	0.133	4.49e-10	3_Mac-A Cx3cr1+	Babam2
G3bp1	1.22e-14	0.40607	0.407	0.21	4.52e-10	3_Mac-A Cx3cr1+	G3bp1
Mapk6	1.43e-14	0.587339	0.303	0.14	5.27e-10	3_Mac-A Cx3cr1+	Mapk6
Polr2a	1.5e-14	0.561635	0.414	0.223	5.53e-10	3_Mac-A Cx3cr1+	Polr2a
Oser1	1.57e-14	0.488671	0.276	0.124	5.82e-10	3_Mac-A Cx3cr1+	Oser1
Atp6v1f	1.72e-14	0.447868	0.608	0.369	6.34e-10	3_Mac-A Cx3cr1+	Atp6v1f
Sertad2	1.76e-14	0.698281	0.293	0.135	6.52e-10	3_Mac-A Cx3cr1+	Sertad2
Pim3	2.22e-14	0.489522	0.3	0.141	8.21e-10	3_Mac-A Cx3cr1+	Pim3
Frmd4b2	2.52e-14	0.30392	0.38	0.19	9.3e-10	3_Mac-A Cx3cr1+	Frmd4b
Rpl121	2.54e-14	0.433085	0.809	0.661	9.4e-10	3_Mac-A Cx3cr1+	Rpl12
Rgs2	2.67e-14	0.412457	0.446	0.238	9.87e-10	3_Mac-A Cx3cr1+	Rgs2
Tceal9	3.25e-14	0.460668	0.259	0.115	1.2e-09	3_Mac-A Cx3cr1+	Tceal9
Ptms1	3.57e-14	0.448261	0.6	0.345	1.32e-09	3_Mac-A Cx3cr1+	Ptms
Trpm7	3.67e-14	0.404564	0.254	0.111	1.36e-09	3_Mac-A Cx3cr1+	Trpm7
Gusb	3.69e-14	0.474364	0.332	0.161	1.36e-09	3_Mac-A Cx3cr1+	Gusb
Sdcbp1	3.83e-14	0.298961	0.656	0.386	1.42e-09	3_Mac-A Cx3cr1+	Sdcbp
Vps26a	4.51e-14	0.573508	0.276	0.127	1.67e-09	3_Mac-A Cx3cr1+	Vps26a
P4ha1	4.6e-14	0.607461	0.271	0.124	1.7e-09	3_Mac-A Cx3cr1+	P4ha1
Vdac2	4.71e-14	0.298633	0.424	0.219	1.74e-09	3_Mac-A Cx3cr1+	Vdac2
Rap2b	4.89e-14	0.440209	0.264	0.118	1.81e-09	3_Mac-A Cx3cr1+	Rap2b
Ankrd11	5.84e-14	0.404122	0.441	0.238	2.16e-09	3_Mac-A Cx3cr1+	Ankrd11
Rpl27a1	8.55e-14	0.424328	0.898	0.841	3.16e-09	3_Mac-A Cx3cr1+	Rpl27a
Kif1b	1.11e-13	0.48986	0.312	0.15	4.09e-09	3_Mac-A Cx3cr1+	Kif1b
Slfn2	1.16e-13	0.276213	0.545	0.316	4.29e-09	3_Mac-A Cx3cr1+	Slfn2
Synj1	1.25e-13	0.351022	0.39	0.199	4.61e-09	3_Mac-A Cx3cr1+	Synj1
Slc8b1	1.28e-13	0.257123	0.264	0.12	4.75e-09	3_Mac-A Cx3cr1+	Slc8b1
Fam172a	1.33e-13	0.66805	0.278	0.131	4.93e-09	3_Mac-A Cx3cr1+	Fam172a
Ppp1r101	1.43e-13	0.369916	0.407	0.214	5.3e-09	3_Mac-A Cx3cr1+	Ppp1r10
Hmgn1	1.81e-13	0.441804	0.339	0.169	6.71e-09	3_Mac-A Cx3cr1+	Hmgn1
Raph1	2.73e-13	0.518222	0.324	0.161	1.01e-08	3_Mac-A Cx3cr1+	Raph1
Pde4b1	4.01e-13	0.563234	0.639	0.447	1.48e-08	3_Mac-A Cx3cr1+	Pde4b
Lrrfip1	4.14e-13	0.365678	0.363	0.183	1.53e-08	3_Mac-A Cx3cr1+	Lrrfip1
Eea1	4.83e-13	0.347672	0.341	0.171	1.79e-08	3_Mac-A Cx3cr1+	Eea1
Irf8	5.27e-13	0.279536	0.366	0.187	1.95e-08	3_Mac-A Cx3cr1+	Irf8
Ier51	5.31e-13	0.45841	0.714	0.478	1.96e-08	3_Mac-A Cx3cr1+	Ier5
Hspa8	6.04e-13	0.505108	0.869	0.729	2.24e-08	3_Mac-A Cx3cr1+	Hspa8
Pold4	6.59e-13	0.638515	0.271	0.128	2.44e-08	3_Mac-A Cx3cr1+	Pold4
mt-Nd42	7.15e-13	0.386605	0.896	0.809	2.65e-08	3_Mac-A Cx3cr1+	mt-Nd4
Man1a1	8.17e-13	0.319094	0.426	0.226	3.02e-08	3_Mac-A Cx3cr1+	Man1a
Txnl1	1.07e-12	0.398018	0.278	0.134	3.97e-08	3_Mac-A Cx3cr1+	Txnl1
Mapkapk2	1.34e-12	0.371043	0.562	0.327	4.97e-08	3_Mac-A Cx3cr1+	Mapkapk2
Srgap2	1.46e-12	0.449149	0.305	0.152	5.42e-08	3_Mac-A Cx3cr1+	Srgap2
Metrnl	1.63e-12	0.384048	0.37	0.197	6.02e-08	3_Mac-A Cx3cr1+	Metrnl
Ncl	1.72e-12	0.455777	0.571	0.347	6.36e-08	3_Mac-A Cx3cr1+	Ncl
Cst31	1.72e-12	0.301805	0.99	0.957	6.37e-08	3_Mac-A Cx3cr1+	Cst3
Exoc4	1.73e-12	0.310741	0.31	0.152	6.4e-08	3_Mac-A Cx3cr1+	Exoc4
Rab21	1.77e-12	0.426023	0.257	0.121	6.55e-08	3_Mac-A Cx3cr1+	Rab21
St3gal1	1.82e-12	0.489623	0.341	0.178	6.72e-08	3_Mac-A Cx3cr1+	St3gal1
Cnot4	2.03e-12	0.564421	0.278	0.135	7.52e-08	3_Mac-A Cx3cr1+	Cnot4
Tra2a	2.22e-12	0.367959	0.436	0.238	8.22e-08	3_Mac-A Cx3cr1+	Tra2a
Icam11	2.69e-12	0.620465	0.508	0.326	9.94e-08	3_Mac-A Cx3cr1+	Icam1
Ftl1-ps11	2.78e-12	0.313052	0.443	0.246	1.03e-07	3_Mac-A Cx3cr1+	Ftl1-ps1
Ppp2ca	3.11e-12	0.457498	0.383	0.209	1.15e-07	3_Mac-A Cx3cr1+	Ppp2ca
Eif5	3.12e-12	0.331726	0.557	0.327	1.15e-07	3_Mac-A Cx3cr1+	Eif5
Neurl3	3.2e-12	0.610727	0.344	0.184	1.18e-07	3_Mac-A Cx3cr1+	Neurl3
Cflar	5.93e-12	0.269106	0.479	0.269	2.19e-07	3_Mac-A Cx3cr1+	Cflar
Rbm7	6.44e-12	0.349832	0.3	0.15	2.38e-07	3_Mac-A Cx3cr1+	Rbm7
Hsd17b12	6.49e-12	0.508947	0.291	0.145	2.4e-07	3_Mac-A Cx3cr1+	Hsd17b12
Ppp4r2	6.66e-12	0.508658	0.303	0.154	2.46e-07	3_Mac-A Cx3cr1+	Ppp4r2
Pcna	6.71e-12	0.324035	0.354	0.183	2.48e-07	3_Mac-A Cx3cr1+	Pcna
Grb2	7.47e-12	0.271348	0.506	0.293	2.76e-07	3_Mac-A Cx3cr1+	Grb2
Cebpb	7.56e-12	0.324219	0.712	0.508	2.8e-07	3_Mac-A Cx3cr1+	Cebpb
Jmjd1c	7.78e-12	0.385215	0.397	0.217	2.88e-07	3_Mac-A Cx3cr1+	Jmjd1c
Fnbp11	8.38e-12	0.34963	0.513	0.305	3.1e-07	3_Mac-A Cx3cr1+	Fnbp1
Nars	1.15e-11	0.30535	0.283	0.139	4.25e-07	3_Mac-A Cx3cr1+	Nars
Mapre2	1.28e-11	0.605881	0.259	0.127	4.72e-07	3_Mac-A Cx3cr1+	Mapre2
Slc4a7	1.34e-11	0.677436	0.264	0.132	4.95e-07	3_Mac-A Cx3cr1+	Slc4a7
Ehd1	1.38e-11	0.315227	0.533	0.325	5.1e-07	3_Mac-A Cx3cr1+	Ehd1
Ube2i	1.92e-11	0.342918	0.354	0.188	7.09e-07	3_Mac-A Cx3cr1+	Ube2i
Snrpg1	2.53e-11	0.304546	0.477	0.276	9.34e-07	3_Mac-A Cx3cr1+	Snrpg
Parp14	2.66e-11	0.277156	0.339	0.177	9.83e-07	3_Mac-A Cx3cr1+	Parp14
Nufip2	2.81e-11	0.556928	0.32	0.17	1.04e-06	3_Mac-A Cx3cr1+	Nufip2
Ago2	3.14e-11	0.448139	0.271	0.138	1.16e-06	3_Mac-A Cx3cr1+	Ago2
Sat1	3.66e-11	0.345543	0.729	0.482	1.35e-06	3_Mac-A Cx3cr1+	Sat1
Rpl211	4.82e-11	0.4323	0.768	0.639	1.78e-06	3_Mac-A Cx3cr1+	Rpl21
Impdh2	5.65e-11	0.332528	0.254	0.124	2.09e-06	3_Mac-A Cx3cr1+	Impdh2
Vamp4	6.37e-11	0.365703	0.254	0.125	2.36e-06	3_Mac-A Cx3cr1+	Vamp4
Kdm6b	6.64e-11	0.419751	0.69	0.499	2.46e-06	3_Mac-A Cx3cr1+	Kdm6b
Slamf91	6.71e-11	0.306958	0.305	0.156	2.48e-06	3_Mac-A Cx3cr1+	Slamf9
Ankrd12	1.33e-10	0.312387	0.278	0.142	4.94e-06	3_Mac-A Cx3cr1+	Ankrd12
Dcun1d5	1.52e-10	0.334947	0.266	0.134	5.61e-06	3_Mac-A Cx3cr1+	Dcun1d5
Crlf3	1.6e-10	0.401436	0.291	0.152	5.91e-06	3_Mac-A Cx3cr1+	Crlf3
Pik3r5	1.62e-10	0.507315	0.257	0.131	6.01e-06	3_Mac-A Cx3cr1+	Pik3r5
Eif4e	1.76e-10	0.516963	0.276	0.142	6.51e-06	3_Mac-A Cx3cr1+	Eif4e
Sertad1	1.83e-10	0.420701	0.354	0.197	6.76e-06	3_Mac-A Cx3cr1+	Sertad1
Rpl9	2.04e-10	0.463158	0.738	0.638	7.54e-06	3_Mac-A Cx3cr1+	Rpl9
Rps251	2.26e-10	0.370124	0.799	0.685	8.37e-06	3_Mac-A Cx3cr1+	Rps25
St8sia4	2.38e-10	0.899138	0.276	0.147	8.79e-06	3_Mac-A Cx3cr1+	St8sia4
Spag9	3.07e-10	0.327374	0.475	0.278	1.14e-05	3_Mac-A Cx3cr1+	Spag9
Chd2	4.08e-10	0.299834	0.271	0.14	1.51e-05	3_Mac-A Cx3cr1+	Chd2
Hmgb2	4.39e-10	0.401953	0.407	0.236	1.62e-05	3_Mac-A Cx3cr1+	Hmgb2
5031425E22Rik	4.92e-10	0.54901	0.259	0.134	1.82e-05	3_Mac-A Cx3cr1+	5031425E22Rik
Arf4	4.95e-10	0.283909	0.46	0.272	1.83e-05	3_Mac-A Cx3cr1+	Arf4
Paip2	5.1e-10	0.394977	0.322	0.175	1.88e-05	3_Mac-A Cx3cr1+	Paip2
Rbbp6	6.31e-10	0.253729	0.281	0.147	2.34e-05	3_Mac-A Cx3cr1+	Rbbp6
Ubxn4	6.47e-10	0.312705	0.349	0.195	2.39e-05	3_Mac-A Cx3cr1+	Ubxn4
Cybb	7.03e-10	0.252221	0.702	0.476	2.6e-05	3_Mac-A Cx3cr1+	Cybb
Psma2	1.84e-09	0.311987	0.327	0.181	6.8e-05	3_Mac-A Cx3cr1+	Psma2
Brd2	1.86e-09	0.302177	0.501	0.316	6.88e-05	3_Mac-A Cx3cr1+	Brd2
Cited21	2.24e-09	0.535888	0.426	0.269	8.27e-05	3_Mac-A Cx3cr1+	Cited2
Hsp90aa1	2.47e-09	0.385254	0.588	0.382	9.13e-05	3_Mac-A Cx3cr1+	Hsp90aa1
Ccl121	2.64e-09	0.653493	0.303	0.171	9.77e-05	3_Mac-A Cx3cr1+	Ccl12
Kansl1	3.36e-09	0.329944	0.264	0.141	0.000124182	3_Mac-A Cx3cr1+	Kansl1
Dnaja1	3.94e-09	0.280853	0.504	0.319	0.000145805	3_Mac-A Cx3cr1+	Dnaja1
Baz2b	1.09e-08	0.417214	0.361	0.216	0.000404197	3_Mac-A Cx3cr1+	Baz2b
Vps29	1.34e-08	0.339495	0.257	0.14	0.000495252	3_Mac-A Cx3cr1+	Vps29
Vti1b	1.43e-08	0.292135	0.276	0.15	0.000527362	3_Mac-A Cx3cr1+	Vti1b
Sbf2	1.5e-08	0.262739	0.254	0.136	0.000553414	3_Mac-A Cx3cr1+	Sbf2
Ubald2	3.31e-08	0.297214	0.32	0.187	0.00122394	3_Mac-A Cx3cr1+	Ubald2
Sptssa	3.49e-08	0.311698	0.305	0.175	0.00129226	3_Mac-A Cx3cr1+	Sptssa
Huwe1	3.5e-08	0.438544	0.274	0.154	0.00129336	3_Mac-A Cx3cr1+	Huwe1
P2rx4	4.58e-08	0.355986	0.315	0.186	0.00169561	3_Mac-A Cx3cr1+	P2rx4
Ube2n	8.11e-08	0.295443	0.298	0.174	0.00300017	3_Mac-A Cx3cr1+	Ube2n
H2-K1	1.04e-07	0.261943	0.898	0.762	0.00385011	3_Mac-A Cx3cr1+	H2-K1
Snrpd21	2.11e-07	0.316985	0.31	0.183	0.00781132	3_Mac-A Cx3cr1+	Snrpd2
P2ry61	3.67e-07	0.446758	0.293	0.18	0.0135709	3_Mac-A Cx3cr1+	P2ry6
Atp6v0b2	3.88e-07	0.257237	0.707	0.517	0.0143528	3_Mac-A Cx3cr1+	Atp6v0b
Cyba	4.01e-07	0.277275	0.867	0.712	0.0148347	3_Mac-A Cx3cr1+	Cyba
Sirpa	4.86e-07	0.381647	0.533	0.353	0.0179801	3_Mac-A Cx3cr1+	Sirpa
Prdx1	1.2e-06	0.596825	0.615	0.434	0.0445628	3_Mac-A Cx3cr1+	Prdx1
Mef2a1	1.44e-06	0.275578	0.378	0.239	0.0533164	3	Mef2a
Vav3	2.57e-06	0.431838	0.278	0.172	0.0951441	3	Vav3
Cdkn1a1	2.93e-06	0.353426	0.508	0.376	0.10826	3	Cdkn1a
Hspa1a1	3.61e-05	0.806408	0.254	0.164	1	3	Hspa1a
Cltc2	9.65e-05	0.324241	0.642	0.471	1	3	Cltc
Fn1	6.24e-273	3.51117	0.771	0.068	2.31e-268	4_DC Retnla+	Fn1
Lyz1	3.75e-188	4.93177	0.466	0.03	1.39e-183	4_DC Retnla+	Lyz1
Ear2	3.79e-177	3.63894	0.671	0.092	1.4e-172	4_DC Retnla+	Ear2
Ccr21	3.04e-123	2.46942	0.75	0.176	1.12e-118	4_DC Retnla+	Ccr2
Crip11	8.29e-103	1.67885	0.979	0.742	3.07e-98	4_DC Retnla+	Crip1
Retnla1	6.43e-99	2.01227	0.887	0.326	2.38e-94	4_DC Retnla+	Retnla
Tmsb101	3.38e-73	1.42012	0.949	0.471	1.25e-68	4_DC Retnla+	Tmsb10
S100a61	3.25e-72	1.48141	0.945	0.634	1.2e-67	4_DC Retnla+	S100a6
Psap1	4.24e-71	1.15155	0.986	0.873	1.57e-66	4_DC Retnla+	Psap
Tnip31	3.99e-66	2.00959	0.62	0.203	1.48e-61	4_DC Retnla+	Tnip3
Lpl	1.37e-58	2.30831	0.49	0.137	5.06e-54	4_DC Retnla+	Lpl
Capg	7.5e-55	2.10357	0.534	0.174	2.77e-50	4_DC Retnla+	Capg
H2-DMa1	5.37e-51	1.48268	0.784	0.429	1.99e-46	4_DC Retnla+	H2-DMa
Unc119	2.4e-50	2.4505	0.377	0.093	8.88e-46	4_DC Retnla+	Unc119
Anxa21	9.49e-50	1.75129	0.647	0.284	3.51e-45	4_DC Retnla+	Anxa2
Lsp11	3.15e-49	1.37359	0.747	0.341	1.17e-44	4_DC Retnla+	Lsp1
Ccl61	4.14e-49	1.11933	0.925	0.657	1.53e-44	4_DC Retnla+	Ccl6
Tmsb4x1	4.98e-49	0.588722	0.997	0.995	1.84e-44	4_DC Retnla+	Tmsb4x
Cd521	6.6e-46	1.1589	0.873	0.521	2.44e-41	4_DC Retnla+	Cd52
Actg11	4.46e-44	0.772939	0.976	0.912	1.65e-39	4_DC Retnla+	Actg1
Olfm11	5.82e-44	1.83873	0.397	0.108	2.15e-39	4_DC Retnla+	Olfm1
S100a101	4.86e-43	1.43236	0.733	0.391	1.8e-38	4_DC Retnla+	S100a10
Dok2	7.63e-43	1.6606	0.497	0.167	2.82e-38	4_DC Retnla+	Dok2
Gm100761	9.7e-43	0.991833	0.942	0.791	3.59e-38	4_DC Retnla+	Gm10076
Batf3	4.98e-42	2.10422	0.401	0.118	1.84e-37	4_DC Retnla+	Batf3
Gpx1	6.65e-41	0.899697	0.979	0.871	2.46e-36	4_DC Retnla+	Gpx1
Naaa	1.38e-38	2.02614	0.414	0.136	5.1e-34	4_DC Retnla+	Naaa
Adam8	2.58e-37	2.19003	0.25	0.053	9.54e-33	4_DC Retnla+	Adam8
Rplp21	1.71e-36	0.747948	0.955	0.889	6.32e-32	4_DC Retnla+	Rplp2
Rpsa1	1.21e-35	0.661532	0.973	0.859	4.47e-31	4_DC Retnla+	Rpsa
Ahnak2	3.61e-35	1.07133	0.873	0.628	1.34e-30	4_DC Retnla+	Ahnak
Mcub	2.6e-34	1.93127	0.363	0.114	9.62e-30	4_DC Retnla+	Mcub
Ccl91	7.05e-34	1.19953	0.709	0.393	2.61e-29	4_DC Retnla+	Ccl9
Ltb4r1	1.88e-33	2.22579	0.264	0.065	6.96e-29	4_DC Retnla+	Ltb4r1
S100a41	1.45e-32	1.44785	0.5	0.207	5.35e-28	4_DC Retnla+	S100a4
H2-DMb11	4.78e-32	1.2024	0.651	0.332	1.77e-27	4_DC Retnla+	H2-DMb1
Smdt11	1.13e-31	1.37363	0.678	0.395	4.17e-27	4_DC Retnla+	Smdt1
2009-09-01	1.14e-31	1.96485	0.325	0.097	4.21e-27	4_DC Retnla+	2009-09-01
Rpl131	3.15e-31	0.554215	0.99	0.947	1.17e-26	4_DC Retnla+	Rpl13
Lgals31	3.99e-31	1.14836	0.726	0.419	1.47e-26	4_DC Retnla+	Lgals3
H2-Ab12	7.85e-30	0.653424	0.979	0.69	2.9e-25	4_DC Retnla+	H2-Ab1
Atp5e1	2.26e-29	1.03895	0.808	0.629	8.38e-25	4_DC Retnla+	Atp5e
Zyx1	3.53e-29	1.40815	0.562	0.277	1.31e-24	4_DC Retnla+	Zyx
H2-DMb21	5.81e-29	1.72542	0.305	0.092	2.15e-24	4_DC Retnla+	H2-DMb2
Gm2a1	2.44e-28	1.30644	0.627	0.356	9.02e-24	4_DC Retnla+	Gm2a
Arpc1b1	7.2e-28	0.873861	0.832	0.679	2.66e-23	4_DC Retnla+	Arpc1b
Coro1a1	2.03e-27	0.975575	0.736	0.467	7.5e-23	4_DC Retnla+	Coro1a
Rps27l1	2.97e-27	1.39931	0.61	0.347	1.1e-22	4_DC Retnla+	Rps27l
Myl61	5.11e-27	0.908175	0.836	0.686	1.89e-22	4_DC Retnla+	Myl6
Actb1	1.39e-26	0.443922	1	0.99	5.14e-22	4_DC Retnla+	Actb
Rpl351	2.66e-26	0.69327	0.962	0.842	9.84e-22	4_DC Retnla+	Rpl35
Gda1	1.13e-25	1.48579	0.455	0.204	4.16e-21	4_DC Retnla+	Gda
Rps261	3e-25	0.561636	0.955	0.903	1.11e-20	4_DC Retnla+	Rps26
Flna1	2.1e-24	1.30294	0.541	0.282	7.79e-20	4_DC Retnla+	Flna
Rplp01	4.47e-24	0.565147	0.945	0.816	1.65e-19	4_DC Retnla+	Rplp0
Ramp11	5.39e-24	1.76952	0.305	0.107	1.99e-19	4_DC Retnla+	Ramp1
Fxyd51	9.73e-23	0.947254	0.705	0.448	3.6e-18	4_DC Retnla+	Fxyd5
Dbi	1.54e-22	1.28001	0.582	0.343	5.68e-18	4_DC Retnla+	Dbi
H2afz1	2.24e-22	0.972595	0.705	0.435	8.28e-18	4_DC Retnla+	H2afz
Rps71	5.79e-22	0.525581	0.938	0.866	2.14e-17	4_DC Retnla+	Rps7
Il1b1	7.97e-22	0.321725	0.712	0.385	2.95e-17	4_DC Retnla+	Il1b
Cotl11	1.2e-21	1.19048	0.637	0.42	4.43e-17	4_DC Retnla+	Cotl1
Laptm51	2.08e-21	0.754999	0.87	0.73	7.69e-17	4_DC Retnla+	Laptm5
Rab11fip1	3.14e-21	2.06349	0.253	0.086	1.16e-16	4_DC Retnla+	Rab11fip1
Rpl321	3.73e-21	0.52615	0.952	0.896	1.38e-16	4_DC Retnla+	Rpl32
Serf21	8.36e-21	0.663645	0.901	0.8	3.09e-16	4_DC Retnla+	Serf2
Cyba1	9.54e-21	0.66391	0.842	0.719	3.53e-16	4_DC Retnla+	Cyba
Arf51	3.62e-20	1.12458	0.63	0.413	1.34e-15	4_DC Retnla+	Arf5
Rps201	6.69e-20	0.483916	0.969	0.931	2.47e-15	4_DC Retnla+	Rps20
Fcrls2	8.4e-20	0.914904	0.548	0.287	3.11e-15	4_DC Retnla+	Fcrls
Nme21	1.71e-19	0.96389	0.688	0.509	6.32e-15	4_DC Retnla+	Nme2
Rps27a1	2.64e-19	0.502194	0.962	0.902	9.77e-15	4_DC Retnla+	Rps27a
Rps161	3.49e-19	0.438021	0.979	0.94	1.29e-14	4_DC Retnla+	Rps16
Sec61b1	4.92e-19	0.962935	0.682	0.474	1.82e-14	4_DC Retnla+	Sec61b
H2-Eb12	1.19e-18	0.402222	0.966	0.648	4.4e-14	4_DC Retnla+	H2-Eb1
Ucp21	2.04e-18	0.76286	0.774	0.61	7.54e-14	4_DC Retnla+	Ucp2
Rpl341	2.43e-18	0.460909	0.969	0.897	8.99e-14	4_DC Retnla+	Rpl34
Rpl37a1	3.27e-18	0.527025	0.966	0.941	1.21e-13	4_DC Retnla+	Rpl37a
Gapdh1	3.46e-18	0.835831	0.777	0.61	1.28e-13	4_DC Retnla+	Gapdh
Rps191	4.12e-18	0.44268	0.952	0.883	1.52e-13	4_DC Retnla+	Rps19
Eno11	6.13e-18	1.12607	0.476	0.25	2.27e-13	4_DC Retnla+	Eno1
Clec4b11	7e-18	1.38077	0.301	0.12	2.59e-13	4_DC Retnla+	Clec4b1
2010107E04Rik1	7.28e-18	1.08312	0.449	0.224	2.69e-13	4_DC Retnla+	2010107E04Rik
Slamf92	1.23e-17	1.34121	0.349	0.158	4.55e-13	4_DC Retnla+	Slamf9
Cd742	1.62e-17	0.427358	1	0.855	5.98e-13	4_DC Retnla+	Cd74
Sh3bgrl31	1.69e-17	0.614068	0.846	0.682	6.25e-13	4_DC Retnla+	Sh3bgrl3
Arpc21	3.48e-17	0.687784	0.815	0.69	1.29e-12	4_DC Retnla+	Arpc2
Sem1	4.03e-17	0.713802	0.795	0.666	1.49e-12	4_DC Retnla+	Sem1
Rps51	1.71e-16	0.421406	0.959	0.906	6.34e-12	4_DC Retnla+	Rps5
H2afj1	2.01e-16	0.959541	0.486	0.26	7.42e-12	4_DC Retnla+	H2afj
Rpl361	2.49e-16	0.483692	0.935	0.858	9.21e-12	4_DC Retnla+	Rpl36
Ifitm61	4.65e-16	1.20125	0.408	0.209	1.72e-11	4_DC Retnla+	Ifitm6
Rps101	1.4e-15	0.431778	0.976	0.913	5.17e-11	4_DC Retnla+	Rps10
Vim1	1.9e-15	0.56406	0.829	0.629	7.04e-11	4_DC Retnla+	Vim
Rpl221	8.45e-15	0.548258	0.884	0.774	3.13e-10	4_DC Retnla+	Rpl22
Rpl281	1.01e-14	0.451743	0.921	0.892	3.73e-10	4_DC Retnla+	Rpl28
Tpt11	1.02e-14	0.327902	0.997	0.978	3.79e-10	4_DC Retnla+	Tpt1
Id21	1.77e-14	1.24089	0.39	0.216	6.55e-10	4_DC Retnla+	Id2
Alox5ap1	1.78e-14	0.6516	0.781	0.61	6.58e-10	4_DC Retnla+	Alox5ap
Phlda1	2.15e-14	1.45123	0.387	0.212	7.94e-10	4_DC Retnla+	Phlda1
Oaz11	3.09e-14	0.572054	0.842	0.771	1.14e-09	4_DC Retnla+	Oaz1
Pabpc11	4.19e-14	0.759706	0.757	0.61	1.55e-09	4_DC Retnla+	Pabpc1
Rpl371	4.52e-14	0.452865	0.945	0.904	1.67e-09	4_DC Retnla+	Rpl37
Ybx11	7.64e-14	0.753844	0.709	0.569	2.83e-09	4_DC Retnla+	Ybx1
Ldha1	9.21e-14	1.08728	0.469	0.288	3.41e-09	4_DC Retnla+	Ldha
Atp5g3	1.31e-13	1.04846	0.558	0.379	4.85e-09	4_DC Retnla+	Atp5g3
Tagln21	1.89e-13	0.749339	0.678	0.499	6.97e-09	4_DC Retnla+	Tagln2
Atp5h1	1.91e-13	0.78946	0.651	0.479	7.08e-09	4_DC Retnla+	Atp5h
Rps241	2.25e-13	0.320734	0.969	0.959	8.31e-09	4_DC Retnla+	Rps24
Ndufa61	3.17e-13	0.926457	0.589	0.421	1.17e-08	4_DC Retnla+	Ndufa6
Etv31	3.76e-13	0.945513	0.432	0.241	1.39e-08	4_DC Retnla+	Etv3
Psma71	3.93e-13	0.927345	0.517	0.339	1.45e-08	4_DC Retnla+	Psma7
Rpl141	4.7e-13	0.553138	0.805	0.682	1.74e-08	4_DC Retnla+	Rpl14
Rpl181	5.22e-13	0.435213	0.914	0.853	1.93e-08	4_DC Retnla+	Rpl18
Rpl36a1	5.57e-13	0.560722	0.818	0.697	2.06e-08	4_DC Retnla+	Rpl36a
Prelid11	5.59e-13	1.01255	0.432	0.247	2.07e-08	4_DC Retnla+	Prelid1
Rps61	5.61e-13	0.544393	0.805	0.69	2.08e-08	4_DC Retnla+	Rps6
Plxnd1	9.75e-13	1.3151	0.291	0.141	3.61e-08	4_DC Retnla+	Plxnd1
Rps181	1.01e-12	0.447829	0.901	0.803	3.73e-08	4_DC Retnla+	Rps18
Rpl23a1	1.22e-12	0.682442	0.774	0.633	4.51e-08	4_DC Retnla+	Rpl23a
Tmem1601	1.3e-12	1.23018	0.37	0.201	4.82e-08	4_DC Retnla+	Tmem160
Gm424181	1.35e-12	0.533612	0.914	0.757	4.98e-08	4_DC Retnla+	Gm42418
Rps3a11	1.45e-12	0.351882	0.955	0.923	5.36e-08	4_DC Retnla+	Rps3a1
H2-Aa2	1.51e-12	0.299581	0.986	0.719	5.6e-08	4_DC Retnla+	H2-Aa
Gm26917	1.58e-12	0.763544	0.455	0.26	5.84e-08	4_DC Retnla+	Gm26917
Efhd21	1.72e-12	0.966812	0.589	0.416	6.35e-08	4_DC Retnla+	Efhd2
Pitpna	2.7e-12	0.86045	0.551	0.373	9.98e-08	4_DC Retnla+	Pitpna
Usmg5	3.17e-12	1.07807	0.363	0.192	1.17e-07	4_DC Retnla+	Usmg5
Uqcc21	4.65e-12	1.16624	0.312	0.158	1.72e-07	4_DC Retnla+	Uqcc2
Rps81	6.88e-12	0.308097	0.986	0.963	2.54e-07	4_DC Retnla+	Rps8
Pfn11	8.88e-12	0.435414	0.849	0.793	3.29e-07	4_DC Retnla+	Pfn1
Cnn21	9.18e-12	0.791832	0.366	0.192	3.4e-07	4_DC Retnla+	Cnn2
Arpc5	1.24e-11	0.89321	0.565	0.409	4.6e-07	4_DC Retnla+	Arpc5
Rpl36al1	2.17e-11	0.566439	0.712	0.59	8.04e-07	4_DC Retnla+	Rpl36al
Capzb1	2.31e-11	0.744778	0.64	0.502	8.54e-07	4_DC Retnla+	Capzb
Atp5l1	2.63e-11	0.709149	0.692	0.566	9.75e-07	4_DC Retnla+	Atp5l
Ndufa131	2.65e-11	0.901972	0.541	0.371	9.8e-07	4_DC Retnla+	Ndufa13
Atox11	2.86e-11	0.567247	0.733	0.584	1.06e-06	4_DC Retnla+	Atox1
Btg11	3.4e-11	0.406972	0.712	0.513	1.26e-06	4_DC Retnla+	Btg1
AY0361181	3.91e-11	0.452851	0.729	0.54	1.44e-06	4_DC Retnla+	AY036118
Rpl392	8.27e-11	0.36968	0.935	0.848	3.06e-06	4_DC Retnla+	Rpl39
Pycard	9.01e-11	1.02915	0.366	0.211	3.33e-06	4_DC Retnla+	Pycard
Rps22	9.91e-11	0.377946	0.911	0.868	3.66e-06	4_DC Retnla+	Rps2
Atp5f11	1.29e-10	0.835481	0.394	0.223	4.78e-06	4_DC Retnla+	Atp5f1
Rpl10a1	2.21e-10	0.448	0.866	0.795	8.16e-06	4_DC Retnla+	Rpl10a
Prkcd	2.24e-10	0.943175	0.425	0.269	8.29e-06	4_DC Retnla+	Prkcd
Cox8a1	2.32e-10	0.506058	0.777	0.69	8.56e-06	4_DC Retnla+	Cox8a
Rpl411	2.39e-10	0.527812	0.914	0.797	8.85e-06	4_DC Retnla+	Rpl41
Rpl191	2.42e-10	0.337867	0.932	0.895	8.96e-06	4_DC Retnla+	Rpl19
Rps131	2.8e-10	0.434702	0.842	0.762	1.04e-05	4_DC Retnla+	Rps13
Rps15a1	4.08e-10	0.357545	0.918	0.893	1.51e-05	4_DC Retnla+	Rps15a
Rpl7a1	4.67e-10	0.427056	0.822	0.727	1.73e-05	4_DC Retnla+	Rpl7a
Tep11	5.94e-10	1.16812	0.277	0.143	2.2e-05	4_DC Retnla+	Tep1
Ccnd21	7.05e-10	1.22885	0.295	0.16	2.61e-05	4_DC Retnla+	Ccnd2
Cox5b1	7.41e-10	0.750123	0.545	0.388	2.74e-05	4_DC Retnla+	Cox5b
H131	7.46e-10	1.05742	0.315	0.175	2.76e-05	4_DC Retnla+	H13
Eif5a1	7.68e-10	0.833829	0.51	0.363	2.84e-05	4_DC Retnla+	Eif5a
Pkm	9.31e-10	0.915895	0.432	0.279	3.44e-05	4_DC Retnla+	Pkm
Uba521	9.73e-10	0.358462	0.942	0.844	3.6e-05	4_DC Retnla+	Uba52
Csf2ra	1.09e-09	0.99726	0.394	0.249	4.05e-05	4_DC Retnla+	Csf2ra
Erp291	1.44e-09	0.699447	0.568	0.409	5.34e-05	4_DC Retnla+	Erp29
Mrpl331	2.18e-09	1.00856	0.414	0.272	8.05e-05	4_DC Retnla+	Mrpl33
Atp5j21	2.2e-09	0.665062	0.568	0.404	8.14e-05	4_DC Retnla+	Atp5j2
Rps121	2.49e-09	0.338674	0.959	0.939	9.2e-05	4_DC Retnla+	Rps12
Fes	2.54e-09	1.30238	0.25	0.13	9.4e-05	4_DC Retnla+	Fes
Cox5a	2.84e-09	0.84965	0.524	0.382	0.000105	4_DC Retnla+	Cox5a
Sfr1	3.03e-09	1.04618	0.332	0.195	0.000112004	4_DC Retnla+	Sfr1
Lars22	3.06e-09	0.52747	0.76	0.596	0.000113237	4_DC Retnla+	Lars2
H2afy1	4.97e-09	0.813061	0.346	0.196	0.000183948	4_DC Retnla+	H2afy
Gm81861	5.45e-09	0.741625	0.295	0.154	0.000201471	4_DC Retnla+	Gm8186
Pik3cd	5.61e-09	1.10621	0.277	0.153	0.000207416	4_DC Retnla+	Pik3cd
Atp5g11	6.31e-09	0.983524	0.353	0.216	0.000233504	4_DC Retnla+	Atp5g1
Cox4i1	6.61e-09	0.471801	0.771	0.712	0.000244388	4_DC Retnla+	Cox4i1
Tkt1	7.98e-09	1.11347	0.397	0.265	0.000295091	4_DC Retnla+	Tkt
Ran1	1e-08	0.838344	0.39	0.252	0.000370073	4_DC Retnla+	Ran
Bhlhe401	1.18e-08	0.72268	0.332	0.191	0.000436935	4_DC Retnla+	Bhlhe40
Mrps24	1.73e-08	0.787147	0.332	0.192	0.000639651	4_DC Retnla+	Mrps24
Fam49b1	1.79e-08	0.817288	0.336	0.189	0.000660489	4_DC Retnla+	Fam49b
Plbd11	1.83e-08	0.724933	0.455	0.312	0.000677702	4_DC Retnla+	Plbd1
Colgalt1	2.12e-08	0.95793	0.301	0.172	0.000783771	4_DC Retnla+	Colgalt1
Uqcrq	2.61e-08	0.753019	0.534	0.402	0.000964508	4_DC Retnla+	Uqcrq
Rpl81	2.66e-08	0.290078	0.89	0.839	0.000982811	4_DC Retnla+	Rpl8
Myo1g1	2.71e-08	0.909661	0.312	0.185	0.00100118	4_DC Retnla+	Myo1g
S100a111	2.76e-08	0.451349	0.462	0.318	0.00102204	4_DC Retnla+	S100a11
Fgfr12	2.91e-08	0.842429	0.315	0.183	0.00107819	4_DC Retnla+	Fgfr1
Rps4x1	3.81e-08	0.264598	0.962	0.924	0.00140758	4_DC Retnla+	Rps4x
Rpl381	4.8e-08	0.374054	0.884	0.793	0.00177577	4_DC Retnla+	Rpl38
Cfp2	5.73e-08	0.47997	0.603	0.456	0.00211885	4_DC Retnla+	Cfp
Tma71	5.86e-08	0.799933	0.469	0.332	0.00216897	4_DC Retnla+	Tma7
Rps141	6.63e-08	0.293412	0.935	0.903	0.00245277	4_DC Retnla+	Rps14
Ppia1	7.21e-08	0.341954	0.866	0.824	0.00266786	4_DC Retnla+	Ppia
Lamtor41	7.46e-08	0.822679	0.366	0.233	0.00275825	4_DC Retnla+	Lamtor4
Tspo1	7.65e-08	0.668141	0.551	0.424	0.00283138	4_DC Retnla+	Tspo
Uqcr10	7.91e-08	0.833356	0.418	0.283	0.00292689	4_DC Retnla+	Uqcr10
Cytip1	8.55e-08	0.58135	0.39	0.246	0.00316142	4_DC Retnla+	Cytip
Mrps21	9.86e-08	0.739302	0.384	0.249	0.00364898	4_DC Retnla+	Mrps21
Diaph1	1.2e-07	0.803346	0.336	0.209	0.00443861	4_DC Retnla+	Diaph1
Anp32b1	1.32e-07	0.987589	0.377	0.254	0.00490057	4_DC Retnla+	Anp32b
Arhgdib1	2.27e-07	0.622949	0.62	0.493	0.00839162	4_DC Retnla+	Arhgdib
Cox6c	2.83e-07	0.587848	0.589	0.477	0.0104769	4_DC Retnla+	Cox6c
Ndufv3	3.06e-07	0.782855	0.325	0.201	0.0113299	4_DC Retnla+	Ndufv3
Rack11	3.13e-07	0.366258	0.829	0.728	0.0115882	4_DC Retnla+	Rack1
Fis1	4.56e-07	0.640997	0.373	0.243	0.0168608	4_DC Retnla+	Fis1
Uqcrfs11	5.02e-07	0.873119	0.325	0.205	0.0185692	4_DC Retnla+	Uqcrfs1
Glud1	5.14e-07	0.778038	0.449	0.326	0.0190235	4_DC Retnla+	Glud1
Lmna2	5.44e-07	0.642887	0.421	0.284	0.0201311	4_DC Retnla+	Lmna
Cdk2ap2	6.25e-07	0.743599	0.404	0.278	0.0231185	4_DC Retnla+	Cdk2ap2
Atp5o.11	6.35e-07	0.859732	0.25	0.14	0.0235042	4_DC Retnla+	Atp5o.1
Ndufc1	6.73e-07	0.945672	0.329	0.211	0.0249079	4_DC Retnla+	Ndufc1
Sec61g	7.08e-07	0.696897	0.514	0.404	0.0261959	4_DC Retnla+	Sec61g
Prcp1	7.38e-07	0.66041	0.408	0.276	0.0272905	4_DC Retnla+	Prcp
Rpl271	7.94e-07	0.311275	0.822	0.76	0.029371	4_DC Retnla+	Rpl27
Atp5d1	8.82e-07	0.618178	0.503	0.381	0.0326397	4_DC Retnla+	Atp5d
Ndufa2	8.88e-07	0.692972	0.49	0.378	0.0328325	4_DC Retnla+	Ndufa2
Rpl151	1.13e-06	0.308826	0.856	0.775	0.0419753	4_DC Retnla+	Rpl15
Rpl35a1	1.19e-06	0.276847	0.884	0.758	0.0439151	4_DC Retnla+	Rpl35a
Hsp90ab11	1.22e-06	0.383761	0.822	0.784	0.0450817	4_DC Retnla+	Hsp90ab1
Tubb51	1.22e-06	0.902428	0.377	0.259	0.0452119	4_DC Retnla+	Tubb5
Minos1	1.22e-06	0.714509	0.26	0.149	0.0452791	4_DC Retnla+	Minos1
Sdc31	1.32e-06	0.673422	0.39	0.263	0.0487066	4_DC Retnla+	Sdc3
Ndufb81	1.5e-06	0.74869	0.384	0.262	0.0553682	4	Ndufb8
Dbnl	1.57e-06	0.704097	0.277	0.166	0.0579715	4	Dbnl
Rassf41	1.59e-06	0.554836	0.486	0.351	0.0588716	4	Rassf4
Rpl261	1.7e-06	0.273641	0.88	0.833	0.0628364	4	Rpl26
Rpl291	1.95e-06	0.318637	0.801	0.675	0.0721757	4	Rpl29
Bcl2a1d2	1.99e-06	0.734621	0.36	0.243	0.0735858	4	Bcl2a1d
Ywhaz1	2e-06	0.554572	0.572	0.462	0.073846	4	Ywhaz
Srp91	3.96e-06	0.650499	0.39	0.275	0.146341	4	Srp9
Ubl51	3.98e-06	0.610457	0.521	0.406	0.147352	4	Ubl5
Wdr11	4.39e-06	0.753645	0.38	0.267	0.162328	4	Wdr1
Eef1b21	4.86e-06	0.571104	0.682	0.615	0.179646	4	Eef1b2
Iqgap11	5.07e-06	0.468309	0.63	0.517	0.187485	4	Iqgap1
Ndufa31	6.36e-06	0.697706	0.356	0.246	0.235278	4	Ndufa3
Rex1bd	6.55e-06	0.762052	0.267	0.164	0.242446	4	Rex1bd
Purb	7.2e-06	0.947539	0.288	0.188	0.266366	4	Purb
Snrpe1	8.04e-06	0.750419	0.397	0.289	0.297369	4	Snrpe
Csrnp11	8.16e-06	0.543662	0.462	0.346	0.301894	4	Csrnp1
Cfl1	1.02e-05	0.327116	0.839	0.798	0.377518	4	Cfl1
Bola2	1.04e-05	1.02398	0.281	0.185	0.386131	4	Bola2
Rps231	1.35e-05	0.273214	0.908	0.864	0.501089	4	Rps23
Ndufb4	1.7e-05	0.727337	0.267	0.168	0.62706	4	Ndufb4
Tbca	1.9e-05	0.682221	0.411	0.306	0.702889	4	Tbca
Arpc41	2.15e-05	0.719014	0.449	0.343	0.795878	4	Arpc4
Lsm41	2.22e-05	0.764275	0.277	0.18	0.822793	4	Lsm4
Ndufb51	2.3e-05	0.679658	0.329	0.226	0.851699	4	Ndufb5
Cct2	2.39e-05	0.774355	0.257	0.164	0.883294	4	Cct2
Rac1	2.4e-05	0.424722	0.603	0.499	0.887754	4	Rac1
Ndufb9	2.48e-05	0.518261	0.37	0.256	0.91692	4	Ndufb9
Eef1g1	2.52e-05	0.696974	0.442	0.341	0.933041	4	Eef1g
Hspe11	2.67e-05	0.70136	0.384	0.284	0.989197	4	Hspe1
Cox7c	2.73e-05	0.544354	0.586	0.502	1	4	Cox7c
Taok31	3.15e-05	0.738056	0.349	0.249	1	4	Taok3
Tbxas11	3.47e-05	0.586337	0.284	0.182	1	4	Tbxas1
Rp9	4.26e-05	0.608661	0.281	0.182	1	4	Rp9
Csk	4.27e-05	0.859303	0.271	0.177	1	4	Csk
Mdh21	4.5e-05	0.775228	0.274	0.183	1	4	Mdh2
Napsa1	4.92e-05	0.409463	0.315	0.206	1	4	Napsa
Cycs1	5.43e-05	0.802445	0.322	0.23	1	4	Cycs
Banf11	5.72e-05	0.52516	0.25	0.155	1	4	Banf1
Btf31	6.15e-05	0.461981	0.627	0.555	1	4	Btf3
Scand11	6.24e-05	0.571256	0.452	0.351	1	4	Scand1
Sf3b5	6.31e-05	0.626749	0.305	0.208	1	4	Sf3b5
Irf51	6.53e-05	0.664738	0.336	0.237	1	4	Irf5
Ndufa11	7.7e-05	0.76338	0.277	0.188	1	4	Ndufa11
Cox7b1	8.27e-05	0.745867	0.394	0.307	1	4	Cox7b
Atp5b	8.73e-05	0.675988	0.411	0.33	1	4	Atp5b
Cops9	9.3e-05	0.691208	0.38	0.282	1	4	Cops9
Ezr1	9.52e-05	0.909193	0.284	0.199	1	4	Ezr
Timm13	0.00010596	0.686054	0.298	0.209	1	4	Timm13
Rps17	0.000110827	0.455444	0.637	0.571	1	4	Rps17
Rpl10	0.000112663	0.328721	0.791	0.73	1	4	Rpl10
Atpif11	0.000113809	0.515135	0.49	0.391	1	4	Atpif1
Hsp90b11	0.000121101	0.449137	0.644	0.537	1	4	Hsp90b1
Abracl	0.000121163	0.69749	0.394	0.306	1	4	Abracl
Sdf2l11	0.000128002	0.806379	0.301	0.213	1	4	Sdf2l1
Nr4a11	0.000131869	0.268848	0.64	0.53	1	4	Nr4a1
Malt11	0.00013811	0.645891	0.281	0.192	1	4	Malt1
Vcp	0.00013874	0.552135	0.353	0.255	1	4	Vcp
Psmb31	0.000176686	0.860929	0.298	0.215	1	4	Psmb3
Emp3	0.000207835	0.408945	0.599	0.509	1	4	Emp3
Fbl1	0.00023783	0.802273	0.25	0.171	1	4	Fbl
Eef21	0.000259617	0.368799	0.682	0.63	1	4	Eef2
Ndufb71	0.000262639	0.562154	0.336	0.245	1	4	Ndufb7
Calm1	0.000291554	0.250478	0.808	0.73	1	4	Calm1
Fosl21	0.000318603	0.608002	0.356	0.268	1	4	Fosl2
Hnrnpab1	0.000321797	0.576789	0.401	0.315	1	4	Hnrnpab
Cox6a1	0.000322328	0.456429	0.51	0.432	1	4	Cox6a1
Selplg1	0.000324101	0.55135	0.346	0.25	1	4	Selplg
Txn2	0.000344696	0.623614	0.295	0.208	1	4	Txn2
Ckb1	0.00036856	0.492343	0.377	0.286	1	4	Ckb
Dnajc19	0.000377535	0.599045	0.264	0.178	1	4	Dnajc19
Cox7a2	0.00037911	0.606346	0.449	0.372	1	4	Cox7a2
Emb1	0.000395045	0.492373	0.257	0.174	1	4	Emb
Pgls1	0.000399	0.664208	0.349	0.265	1	4	Pgls
Arhgap451	0.000405289	0.58572	0.308	0.221	1	4	Arhgap45
Prdx5	0.000464863	0.369633	0.517	0.426	1	4	Prdx5
Rps151	0.000472938	0.274735	0.781	0.679	1	4	Rps15
Dusp51	0.000636461	0.607776	0.288	0.211	1	4	Dusp5
Tmem50a	0.000642606	0.612311	0.462	0.375	1	4	Tmem50a
Calm31	0.000650643	0.64726	0.332	0.252	1	4	Calm3
Gsn1	0.000682264	0.806547	0.264	0.19	1	4	Gsn
Plekho1	0.00072898	0.742935	0.274	0.198	1	4	Plekho1
Slc25a5	0.000736474	0.518767	0.411	0.33	1	4	Slc25a5
Ppp2r5c	0.000747128	0.66863	0.253	0.178	1	4	Ppp2r5c
Ppp1ca1	0.0007593	0.50156	0.418	0.334	1	4	Ppp1ca
Ywhah1	0.000786739	0.575064	0.342	0.254	1	4	Ywhah
Samhd1	0.000873368	0.526385	0.425	0.339	1	4	Samhd1
Atp5a1	0.000884404	0.410625	0.449	0.365	1	4	Atp5a1
Atp5g21	0.000984199	0.300201	0.555	0.471	1	4	Atp5g2
Nol71	0.00101024	0.479806	0.284	0.202	1	4	Nol7
Capza2	0.00111427	0.581815	0.418	0.353	1	4	Capza2
Ndufa1	0.00115763	0.611374	0.308	0.234	1	4	Ndufa1
Tpm3	0.0011631	0.443289	0.582	0.526	1	4	Tpm3
Anxa1	0.0013748	0.638945	0.264	0.19	1	4	Anxa1
Snrpf1	0.00146637	0.536549	0.325	0.248	1	4	Snrpf
Ppp1r18	0.00169457	0.513968	0.288	0.21	1	4	Ppp1r18
Mt22	0.00172878	0.477425	0.291	0.214	1	4	Mt2
Uqcrh	0.00174305	0.418415	0.623	0.571	1	4	Uqcrh
Cdkn1a2	0.00184198	0.392991	0.473	0.384	1	4	Cdkn1a
Mrpl521	0.00198988	0.580523	0.377	0.304	1	4	Mrpl52
Uqcr11	0.00208115	0.39322	0.432	0.346	1	4	Uqcr11
Cox6b11	0.00210422	0.519386	0.503	0.461	1	4	Cox6b1
Aldoa	0.00229532	0.512767	0.363	0.296	1	4	Aldoa
Sec11c1	0.0023259	0.600794	0.295	0.226	1	4	Sec11c
Gltp	0.00243351	0.312476	0.394	0.307	1	4	Gltp
Bax1	0.00249918	0.692656	0.291	0.226	1	4	Bax
Lbh1	0.00251961	0.549195	0.274	0.205	1	4	Lbh
Polr1d1	0.00262249	0.422564	0.36	0.285	1	4	Polr1d
Gnas1	0.00268316	0.403746	0.51	0.438	1	4	Gnas
Ccdc88a1	0.00298387	0.561545	0.26	0.19	1	4	Ccdc88a
Psme2	0.00309666	0.491015	0.336	0.265	1	4	Psme2
Tuba1b1	0.00322111	0.621838	0.438	0.368	1	4	Tuba1b
Arhgdia	0.00324119	0.345063	0.503	0.413	1	4	Arhgdia
Mpeg12	0.00330056	0.30734	0.387	0.309	1	4	Mpeg1
Cdc42	0.00333491	0.325356	0.644	0.59	1	4	Cdc42
Syngr21	0.00356442	0.58452	0.342	0.278	1	4	Syngr2
Mpc11	0.00394068	0.667646	0.26	0.198	1	4	Mpc1
Cct51	0.00411112	0.791975	0.25	0.191	1	4	Cct5
Map2k2	0.00444359	0.603083	0.26	0.197	1	4	Map2k2
Sub11	0.00447065	0.366083	0.524	0.451	1	4	Sub1
Adgre51	0.00480051	0.298199	0.36	0.281	1	4	Adgre5
Cdc37	0.00532069	0.42759	0.26	0.193	1	4	Cdc37
Capns1	0.00550511	0.358885	0.349	0.279	1	4	Capns1
Tpm41	0.00607808	0.498889	0.284	0.22	1	4	Tpm4
Rpl42	0.00629147	0.270945	0.616	0.558	1	4	Rpl4
Elob1	0.00630398	0.439265	0.466	0.409	1	4	Elob
Ccdc121	0.00634721	0.526716	0.308	0.243	1	4	Ccdc12
Sap181	0.00670647	0.683573	0.257	0.198	1	4	Sap18
Romo1	0.0069732	0.576771	0.267	0.204	1	4	Romo1
Mapre1	0.00802829	0.697858	0.277	0.222	1	4	Mapre1
Psma3	0.00839591	0.508592	0.305	0.244	1	4	Psma3
Actr31	0.00841902	0.277414	0.586	0.541	1	4	Actr3
Nfam11	0.00868277	0.294759	0.295	0.223	1	4	Nfam1
Metrnl1	0.00872587	0.792872	0.267	0.213	1	4	Metrnl
Hnrnpa31	0.00934369	0.451175	0.517	0.468	1	4	Hnrnpa3
Eif3i1	0.00942225	0.451053	0.271	0.21	1	4	Eif3i
Mrpl301	0.00942615	0.400217	0.25	0.186	1	4	Mrpl30
Rpl311	0.00965284	0.379733	0.586	0.52	1	4	Rpl31
Plac8	6.36e-258	4.47016	0.787	0.077	2.35e-253	5_Monocyte_1	Plac8
Chil3	1.27e-246	7.27455	0.415	0.008	4.69e-242	5_Monocyte_1	Chil3
Ly6c2	1.38e-233	4.85742	0.469	0.016	5.11e-229	5_Monocyte_1	Ly6c2
Thbs1	6.23e-163	4.00692	0.504	0.044	2.3e-158	5_Monocyte_1	Thbs1
Hp	1e-113	3.89604	0.295	0.017	3.7e-109	5_Monocyte_1	Hp
Sirpb1c	1.93e-109	4.01306	0.349	0.03	7.14e-105	5_Monocyte_1	Sirpb1c
Plcb1	1.27e-92	4.12007	0.333	0.035	4.68e-88	5_Monocyte_1	Plcb1
Ms4a4c	1.95e-87	3.34884	0.391	0.053	7.21e-83	5_Monocyte_1	Ms4a4c
Klra2	1.07e-82	3.05998	0.31	0.032	3.97e-78	5_Monocyte_1	Klra2
Gpr141	6.25e-76	3.07824	0.306	0.035	2.31e-71	5_Monocyte_1	Gpr141
Fn11	5.69e-73	1.68942	0.496	0.097	2.11e-68	5_Monocyte_1	Fn1
F10	4.67e-67	2.61148	0.287	0.035	1.73e-62	5_Monocyte_1	F10
Msrb1	1.23e-66	1.95506	0.62	0.183	4.57e-62	5_Monocyte_1	Msrb1
Lyz21	4.81e-66	1.49078	0.996	0.89	1.78e-61	5_Monocyte_1	Lyz2
Lgals32	1.49e-61	1.64735	0.837	0.413	5.52e-57	5_Monocyte_1	Lgals3
Ifitm3	5.73e-60	1.45342	0.946	0.796	2.12e-55	5_Monocyte_1	Ifitm3
Gm56599	1.53e-59	3.66886	0.26	0.033	5.67e-55	5_Monocyte_1	Gm56599
Gngt2	3.96e-58	2.16224	0.508	0.137	1.47e-53	5_Monocyte_1	Gngt2
Gsr	5.83e-56	2.59307	0.364	0.073	2.16e-51	5_Monocyte_1	Gsr
Itgal	8.27e-56	1.87315	0.411	0.087	3.06e-51	5_Monocyte_1	Itgal
S100a42	4.92e-55	2.08996	0.593	0.203	1.82e-50	5_Monocyte_1	S100a4
Emilin2	2.62e-53	1.81184	0.5	0.137	9.68e-49	5_Monocyte_1	Emilin2
Cdk2ap21	1.93e-52	1.79951	0.674	0.259	7.15e-48	5_Monocyte_1	Cdk2ap2
H3f3a	2.99e-51	1.08325	0.922	0.717	1.11e-46	5_Monocyte_1	H3f3a
Plaur1	1.15e-50	2.16699	0.574	0.211	4.25e-46	5_Monocyte_1	Plaur
Coro1a2	1.72e-49	1.39845	0.884	0.458	6.35e-45	5_Monocyte_1	Coro1a
Mefv	1.84e-49	2.14737	0.267	0.042	6.81e-45	5_Monocyte_1	Mefv
Cybb1	2.28e-48	1.40454	0.822	0.477	8.44e-44	5_Monocyte_1	Cybb
Clec4e	6.7e-48	1.39433	0.411	0.1	2.48e-43	5_Monocyte_1	Clec4e
Tmsb102	5.57e-47	1.32504	0.915	0.479	2.06e-42	5_Monocyte_1	Tmsb10
Ifitm62	5.6e-44	1.66514	0.574	0.198	2.07e-39	5_Monocyte_1	Ifitm6
Taldo1	1.15e-43	1.58123	0.667	0.28	4.26e-39	5_Monocyte_1	Taldo1
Cx3cr11	1.86e-42	1.80965	0.469	0.145	6.9e-38	5_Monocyte_1	Cx3cr1
Ms4a6c	1.37e-41	1.66641	0.729	0.36	5.07e-37	5_Monocyte_1	Ms4a6c
Mgst1	1.06e-40	2.08784	0.349	0.086	3.9e-36	5_Monocyte_1	Mgst1
S100a62	2.14e-40	1.00171	0.946	0.637	7.91e-36	5_Monocyte_1	S100a6
Adgre52	2.3e-40	1.49722	0.624	0.261	8.51e-36	5_Monocyte_1	Adgre5
Fxyd52	2.98e-40	1.23487	0.833	0.44	1.1e-35	5_Monocyte_1	Fxyd5
Slc16a3	8.77e-39	2.09223	0.252	0.048	3.24e-34	5_Monocyte_1	Slc16a3
Sorl1	1.51e-38	1.87413	0.329	0.08	5.6e-34	5_Monocyte_1	Sorl1
Slc7a11	3.52e-38	1.95106	0.322	0.079	1.3e-33	5_Monocyte_1	Slc7a11
Clec4d	4.59e-38	1.86443	0.341	0.091	1.7e-33	5_Monocyte_1	Clec4d
Irf7	6.5e-38	2.36269	0.287	0.064	2.41e-33	5_Monocyte_1	Irf7
Cytip2	2.06e-37	1.24029	0.601	0.231	7.63e-33	5_Monocyte_1	Cytip
Trem1	4.38e-37	1.52782	0.271	0.056	1.62e-32	5_Monocyte_1	Trem1
Fyb	1.82e-36	1.18739	0.729	0.342	6.73e-32	5_Monocyte_1	Fyb
Cd522	4.19e-36	1.02689	0.915	0.522	1.55e-31	5_Monocyte_1	Cd52
Prdx51	4.72e-36	1.54796	0.74	0.41	1.74e-31	5_Monocyte_1	Prdx5
Smpdl3a	4.97e-36	1.64814	0.496	0.174	1.84e-31	5_Monocyte_1	Smpdl3a
Mcemp1	1.52e-35	1.69336	0.31	0.075	5.63e-31	5_Monocyte_1	Mcemp1
Nfil3	1.68e-35	1.9532	0.395	0.121	6.22e-31	5_Monocyte_1	Nfil3
Napsa2	7.02e-35	1.24634	0.531	0.19	2.6e-30	5_Monocyte_1	Napsa
Adgre4	3.54e-34	1.71347	0.26	0.055	1.31e-29	5_Monocyte_1	Adgre4
Astl	5.07e-34	2.16207	0.256	0.056	1.88e-29	5_Monocyte_1	Astl
Gm15987	8.49e-34	1.82253	0.36	0.104	3.14e-29	5_Monocyte_1	Gm15987
Mpeg13	1.03e-33	1.36309	0.64	0.29	3.79e-29	5_Monocyte_1	Mpeg1
Psap2	1.41e-33	0.847269	0.977	0.875	5.2e-29	5_Monocyte_1	Psap
Sgms2	3.42e-32	1.54013	0.252	0.056	1.26e-27	5_Monocyte_1	Sgms2
Ifitm2	8.51e-32	1.07898	0.857	0.621	3.15e-27	5_Monocyte_1	Ifitm2
Il1b2	1.04e-31	0.949559	0.767	0.384	3.83e-27	5_Monocyte_1	Il1b
Ccr22	1.2e-31	1.55125	0.516	0.2	4.44e-27	5_Monocyte_1	Ccr2
Cd44	4.36e-30	1.3837	0.585	0.284	1.61e-25	5_Monocyte_1	Cd44
Ptgs21	1.63e-29	3.35257	0.349	0.122	6.04e-25	5_Monocyte_1	Ptgs2
Ptprc	7.46e-29	1.11409	0.705	0.416	2.76e-24	5_Monocyte_1	Ptprc
Emb2	1.82e-28	1.57134	0.43	0.161	6.75e-24	5_Monocyte_1	Emb
Samhd11	1.09e-27	1.28214	0.636	0.323	4.02e-23	5_Monocyte_1	Samhd1
Rasgrp2	1.18e-27	1.72731	0.264	0.068	4.35e-23	5_Monocyte_1	Rasgrp2
Alox5ap2	1.64e-27	1.03319	0.88	0.604	6.07e-23	5_Monocyte_1	Alox5ap
Tnfrsf1b	3.36e-27	1.28524	0.492	0.21	1.24e-22	5_Monocyte_1	Tnfrsf1b
Rplp02	3.46e-27	0.609151	0.953	0.816	1.28e-22	5_Monocyte_1	Rplp0
Gm21188	6.71e-27	1.36501	0.384	0.13	2.48e-22	5_Monocyte_1	Gm21188
Lst12	1.29e-26	1.03463	0.674	0.357	4.78e-22	5_Monocyte_1	Lst1
Itga41	1.7e-26	1.3393	0.496	0.212	6.28e-22	5_Monocyte_1	Itga4
Aprt	1.76e-26	1.63118	0.395	0.146	6.51e-22	5_Monocyte_1	Aprt
Anxa22	2.32e-26	1.2975	0.593	0.292	8.59e-22	5_Monocyte_1	Anxa2
Arl5c1	8.14e-26	0.946772	0.422	0.155	3.01e-21	5_Monocyte_1	Arl5c
Btg12	1.37e-25	0.769409	0.787	0.509	5.07e-21	5_Monocyte_1	Btg1
Tpd52	3.65e-25	1.0527	0.593	0.288	1.35e-20	5_Monocyte_1	Tpd52
Lyn1	1.81e-24	1.30238	0.612	0.348	6.69e-20	5_Monocyte_1	Lyn
Plbd12	2.35e-24	1.02248	0.624	0.3	8.69e-20	5_Monocyte_1	Plbd1
Srgn1	3.4e-24	0.834696	0.845	0.653	1.26e-19	5_Monocyte_1	Srgn
Ctss1	5.2e-24	0.910251	0.907	0.642	1.92e-19	5_Monocyte_1	Ctss
Gm57204	1.21e-23	1.8117	0.275	0.086	4.47e-19	5_Monocyte_1	Gm57204
Fgr	1.41e-23	1.12588	0.306	0.096	5.22e-19	5_Monocyte_1	Fgr
Cebpb1	1.58e-23	0.641645	0.841	0.508	5.85e-19	5_Monocyte_1	Cebpb
Esd	2.16e-23	1.5169	0.461	0.21	7.97e-19	5_Monocyte_1	Esd
Hck	1.33e-22	1.25992	0.403	0.162	4.94e-18	5_Monocyte_1	Hck
Cd300a	3.06e-22	1.4873	0.426	0.184	1.13e-17	5_Monocyte_1	Cd300a
Mrpl332	4.88e-22	1.01802	0.554	0.263	1.8e-17	5_Monocyte_1	Mrpl33
Clec4a3	8.4e-22	1.20678	0.481	0.218	3.11e-17	5_Monocyte_1	Clec4a3
S100a112	1.01e-21	0.900219	0.593	0.309	3.74e-17	5_Monocyte_1	S100a11
Gtf2b1	1.36e-21	1.55648	0.353	0.139	5.03e-17	5_Monocyte_1	Gtf2b
Cdkn1a3	1.48e-21	0.94982	0.671	0.37	5.48e-17	5_Monocyte_1	Cdkn1a
Igsf61	1.95e-21	1.25821	0.399	0.163	7.21e-17	5_Monocyte_1	Igsf6
Arhgap26	2.49e-21	1.79694	0.391	0.174	9.21e-17	5_Monocyte_1	Arhgap26
Capg1	2.97e-21	1.34457	0.43	0.186	1.1e-16	5_Monocyte_1	Capg
Lsp12	3.47e-21	0.569322	0.709	0.348	1.28e-16	5_Monocyte_1	Lsp1
Fau1	3.61e-21	0.391275	0.984	0.979	1.33e-16	5_Monocyte_1	Fau
Anxa11	5.5e-21	1.26706	0.419	0.178	2.03e-16	5_Monocyte_1	Anxa1
Btf32	1.15e-20	0.823066	0.81	0.542	4.27e-16	5_Monocyte_1	Btf3
Hmgb21	1.17e-20	1.12416	0.492	0.237	4.34e-16	5_Monocyte_1	Hmgb2
Xylt11	1.39e-20	1.50002	0.275	0.092	5.13e-16	5_Monocyte_1	Xylt1
Psma72	1.59e-20	1.09335	0.609	0.334	5.88e-16	5_Monocyte_1	Psma7
Tyrobp	2.05e-20	0.714639	0.984	0.914	7.59e-16	5_Monocyte_1	Tyrobp
Rps27a2	2.32e-20	0.503597	0.965	0.903	8.56e-16	5_Monocyte_1	Rps27a
Ifi27l2a1	2.53e-20	0.874838	0.833	0.602	9.35e-16	5_Monocyte_1	Ifi27l2a
Pkm1	2.92e-20	1.02299	0.539	0.273	1.08e-15	5_Monocyte_1	Pkm
Cyba2	3.62e-20	0.796442	0.938	0.713	1.34e-15	5_Monocyte_1	Cyba
Samsn1	4.07e-20	0.97968	0.364	0.144	1.51e-15	5_Monocyte_1	Samsn1
Ldlr	4.3e-20	1.36268	0.275	0.091	1.59e-15	5_Monocyte_1	Ldlr
Rpl182	1.15e-19	0.50989	0.953	0.851	4.25e-15	5_Monocyte_1	Rpl18
Nupr1	1.21e-19	0.953069	0.341	0.133	4.47e-15	5_Monocyte_1	Nupr1
Vim2	1.24e-19	0.828183	0.853	0.629	4.6e-15	5_Monocyte_1	Vim
Agpat4	1.86e-19	1.24078	0.322	0.12	6.86e-15	5_Monocyte_1	Agpat4
Ptpn1	2.32e-19	1.0826	0.519	0.266	8.59e-15	5_Monocyte_1	Ptpn1
Msn1	3.89e-19	0.959278	0.655	0.379	1.44e-14	5_Monocyte_1	Msn
Flna2	5.07e-19	0.880573	0.558	0.284	1.88e-14	5_Monocyte_1	Flna
Morrbid1	9.07e-19	1.85179	0.283	0.106	3.35e-14	5_Monocyte_1	Morrbid
Tmem14c	1.21e-18	1.2108	0.399	0.175	4.48e-14	5_Monocyte_1	Tmem14c
Rpl192	1.4e-18	0.422782	0.965	0.892	5.18e-14	5_Monocyte_1	Rpl19
Filip1l	1.87e-18	1.49041	0.353	0.148	6.9e-14	5_Monocyte_1	Filip1l
Rpl241	2.59e-18	0.534529	0.95	0.804	9.57e-14	5_Monocyte_1	Rpl24
Rbpms	3.06e-18	1.27934	0.267	0.093	1.13e-13	5_Monocyte_1	Rbpms
Ethe1	3.87e-18	1.38912	0.271	0.096	1.43e-13	5_Monocyte_1	Ethe1
Apbb1ip	4.09e-18	1.00108	0.422	0.189	1.51e-13	5_Monocyte_1	Apbb1ip
Cd300c21	4.4e-18	1.29975	0.419	0.191	1.63e-13	5_Monocyte_1	Cd300c2
Tnfsf13	5.5e-18	1.35476	0.252	0.085	2.03e-13	5_Monocyte_1	Tnfsf13
Tgfb1	7.1e-18	0.875957	0.655	0.386	2.62e-13	5_Monocyte_1	Tgfb1
Arpc1b2	8.55e-18	0.64321	0.884	0.677	3.16e-13	5_Monocyte_1	Arpc1b
Gch1	9.71e-18	1.39046	0.38	0.172	3.59e-13	5_Monocyte_1	Gch1
Rnf149	1.52e-17	1.09755	0.45	0.215	5.64e-13	5_Monocyte_1	Rnf149
Nadk	2.03e-17	0.939214	0.411	0.185	7.52e-13	5_Monocyte_1	Nadk
Tmed5	2.1e-17	1.15994	0.407	0.189	7.77e-13	5_Monocyte_1	Tmed5
Ppp1ca2	3.4e-17	0.958042	0.581	0.322	1.26e-12	5_Monocyte_1	Ppp1ca
Vps13d	3.57e-17	2.40469	0.256	0.096	1.32e-12	5_Monocyte_1	Vps13d
Sub12	4.77e-17	0.825094	0.674	0.44	1.77e-12	5_Monocyte_1	Sub1
Shisa5	5.77e-17	0.976886	0.508	0.261	2.13e-12	5_Monocyte_1	Shisa5
B2m	1.28e-16	0.553928	0.903	0.808	4.75e-12	5_Monocyte_1	B2m
Ms4a4a	1.48e-16	1.17168	0.329	0.135	5.46e-12	5_Monocyte_1	Ms4a4a
Gm36161	2.13e-16	1.36586	0.264	0.095	7.89e-12	5_Monocyte_1	Gm36161
Rasa3	2.5e-16	1.55864	0.252	0.091	9.24e-12	5_Monocyte_1	Rasa3
Ly6e2	2.65e-16	0.657129	0.884	0.616	9.81e-12	5_Monocyte_1	Ly6e
Lrrfip11	2.94e-16	0.979921	0.403	0.189	1.09e-11	5_Monocyte_1	Lrrfip1
Ppp2r5a	5.32e-16	0.938434	0.376	0.167	1.97e-11	5_Monocyte_1	Ppp2r5a
Ncf2	5.71e-16	0.827441	0.55	0.296	2.11e-11	5_Monocyte_1	Ncf2
Tspan131	6.38e-16	1.49489	0.271	0.104	2.36e-11	5_Monocyte_1	Tspan13
Snx181	7.08e-16	1.23499	0.318	0.136	2.62e-11	5_Monocyte_1	Snx18
Mir22hg	7.29e-16	1.40811	0.283	0.114	2.7e-11	5_Monocyte_1	Mir22hg
Glud11	8.42e-16	0.931092	0.562	0.318	3.11e-11	5_Monocyte_1	Glud1
Trps11	9.27e-16	1.18539	0.477	0.257	3.43e-11	5_Monocyte_1	Trps1
AB124611	9.91e-16	1.20237	0.337	0.145	3.66e-11	5_Monocyte_1	AB124611
Prkcd1	1.14e-15	0.928277	0.504	0.265	4.2e-11	5_Monocyte_1	Prkcd
Rnh1	1.36e-15	1.16523	0.407	0.198	5.03e-11	5_Monocyte_1	Rnh1
Itprid2	1.4e-15	1.84335	0.252	0.098	5.19e-11	5_Monocyte_1	Itprid2
Emp31	1.5e-15	0.833433	0.702	0.502	5.57e-11	5_Monocyte_1	Emp3
Diaph11	1.71e-15	0.953378	0.419	0.204	6.31e-11	5_Monocyte_1	Diaph1
Atp5d2	1.83e-15	0.885333	0.624	0.373	6.78e-11	5_Monocyte_1	Atp5d
Lrp1	2.31e-15	0.964805	0.434	0.212	8.55e-11	5_Monocyte_1	Lrp1
Rpsa2	2.87e-15	0.334385	0.981	0.86	1.06e-10	5_Monocyte_1	Rpsa
Slc25a51	4.5e-15	0.892825	0.55	0.32	1.67e-10	5_Monocyte_1	Slc25a5
Rhog	5.37e-15	0.859295	0.566	0.322	1.98e-10	5_Monocyte_1	Rhog
Ap1s2	5.49e-15	1.15782	0.318	0.138	2.03e-10	5_Monocyte_1	Ap1s2
Ncf41	7.46e-15	1.14586	0.38	0.187	2.76e-10	5_Monocyte_1	Ncf4
Il17ra	9.79e-15	1.44826	0.291	0.123	3.62e-10	5_Monocyte_1	Il17ra
Sema4d	1.01e-14	1.16475	0.267	0.105	3.75e-10	5_Monocyte_1	Sema4d
Stk10	1.16e-14	0.998058	0.345	0.158	4.29e-10	5_Monocyte_1	Stk10
Slc16a10	1.36e-14	0.965483	0.291	0.119	5.02e-10	5_Monocyte_1	Slc16a10
Nme22	1.37e-14	0.658769	0.771	0.504	5.07e-10	5_Monocyte_1	Nme2
Dynll1	1.43e-14	0.909344	0.581	0.35	5.28e-10	5_Monocyte_1	Dynll1
Sec61g1	1.45e-14	0.871218	0.612	0.397	5.37e-10	5_Monocyte_1	Sec61g
Prdx6	1.62e-14	1.26646	0.329	0.149	5.99e-10	5_Monocyte_1	Prdx6
Degs1	1.66e-14	0.795341	0.364	0.167	6.15e-10	5_Monocyte_1	Degs1
Ndufb12	1.73e-14	1.75184	0.264	0.112	6.39e-10	5_Monocyte_1	Ndufb1
Msr1	2.2e-14	1.55509	0.267	0.109	8.12e-10	5_Monocyte_1	Msr1
Ell21	2.55e-14	1.30898	0.314	0.143	9.42e-10	5_Monocyte_1	Ell2
Fmnl11	3.2e-14	0.872743	0.426	0.209	1.18e-09	5_Monocyte_1	Fmnl1
Bcl2l111	3.6e-14	1.06526	0.368	0.183	1.33e-09	5_Monocyte_1	Bcl2l11
Gda2	4.11e-14	0.682188	0.434	0.208	1.52e-09	5_Monocyte_1	Gda
Rpl82	4.89e-14	0.397967	0.961	0.834	1.81e-09	5_Monocyte_1	Rpl8
Ifi202b	5.7e-14	1.19005	0.26	0.105	2.11e-09	5_Monocyte_1	Ifi202b
Cycs2	6.06e-14	0.918606	0.438	0.222	2.24e-09	5_Monocyte_1	Cycs
Gpcpd1	6.19e-14	0.973186	0.399	0.203	2.29e-09	5_Monocyte_1	Gpcpd1
Rap1a	6.36e-14	0.747741	0.566	0.328	2.35e-09	5_Monocyte_1	Rap1a
Pde4b2	7.98e-14	0.67967	0.674	0.453	2.95e-09	5_Monocyte_1	Pde4b
Myl12b1	1.04e-13	0.774768	0.612	0.381	3.83e-09	5_Monocyte_1	Myl12b
Actr32	1.09e-13	0.731137	0.752	0.528	4.05e-09	5_Monocyte_1	Actr3
Tmem131	1.18e-13	1.23	0.283	0.12	4.37e-09	5_Monocyte_1	Tmem131
Tkt2	1.41e-13	0.870288	0.473	0.261	5.21e-09	5_Monocyte_1	Tkt
Pim31	1.49e-13	1.24275	0.318	0.147	5.5e-09	5_Monocyte_1	Pim3
Rps91	1.52e-13	0.349975	0.973	0.948	5.63e-09	5_Monocyte_1	Rps9
Plcg2	1.8e-13	1.17347	0.283	0.122	6.64e-09	5_Monocyte_1	Plcg2
Diaph2	1.87e-13	1.46625	0.357	0.189	6.92e-09	5_Monocyte_1	Diaph2
Arpc3	2.65e-13	0.7137	0.74	0.517	9.81e-09	5_Monocyte_1	Arpc3
Jarid2	2.91e-13	1.03934	0.388	0.196	1.08e-08	5_Monocyte_1	Jarid2
Fam107b	3.39e-13	1.27973	0.287	0.128	1.26e-08	5_Monocyte_1	Fam107b
Tnfaip21	4.09e-13	0.295766	0.384	0.184	1.51e-08	5_Monocyte_1	Tnfaip2
Tnip1	4.57e-13	0.82013	0.306	0.136	1.69e-08	5_Monocyte_1	Tnip1
Mthfsl1	5.2e-13	1.33964	0.295	0.136	1.92e-08	5_Monocyte_1	Mthfsl
Fcer1g1	7.28e-13	0.486826	0.969	0.886	2.69e-08	5_Monocyte_1	Fcer1g
H2-D1	1.3e-12	0.431947	0.953	0.864	4.81e-08	5_Monocyte_1	H2-D1
Sgk11	1.51e-12	1.29189	0.275	0.121	5.58e-08	5_Monocyte_1	Sgk1
Serp11	1.75e-12	0.761574	0.554	0.337	6.47e-08	5_Monocyte_1	Serp1
Gpr1321	2.25e-12	0.697651	0.453	0.24	8.31e-08	5_Monocyte_1	Gpr132
Rpl36al2	2.36e-12	0.593689	0.771	0.587	8.74e-08	5_Monocyte_1	Rpl36al
Psme21	2.61e-12	0.834105	0.461	0.256	9.66e-08	5_Monocyte_1	Psme2
Uqcrfs12	2.95e-12	0.878519	0.391	0.201	1.09e-07	5_Monocyte_1	Uqcrfs1
Slfn21	3.21e-12	1.18823	0.5	0.33	1.19e-07	5_Monocyte_1	Slfn2
Acer31	3.29e-12	1.04192	0.353	0.18	1.22e-07	5_Monocyte_1	Acer3
Add3	3.45e-12	1.05509	0.318	0.151	1.28e-07	5_Monocyte_1	Add3
Pgk1	3.83e-12	0.915019	0.298	0.136	1.42e-07	5_Monocyte_1	Pgk1
Map3k5	3.95e-12	0.820015	0.271	0.117	1.46e-07	5_Monocyte_1	Map3k5
Sp100	4.25e-12	0.996328	0.337	0.165	1.57e-07	5_Monocyte_1	Sp100
Cers6	4.42e-12	0.806654	0.314	0.149	1.63e-07	5_Monocyte_1	Cers6
Psmb2	4.45e-12	1.06001	0.345	0.173	1.64e-07	5_Monocyte_1	Psmb2
BC028528	4.92e-12	1.2307	0.26	0.113	1.82e-07	5_Monocyte_1	BC028528
Gm56663	6.91e-12	0.971245	0.26	0.112	2.56e-07	5_Monocyte_1	Gm56663
Slc38a1	7.07e-12	1.15389	0.302	0.145	2.62e-07	5_Monocyte_1	Slc38a1
Atp1b3	9.8e-12	0.721736	0.496	0.297	3.63e-07	5_Monocyte_1	Atp1b3
Actg12	1.04e-11	0.382348	0.926	0.917	3.84e-07	5_Monocyte_1	Actg1
Isg151	1.14e-11	0.278331	0.391	0.194	4.2e-07	5_Monocyte_1	Isg15
Atp5mpl1	1.18e-11	1.67234	0.256	0.121	4.36e-07	5_Monocyte_1	Atp5mpl
Gas51	1.21e-11	1.25646	0.291	0.14	4.47e-07	5_Monocyte_1	Gas5
Lilrb4a1	1.36e-11	0.981515	0.407	0.233	5.03e-07	5_Monocyte_1	Lilrb4a
Tgm21	1.38e-11	0.71296	0.26	0.116	5.12e-07	5_Monocyte_1	Tgm2
Ist1	1.45e-11	0.940444	0.333	0.166	5.36e-07	5_Monocyte_1	Ist1
Rbm71	2.05e-11	1.18402	0.31	0.156	7.57e-07	5_Monocyte_1	Rbm7
Rpl172	2.12e-11	0.670388	0.725	0.575	7.83e-07	5_Monocyte_1	Rpl17
Manf	2.19e-11	0.910278	0.442	0.259	8.11e-07	5_Monocyte_1	Manf
Rpl132	2.27e-11	0.269947	0.992	0.947	8.39e-07	5_Monocyte_1	Rpl13
Mir155hg1	2.34e-11	2.03677	0.256	0.125	8.64e-07	5_Monocyte_1	Mir155hg
Rnf213	2.42e-11	0.973292	0.318	0.155	8.95e-07	5_Monocyte_1	Rnf213
Foxn2	2.47e-11	1.10188	0.279	0.13	9.13e-07	5_Monocyte_1	Foxn2
Pla2g7	3.41e-11	0.811344	0.453	0.264	1.26e-06	5_Monocyte_1	Pla2g7
Rpl61	3.47e-11	0.41489	0.942	0.83	1.28e-06	5_Monocyte_1	Rpl6
Ucp22	4e-11	0.602819	0.814	0.609	1.48e-06	5_Monocyte_1	Ucp2
Pou2f2	4.39e-11	0.757323	0.407	0.22	1.62e-06	5_Monocyte_1	Pou2f2
Snrpb	4.7e-11	0.696134	0.488	0.28	1.74e-06	5_Monocyte_1	Snrpb
Ezr2	4.75e-11	0.782121	0.368	0.194	1.76e-06	5_Monocyte_1	Ezr
Rpl27a2	5.37e-11	0.389524	0.911	0.843	1.99e-06	5_Monocyte_1	Rpl27a
Alcam1	5.45e-11	0.810027	0.403	0.23	2.02e-06	5_Monocyte_1	Alcam
Cks21	5.79e-11	0.802001	0.271	0.126	2.14e-06	5_Monocyte_1	Cks2
Magt1	8.05e-11	0.838471	0.295	0.141	2.98e-06	5_Monocyte_1	Magt1
Camk2d1	8.25e-11	1.29324	0.256	0.118	3.05e-06	5_Monocyte_1	Camk2d
Sod2	8.6e-11	1.05338	0.38	0.222	3.18e-06	5_Monocyte_1	Sod2
Kdm7a	8.67e-11	0.734204	0.388	0.213	3.21e-06	5_Monocyte_1	Kdm7a
Ms4a6b	9.67e-11	1.10545	0.364	0.196	3.58e-06	5_Monocyte_1	Ms4a6b
Snd1	1.16e-10	0.893141	0.298	0.144	4.29e-06	5_Monocyte_1	Snd1
Arl4c1	1.4e-10	0.72278	0.322	0.161	5.18e-06	5_Monocyte_1	Arl4c
Lmo4	1.42e-10	0.864272	0.314	0.158	5.24e-06	5_Monocyte_1	Lmo4
Fis11	1.47e-10	0.802676	0.426	0.24	5.43e-06	5_Monocyte_1	Fis1
Vdac21	1.65e-10	0.870917	0.407	0.23	6.1e-06	5_Monocyte_1	Vdac2
Txn1	1.68e-10	0.65508	0.481	0.293	6.2e-06	5_Monocyte_1	Txn1
Atp5c11	1.83e-10	0.820969	0.492	0.301	6.76e-06	5_Monocyte_1	Atp5c1
Rps132	2.23e-10	0.41322	0.872	0.761	8.24e-06	5_Monocyte_1	Rps13
Abracl1	2.52e-10	0.685805	0.492	0.299	9.34e-06	5_Monocyte_1	Abracl
Insig1	2.74e-10	1.01216	0.252	0.117	1.01e-05	5_Monocyte_1	Insig1
Gsto1	3.11e-10	1.16316	0.256	0.12	1.15e-05	5_Monocyte_1	Gsto1
Pim11	3.4e-10	0.501057	0.74	0.572	1.26e-05	5_Monocyte_1	Pim1
[truncated: 3,513 more rows]
