# Supplementary material for: Single cell map of the adult female mouse urethra reveals epithelial and stromal macrophages with distinct functional identities
Source: Mucosal Immunol. Author manuscript; Available in PMC 2025 Sep 26. (PMC7618168; doi:10.1016/j.mucimm.2025.09.001)
Supplement: Table S15 [file EMS208696-supplement-Table_S15.xlsx]

## Sheet: Table S15 MarkerGenes_EpiRes0.2
	p_val	avg_log2FC	pct.1	pct.2	p_val_adj	cluster	gene
Fut9	0	1.40027	0.723	0.361	0	0_Intermediate	Fut9
Fam3d	0	1.31497	0.771	0.412	0	0_Intermediate	Fam3d
Krt19	0	1.19052	0.909	0.576	0	0_Intermediate	Krt19
Notch3	0	1.80716	0.481	0.17	0	0_Intermediate	Notch3
Fads2b	0	2.45244	0.415	0.117	0	0_Intermediate	Fads2b
Bbox1	0	2.68145	0.382	0.088	0	0_Intermediate	Bbox1
Srd5a1	0	1.57793	0.538	0.262	0	0_Intermediate	Srd5a1
Abcc4	0	1.55991	0.884	0.614	0	0_Intermediate	Abcc4
Gm16136	0	1.23473	0.678	0.422	0	0_Intermediate	Gm16136
Ly6d	0	1.19075	0.925	0.672	0	0_Intermediate	Ly6d
Atrn	0	1.63451	0.964	0.747	0	0_Intermediate	Atrn
Slit3	0	1.17877	0.862	0.646	0	0_Intermediate	Slit3
Ano1	0	1.11979	0.813	0.605	0	0_Intermediate	Ano1
Dnaaf9	0	1.04881	0.89	0.708	0	0_Intermediate	Dnaaf9
Krt4	0	0.973617	0.962	0.823	0	0_Intermediate	Krt4
Cbr2	0	0.448695	0.914	0.787	0	0_Intermediate	Cbr2
Cyp2f2	0	0.828627	0.939	0.814	0	0_Intermediate	Cyp2f2
Sdc1	0	0.795793	0.898	0.797	0	0_Intermediate	Sdc1
Abhd2	4.24e-299	0.891191	0.855	0.656	1.43e-294	0_Intermediate	Abhd2
Hivep3	1.08e-286	1.23083	0.665	0.4	3.64e-282	0_Intermediate	Hivep3
Wfdc2	3.61e-276	0.670924	0.953	0.901	1.22e-271	0_Intermediate	Wfdc2
5430427M07Rik	1.1e-275	2.19874	0.409	0.159	3.71e-271	0_Intermediate	5430427M07Rik
Lars2	5.23e-271	1.19021	0.794	0.603	1.76e-266	0_Intermediate	Lars2
Slc27a4	2.04e-266	1.13842	0.539	0.256	6.86e-262	0_Intermediate	Slc27a4
Dnah11	1.27e-261	1.93664	0.397	0.153	4.29e-257	0_Intermediate	Dnah11
Mgat5	1.73e-261	1.24585	0.698	0.473	5.85e-257	0_Intermediate	Mgat5
Mgat4a	4.65e-260	0.77696	0.757	0.494	1.57e-255	0_Intermediate	Mgat4a
Sorl1	4.28e-251	0.843881	0.819	0.638	1.44e-246	0_Intermediate	Sorl1
Adh1	2.35e-250	0.948399	0.732	0.515	7.91e-246	0_Intermediate	Adh1
Vav2	3e-248	1.29781	0.593	0.358	1.01e-243	0_Intermediate	Vav2
Tiam1	1.04e-239	0.988294	0.73	0.511	3.5e-235	0_Intermediate	Tiam1
Wfdc15b	1.26e-237	1.44689	0.39	0.154	4.23e-233	0_Intermediate	Wfdc15b
Hexb	4.58e-236	0.898659	0.864	0.725	1.54e-231	0_Intermediate	Hexb
Ranbp17	4.39e-235	1.5754	0.403	0.166	1.48e-230	0_Intermediate	Ranbp17
Cmss1	9.44e-233	1.01226	0.918	0.83	3.18e-228	0_Intermediate	Cmss1
Ctnnd2	3.83e-232	0.876115	0.723	0.478	1.29e-227	0_Intermediate	Ctnnd2
Lypd3	1.3e-230	1.72607	0.353	0.13	4.39e-226	0_Intermediate	Lypd3
Ptpru	1.1e-227	1.07356	0.68	0.466	3.72e-223	0_Intermediate	Ptpru
Dock8	6.42e-227	1.15131	0.569	0.319	2.16e-222	0_Intermediate	Dock8
Ermp1	1.41e-226	0.859745	0.63	0.37	4.76e-222	0_Intermediate	Ermp1
Fstl4	1.29e-224	1.07451	0.584	0.325	4.36e-220	0_Intermediate	Fstl4
Reps2	1.26e-223	0.888797	0.739	0.518	4.25e-219	0_Intermediate	Reps2
Gm52981	3.18e-218	0.918733	0.756	0.556	1.07e-213	0_Intermediate	Gm52981
Kyat1	1.48e-215	1.22733	0.541	0.305	4.99e-211	0_Intermediate	Kyat1
Camk1d	3.26e-210	0.907339	0.909	0.811	1.1e-205	0_Intermediate	Camk1d
Gabrp	1.35e-208	1.21712	0.384	0.154	4.53e-204	0_Intermediate	Gabrp
Trim2	1.34e-206	0.670235	0.864	0.711	4.53e-202	0_Intermediate	Trim2
2010007H06Rik	1.51e-206	2.0927	0.283	0.092	5.1e-202	0_Intermediate	2010007H06Rik
Mycl	5.19e-206	1.18369	0.525	0.307	1.75e-201	0_Intermediate	Mycl
Itprid1	4.07e-200	1.18218	0.386	0.165	1.37e-195	0_Intermediate	Itprid1
Tc2n	1.88e-193	0.977687	0.539	0.294	6.35e-189	0_Intermediate	Tc2n
Plekhg1	1.91e-192	1.08129	0.493	0.258	6.42e-188	0_Intermediate	Plekhg1
Sidt1	2.36e-192	1.22589	0.362	0.146	7.96e-188	0_Intermediate	Sidt1
Gstm1	3.71e-192	0.97085	0.774	0.655	1.25e-187	0_Intermediate	Gstm1
Cdk8	8.54e-190	1.07066	0.833	0.7	2.88e-185	0_Intermediate	Cdk8
Cxcl15	5.79e-189	0.676169	0.839	0.704	1.95e-184	0_Intermediate	Cxcl15
Elf3	5.48e-184	0.758715	0.671	0.458	1.85e-179	0_Intermediate	Elf3
Zdhhc14	1.2e-180	0.677678	0.707	0.492	4.04e-176	0_Intermediate	Zdhhc14
Galnt2	4.22e-180	0.879801	0.693	0.512	1.42e-175	0_Intermediate	Galnt2
Gsta4	7.11e-176	0.687563	0.85	0.779	2.39e-171	0_Intermediate	Gsta4
Idh1	1.5e-175	1.06009	0.55	0.349	5.06e-171	0_Intermediate	Idh1
Ahnak	3.05e-175	0.490155	0.942	0.886	1.03e-170	0_Intermediate	Ahnak
Pparg	1.08e-174	0.684623	0.545	0.317	3.63e-170	0_Intermediate	Pparg
Rhov	5.52e-174	0.751705	0.437	0.202	1.86e-169	0_Intermediate	Rhov
Grk3	1.09e-173	1.31071	0.4	0.194	3.69e-169	0_Intermediate	Grk3
Lonrf1	7.27e-173	1.0243	0.543	0.333	2.45e-168	0_Intermediate	Lonrf1
Tspan1	1.86e-171	0.726908	0.407	0.195	6.26e-167	0_Intermediate	Tspan1
Me2	1.31e-169	1.39326	0.377	0.182	4.4e-165	0_Intermediate	Me2
Dstyk	2.5e-169	1.01955	0.613	0.429	8.42e-165	0_Intermediate	Dstyk
Emp2	4.3e-168	0.740879	0.718	0.55	1.45e-163	0_Intermediate	Emp2
Mprip	1.02e-167	0.625455	0.859	0.751	3.45e-163	0_Intermediate	Mprip
mt-Atp6	2.58e-166	0.330877	0.999	0.998	8.68e-162	0_Intermediate	mt-Atp6
Sbsn	5.32e-166	1.46415	0.368	0.177	1.79e-161	0_Intermediate	Sbsn
Spint2	4.74e-164	0.267318	0.931	0.863	1.6e-159	0_Intermediate	Spint2
Clip4	8.04e-162	0.809856	0.68	0.491	2.71e-157	0_Intermediate	Clip4
Slc43a2	1.25e-161	1.29313	0.424	0.228	4.2e-157	0_Intermediate	Slc43a2
Sptlc3	2.02e-158	0.766807	0.644	0.443	6.79e-154	0_Intermediate	Sptlc3
Rnf144b	2.33e-157	1.20436	0.451	0.256	7.84e-153	0_Intermediate	Rnf144b
Rttn	1.79e-156	1.69228	0.326	0.149	6.03e-152	0_Intermediate	Rttn
Sh2d4a	5.93e-156	1.09756	0.494	0.298	2e-151	0_Intermediate	Sh2d4a
Niban2	5.61e-155	0.758447	0.699	0.529	1.89e-150	0_Intermediate	Niban2
A830008E24Rik	4.79e-154	1.23269	0.467	0.276	1.61e-149	0_Intermediate	A830008E24Rik
Clmn	5.71e-154	0.850788	0.558	0.346	1.92e-149	0_Intermediate	Clmn
Evpl	1.24e-152	0.90738	0.5	0.295	4.17e-148	0_Intermediate	Evpl
Arhgef10l	1.54e-152	1.07965	0.534	0.347	5.2e-148	0_Intermediate	Arhgef10l
Nectin4	5.59e-151	1.13774	0.358	0.168	1.88e-146	0_Intermediate	Nectin4
Cadps2	3.93e-150	0.688712	0.673	0.477	1.32e-145	0_Intermediate	Cadps2
Dusp16	2.91e-149	0.605962	0.663	0.45	9.8e-145	0_Intermediate	Dusp16
Sh3gl2	3.79e-149	1.06481	0.475	0.278	1.28e-144	0_Intermediate	Sh3gl2
Ddi2	5.32e-148	0.777829	0.728	0.579	1.79e-143	0_Intermediate	Ddi2
Slc14a1	9.62e-148	0.838301	0.558	0.356	3.24e-143	0_Intermediate	Slc14a1
Upk1b	2.71e-147	0.514221	0.699	0.523	9.12e-143	0_Intermediate	Upk1b
Samd12	4.37e-147	0.620016	0.867	0.744	1.47e-142	0_Intermediate	Samd12
Thrb	1.3e-146	0.934335	0.601	0.419	4.37e-142	0_Intermediate	Thrb
Clca2	1.24e-144	1.08308	0.451	0.261	4.18e-140	0_Intermediate	Clca2
Lrrc26	1.35e-144	0.51516	0.45	0.236	4.54e-140	0_Intermediate	Lrrc26
Ptpn13	1.56e-144	0.452828	0.89	0.8	5.26e-140	0_Intermediate	Ptpn13
Tjp3	2.1e-142	0.902448	0.421	0.223	7.09e-138	0_Intermediate	Tjp3
Qsox1	1.42e-139	0.672787	0.793	0.679	4.77e-135	0_Intermediate	Qsox1
Lncppara	3.93e-139	0.983802	0.595	0.428	1.32e-134	0_Intermediate	Lncppara
Btg1	4.55e-139	0.400658	0.917	0.878	1.53e-134	0_Intermediate	Btg1
Nfe2l3	7.36e-139	0.994729	0.446	0.253	2.48e-134	0_Intermediate	Nfe2l3
Gdpd1	1.53e-138	0.864526	0.476	0.271	5.15e-134	0_Intermediate	Gdpd1
Plekha6	4.79e-138	0.711441	0.644	0.46	1.61e-133	0_Intermediate	Plekha6
Tbc1d30	5.94e-138	1.24297	0.289	0.123	2e-133	0_Intermediate	Tbc1d30
Cfap20dc	1.96e-137	1.44224	0.262	0.104	6.6e-133	0_Intermediate	Cfap20dc
Zfp750	3.57e-137	1.17513	0.293	0.124	1.2e-132	0_Intermediate	Zfp750
Polb	5.2e-137	0.871279	0.575	0.397	1.75e-132	0_Intermediate	Polb
Pllp	1.89e-136	0.60252	0.44	0.232	6.37e-132	0_Intermediate	Pllp
Tanc2	2.1e-136	0.54395	0.911	0.849	7.09e-132	0_Intermediate	Tanc2
Eya2	8.33e-136	0.72384	0.778	0.642	2.81e-131	0_Intermediate	Eya2
Naip6	9.09e-133	1.07615	0.297	0.129	3.06e-128	0_Intermediate	Naip6
mt-Co3	3.21e-132	0.283515	0.999	0.999	1.08e-127	0_Intermediate	mt-Co3
Lgals3	2.26e-129	0.30756	0.924	0.847	7.62e-125	0_Intermediate	Lgals3
Itpr1	1.46e-128	0.591977	0.826	0.712	4.91e-124	0_Intermediate	Itpr1
mt-Co2	4.67e-128	0.286708	0.999	0.998	1.57e-123	0_Intermediate	mt-Co2
mt-Nd3	8.31e-128	0.365232	0.986	0.985	2.8e-123	0_Intermediate	mt-Nd3
Arpc1a	1.23e-127	0.62873	0.668	0.525	4.13e-123	0_Intermediate	Arpc1a
Sel1l3	2.66e-127	1.14816	0.398	0.224	8.95e-123	0_Intermediate	Sel1l3
Pdzk1ip1	3.48e-127	0.559759	0.395	0.198	1.17e-122	0_Intermediate	Pdzk1ip1
Naip5	2.01e-125	0.534936	0.442	0.236	6.78e-121	0_Intermediate	Naip5
Add3	2.51e-125	0.61223	0.797	0.675	8.47e-121	0_Intermediate	Add3
Rassf3	1.75e-123	0.642099	0.647	0.478	5.89e-119	0_Intermediate	Rassf3
Mgst1	6.18e-123	0.818893	0.637	0.51	2.08e-118	0_Intermediate	Mgst1
Ica1	2.23e-121	0.683043	0.426	0.238	7.5e-117	0_Intermediate	Ica1
mt-Nd1	1.05e-120	0.304609	0.997	0.997	3.55e-116	0_Intermediate	mt-Nd1
Mark2	2.27e-118	0.642261	0.753	0.635	7.64e-114	0_Intermediate	Mark2
mt-Cytb	3.38e-118	0.266676	0.998	0.998	1.14e-113	0_Intermediate	mt-Cytb
Braf	9.81e-118	0.664184	0.747	0.622	3.31e-113	0_Intermediate	Braf
ENSMUSG00000095041	2.34e-117	1.04192	0.453	0.288	7.89e-113	0_Intermediate	ENSMUSG00000095041
Sfn	1.32e-115	0.507551	0.8	0.708	4.44e-111	0_Intermediate	Sfn
Aldh3b2	1.99e-114	1.1787	0.268	0.12	6.7e-110	0_Intermediate	Aldh3b2
Cyb5a	2.92e-113	0.532877	0.756	0.654	9.84e-109	0_Intermediate	Cyb5a
Trps1	2.16e-112	0.508486	0.882	0.819	7.28e-108	0_Intermediate	Trps1
Notch1	2.95e-111	0.7756	0.593	0.439	9.95e-107	0_Intermediate	Notch1
Sprr1a	3.82e-110	0.36479	0.702	0.536	1.29e-105	0_Intermediate	Sprr1a
Erbb4	2.14e-109	0.949035	0.298	0.146	7.21e-105	0_Intermediate	Erbb4
Nr2f2	4.61e-109	0.515903	0.768	0.636	1.55e-104	0_Intermediate	Nr2f2
Comt	4.98e-109	0.618211	0.715	0.596	1.68e-104	0_Intermediate	Comt
Jag1	9.25e-109	0.796018	0.507	0.34	3.12e-104	0_Intermediate	Jag1
Acaca	1.68e-108	0.867425	0.522	0.364	5.65e-104	0_Intermediate	Acaca
Bspry	1.81e-108	0.909794	0.335	0.174	6.08e-104	0_Intermediate	Bspry
Dapl1	5.78e-108	0.565416	0.822	0.683	1.95e-103	0_Intermediate	Dapl1
Limk2	3.08e-107	0.646292	0.709	0.579	1.04e-102	0_Intermediate	Limk2
Foxq1	2.75e-106	0.298709	0.723	0.56	9.28e-102	0_Intermediate	Foxq1
Galnt7	2.76e-106	0.753432	0.536	0.37	9.3e-102	0_Intermediate	Galnt7
Tet3	4.05e-106	0.685908	0.687	0.559	1.36e-101	0_Intermediate	Tet3
Myh14	5.03e-106	0.378361	0.53	0.326	1.7e-101	0_Intermediate	Myh14
Cab39l	9.29e-106	0.746189	0.561	0.4	3.13e-101	0_Intermediate	Cab39l
Nipal2	1.58e-105	0.695554	0.63	0.476	5.32e-101	0_Intermediate	Nipal2
Nectin1	1.93e-105	0.597544	0.717	0.58	6.51e-101	0_Intermediate	Nectin1
Prkn	4.27e-105	0.702136	0.674	0.533	1.44e-100	0_Intermediate	Prkn
Fam25c	4.97e-105	1.01386	0.377	0.22	1.67e-100	0_Intermediate	Fam25c
Mocs2	1.05e-104	0.857652	0.409	0.246	3.53e-100	0_Intermediate	Mocs2
Hes1	6.71e-104	0.357463	0.724	0.583	2.26e-99	0_Intermediate	Hes1
Duoxa1	1.51e-103	0.907518	0.462	0.306	5.1e-99	0_Intermediate	Duoxa1
Prdx5	2.16e-103	0.548198	0.741	0.661	7.28e-99	0_Intermediate	Prdx5
Gm26512	3.22e-103	1.04842	0.407	0.25	1.09e-98	0_Intermediate	Gm26512
Srgap1	3.51e-103	0.315305	0.706	0.544	1.18e-98	0_Intermediate	Srgap1
Mtus1	3.92e-103	0.259789	0.72	0.562	1.32e-98	0_Intermediate	Mtus1
Rab25	2.42e-102	0.565631	0.69	0.574	8.14e-98	0_Intermediate	Rab25
Prr15l	3e-102	0.60341	0.307	0.146	1.01e-97	0_Intermediate	Prr15l
Tnfaip2	5.85e-102	0.398878	0.373	0.195	1.97e-97	0_Intermediate	Tnfaip2
Baiap2	5.18e-101	0.548311	0.679	0.532	1.74e-96	0_Intermediate	Baiap2
Acss1	1.68e-100	0.879376	0.434	0.273	5.66e-96	0_Intermediate	Acss1
Car8	3.61e-100	1.06153	0.349	0.197	1.22e-95	0_Intermediate	Car8
Tmem45b	3.81e-100	0.860154	0.367	0.207	1.28e-95	0_Intermediate	Tmem45b
Chchd10	1.09e-98	0.739866	0.323	0.174	3.69e-94	0_Intermediate	Chchd10
Ppp2r3a	1.46e-98	0.585598	0.751	0.638	4.93e-94	0_Intermediate	Ppp2r3a
Pdcd4	2.73e-98	0.38303	0.905	0.825	9.21e-94	0_Intermediate	Pdcd4
mt-Nd5	4.3e-98	0.379673	0.95	0.922	1.45e-93	0_Intermediate	mt-Nd5
Hacd2	4.55e-97	0.482749	0.655	0.511	1.53e-92	0_Intermediate	Hacd2
Lratd1	3.93e-96	0.823874	0.432	0.281	1.32e-91	0_Intermediate	Lratd1
Cryl1	8.65e-96	0.945866	0.428	0.28	2.92e-91	0_Intermediate	Cryl1
Grhl2	2.88e-95	0.640495	0.742	0.627	9.69e-91	0_Intermediate	Grhl2
L1cam	4.38e-95	0.991702	0.348	0.2	1.47e-90	0_Intermediate	L1cam
Ppp1r9a	6.25e-95	0.608395	0.74	0.633	2.11e-90	0_Intermediate	Ppp1r9a
Sowahc	3.6e-93	0.929216	0.439	0.295	1.21e-88	0_Intermediate	Sowahc
Tpcn1	4.05e-93	1.12059	0.279	0.144	1.37e-88	0_Intermediate	Tpcn1
Adh7	4.59e-93	0.559987	0.667	0.533	1.55e-88	0_Intermediate	Adh7
Por	6.89e-93	0.477797	0.812	0.712	2.32e-88	0_Intermediate	Por
Paqr5	1.08e-92	1.01434	0.454	0.31	3.63e-88	0_Intermediate	Paqr5
Hjurp	1.87e-92	0.859488	0.38	0.229	6.3e-88	0_Intermediate	Hjurp
Pde4d	2.83e-92	0.335299	0.665	0.51	9.52e-88	0_Intermediate	Pde4d
Ikzf2	5.64e-92	0.335383	0.926	0.886	1.9e-87	0_Intermediate	Ikzf2
Tshz2	5.09e-91	0.547783	0.834	0.732	1.72e-86	0_Intermediate	Tshz2
Tst	9.23e-91	0.777635	0.309	0.163	3.11e-86	0_Intermediate	Tst
Naaladl2	1.15e-90	0.339295	0.866	0.768	3.86e-86	0_Intermediate	Naaladl2
Nsd1	3.04e-90	0.515116	0.784	0.682	1.02e-85	0_Intermediate	Nsd1
Kdm5b	3.49e-90	0.534972	0.707	0.587	1.17e-85	0_Intermediate	Kdm5b
Map3k1	3.62e-90	0.532158	0.736	0.623	1.22e-85	0_Intermediate	Map3k1
Eif4ebp2	1.41e-89	0.556605	0.603	0.459	4.74e-85	0_Intermediate	Eif4ebp2
Cldn7	1.75e-89	0.435093	0.736	0.618	5.91e-85	0_Intermediate	Cldn7
Plekhh1	4.39e-89	1.01628	0.305	0.167	1.48e-84	0_Intermediate	Plekhh1
Zfp36l1	6.88e-89	0.257251	0.892	0.801	2.32e-84	0_Intermediate	Zfp36l1
Tet2	2.21e-88	0.626224	0.694	0.58	7.45e-84	0_Intermediate	Tet2
Fabp6	2.54e-88	1.18344	0.263	0.135	8.54e-84	0_Intermediate	Fabp6
Osbpl2	2.54e-88	0.822433	0.439	0.29	8.57e-84	0_Intermediate	Osbpl2
Tanc1	6.14e-88	0.5848	0.693	0.577	2.07e-83	0_Intermediate	Tanc1
Runx1	6.57e-88	0.401437	0.861	0.779	2.21e-83	0_Intermediate	Runx1
Grip1	7.08e-88	0.441743	0.905	0.856	2.39e-83	0_Intermediate	Grip1
Cpd	4.61e-87	0.438153	0.728	0.618	1.55e-82	0_Intermediate	Cpd
Fam83b	1.05e-86	0.743014	0.498	0.352	3.53e-82	0_Intermediate	Fam83b
Mecom	5.89e-86	0.370131	0.969	0.959	1.99e-81	0_Intermediate	Mecom
Exoc6	7.96e-86	0.817988	0.474	0.333	2.68e-81	0_Intermediate	Exoc6
Krt13	1.81e-85	1.19133	0.488	0.358	6.1e-81	0_Intermediate	Krt13
Abhd17c	6.4e-85	0.730683	0.517	0.378	2.16e-80	0_Intermediate	Abhd17c
Phkb	9.31e-85	0.505778	0.766	0.664	3.14e-80	0_Intermediate	Phkb
Pak6	2.36e-84	1.02816	0.322	0.188	7.97e-80	0_Intermediate	Pak6
Espn	2.74e-84	1.16502	0.292	0.163	9.24e-80	0_Intermediate	Espn
Crybg1	4.57e-84	0.466852	0.853	0.775	1.54e-79	0_Intermediate	Crybg1
Pard3	7.45e-84	0.424739	0.954	0.944	2.51e-79	0_Intermediate	Pard3
G6pdx	8.11e-84	0.773613	0.453	0.314	2.73e-79	0_Intermediate	G6pdx
Jarid2	1.33e-83	0.566092	0.675	0.554	4.47e-79	0_Intermediate	Jarid2
Mgat3	3.65e-83	0.674591	0.424	0.269	1.23e-78	0_Intermediate	Mgat3
Gpr39	8.95e-83	0.504436	0.547	0.39	3.02e-78	0_Intermediate	Gpr39
Caap1	1.39e-82	0.866587	0.506	0.372	4.69e-78	0_Intermediate	Caap1
Tmem50b	4.56e-82	0.936726	0.361	0.228	1.54e-77	0_Intermediate	Tmem50b
Zfp282	5.01e-82	0.880537	0.421	0.283	1.69e-77	0_Intermediate	Zfp282
Crip2	8.63e-82	0.575362	0.445	0.291	2.91e-77	0_Intermediate	Crip2
Mta3	1.86e-81	0.828684	0.465	0.328	6.26e-77	0_Intermediate	Mta3
Nsmaf	2.09e-81	0.945521	0.389	0.255	7.03e-77	0_Intermediate	Nsmaf
Ide	1.13e-80	0.569092	0.539	0.396	3.81e-76	0_Intermediate	Ide
Alas1	1.73e-80	0.745292	0.406	0.266	5.83e-76	0_Intermediate	Alas1
Tmprss13	1.91e-80	0.844645	0.42	0.283	6.44e-76	0_Intermediate	Tmprss13
Socs6	3.31e-80	0.941784	0.383	0.251	1.12e-75	0_Intermediate	Socs6
Lrrk1	4.35e-80	0.649636	0.499	0.358	1.47e-75	0_Intermediate	Lrrk1
Rab40c	1.53e-79	0.79083	0.441	0.304	5.15e-75	0_Intermediate	Rab40c
Tlcd3a	2.37e-79	0.977738	0.363	0.232	8e-75	0_Intermediate	Tlcd3a
Grhl1	2.7e-79	0.628387	0.449	0.299	9.1e-75	0_Intermediate	Grhl1
Rab10	4.23e-79	0.367661	0.883	0.832	1.43e-74	0_Intermediate	Rab10
Vtcn1	2.44e-78	0.800973	0.375	0.237	8.22e-74	0_Intermediate	Vtcn1
Smim14	2.9e-78	0.38222	0.748	0.645	9.78e-74	0_Intermediate	Smim14
Esrrg	7.09e-78	0.65757	0.34	0.203	2.39e-73	0_Intermediate	Esrrg
Etfbkmt	2.62e-77	0.59429	0.558	0.419	8.83e-73	0_Intermediate	Etfbkmt
Tab2	4.44e-77	0.572531	0.66	0.548	1.49e-72	0_Intermediate	Tab2
Epb41l1	2.2e-76	0.634898	0.526	0.389	7.41e-72	0_Intermediate	Epb41l1
Prrc2b	3.17e-76	0.48412	0.736	0.64	1.07e-71	0_Intermediate	Prrc2b
Laptm4a	3.29e-76	0.348855	0.857	0.816	1.11e-71	0_Intermediate	Laptm4a
St3gal3	6.15e-76	0.670751	0.428	0.287	2.07e-71	0_Intermediate	St3gal3
Gipc2	7.88e-76	0.64152	0.345	0.212	2.66e-71	0_Intermediate	Gipc2
Cracr2b	1.83e-75	0.649961	0.436	0.295	6.17e-71	0_Intermediate	Cracr2b
Plch1	5.59e-75	0.91588	0.261	0.141	1.89e-70	0_Intermediate	Plch1
Meis1	1.24e-74	0.414819	0.906	0.848	4.19e-70	0_Intermediate	Meis1
Lad1	1.97e-74	0.641708	0.516	0.389	6.64e-70	0_Intermediate	Lad1
Mill2	2.98e-74	1.00986	0.31	0.186	1e-69	0_Intermediate	Mill2
Rab27a	1.06e-73	0.967095	0.329	0.203	3.58e-69	0_Intermediate	Rab27a
Kctd1	1.89e-73	0.481377	0.72	0.614	6.36e-69	0_Intermediate	Kctd1
Afdn	2.45e-73	0.508143	0.702	0.598	8.26e-69	0_Intermediate	Afdn
Epb41	4.24e-73	0.44981	0.659	0.527	1.43e-68	0_Intermediate	Epb41
Junos	8.69e-73	0.531783	0.444	0.3	2.93e-68	0_Intermediate	Junos
Elmo1	1.27e-72	0.485301	0.407	0.262	4.28e-68	0_Intermediate	Elmo1
Gata3	2.36e-72	0.401552	0.83	0.746	7.95e-68	0_Intermediate	Gata3
A330023F24Rik	3.22e-72	1.00734	0.256	0.139	1.08e-67	0_Intermediate	A330023F24Rik
Grb7	6.6e-72	0.733171	0.348	0.216	2.22e-67	0_Intermediate	Grb7
Pitpna	2.11e-71	0.428228	0.75	0.656	7.11e-67	0_Intermediate	Pitpna
Bik	2.69e-71	0.864046	0.338	0.213	9.06e-67	0_Intermediate	Bik
Acsl1	1.28e-70	0.972695	0.299	0.18	4.31e-66	0_Intermediate	Acsl1
Gstt3	1.73e-70	0.948506	0.3	0.179	5.84e-66	0_Intermediate	Gstt3
Dock9	2.99e-70	0.494466	0.765	0.677	1.01e-65	0_Intermediate	Dock9
Cldn4	3.9e-70	0.258571	0.732	0.629	1.32e-65	0_Intermediate	Cldn4
Epha1	7.43e-70	0.8402	0.353	0.227	2.51e-65	0_Intermediate	Epha1
Ralgps2	1.1e-68	0.692504	0.5	0.374	3.7e-64	0_Intermediate	Ralgps2
Zdhhc13	8.42e-68	0.735754	0.407	0.281	2.84e-63	0_Intermediate	Zdhhc13
Crabp2	1.48e-67	0.914953	0.275	0.159	4.99e-63	0_Intermediate	Crabp2
Ppp2r5a	1.68e-67	0.514879	0.622	0.507	5.67e-63	0_Intermediate	Ppp2r5a
Klf3	6.82e-67	0.522229	0.694	0.592	2.3e-62	0_Intermediate	Klf3
Igsf5	7.2e-67	0.50641	0.338	0.207	2.42e-62	0_Intermediate	Igsf5
Esrp1	8.47e-67	0.57203	0.655	0.562	2.85e-62	0_Intermediate	Esrp1
Rapgefl1	3.15e-66	0.588859	0.566	0.442	1.06e-61	0_Intermediate	Rapgefl1
Scd2	5.8e-66	0.471243	0.61	0.49	1.95e-61	0_Intermediate	Scd2
Ralgapa1	7.36e-66	0.554405	0.629	0.514	2.48e-61	0_Intermediate	Ralgapa1
Carmil1	1.09e-65	0.489591	0.572	0.444	3.67e-61	0_Intermediate	Carmil1
Cox16	1.14e-65	0.475488	0.816	0.744	3.85e-61	0_Intermediate	Cox16
Nxn	1.38e-65	0.349684	0.914	0.784	4.66e-61	0_Intermediate	Nxn
Mmp15	1.68e-65	0.499606	0.578	0.453	5.67e-61	0_Intermediate	Mmp15
Fhdc1	2.2e-65	0.999852	0.274	0.162	7.41e-61	0_Intermediate	Fhdc1
Pik3cb	5.28e-65	0.851615	0.337	0.22	1.78e-60	0_Intermediate	Pik3cb
Slc12a6	6.82e-65	0.507775	0.656	0.551	2.3e-60	0_Intermediate	Slc12a6
Gm32461	7.21e-65	0.883898	0.296	0.179	2.43e-60	0_Intermediate	Gm32461
Arhgef28	1.08e-64	0.557788	0.649	0.547	3.64e-60	0_Intermediate	Arhgef28
9530036O11Rik	1.37e-64	0.765187	0.434	0.309	4.61e-60	0_Intermediate	9530036O11Rik
Dlg1	4.11e-64	0.426554	0.749	0.668	1.39e-59	0_Intermediate	Dlg1
Arhgap12	2.06e-63	0.527807	0.664	0.568	6.94e-59	0_Intermediate	Arhgap12
Lrrc1	2.23e-63	0.618908	0.556	0.444	7.52e-59	0_Intermediate	Lrrc1
Adam10	3.38e-63	0.38598	0.817	0.742	1.14e-58	0_Intermediate	Adam10
Plcg2	8.72e-63	0.598129	0.419	0.289	2.94e-58	0_Intermediate	Plcg2
Gab1	1.39e-62	0.559043	0.624	0.515	4.67e-58	0_Intermediate	Gab1
Psap	1.43e-62	0.348816	0.846	0.783	4.81e-58	0_Intermediate	Psap
Slc9a7	1.87e-62	0.802869	0.274	0.162	6.29e-58	0_Intermediate	Slc9a7
Cyb5b	2.61e-62	0.584425	0.569	0.458	8.78e-58	0_Intermediate	Cyb5b
Gbf1	4.14e-62	0.570389	0.526	0.403	1.39e-57	0_Intermediate	Gbf1
Pdxdc1	4.29e-62	0.563887	0.569	0.454	1.45e-57	0_Intermediate	Pdxdc1
Tspan12	4.31e-62	0.622401	0.475	0.353	1.45e-57	0_Intermediate	Tspan12
Sort1	5.05e-62	0.763726	0.318	0.2	1.7e-57	0_Intermediate	Sort1
Enpp5	5.05e-62	0.678275	0.385	0.263	1.7e-57	0_Intermediate	Enpp5
Srgap2	5.37e-62	0.395337	0.7	0.594	1.81e-57	0_Intermediate	Srgap2
Vill	3.52e-61	0.777154	0.363	0.245	1.18e-56	0_Intermediate	Vill
Ehf	4.05e-61	0.316826	0.901	0.841	1.37e-56	0_Intermediate	Ehf
Klhdc10	5.93e-61	0.609388	0.578	0.473	2e-56	0_Intermediate	Klhdc10
Cyb5r3	6.63e-61	0.329758	0.722	0.615	2.23e-56	0_Intermediate	Cyb5r3
Rab27b	8.4e-61	0.38868	0.767	0.671	2.83e-56	0_Intermediate	Rab27b
Cmip	1.43e-60	0.475156	0.773	0.69	4.8e-56	0_Intermediate	Cmip
Hipk1	2.75e-60	0.523464	0.574	0.461	9.26e-56	0_Intermediate	Hipk1
Ptgr1	2.79e-60	0.408763	0.434	0.297	9.42e-56	0_Intermediate	Ptgr1
Pdzd2	3.33e-60	0.568281	0.54	0.417	1.12e-55	0_Intermediate	Pdzd2
Dhrs3	4.9e-60	0.296582	0.89	0.801	1.65e-55	0_Intermediate	Dhrs3
Dnm2	1.07e-59	0.502503	0.622	0.508	3.6e-55	0_Intermediate	Dnm2
Gpt	1.43e-59	0.861535	0.316	0.204	4.81e-55	0_Intermediate	Gpt
2610027K06Rik	1.76e-59	0.941828	0.28	0.172	5.92e-55	0_Intermediate	2610027K06Rik
Wdfy3	2.32e-59	0.512808	0.618	0.514	7.82e-55	0_Intermediate	Wdfy3
Nucb1	2.94e-59	0.509521	0.598	0.498	9.92e-55	0_Intermediate	Nucb1
Vamp5	3.97e-59	0.512871	0.382	0.252	1.34e-54	0_Intermediate	Vamp5
Dsc2	4.31e-59	0.750251	0.322	0.208	1.45e-54	0_Intermediate	Dsc2
Pacs1	7.89e-59	0.533069	0.583	0.467	2.66e-54	0_Intermediate	Pacs1
Sytl1	1.01e-58	0.610318	0.507	0.397	3.39e-54	0_Intermediate	Sytl1
Gltp	1.35e-58	0.51354	0.556	0.447	4.56e-54	0_Intermediate	Gltp
Ptprf	1.42e-58	0.359818	0.81	0.737	4.77e-54	0_Intermediate	Ptprf
Mfsd6	1.6e-58	0.656551	0.47	0.355	5.41e-54	0_Intermediate	Mfsd6
Abcc3	3.63e-58	0.456008	0.627	0.51	1.22e-53	0_Intermediate	Abcc3
Kif26b	5.55e-58	0.855949	0.287	0.178	1.87e-53	0_Intermediate	Kif26b
Scarb2	6.02e-58	0.434515	0.661	0.552	2.03e-53	0_Intermediate	Scarb2
Tspan13	6.17e-58	0.450714	0.395	0.261	2.08e-53	0_Intermediate	Tspan13
Barx2	7.12e-58	0.373525	0.774	0.674	2.4e-53	0_Intermediate	Barx2
Sipa1l3	7.97e-58	0.468286	0.616	0.503	2.69e-53	0_Intermediate	Sipa1l3
Adgrg6	1.23e-57	0.565773	0.544	0.429	4.13e-53	0_Intermediate	Adgrg6
Ttll10	1.24e-57	0.792502	0.294	0.184	4.19e-53	0_Intermediate	Ttll10
Synj2	1.66e-57	0.862945	0.356	0.247	5.58e-53	0_Intermediate	Synj2
Erbb2	1.81e-57	0.681652	0.352	0.235	6.09e-53	0_Intermediate	Erbb2
Phactr2	3.74e-57	0.398484	0.83	0.776	1.26e-52	0_Intermediate	Phactr2
Ahr	4.7e-57	0.360232	0.707	0.615	1.58e-52	0_Intermediate	Ahr
Bcl7a	1.31e-56	0.721323	0.447	0.337	4.4e-52	0_Intermediate	Bcl7a
Garem1	1.4e-56	0.620852	0.399	0.28	4.73e-52	0_Intermediate	Garem1
Arfgef1	1.44e-56	0.311934	0.895	0.846	4.85e-52	0_Intermediate	Arfgef1
Fyco1	1.96e-56	0.847017	0.334	0.223	6.59e-52	0_Intermediate	Fyco1
Kidins220	2.96e-56	0.669482	0.476	0.369	9.99e-52	0_Intermediate	Kidins220
Slc22a15	3.94e-56	0.722718	0.448	0.339	1.33e-51	0_Intermediate	Slc22a15
Hmgcll1	3.99e-56	0.878012	0.3	0.194	1.34e-51	0_Intermediate	Hmgcll1
Setd7	4.17e-56	0.7143	0.421	0.308	1.41e-51	0_Intermediate	Setd7
Galnt10	5.83e-56	0.734989	0.308	0.195	1.96e-51	0_Intermediate	Galnt10
Zfp532	1.51e-55	0.747304	0.428	0.316	5.08e-51	0_Intermediate	Zfp532
Esrra	1.55e-55	0.770708	0.368	0.259	5.22e-51	0_Intermediate	Esrra
Pir	1.63e-55	0.723444	0.336	0.227	5.49e-51	0_Intermediate	Pir
Cwh43	5.61e-55	0.300997	0.305	0.184	1.89e-50	0_Intermediate	Cwh43
Rai1	2.22e-54	0.677751	0.479	0.374	7.5e-50	0_Intermediate	Rai1
Ints6l	2.79e-54	0.790306	0.32	0.212	9.42e-50	0_Intermediate	Ints6l
Alpl	3.51e-54	0.774023	0.36	0.248	1.18e-49	0_Intermediate	Alpl
Ank3	4.7e-54	0.284954	0.899	0.859	1.58e-49	0_Intermediate	Ank3
Krt7	6.55e-54	0.265187	0.846	0.777	2.21e-49	0_Intermediate	Krt7
Casz1	8.6e-54	0.460615	0.729	0.642	2.9e-49	0_Intermediate	Casz1
Dop1a	1.09e-53	0.769559	0.4	0.292	3.66e-49	0_Intermediate	Dop1a
Mdm4	1.63e-53	0.535044	0.593	0.499	5.48e-49	0_Intermediate	Mdm4
Capn1	2.15e-53	0.568872	0.476	0.363	7.23e-49	0_Intermediate	Capn1
Adam28	6.41e-53	0.511725	0.451	0.331	2.16e-48	0_Intermediate	Adam28
Mycbp2	7.61e-53	0.360281	0.797	0.741	2.57e-48	0_Intermediate	Mycbp2
Gtf2i	1.25e-52	0.46565	0.659	0.57	4.2e-48	0_Intermediate	Gtf2i
Vps53	3.18e-52	0.694631	0.395	0.287	1.07e-47	0_Intermediate	Vps53
Acox1	3.28e-52	0.464641	0.453	0.338	1.1e-47	0_Intermediate	Acox1
Ophn1	4.19e-52	0.62169	0.488	0.382	1.41e-47	0_Intermediate	Ophn1
mt-Atp8	5.01e-52	0.496855	0.634	0.543	1.69e-47	0_Intermediate	mt-Atp8
Ppm1h	1.17e-51	0.508399	0.439	0.322	3.95e-47	0_Intermediate	Ppm1h
Chd3	1.32e-51	0.415485	0.731	0.645	4.45e-47	0_Intermediate	Chd3
Plch2	2.03e-51	0.561163	0.502	0.394	6.86e-47	0_Intermediate	Plch2
Tpd52	2.32e-51	0.368538	0.615	0.506	7.83e-47	0_Intermediate	Tpd52
Msi2	2.45e-51	0.317178	0.872	0.83	8.26e-47	0_Intermediate	Msi2
Vat1	3.16e-51	0.515644	0.462	0.349	1.06e-46	0_Intermediate	Vat1
mt-Nd4l	4.02e-51	0.310774	0.918	0.894	1.35e-46	0_Intermediate	mt-Nd4l
Lcp1	7.07e-51	0.828265	0.272	0.171	2.38e-46	0_Intermediate	Lcp1
Resf1	7.09e-51	0.498969	0.608	0.513	2.39e-46	0_Intermediate	Resf1
Gal3st1	1.21e-50	0.859652	0.278	0.179	4.09e-46	0_Intermediate	Gal3st1
Atxn7l1	1.68e-50	0.626494	0.48	0.374	5.66e-46	0_Intermediate	Atxn7l1
Rhob	1.8e-50	0.592208	0.352	0.241	6.08e-46	0_Intermediate	Rhob
Cenpb	2.12e-50	0.404489	0.642	0.554	7.16e-46	0_Intermediate	Cenpb
Eps8	2.49e-50	0.39046	0.571	0.453	8.37e-46	0_Intermediate	Eps8
Ptpn3	2.74e-50	0.463525	0.637	0.544	9.23e-46	0_Intermediate	Ptpn3
Arhgap32	3.61e-50	0.317537	0.717	0.626	1.22e-45	0_Intermediate	Arhgap32
Dach1	4.3e-50	0.338416	0.823	0.774	1.45e-45	0_Intermediate	Dach1
Zcchc7	5.63e-50	0.309145	0.826	0.779	1.9e-45	0_Intermediate	Zcchc7
Adipor2	6.01e-50	0.545267	0.489	0.382	2.03e-45	0_Intermediate	Adipor2
Snhg20	9.77e-50	0.638825	0.425	0.315	3.29e-45	0_Intermediate	Snhg20
Hacd4	1.79e-49	0.658509	0.409	0.304	6.01e-45	0_Intermediate	Hacd4
Serinc5	3.05e-49	0.552649	0.4	0.29	1.03e-44	0_Intermediate	Serinc5
2210408F21Rik	3.41e-49	0.539592	0.526	0.418	1.15e-44	0_Intermediate	2210408F21Rik
Plekha5	3.75e-49	0.440497	0.701	0.618	1.26e-44	0_Intermediate	Plekha5
Agps	4.44e-49	0.504016	0.608	0.515	1.5e-44	0_Intermediate	Agps
Plekha7	5.18e-49	0.58188	0.462	0.356	1.75e-44	0_Intermediate	Plekha7
Akap9	8.53e-49	0.445261	0.682	0.601	2.87e-44	0_Intermediate	Akap9
Nsf	9.06e-49	0.68339	0.362	0.257	3.05e-44	0_Intermediate	Nsf
Nt5c2	9.12e-49	0.438073	0.672	0.586	3.07e-44	0_Intermediate	Nt5c2
Bcl9l	1.71e-48	0.591412	0.453	0.347	5.77e-44	0_Intermediate	Bcl9l
Ptk2b	1.97e-48	0.479157	0.413	0.302	6.65e-44	0_Intermediate	Ptk2b
Rnls	2.22e-48	0.814003	0.262	0.165	7.47e-44	0_Intermediate	Rnls
C77080	3.18e-48	0.620419	0.417	0.312	1.07e-43	0_Intermediate	C77080
Relch	5.53e-48	0.466894	0.59	0.494	1.86e-43	0_Intermediate	Relch
Enpp4	8.73e-48	0.750345	0.298	0.199	2.94e-43	0_Intermediate	Enpp4
Irf2	1.13e-47	0.364835	0.637	0.544	3.82e-43	0_Intermediate	Irf2
Tmem123	1.26e-47	0.413501	0.593	0.495	4.26e-43	0_Intermediate	Tmem123
Cpt1a	2.2e-47	0.709229	0.345	0.244	7.41e-43	0_Intermediate	Cpt1a
Sc5d	2.47e-47	0.594695	0.363	0.26	8.32e-43	0_Intermediate	Sc5d
Abca3	3.08e-47	0.777596	0.303	0.205	1.04e-42	0_Intermediate	Abca3
Mindy2	6.91e-47	0.528192	0.521	0.423	2.33e-42	0_Intermediate	Mindy2
Sypl	7.85e-47	0.364492	0.71	0.634	2.65e-42	0_Intermediate	Sypl
Hip1r	7.97e-47	0.58686	0.451	0.348	2.69e-42	0_Intermediate	Hip1r
Tmco4	9.11e-47	0.827382	0.274	0.178	3.07e-42	0_Intermediate	Tmco4
Slc16a7	1.83e-46	0.389134	0.534	0.424	6.16e-42	0_Intermediate	Slc16a7
Stk38	4.65e-46	0.533377	0.521	0.428	1.57e-41	0_Intermediate	Stk38
Trappc8	5.35e-46	0.611944	0.471	0.373	1.8e-41	0_Intermediate	Trappc8
Spacdr	5.52e-46	0.363309	0.688	0.606	1.86e-41	0_Intermediate	Spacdr
2010315B03Rik	5.65e-46	0.73535	0.345	0.247	1.9e-41	0_Intermediate	2010315B03Rik
Rab15	9.22e-46	0.551846	0.474	0.375	3.11e-41	0_Intermediate	Rab15
Slco3a1	1.31e-45	0.618307	0.413	0.309	4.41e-41	0_Intermediate	Slco3a1
Airn	1.48e-45	0.327996	0.763	0.684	4.99e-41	0_Intermediate	Airn
Tfcp2l1	1.87e-45	0.489931	0.327	0.225	6.3e-41	0_Intermediate	Tfcp2l1
Ppl	2.11e-45	0.405937	0.499	0.389	7.11e-41	0_Intermediate	Ppl
Mindy1	2.28e-45	0.620997	0.389	0.285	7.67e-41	0_Intermediate	Mindy1
Mboat2	3.3e-45	0.651992	0.378	0.275	1.11e-40	0_Intermediate	Mboat2
Pkn1	4.65e-45	0.79543	0.259	0.168	1.57e-40	0_Intermediate	Pkn1
Vsig10	5.97e-45	0.528269	0.377	0.269	2.01e-40	0_Intermediate	Vsig10
Arhgap39	8.77e-45	0.854424	0.264	0.173	2.96e-40	0_Intermediate	Arhgap39
Firre	9.23e-45	0.586136	0.481	0.384	3.11e-40	0_Intermediate	Firre
Hibadh	9.54e-45	0.567172	0.478	0.38	3.21e-40	0_Intermediate	Hibadh
Zdhhc3	9.82e-45	0.56755	0.443	0.342	3.31e-40	0_Intermediate	Zdhhc3
Mtss1	1.44e-44	0.508591	0.604	0.513	4.84e-40	0_Intermediate	Mtss1
Rars2	1.46e-44	0.702939	0.361	0.264	4.93e-40	0_Intermediate	Rars2
Phf14	1.68e-44	0.467772	0.637	0.561	5.65e-40	0_Intermediate	Phf14
Arfip1	1.85e-44	0.589745	0.478	0.381	6.23e-40	0_Intermediate	Arfip1
Zdhhc20	1.89e-44	0.390835	0.639	0.554	6.35e-40	0_Intermediate	Zdhhc20
Gpatch8	1.89e-44	0.406814	0.712	0.637	6.38e-40	0_Intermediate	Gpatch8
Slk	2.16e-44	0.322361	0.723	0.638	7.27e-40	0_Intermediate	Slk
Tmc7	3.18e-44	0.612436	0.33	0.229	1.07e-39	0_Intermediate	Tmc7
Kat2b	3.41e-44	0.618617	0.42	0.319	1.15e-39	0_Intermediate	Kat2b
Capn15	3.55e-44	0.575843	0.447	0.347	1.2e-39	0_Intermediate	Capn15
Zfp106	3.81e-44	0.53634	0.503	0.412	1.28e-39	0_Intermediate	Zfp106
Mapk1	5.56e-44	0.305218	0.756	0.69	1.87e-39	0_Intermediate	Mapk1
Nbeal2	6.36e-44	0.692136	0.325	0.228	2.14e-39	0_Intermediate	Nbeal2
Erp44	9.7e-44	0.551174	0.516	0.42	3.27e-39	0_Intermediate	Erp44
Kdm3b	1.03e-43	0.469189	0.565	0.467	3.48e-39	0_Intermediate	Kdm3b
Slc16a11	1.08e-43	0.348759	0.453	0.34	3.64e-39	0_Intermediate	Slc16a11
Efs	1.22e-43	0.658801	0.378	0.282	4.12e-39	0_Intermediate	Efs
Setbp1	1.35e-43	0.254664	0.822	0.772	4.54e-39	0_Intermediate	Setbp1
Appl2	1.61e-43	0.676062	0.325	0.227	5.41e-39	0_Intermediate	Appl2
Fat2	2.4e-43	0.527458	0.543	0.449	8.09e-39	0_Intermediate	Fat2
Eef2k	3.72e-43	0.574631	0.47	0.377	1.25e-38	0_Intermediate	Eef2k
Rit1	4.12e-43	0.817952	0.259	0.17	1.39e-38	0_Intermediate	Rit1
Abcd3	5.53e-43	0.336254	0.77	0.702	1.86e-38	0_Intermediate	Abcd3
Amn1	1.13e-42	0.635451	0.388	0.291	3.8e-38	0_Intermediate	Amn1
Pla2r1	1.88e-42	0.651075	0.514	0.426	6.34e-38	0_Intermediate	Pla2r1
Btbd1	1.91e-42	0.551659	0.506	0.414	6.44e-38	0_Intermediate	Btbd1
Cd200r3	2.74e-42	0.401227	0.335	0.231	9.24e-38	0_Intermediate	Cd200r3
Rasef	3.09e-42	0.456153	0.532	0.434	1.04e-37	0_Intermediate	Rasef
Rab3ip	3.66e-42	0.694513	0.358	0.263	1.23e-37	0_Intermediate	Rab3ip
Il17re	3.68e-42	0.55316	0.443	0.344	1.24e-37	0_Intermediate	Il17re
Vps54	5.38e-42	0.521954	0.541	0.449	1.81e-37	0_Intermediate	Vps54
Rxra	6.99e-42	0.633121	0.392	0.297	2.36e-37	0_Intermediate	Rxra
Pag1	1.03e-41	0.421679	0.495	0.389	3.46e-37	0_Intermediate	Pag1
Ppp1r13l	1.06e-41	0.696736	0.319	0.227	3.57e-37	0_Intermediate	Ppp1r13l
Sltm	1.06e-41	0.36863	0.726	0.661	3.57e-37	0_Intermediate	Sltm
Phlpp1	1.21e-41	0.333572	0.693	0.604	4.08e-37	0_Intermediate	Phlpp1
Tulp4	1.23e-41	0.340105	0.753	0.691	4.14e-37	0_Intermediate	Tulp4
Tnfrsf19	1.5e-41	0.762363	0.33	0.237	5.05e-37	0_Intermediate	Tnfrsf19
Lims1	1.84e-41	0.417162	0.644	0.566	6.21e-37	0_Intermediate	Lims1
Plcb4	2.24e-41	0.59627	0.402	0.304	7.56e-37	0_Intermediate	Plcb4
Rbm5	2.36e-41	0.416052	0.658	0.577	7.96e-37	0_Intermediate	Rbm5
Zfp53	2.39e-41	0.672659	0.322	0.228	8.06e-37	0_Intermediate	Zfp53
Plce1	3.35e-41	0.631521	0.26	0.17	1.13e-36	0_Intermediate	Plce1
Hipk2	4.31e-41	0.517064	0.475	0.377	1.45e-36	0_Intermediate	Hipk2
Pik3ip1	5.41e-41	0.79951	0.261	0.173	1.82e-36	0_Intermediate	Pik3ip1
Ddx17	6.02e-41	0.376372	0.703	0.627	2.03e-36	0_Intermediate	Ddx17
Pcmtd1	6.2e-41	0.418176	0.656	0.583	2.09e-36	0_Intermediate	Pcmtd1
Agmo	6.61e-41	0.400302	0.466	0.357	2.23e-36	0_Intermediate	Agmo
Mall	8.31e-41	0.485567	0.435	0.338	2.8e-36	0_Intermediate	Mall
Marchf6	8.84e-41	0.510068	0.529	0.436	2.98e-36	0_Intermediate	Marchf6
Xpr1	9.67e-41	0.407333	0.573	0.474	3.26e-36	0_Intermediate	Xpr1
Cdc14a	1.43e-40	0.505776	0.582	0.503	4.81e-36	0_Intermediate	Cdc14a
Rab3d	1.49e-40	0.634229	0.344	0.252	5.02e-36	0_Intermediate	Rab3d
Lmbr1	1.62e-40	0.500725	0.388	0.288	5.44e-36	0_Intermediate	Lmbr1
Abhd12	1.62e-40	0.368155	0.576	0.476	5.46e-36	0_Intermediate	Abhd12
Parp4	1.68e-40	0.533124	0.447	0.353	5.67e-36	0_Intermediate	Parp4
Cgn	2.58e-40	0.459568	0.391	0.287	8.71e-36	0_Intermediate	Cgn
Pak4	3.6e-40	0.653717	0.31	0.217	1.21e-35	0_Intermediate	Pak4
Ppp1cb	3.65e-40	0.262384	0.815	0.76	1.23e-35	0_Intermediate	Ppp1cb
Slc6a8	3.67e-40	0.620282	0.351	0.26	1.24e-35	0_Intermediate	Slc6a8
Clybl	4.59e-40	0.740163	0.294	0.205	1.55e-35	0_Intermediate	Clybl
Maml3	4.98e-40	0.309529	0.816	0.772	1.68e-35	0_Intermediate	Maml3
Gm36220	6.75e-40	0.473426	0.545	0.457	2.27e-35	0_Intermediate	Gm36220
Clcn5	6.84e-40	0.638835	0.406	0.316	2.31e-35	0_Intermediate	Clcn5
Jmjd1c	1.02e-39	0.26609	0.803	0.735	3.43e-35	0_Intermediate	Jmjd1c
Ube2e2	1.25e-39	0.39417	0.643	0.554	4.21e-35	0_Intermediate	Ube2e2
Shtn1	1.53e-39	0.577385	0.456	0.364	5.16e-35	0_Intermediate	Shtn1
Ankhd1	1.57e-39	0.291578	0.779	0.725	5.3e-35	0_Intermediate	Ankhd1
Rhou	1.74e-39	0.545032	0.303	0.207	5.86e-35	0_Intermediate	Rhou
Sfi1	3.08e-39	0.640137	0.354	0.263	1.04e-34	0_Intermediate	Sfi1
Meis2	3.97e-39	0.270619	0.972	0.962	1.34e-34	0_Intermediate	Meis2
Phf20l1	6.69e-39	0.330025	0.806	0.763	2.25e-34	0_Intermediate	Phf20l1
Golga4	1.03e-38	0.455805	0.604	0.526	3.47e-34	0_Intermediate	Golga4
Bace2	2.22e-38	0.334857	0.718	0.633	7.48e-34	0_Intermediate	Bace2
Sema4b	2.63e-38	0.556985	0.446	0.359	8.86e-34	0_Intermediate	Sema4b
Gpld1	2.83e-38	0.717438	0.28	0.193	9.53e-34	0_Intermediate	Gpld1
Mylip	3.16e-38	0.397028	0.614	0.532	1.06e-33	0_Intermediate	Mylip
Kif1c	4.77e-38	0.492418	0.429	0.336	1.61e-33	0_Intermediate	Kif1c
Mdfic	7.28e-38	0.474585	0.508	0.415	2.45e-33	0_Intermediate	Mdfic
Ndrg2	7.7e-38	0.412499	0.362	0.264	2.59e-33	0_Intermediate	Ndrg2
Agap1	9.2e-38	0.403678	0.705	0.644	3.1e-33	0_Intermediate	Agap1
Dbnl	1.3e-37	0.571595	0.409	0.321	4.38e-33	0_Intermediate	Dbnl
Fam120c	1.35e-37	0.68165	0.335	0.246	4.54e-33	0_Intermediate	Fam120c
Agr2	3.52e-37	0.514448	0.274	0.185	1.19e-32	0_Intermediate	Agr2
Memo1	4.5e-37	0.347564	0.701	0.631	1.52e-32	0_Intermediate	Memo1
Gipc1	4.98e-37	0.532107	0.399	0.309	1.68e-32	0_Intermediate	Gipc1
Baiap2l1	9.7e-37	0.355523	0.55	0.451	3.27e-32	0_Intermediate	Baiap2l1
Kras	1e-36	0.504773	0.412	0.323	3.37e-32	0_Intermediate	Kras
Unc13b	1.13e-36	0.274787	0.589	0.49	3.8e-32	0_Intermediate	Unc13b
Jup	1.15e-36	0.278342	0.775	0.732	3.87e-32	0_Intermediate	Jup
Fgd4	1.29e-36	0.463932	0.503	0.417	4.36e-32	0_Intermediate	Fgd4
Bcas3	1.38e-36	0.314128	0.741	0.671	4.66e-32	0_Intermediate	Bcas3
Ap1b1	1.4e-36	0.628786	0.327	0.24	4.73e-32	0_Intermediate	Ap1b1
Pgd	1.57e-36	0.483628	0.402	0.309	5.28e-32	0_Intermediate	Pgd
Col4a6	1.82e-36	0.39837	0.621	0.531	6.15e-32	0_Intermediate	Col4a6
Tnk2	2.24e-36	0.597073	0.375	0.288	7.56e-32	0_Intermediate	Tnk2
Maco1	3.08e-36	0.524474	0.499	0.414	1.04e-31	0_Intermediate	Maco1
N4bp2l1	3.19e-36	0.588791	0.291	0.203	1.07e-31	0_Intermediate	N4bp2l1
Dcp1b	4.49e-36	0.752999	0.253	0.173	1.51e-31	0_Intermediate	Dcp1b
Rreb1	4.89e-36	0.442285	0.618	0.543	1.65e-31	0_Intermediate	Rreb1
Atf7ip	4.93e-36	0.377777	0.635	0.557	1.66e-31	0_Intermediate	Atf7ip
Tmod3	5.61e-36	0.313675	0.701	0.628	1.89e-31	0_Intermediate	Tmod3
Bmpr1a	9.83e-36	0.359698	0.693	0.622	3.31e-31	0_Intermediate	Bmpr1a
Afg1l	1.52e-35	0.697674	0.288	0.203	5.12e-31	0_Intermediate	Afg1l
Rab11fip2	1.74e-35	0.688826	0.323	0.24	5.86e-31	0_Intermediate	Rab11fip2
Kdm7a	1.89e-35	0.475397	0.489	0.395	6.38e-31	0_Intermediate	Kdm7a
Smagp	1.99e-35	0.413234	0.302	0.209	6.69e-31	0_Intermediate	Smagp
Atxn2	2.56e-35	0.415067	0.618	0.546	8.61e-31	0_Intermediate	Atxn2
Csk	2.82e-35	0.677037	0.283	0.2	9.51e-31	0_Intermediate	Csk
Id1	3.22e-35	0.394397	0.669	0.605	1.08e-30	0_Intermediate	Id1
Bicra	3.29e-35	0.708029	0.29	0.207	1.11e-30	0_Intermediate	Bicra
Cdkn1a	3.37e-35	0.336268	0.32	0.225	1.14e-30	0_Intermediate	Cdkn1a
Reep3	3.45e-35	0.318425	0.741	0.679	1.16e-30	0_Intermediate	Reep3
Cept1	3.6e-35	0.444479	0.558	0.474	1.21e-30	0_Intermediate	Cept1
Zbtb7c	4.13e-35	0.80177	0.297	0.217	1.39e-30	0_Intermediate	Zbtb7c
Ttc14	4.49e-35	0.364679	0.631	0.553	1.51e-30	0_Intermediate	Ttc14
Gan	5.52e-35	0.577329	0.353	0.266	1.86e-30	0_Intermediate	Gan
Pds5a	6.31e-35	0.3773	0.666	0.596	2.13e-30	0_Intermediate	Pds5a
Tbck	6.56e-35	0.550645	0.397	0.31	2.21e-30	0_Intermediate	Tbck
Ccnd3	1.28e-34	0.401629	0.589	0.502	4.3e-30	0_Intermediate	Ccnd3
Nr3c2	1.34e-34	0.348821	0.582	0.489	4.51e-30	0_Intermediate	Nr3c2
Synrg	2.5e-34	0.602574	0.356	0.271	8.41e-30	0_Intermediate	Synrg
Cpped1	4.9e-34	0.723036	0.25	0.172	1.65e-29	0_Intermediate	Cpped1
Vti1a	5.66e-34	0.326464	0.718	0.66	1.91e-29	0_Intermediate	Vti1a
Slc44a2	5.7e-34	0.432132	0.48	0.388	1.92e-29	0_Intermediate	Slc44a2
Akap10	7.01e-34	0.49154	0.455	0.367	2.36e-29	0_Intermediate	Akap10
Epn2	7.22e-34	0.702939	0.324	0.241	2.43e-29	0_Intermediate	Epn2
AI480526	1.03e-33	0.566459	0.326	0.242	3.48e-29	0_Intermediate	AI480526
B4galt1	2.08e-33	0.256914	0.706	0.635	7e-29	0_Intermediate	B4galt1
Trim24	2.79e-33	0.503506	0.451	0.366	9.41e-29	0_Intermediate	Trim24
Smad3	2.94e-33	0.348612	0.458	0.363	9.9e-29	0_Intermediate	Smad3
Rabgef1	3.02e-33	0.321375	0.666	0.599	1.02e-28	0_Intermediate	Rabgef1
Asxl2	3.22e-33	0.400545	0.57	0.491	1.08e-28	0_Intermediate	Asxl2
Nlk	7.71e-33	0.374214	0.509	0.421	2.6e-28	0_Intermediate	Nlk
Mettl7a1	9.44e-33	0.619344	0.295	0.212	3.18e-28	0_Intermediate	Mettl7a1
Snapc3	1.27e-32	0.607934	0.327	0.244	4.26e-28	0_Intermediate	Snapc3
Trit1	1.36e-32	0.643118	0.273	0.193	4.57e-28	0_Intermediate	Trit1
Clec2d	1.75e-32	0.31194	0.527	0.44	5.9e-28	0_Intermediate	Clec2d
Myzap	1.77e-32	0.634493	0.299	0.218	5.96e-28	0_Intermediate	Myzap
Stox2	2.67e-32	0.333386	0.757	0.697	8.99e-28	0_Intermediate	Stox2
Baz2a	4.14e-32	0.561508	0.42	0.339	1.39e-27	0_Intermediate	Baz2a
Fam222b	5.15e-32	0.68061	0.278	0.2	1.74e-27	0_Intermediate	Fam222b
Atp6v0a1	5.57e-32	0.428574	0.381	0.294	1.88e-27	0_Intermediate	Atp6v0a1
Trafd1	6.33e-32	0.609927	0.319	0.239	2.13e-27	0_Intermediate	Trafd1
Insr	6.88e-32	0.44571	0.467	0.382	2.32e-27	0_Intermediate	Insr
Mfap3l	6.89e-32	0.462654	0.509	0.429	2.32e-27	0_Intermediate	Mfap3l
Kremen1	7.12e-32	0.440115	0.46	0.376	2.4e-27	0_Intermediate	Kremen1
Cd99l2	8.13e-32	0.597785	0.32	0.238	2.74e-27	0_Intermediate	Cd99l2
Chd8	9.53e-32	0.491491	0.451	0.368	3.21e-27	0_Intermediate	Chd8
Rufy3	1.02e-31	0.562756	0.293	0.211	3.45e-27	0_Intermediate	Rufy3
Mthfd2l	1.33e-31	0.534394	0.347	0.263	4.47e-27	0_Intermediate	Mthfd2l
Ube3c	1.72e-31	0.456648	0.523	0.447	5.79e-27	0_Intermediate	Ube3c
Slc22a23	2.19e-31	0.397819	0.449	0.362	7.38e-27	0_Intermediate	Slc22a23
Slc22a5	2.35e-31	0.53348	0.263	0.184	7.91e-27	0_Intermediate	Slc22a5
Etl4	2.5e-31	0.263069	0.82	0.768	8.41e-27	0_Intermediate	Etl4
Slx4ip	2.6e-31	0.633008	0.312	0.234	8.76e-27	0_Intermediate	Slx4ip
Atp11b	4e-31	0.264924	0.604	0.526	1.35e-26	0_Intermediate	Atp11b
5930430L01Rik	4.33e-31	0.617071	0.307	0.226	1.46e-26	0_Intermediate	5930430L01Rik
Vps13d	4.6e-31	0.470934	0.534	0.458	1.55e-26	0_Intermediate	Vps13d
Dcaf5	5.35e-31	0.489614	0.397	0.315	1.8e-26	0_Intermediate	Dcaf5
Qtrt1	5.45e-31	0.574868	0.327	0.247	1.84e-26	0_Intermediate	Qtrt1
Elk3	6.29e-31	0.578001	0.341	0.261	2.12e-26	0_Intermediate	Elk3
Clec16a	1.02e-30	0.604858	0.362	0.284	3.43e-26	0_Intermediate	Clec16a
Atp13a2	1.23e-30	0.665964	0.281	0.205	4.15e-26	0_Intermediate	Atp13a2
Ctsd	1.23e-30	0.265301	0.791	0.746	4.16e-26	0_Intermediate	Ctsd
Babam2	1.6e-30	0.284061	0.775	0.728	5.38e-26	0_Intermediate	Babam2
Secisbp2l	1.82e-30	0.431566	0.442	0.358	6.13e-26	0_Intermediate	Secisbp2l
Golgb1	1.86e-30	0.406033	0.593	0.519	6.26e-26	0_Intermediate	Golgb1
Sema3f	1.91e-30	0.394531	0.517	0.44	6.43e-26	0_Intermediate	Sema3f
Ezh1	2.1e-30	0.50336	0.416	0.336	7.07e-26	0_Intermediate	Ezh1
Klf10	2.12e-30	0.456795	0.488	0.409	7.15e-26	0_Intermediate	Klf10
Lpcat2	2.93e-30	0.502478	0.411	0.329	9.88e-26	0_Intermediate	Lpcat2
Slc25a36	3.61e-30	0.458496	0.523	0.453	1.22e-25	0_Intermediate	Slc25a36
Col4a5	3.75e-30	0.339919	0.599	0.528	1.26e-25	0_Intermediate	Col4a5
Luc7l2	3.75e-30	0.269672	0.836	0.806	1.26e-25	0_Intermediate	Luc7l2
Hlcs	4.16e-30	0.689134	0.281	0.206	1.4e-25	0_Intermediate	Hlcs
Iqsec2	5.5e-30	0.539699	0.328	0.246	1.85e-25	0_Intermediate	Iqsec2
Mbp	6.88e-30	0.376272	0.67	0.603	2.32e-25	0_Intermediate	Mbp
Copg2	6.94e-30	0.37878	0.527	0.452	2.34e-25	0_Intermediate	Copg2
Rnf216	1.03e-29	0.478849	0.485	0.406	3.46e-25	0_Intermediate	Rnf216
Arhgap42	1.05e-29	0.315413	0.778	0.722	3.53e-25	0_Intermediate	Arhgap42
Lama5	1.11e-29	0.360039	0.631	0.56	3.76e-25	0_Intermediate	Lama5
Rabgap1	1.16e-29	0.343446	0.641	0.569	3.91e-25	0_Intermediate	Rabgap1
9530026P05Rik	1.38e-29	0.281772	0.561	0.474	4.64e-25	0_Intermediate	9530026P05Rik
Deptor	1.4e-29	0.530275	0.278	0.2	4.71e-25	0_Intermediate	Deptor
Traf3ip2	2.12e-29	0.47856	0.5	0.425	7.14e-25	0_Intermediate	Traf3ip2
Mettl27	2.18e-29	0.543505	0.334	0.254	7.35e-25	0_Intermediate	Mettl27
Stard3	2.53e-29	0.576128	0.273	0.196	8.52e-25	0_Intermediate	Stard3
Helz	2.87e-29	0.42056	0.505	0.43	9.67e-25	0_Intermediate	Helz
Btrc	4.82e-29	0.480221	0.421	0.339	1.62e-24	0_Intermediate	Btrc
Arhgef18	5.97e-29	0.501299	0.452	0.372	2.01e-24	0_Intermediate	Arhgef18
Srrm1	7.05e-29	0.276524	0.772	0.728	2.37e-24	0_Intermediate	Srrm1
Cttn	9.98e-29	0.37648	0.579	0.512	3.36e-24	0_Intermediate	Cttn
Zfp148	1.09e-28	0.342799	0.671	0.615	3.68e-24	0_Intermediate	Zfp148
Tmem254	1.1e-28	0.445787	0.424	0.35	3.71e-24	0_Intermediate	Tmem254
Slc35a3	1.14e-28	0.520707	0.374	0.296	3.86e-24	0_Intermediate	Slc35a3
Ubr3	1.16e-28	0.412679	0.558	0.484	3.92e-24	0_Intermediate	Ubr3
Ascc2	1.34e-28	0.628304	0.283	0.208	4.53e-24	0_Intermediate	Ascc2
Nav2	1.54e-28	0.460884	0.311	0.231	5.19e-24	0_Intermediate	Nav2
Tspan15	1.88e-28	0.639594	0.314	0.24	6.34e-24	0_Intermediate	Tspan15
Vgll4	2.81e-28	0.340657	0.591	0.523	9.47e-24	0_Intermediate	Vgll4
Ncor1	4.1e-28	0.293096	0.769	0.721	1.38e-23	0_Intermediate	Ncor1
Trpm4	4.4e-28	0.567365	0.296	0.22	1.48e-23	0_Intermediate	Trpm4
Supt3	4.61e-28	0.417764	0.555	0.484	1.55e-23	0_Intermediate	Supt3
Cyp2s1	5.04e-28	0.567727	0.273	0.201	1.7e-23	0_Intermediate	Cyp2s1
Pgap2	5.25e-28	0.371472	0.542	0.47	1.77e-23	0_Intermediate	Pgap2
Daam1	5.6e-28	0.335553	0.6	0.53	1.89e-23	0_Intermediate	Daam1
Cebpa	5.66e-28	0.509492	0.305	0.228	1.91e-23	0_Intermediate	Cebpa
Tmem30b	6.56e-28	0.424678	0.441	0.365	2.21e-23	0_Intermediate	Tmem30b
Hebp2	6.83e-28	0.395453	0.351	0.269	2.3e-23	0_Intermediate	Hebp2
Prr14l	7.49e-28	0.502403	0.434	0.36	2.53e-23	0_Intermediate	Prr14l
Sae1	7.8e-28	0.376434	0.523	0.447	2.63e-23	0_Intermediate	Sae1
Apbb2	8.94e-28	0.507285	0.429	0.356	3.01e-23	0_Intermediate	Apbb2
Sema4a	1e-27	0.438839	0.335	0.258	3.39e-23	0_Intermediate	Sema4a
Selenoi	1.29e-27	0.325159	0.451	0.368	4.36e-23	0_Intermediate	Selenoi
Dcaf8	1.66e-27	0.433827	0.512	0.442	5.59e-23	0_Intermediate	Dcaf8
Zfp710	1.79e-27	0.509564	0.255	0.181	6.03e-23	0_Intermediate	Zfp710
Dhcr24	1.8e-27	0.292381	0.322	0.238	6.08e-23	0_Intermediate	Dhcr24
Kcnk1	1.89e-27	0.373949	0.331	0.249	6.37e-23	0_Intermediate	Kcnk1
Mpst	2.11e-27	0.534905	0.329	0.256	7.09e-23	0_Intermediate	Mpst
Stap2	2.19e-27	0.551644	0.254	0.181	7.38e-23	0_Intermediate	Stap2
St7l	2.28e-27	0.550888	0.348	0.273	7.67e-23	0_Intermediate	St7l
Gm4258	2.62e-27	0.485235	0.337	0.259	8.83e-23	0_Intermediate	Gm4258
Rhbdd2	2.83e-27	0.559193	0.358	0.285	9.52e-23	0_Intermediate	Rhbdd2
R3hdm4	3.44e-27	0.287762	0.582	0.506	1.16e-22	0_Intermediate	R3hdm4
Padi4	4.37e-27	0.385734	0.505	0.424	1.47e-22	0_Intermediate	Padi4
Armh3	4.5e-27	0.430571	0.418	0.339	1.52e-22	0_Intermediate	Armh3
Hnrnpr	5.15e-27	0.341869	0.657	0.601	1.73e-22	0_Intermediate	Hnrnpr
Zfp280d	5.2e-27	0.377594	0.588	0.523	1.75e-22	0_Intermediate	Zfp280d
Smyd3	6.28e-27	0.266314	0.682	0.615	2.12e-22	0_Intermediate	Smyd3
Arhgef7	7.7e-27	0.630791	0.293	0.224	2.6e-22	0_Intermediate	Arhgef7
Rnf145	8.16e-27	0.659534	0.271	0.203	2.75e-22	0_Intermediate	Rnf145
Cat	1.1e-26	0.491571	0.325	0.251	3.7e-22	0_Intermediate	Cat
Kdm2a	1.19e-26	0.340969	0.648	0.591	4.01e-22	0_Intermediate	Kdm2a
Sbf2	1.28e-26	0.286914	0.698	0.648	4.3e-22	0_Intermediate	Sbf2
Cds1	1.36e-26	0.477991	0.425	0.352	4.58e-22	0_Intermediate	Cds1
Ep300	1.52e-26	0.380819	0.524	0.456	5.12e-22	0_Intermediate	Ep300
Naa25	1.84e-26	0.635868	0.313	0.244	6.2e-22	0_Intermediate	Naa25
Mllt10	1.97e-26	0.312943	0.71	0.661	6.65e-22	0_Intermediate	Mllt10
Fam20b	2.13e-26	0.472247	0.403	0.33	7.17e-22	0_Intermediate	Fam20b
Ripk4	2.15e-26	0.33559	0.49	0.409	7.25e-22	0_Intermediate	Ripk4
Smurf1	2.25e-26	0.463451	0.433	0.361	7.59e-22	0_Intermediate	Smurf1
Pkp1	2.89e-26	0.369702	0.541	0.466	9.73e-22	0_Intermediate	Pkp1
Itpr2	3.49e-26	0.30654	0.689	0.633	1.18e-21	0_Intermediate	Itpr2
Wbp1l	3.59e-26	0.500255	0.378	0.304	1.21e-21	0_Intermediate	Wbp1l
Sppl3	4.73e-26	0.288398	0.758	0.718	1.59e-21	0_Intermediate	Sppl3
Pcbp1	4.92e-26	0.286316	0.674	0.618	1.66e-21	0_Intermediate	Pcbp1
Ncoa6	5.83e-26	0.475678	0.408	0.335	1.96e-21	0_Intermediate	Ncoa6
Rbm6	5.86e-26	0.257775	0.74	0.694	1.98e-21	0_Intermediate	Rbm6
Rnf43	7e-26	0.663152	0.253	0.185	2.36e-21	0_Intermediate	Rnf43
Nars2	8.1e-26	0.503321	0.294	0.221	2.73e-21	0_Intermediate	Nars2
Arfgap3	8.2e-26	0.464542	0.394	0.318	2.76e-21	0_Intermediate	Arfgap3
Mpped2	8.75e-26	0.399714	0.501	0.425	2.95e-21	0_Intermediate	Mpped2
Aftph	8.78e-26	0.345141	0.587	0.523	2.96e-21	0_Intermediate	Aftph
Dram2	8.87e-26	0.481731	0.4	0.328	2.99e-21	0_Intermediate	Dram2
Tbl1xr1	1.07e-25	0.370588	0.623	0.566	3.6e-21	0_Intermediate	Tbl1xr1
Add1	1.08e-25	0.36318	0.578	0.506	3.62e-21	0_Intermediate	Add1
Wdfy2	1.38e-25	0.525638	0.326	0.254	4.65e-21	0_Intermediate	Wdfy2
Vps13b	1.45e-25	0.251295	0.686	0.633	4.88e-21	0_Intermediate	Vps13b
Hectd4	1.7e-25	0.612956	0.329	0.26	5.73e-21	0_Intermediate	Hectd4
Slc9a9	1.75e-25	0.50234	0.347	0.272	5.9e-21	0_Intermediate	Slc9a9
Ncaph2	1.8e-25	0.354066	0.458	0.381	6.07e-21	0_Intermediate	Ncaph2
Zmiz2	1.89e-25	0.594255	0.27	0.201	6.35e-21	0_Intermediate	Zmiz2
Cxxc5	2.38e-25	0.503259	0.347	0.275	8.03e-21	0_Intermediate	Cxxc5
Rarg	3.71e-25	0.361898	0.594	0.529	1.25e-20	0_Intermediate	Rarg
Itfg1	5.7e-25	0.348963	0.566	0.497	1.92e-20	0_Intermediate	Itfg1
Shroom2	7.68e-25	0.452914	0.357	0.282	2.59e-20	0_Intermediate	Shroom2
Dennd4c	8.44e-25	0.362672	0.517	0.449	2.84e-20	0_Intermediate	Dennd4c
Scamp2	1.08e-24	0.408283	0.418	0.345	3.63e-20	0_Intermediate	Scamp2
Marveld2	1.08e-24	0.371589	0.275	0.201	3.65e-20	0_Intermediate	Marveld2
Syt16	1.44e-24	0.459524	0.354	0.28	4.85e-20	0_Intermediate	Syt16
Irak2	1.46e-24	0.39259	0.253	0.182	4.92e-20	0_Intermediate	Irak2
Srebf2	1.56e-24	0.265143	0.47	0.39	5.27e-20	0_Intermediate	Srebf2
Tmem205	1.67e-24	0.38097	0.517	0.458	5.61e-20	0_Intermediate	Tmem205
Tbx3	1.78e-24	0.361289	0.565	0.501	6.01e-20	0_Intermediate	Tbx3
Paxx	1.92e-24	0.534003	0.317	0.248	6.48e-20	0_Intermediate	Paxx
Hnf1b	2.09e-24	0.519365	0.279	0.209	7.04e-20	0_Intermediate	Hnf1b
Sh3yl1	2.3e-24	0.482969	0.294	0.223	7.74e-20	0_Intermediate	Sh3yl1
Capg	3.32e-24	0.261431	0.697	0.642	1.12e-19	0_Intermediate	Capg
Tacc1	3.85e-24	0.346599	0.57	0.505	1.3e-19	0_Intermediate	Tacc1
Sgpp1	3.98e-24	0.59311	0.296	0.229	1.34e-19	0_Intermediate	Sgpp1
Zfp618	4.35e-24	0.528741	0.349	0.28	1.47e-19	0_Intermediate	Zfp618
Grk2	4.36e-24	0.52745	0.328	0.259	1.47e-19	0_Intermediate	Grk2
Ptprj	4.4e-24	0.358045	0.402	0.323	1.48e-19	0_Intermediate	Ptprj
Rab14	4.46e-24	0.265858	0.734	0.691	1.5e-19	0_Intermediate	Rab14
Nr2c1	5.01e-24	0.549102	0.329	0.261	1.69e-19	0_Intermediate	Nr2c1
Eefsec	6.49e-24	0.593199	0.313	0.246	2.19e-19	0_Intermediate	Eefsec
Usp15	7.09e-24	0.339751	0.512	0.442	2.39e-19	0_Intermediate	Usp15
Il17rc	7.68e-24	0.562106	0.267	0.199	2.59e-19	0_Intermediate	Il17rc
Mapkap1	7.96e-24	0.400598	0.543	0.481	2.68e-19	0_Intermediate	Mapkap1
Oip5os1	9.66e-24	0.322887	0.564	0.501	3.25e-19	0_Intermediate	Oip5os1
Scfd2	1.08e-23	0.497723	0.345	0.275	3.65e-19	0_Intermediate	Scfd2
Zfp266	1.4e-23	0.351496	0.543	0.479	4.73e-19	0_Intermediate	Zfp266
Cog3	1.7e-23	0.577549	0.29	0.222	5.72e-19	0_Intermediate	Cog3
Clca3a2	1.91e-23	0.68032	0.378	0.312	6.45e-19	0_Intermediate	Clca3a2
Wwox	2.01e-23	0.38796	0.635	0.572	6.76e-19	0_Intermediate	Wwox
Ston2	2.21e-23	0.497724	0.367	0.297	7.45e-19	0_Intermediate	Ston2
Tmbim1	2.57e-23	0.350904	0.508	0.442	8.65e-19	0_Intermediate	Tmbim1
Arfgef2	2.75e-23	0.531725	0.315	0.248	9.26e-19	0_Intermediate	Arfgef2
Spast	2.79e-23	0.491565	0.337	0.267	9.41e-19	0_Intermediate	Spast
Ppp1r13b	3.37e-23	0.345716	0.444	0.371	1.13e-18	0_Intermediate	Ppp1r13b
Slain2	3.47e-23	0.430703	0.407	0.341	1.17e-18	0_Intermediate	Slain2
Sil1	3.48e-23	0.433683	0.448	0.38	1.17e-18	0_Intermediate	Sil1
Tab1	3.66e-23	0.652698	0.253	0.191	1.23e-18	0_Intermediate	Tab1
Ehmt2	3.7e-23	0.441355	0.387	0.319	1.25e-18	0_Intermediate	Ehmt2
Arid2	3.74e-23	0.342395	0.555	0.497	1.26e-18	0_Intermediate	Arid2
Celf1	3.8e-23	0.285869	0.672	0.617	1.28e-18	0_Intermediate	Celf1
Krcc1	4.03e-23	0.346851	0.548	0.488	1.36e-18	0_Intermediate	Krcc1
Cdc42bpa	4.67e-23	0.285649	0.513	0.437	1.57e-18	0_Intermediate	Cdc42bpa
Tbc1d2b	4.86e-23	0.58453	0.265	0.199	1.64e-18	0_Intermediate	Tbc1d2b
Pcbd2	5.17e-23	0.371236	0.463	0.393	1.74e-18	0_Intermediate	Pcbd2
Asah2	5.39e-23	0.556856	0.252	0.188	1.81e-18	0_Intermediate	Asah2
Gfm2	5.92e-23	0.530236	0.267	0.2	2e-18	0_Intermediate	Gfm2
Mtmr3	5.99e-23	0.336335	0.653	0.602	2.02e-18	0_Intermediate	Mtmr3
Cog5	7.07e-23	0.321495	0.565	0.502	2.38e-18	0_Intermediate	Cog5
Cyp39a1	7.31e-23	0.513916	0.32	0.254	2.46e-18	0_Intermediate	Cyp39a1
H13	7.4e-23	0.377561	0.411	0.341	2.49e-18	0_Intermediate	H13
Pura	7.99e-23	0.257354	0.706	0.662	2.69e-18	0_Intermediate	Pura
Eif4enif1	8.86e-23	0.526886	0.344	0.278	2.98e-18	0_Intermediate	Eif4enif1
Tbc1d4	9.94e-23	0.465624	0.314	0.245	3.35e-18	0_Intermediate	Tbc1d4
Lrp6	1.21e-22	0.409168	0.5	0.436	4.07e-18	0_Intermediate	Lrp6
Eya3	1.28e-22	0.481663	0.321	0.254	4.31e-18	0_Intermediate	Eya3
Herc1	1.3e-22	0.306248	0.571	0.508	4.39e-18	0_Intermediate	Herc1
Metap2	1.69e-22	0.279032	0.68	0.638	5.68e-18	0_Intermediate	Metap2
Mfsd5	2.39e-22	0.496203	0.256	0.191	8.05e-18	0_Intermediate	Mfsd5
Rnpepl1	2.46e-22	0.441136	0.363	0.297	8.27e-18	0_Intermediate	Rnpepl1
Bltp2	2.47e-22	0.339439	0.497	0.427	8.31e-18	0_Intermediate	Bltp2
Phf21a	2.78e-22	0.273725	0.7	0.651	9.36e-18	0_Intermediate	Phf21a
Zc3h7a	2.93e-22	0.354928	0.497	0.432	9.86e-18	0_Intermediate	Zc3h7a
Foxk2	3e-22	0.589638	0.305	0.242	1.01e-17	0_Intermediate	Foxk2
Tmem260	3.55e-22	0.58492	0.295	0.231	1.2e-17	0_Intermediate	Tmem260
Rnh1	4.04e-22	0.252535	0.682	0.641	1.36e-17	0_Intermediate	Rnh1
Gda	4.75e-22	0.300822	0.57	0.503	1.6e-17	0_Intermediate	Gda
Ip6k2	5.2e-22	0.482455	0.383	0.316	1.75e-17	0_Intermediate	Ip6k2
Myo18a	7.04e-22	0.480587	0.383	0.319	2.37e-17	0_Intermediate	Myo18a
Acvr1b	8.28e-22	0.567	0.292	0.228	2.79e-17	0_Intermediate	Acvr1b
Retreg3	8.85e-22	0.401978	0.4	0.33	2.98e-17	0_Intermediate	Retreg3
Micu2	9.35e-22	0.420459	0.436	0.37	3.15e-17	0_Intermediate	Micu2
Got2	1.03e-21	0.428198	0.441	0.383	3.47e-17	0_Intermediate	Got2
Map2k5	1.05e-21	0.422871	0.425	0.361	3.54e-17	0_Intermediate	Map2k5
Zfp395	1.12e-21	0.502298	0.308	0.244	3.78e-17	0_Intermediate	Zfp395
Gng12	1.2e-21	0.420302	0.873	0.844	4.06e-17	0_Intermediate	Gng12
Pibf1	1.24e-21	0.459701	0.356	0.291	4.19e-17	0_Intermediate	Pibf1
Smg6	1.4e-21	0.260888	0.673	0.621	4.72e-17	0_Intermediate	Smg6
Thada	1.93e-21	0.383624	0.417	0.35	6.5e-17	0_Intermediate	Thada
Lonp2	2.13e-21	0.459771	0.421	0.356	7.19e-17	0_Intermediate	Lonp2
Ldlrap1	2.18e-21	0.425868	0.396	0.331	7.33e-17	0_Intermediate	Ldlrap1
Pdpk1	2.38e-21	0.331008	0.52	0.458	8.02e-17	0_Intermediate	Pdpk1
Baz1b	2.95e-21	0.427258	0.409	0.346	9.94e-17	0_Intermediate	Baz1b
Fbxo31	3.03e-21	0.595421	0.278	0.215	1.02e-16	0_Intermediate	Fbxo31
Ssx2ip	3.32e-21	0.551096	0.273	0.211	1.12e-16	0_Intermediate	Ssx2ip
Trabd	3.58e-21	0.408564	0.4	0.336	1.21e-16	0_Intermediate	Trabd
Ppp2r2b	6.67e-21	0.503652	0.52	0.46	2.25e-16	0_Intermediate	Ppp2r2b
Tbcd	7.36e-21	0.402989	0.332	0.264	2.48e-16	0_Intermediate	Tbcd
Agpat5	7.86e-21	0.45447	0.294	0.23	2.65e-16	0_Intermediate	Agpat5
Syngr2	8.9e-21	0.414564	0.365	0.298	3e-16	0_Intermediate	Syngr2
Rmdn1	1.14e-20	0.452156	0.347	0.281	3.83e-16	0_Intermediate	Rmdn1
Cmpk1	1.16e-20	0.327603	0.443	0.374	3.92e-16	0_Intermediate	Cmpk1
Nans	1.86e-20	0.480583	0.306	0.244	6.25e-16	0_Intermediate	Nans
Rspry1	1.86e-20	0.531335	0.301	0.238	6.28e-16	0_Intermediate	Rspry1
Fars2	2.14e-20	0.330464	0.616	0.572	7.23e-16	0_Intermediate	Fars2
Hmbox1	2.25e-20	0.367947	0.454	0.392	7.59e-16	0_Intermediate	Hmbox1
Trappc9	2.94e-20	0.33201	0.39	0.321	9.9e-16	0_Intermediate	Trappc9
Dhx32	3.15e-20	0.379171	0.259	0.195	1.06e-15	0_Intermediate	Dhx32
Max	3.27e-20	0.407453	0.366	0.302	1.1e-15	0_Intermediate	Max
Man2b1	3.28e-20	0.408466	0.357	0.291	1.1e-15	0_Intermediate	Man2b1
1110059E24Rik	3.37e-20	0.379008	0.393	0.329	1.14e-15	0_Intermediate	1110059E24Rik
Frrs1	3.5e-20	0.380576	0.475	0.414	1.18e-15	0_Intermediate	Frrs1
Sft2d2	3.51e-20	0.390638	0.388	0.324	1.18e-15	0_Intermediate	Sft2d2
Nfe2l1	3.67e-20	0.343178	0.506	0.447	1.24e-15	0_Intermediate	Nfe2l1
Enox2	4.23e-20	0.380298	0.369	0.302	1.42e-15	0_Intermediate	Enox2
Ppa1	4.39e-20	0.26176	0.359	0.294	1.48e-15	0_Intermediate	Ppa1
Taf3	5.69e-20	0.414532	0.45	0.388	1.92e-15	0_Intermediate	Taf3
Lancl1	6.1e-20	0.284545	0.662	0.602	2.06e-15	0_Intermediate	Lancl1
Acsl5	6.11e-20	0.403213	0.408	0.346	2.06e-15	0_Intermediate	Acsl5
Eif4g1	9.37e-20	0.255395	0.654	0.603	3.16e-15	0_Intermediate	Eif4g1
Smarcc2	1.01e-19	0.407876	0.432	0.372	3.42e-15	0_Intermediate	Smarcc2
Fem1c	1.2e-19	0.353567	0.334	0.266	4.03e-15	0_Intermediate	Fem1c
Git2	1.21e-19	0.515103	0.35	0.291	4.07e-15	0_Intermediate	Git2
Kat6a	1.23e-19	0.379877	0.509	0.456	4.16e-15	0_Intermediate	Kat6a
Mink1	1.27e-19	0.477	0.318	0.256	4.27e-15	0_Intermediate	Mink1
Nhp2	1.55e-19	0.347736	0.469	0.41	5.22e-15	0_Intermediate	Nhp2
R3hdm1	1.57e-19	0.343065	0.532	0.474	5.28e-15	0_Intermediate	R3hdm1
Zfp827	1.66e-19	0.435531	0.429	0.37	5.59e-15	0_Intermediate	Zfp827
Eps15l1	1.92e-19	0.427543	0.387	0.326	6.46e-15	0_Intermediate	Eps15l1
Fam193b	2.03e-19	0.564791	0.288	0.228	6.85e-15	0_Intermediate	Fam193b
Parl	2.05e-19	0.435199	0.303	0.242	6.89e-15	0_Intermediate	Parl
Nt5dc1	2.12e-19	0.503082	0.329	0.269	7.13e-15	0_Intermediate	Nt5dc1
Sntb1	2.25e-19	0.334721	0.443	0.374	7.59e-15	0_Intermediate	Sntb1
Phf12	2.29e-19	0.438839	0.4	0.34	7.71e-15	0_Intermediate	Phf12
Scamp1	2.43e-19	0.387467	0.417	0.357	8.18e-15	0_Intermediate	Scamp1
Scaper	2.43e-19	0.267153	0.63	0.581	8.18e-15	0_Intermediate	Scaper
Lmtk2	2.5e-19	0.294755	0.392	0.323	8.44e-15	0_Intermediate	Lmtk2
Kmt5b	4.01e-19	0.367564	0.5	0.443	1.35e-14	0_Intermediate	Kmt5b
Pbxip1	4.01e-19	0.404778	0.317	0.253	1.35e-14	0_Intermediate	Pbxip1
Stxbp6	4.08e-19	0.497021	0.259	0.2	1.37e-14	0_Intermediate	Stxbp6
Cmtm6	4.2e-19	0.499709	0.294	0.236	1.42e-14	0_Intermediate	Cmtm6
Pptc7	4.47e-19	0.426215	0.347	0.285	1.51e-14	0_Intermediate	Pptc7
Pcdh1	4.89e-19	0.392874	0.286	0.223	1.65e-14	0_Intermediate	Pcdh1
Eeig1	5.07e-19	0.404097	0.337	0.276	1.71e-14	0_Intermediate	Eeig1
Dnajc7	5.98e-19	0.349053	0.491	0.436	2.01e-14	0_Intermediate	Dnajc7
Arid1a	6.71e-19	0.273747	0.652	0.608	2.26e-14	0_Intermediate	Arid1a
Inava	6.82e-19	0.459168	0.343	0.284	2.3e-14	0_Intermediate	Inava
Cblc	9.21e-19	0.381956	0.346	0.282	3.1e-14	0_Intermediate	Cblc
Nfatc3	9.63e-19	0.459483	0.409	0.351	3.24e-14	0_Intermediate	Nfatc3
Chmp1b	1.05e-18	0.434697	0.332	0.272	3.55e-14	0_Intermediate	Chmp1b
Brd1	1.24e-18	0.311009	0.544	0.488	4.18e-14	0_Intermediate	Brd1
Syt8	1.42e-18	0.386579	0.311	0.246	4.8e-14	0_Intermediate	Syt8
Plcb3	1.62e-18	0.506424	0.28	0.222	5.48e-14	0_Intermediate	Plcb3
Zmynd8	1.78e-18	0.30011	0.56	0.506	5.99e-14	0_Intermediate	Zmynd8
Ncoa2	1.78e-18	0.307141	0.598	0.549	6e-14	0_Intermediate	Ncoa2
Tmem87a	2.16e-18	0.277394	0.458	0.393	7.27e-14	0_Intermediate	Tmem87a
Plxna2	2.27e-18	0.303949	0.376	0.312	7.65e-14	0_Intermediate	Plxna2
Phc3	2.41e-18	0.406236	0.407	0.349	8.12e-14	0_Intermediate	Phc3
Cobl	2.42e-18	0.260369	0.726	0.686	8.15e-14	0_Intermediate	Cobl
Mapk14	2.56e-18	0.385804	0.452	0.395	8.62e-14	0_Intermediate	Mapk14
Mfsd14a	2.58e-18	0.391188	0.376	0.314	8.68e-14	0_Intermediate	Mfsd14a
Ints9	3.27e-18	0.559244	0.253	0.197	1.1e-13	0_Intermediate	Ints9
Mxi1	3.33e-18	0.437007	0.392	0.333	1.12e-13	0_Intermediate	Mxi1
Gsr	3.8e-18	0.341409	0.541	0.492	1.28e-13	0_Intermediate	Gsr
Man1a2	4.17e-18	0.35539	0.551	0.507	1.41e-13	0_Intermediate	Man1a2
Nr2f6	4.38e-18	0.332816	0.408	0.349	1.48e-13	0_Intermediate	Nr2f6
Fbxw4	4.6e-18	0.448881	0.37	0.311	1.55e-13	0_Intermediate	Fbxw4
Ildr1	5.5e-18	0.382818	0.329	0.267	1.85e-13	0_Intermediate	Ildr1
Gapvd1	5.7e-18	0.275607	0.561	0.505	1.92e-13	0_Intermediate	Gapvd1
Plxdc2	5.79e-18	0.284502	0.423	0.358	1.95e-13	0_Intermediate	Plxdc2
Arrdc1	6e-18	0.325308	0.399	0.333	2.02e-13	0_Intermediate	Arrdc1
Mideas	6.6e-18	0.449204	0.345	0.287	2.23e-13	0_Intermediate	Mideas
Cdc42bpg	7.14e-18	0.487798	0.301	0.244	2.41e-13	0_Intermediate	Cdc42bpg
Kdm4c	7.4e-18	0.376565	0.449	0.391	2.49e-13	0_Intermediate	Kdm4c
Fbxo42	8.37e-18	0.45199	0.328	0.27	2.82e-13	0_Intermediate	Fbxo42
Spopl	9.17e-18	0.416478	0.397	0.341	3.09e-13	0_Intermediate	Spopl
Tdrd3	9.46e-18	0.399294	0.431	0.375	3.19e-13	0_Intermediate	Tdrd3
Tmem131l	9.53e-18	0.320813	0.465	0.407	3.21e-13	0_Intermediate	Tmem131l
Mtdh	9.57e-18	0.25749	0.646	0.601	3.23e-13	0_Intermediate	Mtdh
Cbfa2t2	9.72e-18	0.355562	0.442	0.383	3.28e-13	0_Intermediate	Cbfa2t2
Arl15	9.97e-18	0.252439	0.635	0.58	3.36e-13	0_Intermediate	Arl15
Rnf115	1.02e-17	0.334319	0.409	0.348	3.42e-13	0_Intermediate	Rnf115
Srebf1	1.1e-17	0.458791	0.287	0.23	3.71e-13	0_Intermediate	Srebf1
Gm56878	1.13e-17	0.412273	0.38	0.324	3.79e-13	0_Intermediate	Gm56878
Fmo2	1.19e-17	0.322852	0.468	0.404	4.02e-13	0_Intermediate	Fmo2
Ibtk	1.2e-17	0.454405	0.331	0.274	4.05e-13	0_Intermediate	Ibtk
Stk24	1.26e-17	0.345418	0.485	0.431	4.24e-13	0_Intermediate	Stk24
Zfp445	1.28e-17	0.433191	0.334	0.274	4.31e-13	0_Intermediate	Zfp445
Celsr2	1.3e-17	0.437018	0.328	0.27	4.37e-13	0_Intermediate	Celsr2
Camsap1	1.36e-17	0.447435	0.343	0.286	4.58e-13	0_Intermediate	Camsap1
Pcm1	1.37e-17	0.302867	0.58	0.528	4.6e-13	0_Intermediate	Pcm1
Scaf4	1.37e-17	0.373038	0.383	0.323	4.61e-13	0_Intermediate	Scaf4
Dnmt3a	1.38e-17	0.360626	0.441	0.383	4.64e-13	0_Intermediate	Dnmt3a
Sprr2a3	1.47e-17	0.429224	0.267	0.21	4.94e-13	0_Intermediate	Sprr2a3
Stx8	1.53e-17	0.309832	0.512	0.454	5.15e-13	0_Intermediate	Stx8
Slc38a9	1.55e-17	0.486486	0.275	0.219	5.24e-13	0_Intermediate	Slc38a9
Fbxl20	1.76e-17	0.338801	0.47	0.417	5.91e-13	0_Intermediate	Fbxl20
Nfx1	2.03e-17	0.41764	0.398	0.342	6.85e-13	0_Intermediate	Nfx1
Epn3	2.09e-17	0.351396	0.301	0.238	7.05e-13	0_Intermediate	Epn3
Nos1ap	2.38e-17	0.381913	0.389	0.33	8.01e-13	0_Intermediate	Nos1ap
Heatr3	2.43e-17	0.459882	0.3	0.242	8.19e-13	0_Intermediate	Heatr3
Bcl2	2.61e-17	0.555518	0.357	0.305	8.81e-13	0_Intermediate	Bcl2
Micu1	2.73e-17	0.255596	0.538	0.48	9.18e-13	0_Intermediate	Micu1
Ccdc191	2.84e-17	0.497574	0.313	0.257	9.57e-13	0_Intermediate	Ccdc191
6820431F20Rik	3.21e-17	0.296515	0.591	0.545	1.08e-12	0_Intermediate	6820431F20Rik
St6galnac2	3.38e-17	0.386946	0.384	0.323	1.14e-12	0_Intermediate	St6galnac2
Shprh	3.46e-17	0.524001	0.287	0.232	1.16e-12	0_Intermediate	Shprh
Trim26	3.54e-17	0.429263	0.275	0.217	1.19e-12	0_Intermediate	Trim26
Ttyh3	3.68e-17	0.389397	0.357	0.3	1.24e-12	0_Intermediate	Ttyh3
Galk2	3.82e-17	0.497279	0.265	0.21	1.29e-12	0_Intermediate	Galk2
Rp9	4.19e-17	0.274656	0.588	0.542	1.41e-12	0_Intermediate	Rp9
Bcl2l1	4.22e-17	0.265447	0.385	0.318	1.42e-12	0_Intermediate	Bcl2l1
Mapk13	4.23e-17	0.491131	0.284	0.231	1.42e-12	0_Intermediate	Mapk13
Zfp704	5.55e-17	0.350657	0.542	0.499	1.87e-12	0_Intermediate	Zfp704
Zadh2	5.6e-17	0.482038	0.298	0.243	1.89e-12	0_Intermediate	Zadh2
Cbl	5.91e-17	0.372543	0.452	0.397	1.99e-12	0_Intermediate	Cbl
Ilrun	6.98e-17	0.284432	0.609	0.562	2.35e-12	0_Intermediate	Ilrun
Cnep1r1	8.46e-17	0.484315	0.322	0.268	2.85e-12	0_Intermediate	Cnep1r1
Irf3	1.08e-16	0.423475	0.285	0.23	3.62e-12	0_Intermediate	Irf3
Kif21a	1.29e-16	0.280101	0.551	0.499	4.34e-12	0_Intermediate	Kif21a
Bptf	1.4e-16	0.290341	0.621	0.571	4.73e-12	0_Intermediate	Bptf
Rbm26	1.42e-16	0.296711	0.593	0.55	4.77e-12	0_Intermediate	Rbm26
E130308A19Rik	1.74e-16	0.329415	0.315	0.258	5.86e-12	0_Intermediate	E130308A19Rik
Eif4g3	1.86e-16	0.314065	0.552	0.505	6.28e-12	0_Intermediate	Eif4g3
Zzz3	1.93e-16	0.307967	0.56	0.513	6.5e-12	0_Intermediate	Zzz3
Ccnt2	1.95e-16	0.305502	0.541	0.491	6.57e-12	0_Intermediate	Ccnt2
AU040320	2.04e-16	0.451089	0.328	0.272	6.87e-12	0_Intermediate	AU040320
Fam234a	2.09e-16	0.371381	0.398	0.34	7.05e-12	0_Intermediate	Fam234a
Cog4	2.12e-16	0.502757	0.262	0.209	7.13e-12	0_Intermediate	Cog4
Lrig2	2.13e-16	0.444069	0.269	0.214	7.19e-12	0_Intermediate	Lrig2
Ift52	2.76e-16	0.461629	0.313	0.259	9.31e-12	0_Intermediate	Ift52
Cyfip1	3.49e-16	0.307178	0.54	0.491	1.18e-11	0_Intermediate	Cyfip1
Ubac2	3.6e-16	0.412462	0.375	0.321	1.21e-11	0_Intermediate	Ubac2
Synj2bp	4.01e-16	0.312149	0.547	0.5	1.35e-11	0_Intermediate	Synj2bp
Slc6a9	4.36e-16	0.419167	0.314	0.257	1.47e-11	0_Intermediate	Slc6a9
Vrk2	4.44e-16	0.452464	0.315	0.261	1.49e-11	0_Intermediate	Vrk2
Dis3l2	4.61e-16	0.288211	0.462	0.405	1.55e-11	0_Intermediate	Dis3l2
Ankmy2	4.85e-16	0.506481	0.25	0.198	1.63e-11	0_Intermediate	Ankmy2
Arpc5l	4.91e-16	0.350003	0.436	0.386	1.66e-11	0_Intermediate	Arpc5l
Casc3	4.95e-16	0.40835	0.342	0.287	1.67e-11	0_Intermediate	Casc3
Tnrc6a	5.09e-16	0.274843	0.622	0.578	1.71e-11	0_Intermediate	Tnrc6a
Tmem63a	6.27e-16	0.431982	0.281	0.226	2.11e-11	0_Intermediate	Tmem63a
Sec22a	7.19e-16	0.390222	0.309	0.252	2.42e-11	0_Intermediate	Sec22a
Elp4	7.54e-16	0.409968	0.35	0.294	2.54e-11	0_Intermediate	Elp4
Acin1	7.59e-16	0.308937	0.561	0.515	2.56e-11	0_Intermediate	Acin1
Sptlc1	7.83e-16	0.425522	0.293	0.239	2.64e-11	0_Intermediate	Sptlc1
Dicer1	7.9e-16	0.370015	0.401	0.347	2.66e-11	0_Intermediate	Dicer1
Aktip	8.18e-16	0.396114	0.322	0.268	2.76e-11	0_Intermediate	Aktip
Mxd4	8.24e-16	0.266966	0.49	0.431	2.78e-11	0_Intermediate	Mxd4
Erp29	8.63e-16	0.309795	0.509	0.462	2.91e-11	0_Intermediate	Erp29
Uvrag	8.85e-16	0.345176	0.437	0.384	2.98e-11	0_Intermediate	Uvrag
Ldah	1.12e-15	0.428799	0.317	0.262	3.77e-11	0_Intermediate	Ldah
Fbxo3	1.22e-15	0.391422	0.376	0.321	4.1e-11	0_Intermediate	Fbxo3
Pwwp2b	1.24e-15	0.360487	0.272	0.218	4.19e-11	0_Intermediate	Pwwp2b
Odf2	1.36e-15	0.491089	0.295	0.243	4.59e-11	0_Intermediate	Odf2
Bhlhe40	1.45e-15	0.431429	0.263	0.209	4.88e-11	0_Intermediate	Bhlhe40
Arf3	1.45e-15	0.306483	0.429	0.375	4.9e-11	0_Intermediate	Arf3
Yipf1	1.47e-15	0.477559	0.322	0.27	4.96e-11	0_Intermediate	Yipf1
Usf3	1.47e-15	0.381965	0.327	0.273	4.96e-11	0_Intermediate	Usf3
Slc30a7	1.65e-15	0.358633	0.331	0.276	5.56e-11	0_Intermediate	Slc30a7
Usp24	1.7e-15	0.299749	0.526	0.48	5.74e-11	0_Intermediate	Usp24
Depdc5	1.74e-15	0.446847	0.256	0.203	5.87e-11	0_Intermediate	Depdc5
Rif1	2.32e-15	0.36774	0.446	0.394	7.81e-11	0_Intermediate	Rif1
Tmem164	2.4e-15	0.251424	0.58	0.535	8.09e-11	0_Intermediate	Tmem164
Tbc1d22a	2.64e-15	0.448813	0.336	0.282	8.88e-11	0_Intermediate	Tbc1d22a
Bbs9	2.74e-15	0.348097	0.342	0.285	9.23e-11	0_Intermediate	Bbs9
Cdc42bpb	3e-15	0.322907	0.429	0.377	1.01e-10	0_Intermediate	Cdc42bpb
Sqor	3.32e-15	0.398362	0.284	0.23	1.12e-10	0_Intermediate	Sqor
Dido1	3.44e-15	0.392134	0.371	0.32	1.16e-10	0_Intermediate	Dido1
Nherf1	3.47e-15	0.278296	0.33	0.269	1.17e-10	0_Intermediate	Nherf1
Reep4	3.6e-15	0.373365	0.339	0.284	1.21e-10	0_Intermediate	Reep4
Slc39a9	4.53e-15	0.486281	0.261	0.209	1.53e-10	0_Intermediate	Slc39a9
Cnot10	4.96e-15	0.466963	0.294	0.244	1.67e-10	0_Intermediate	Cnot10
Amfr	6.14e-15	0.326053	0.407	0.356	2.07e-10	0_Intermediate	Amfr
Ube2e1	6.31e-15	0.303598	0.521	0.478	2.13e-10	0_Intermediate	Ube2e1
Tex2	7.47e-15	0.396604	0.286	0.233	2.52e-10	0_Intermediate	Tex2
Gcc2	8.9e-15	0.390341	0.325	0.27	3e-10	0_Intermediate	Gcc2
Bckdhb	1.04e-14	0.51999	0.26	0.21	3.49e-10	0_Intermediate	Bckdhb
Cers3	1.06e-14	0.352413	0.332	0.277	3.56e-10	0_Intermediate	Cers3
Rnf138	1.13e-14	0.368348	0.369	0.319	3.81e-10	0_Intermediate	Rnf138
Apobec3	1.14e-14	0.411962	0.397	0.348	3.84e-10	0_Intermediate	Apobec3
8430419K02Rik	1.24e-14	0.396532	0.294	0.242	4.17e-10	0_Intermediate	8430419K02Rik
Mms19	1.26e-14	0.405086	0.29	0.237	4.26e-10	0_Intermediate	Mms19
G2e3	1.38e-14	0.312926	0.262	0.209	4.66e-10	0_Intermediate	G2e3
Zfp664	1.42e-14	0.372697	0.388	0.339	4.78e-10	0_Intermediate	Zfp664
Itgb5	1.91e-14	0.370218	0.413	0.367	6.45e-10	0_Intermediate	Itgb5
Zdhhc21	1.93e-14	0.341927	0.328	0.276	6.5e-10	0_Intermediate	Zdhhc21
Pycr2	1.95e-14	0.3329	0.272	0.219	6.58e-10	0_Intermediate	Pycr2
Pus10	2.13e-14	0.376756	0.273	0.221	7.18e-10	0_Intermediate	Pus10
Ercc6l2	2.22e-14	0.452223	0.344	0.294	7.48e-10	0_Intermediate	Ercc6l2
Mif4gd	2.27e-14	0.433915	0.263	0.213	7.65e-10	0_Intermediate	Mif4gd
Abhd14b	2.41e-14	0.377905	0.25	0.199	8.13e-10	0_Intermediate	Abhd14b
Safb2	2.49e-14	0.413332	0.342	0.29	8.37e-10	0_Intermediate	Safb2
Runx2	2.58e-14	0.267247	0.418	0.362	8.7e-10	0_Intermediate	Runx2
Xrn1	2.77e-14	0.327806	0.41	0.359	9.34e-10	0_Intermediate	Xrn1
Araf	2.77e-14	0.41181	0.323	0.272	9.34e-10	0_Intermediate	Araf
Dock7	2.8e-14	0.254158	0.601	0.557	9.42e-10	0_Intermediate	Dock7
Ogdh	2.98e-14	0.273804	0.542	0.501	1.01e-09	0_Intermediate	Ogdh
Rcn1	3.47e-14	0.382563	0.262	0.211	1.17e-09	0_Intermediate	Rcn1
Ckap4	3.56e-14	0.393728	0.287	0.238	1.2e-09	0_Intermediate	Ckap4
Uimc1	3.57e-14	0.362147	0.385	0.335	1.2e-09	0_Intermediate	Uimc1
Ankrd13a	3.72e-14	0.382185	0.284	0.234	1.25e-09	0_Intermediate	Ankrd13a
Smurf2	3.92e-14	0.257677	0.585	0.541	1.32e-09	0_Intermediate	Smurf2
Pi4ka	4.25e-14	0.386595	0.306	0.253	1.43e-09	0_Intermediate	Pi4ka
Impa1	4.9e-14	0.48361	0.266	0.22	1.65e-09	0_Intermediate	Impa1
Tmem45a	5.26e-14	0.25545	0.582	0.53	1.77e-09	0_Intermediate	Tmem45a
Ppfia1	5.5e-14	0.330935	0.382	0.33	1.85e-09	0_Intermediate	Ppfia1
Prpf38b	6.28e-14	0.332674	0.539	0.496	2.12e-09	0_Intermediate	Prpf38b
Sord	6.4e-14	0.45872	0.296	0.248	2.16e-09	0_Intermediate	Sord
Smarcd2	6.5e-14	0.31253	0.358	0.305	2.19e-09	0_Intermediate	Smarcd2
Tafazzin	6.68e-14	0.367819	0.328	0.276	2.25e-09	0_Intermediate	Tafazzin
Fbrsl1	9.25e-14	0.334411	0.362	0.307	3.12e-09	0_Intermediate	Fbrsl1
Psen1	9.73e-14	0.251719	0.405	0.352	3.28e-09	0_Intermediate	Psen1
Rhbdl2	1.01e-13	0.270233	0.273	0.221	3.41e-09	0_Intermediate	Rhbdl2
Nadk	1.1e-13	0.308153	0.381	0.33	3.69e-09	0_Intermediate	Nadk
Nsun2	1.15e-13	0.320935	0.353	0.302	3.87e-09	0_Intermediate	Nsun2
Dctn1	1.15e-13	0.447235	0.288	0.242	3.89e-09	0_Intermediate	Dctn1
Zfp467	1.19e-13	0.4386	0.284	0.236	4e-09	0_Intermediate	Zfp467
Pwwp2a	1.29e-13	0.298165	0.417	0.364	4.35e-09	0_Intermediate	Pwwp2a
Xpo7	1.41e-13	0.292876	0.518	0.473	4.76e-09	0_Intermediate	Xpo7
Alad	1.56e-13	0.323335	0.343	0.29	5.27e-09	0_Intermediate	Alad
Rassf8	1.59e-13	0.444006	0.293	0.243	5.36e-09	0_Intermediate	Rassf8
Dgcr2	1.74e-13	0.359693	0.364	0.314	5.88e-09	0_Intermediate	Dgcr2
Gopc	1.75e-13	0.510542	0.251	0.205	5.9e-09	0_Intermediate	Gopc
Chmp1a	2.15e-13	0.317001	0.41	0.359	7.25e-09	0_Intermediate	Chmp1a
Alkbh1	2.22e-13	0.369783	0.259	0.209	7.5e-09	0_Intermediate	Alkbh1
D5Ertd579e	2.34e-13	0.405726	0.284	0.237	7.9e-09	0_Intermediate	D5Ertd579e
Smarcad1	2.58e-13	0.382806	0.351	0.303	8.7e-09	0_Intermediate	Smarcad1
Rprd2	3.26e-13	0.363074	0.392	0.346	1.1e-08	0_Intermediate	Rprd2
Snx29	3.87e-13	0.264505	0.353	0.297	1.3e-08	0_Intermediate	Snx29
Atxn7	3.91e-13	0.280332	0.501	0.454	1.32e-08	0_Intermediate	Atxn7
Supt20	3.95e-13	0.29229	0.458	0.407	1.33e-08	0_Intermediate	Supt20
Ap1g1	4.71e-13	0.25367	0.484	0.432	1.59e-08	0_Intermediate	Ap1g1
Sel1l	5.65e-13	0.2921	0.365	0.313	1.91e-08	0_Intermediate	Sel1l
Ggnbp2	6.22e-13	0.290979	0.54	0.501	2.1e-08	0_Intermediate	Ggnbp2
Ephx1	6.47e-13	0.414827	0.327	0.28	2.18e-08	0_Intermediate	Ephx1
Ralgapb	6.93e-13	0.301251	0.384	0.331	2.34e-08	0_Intermediate	Ralgapb
Zfp638	7.46e-13	0.271332	0.527	0.479	2.51e-08	0_Intermediate	Zfp638
Gon4l	7.76e-13	0.446114	0.29	0.243	2.62e-08	0_Intermediate	Gon4l
Cdyl	7.84e-13	0.453109	0.309	0.262	2.64e-08	0_Intermediate	Cdyl
Arhgap35	8.19e-13	0.340608	0.439	0.393	2.76e-08	0_Intermediate	Arhgap35
Cdc42se1	8.49e-13	0.309805	0.376	0.329	2.86e-08	0_Intermediate	Cdc42se1
Fgfr1op2	8.53e-13	0.279804	0.494	0.451	2.87e-08	0_Intermediate	Fgfr1op2
Zkscan1	9.07e-13	0.352059	0.37	0.321	3.06e-08	0_Intermediate	Zkscan1
Osbpl10	9.41e-13	0.360514	0.292	0.244	3.17e-08	0_Intermediate	Osbpl10
Anks1	9.5e-13	0.376743	0.357	0.311	3.2e-08	0_Intermediate	Anks1
Arhgef11	1.13e-12	0.303863	0.484	0.438	3.82e-08	0_Intermediate	Arhgef11
Kat6b	1.25e-12	0.264725	0.567	0.529	4.21e-08	0_Intermediate	Kat6b
Tbc1d8	1.46e-12	0.279829	0.471	0.422	4.92e-08	0_Intermediate	Tbc1d8
Camkmt	1.54e-12	0.422675	0.28	0.233	5.2e-08	0_Intermediate	Camkmt
Scaf8	1.57e-12	0.275494	0.569	0.527	5.28e-08	0_Intermediate	Scaf8
Bcl9	1.6e-12	0.445915	0.276	0.23	5.38e-08	0_Intermediate	Bcl9
R3hdm2	1.68e-12	0.288494	0.553	0.518	5.67e-08	0_Intermediate	R3hdm2
Rnf111	1.75e-12	0.290387	0.476	0.431	5.89e-08	0_Intermediate	Rnf111
Mnat1	1.75e-12	0.287635	0.496	0.45	5.9e-08	0_Intermediate	Mnat1
Atad2b	1.86e-12	0.26893	0.548	0.51	6.28e-08	0_Intermediate	Atad2b
Zmym4	1.94e-12	0.261872	0.523	0.48	6.52e-08	0_Intermediate	Zmym4
Tnks	2.33e-12	0.344453	0.393	0.347	7.85e-08	0_Intermediate	Tnks
Cib1	2.56e-12	0.305542	0.464	0.421	8.62e-08	0_Intermediate	Cib1
Ociad1	2.69e-12	0.284743	0.465	0.42	9.07e-08	0_Intermediate	Ociad1
Herpud1	3.11e-12	0.256203	0.302	0.252	1.05e-07	0_Intermediate	Herpud1
Zfp277	3.21e-12	0.384139	0.34	0.294	1.08e-07	0_Intermediate	Zfp277
Nagk	3.55e-12	0.323166	0.338	0.293	1.19e-07	0_Intermediate	Nagk
Abhd17b	3.55e-12	0.297773	0.442	0.396	1.2e-07	0_Intermediate	Abhd17b
Rgl2	3.89e-12	0.438684	0.261	0.217	1.31e-07	0_Intermediate	Rgl2
Vps13a	4.02e-12	0.251663	0.535	0.492	1.35e-07	0_Intermediate	Vps13a
Ubr1	4.46e-12	0.347612	0.319	0.272	1.5e-07	0_Intermediate	Ubr1
Phf3	4.58e-12	0.273529	0.488	0.446	1.54e-07	0_Intermediate	Phf3
Prkab1	4.84e-12	0.354014	0.294	0.246	1.63e-07	0_Intermediate	Prkab1
Tia1	5.12e-12	0.265361	0.472	0.425	1.73e-07	0_Intermediate	Tia1
Fam241a	5.5e-12	0.347647	0.451	0.409	1.85e-07	0_Intermediate	Fam241a
9930021J03Rik	6.99e-12	0.268734	0.561	0.521	2.36e-07	0_Intermediate	9930021J03Rik
Rnpep	7.12e-12	0.301452	0.421	0.375	2.4e-07	0_Intermediate	Rnpep
Plaa	7.55e-12	0.39879	0.355	0.311	2.55e-07	0_Intermediate	Plaa
Septin10	9.93e-12	0.276955	0.42	0.376	3.35e-07	0_Intermediate	Septin10
Aatf	1.01e-11	0.329539	0.314	0.267	3.42e-07	0_Intermediate	Aatf
Pdss2	1.02e-11	0.342462	0.32	0.274	3.45e-07	0_Intermediate	Pdss2
Slc25a10	1.15e-11	0.315642	0.317	0.271	3.87e-07	0_Intermediate	Slc25a10
Mga	1.29e-11	0.311215	0.462	0.42	4.34e-07	0_Intermediate	Mga
Anapc1	1.49e-11	0.352624	0.341	0.3	5.02e-07	0_Intermediate	Anapc1
Foxn2	1.52e-11	0.382218	0.322	0.278	5.13e-07	0_Intermediate	Foxn2
Atg10	1.65e-11	0.290633	0.464	0.423	5.56e-07	0_Intermediate	Atg10
Uri1	1.91e-11	0.259974	0.507	0.467	6.43e-07	0_Intermediate	Uri1
Rbm33	2.08e-11	0.28769	0.459	0.419	7e-07	0_Intermediate	Rbm33
Ptpn9	2.16e-11	0.358432	0.373	0.33	7.26e-07	0_Intermediate	Ptpn9
Wipf2	2.17e-11	0.258269	0.432	0.383	7.32e-07	0_Intermediate	Wipf2
Phf2	2.22e-11	0.368128	0.298	0.253	7.47e-07	0_Intermediate	Phf2
Stx17	2.36e-11	0.394139	0.266	0.222	7.96e-07	0_Intermediate	Stx17
Usp7	2.39e-11	0.270635	0.491	0.45	8.07e-07	0_Intermediate	Usp7
Dym	2.41e-11	0.286373	0.353	0.307	8.11e-07	0_Intermediate	Dym
Ak3	2.52e-11	0.355211	0.356	0.313	8.49e-07	0_Intermediate	Ak3
Upf2	2.82e-11	0.2735	0.461	0.42	9.5e-07	0_Intermediate	Upf2
Rapgef5	2.84e-11	0.262154	0.297	0.25	9.56e-07	0_Intermediate	Rapgef5
Xpo1	2.92e-11	0.29139	0.437	0.393	9.85e-07	0_Intermediate	Xpo1
Ankib1	3.11e-11	0.299926	0.36	0.313	1.05e-06	0_Intermediate	Ankib1
Hsdl2	3.34e-11	0.33643	0.292	0.247	1.12e-06	0_Intermediate	Hsdl2
Gm20732	3.49e-11	0.348628	0.264	0.219	1.17e-06	0_Intermediate	Gm20732
2810403D21Rik	3.9e-11	0.4155	0.25	0.208	1.31e-06	0_Intermediate	2810403D21Rik
Gak	3.94e-11	0.278091	0.359	0.313	1.33e-06	0_Intermediate	Gak
Hira	4.02e-11	0.31801	0.348	0.304	1.36e-06	0_Intermediate	Hira
Eps15	4.18e-11	0.274708	0.44	0.401	1.41e-06	0_Intermediate	Eps15
Usp3	4.64e-11	0.259062	0.475	0.436	1.56e-06	0_Intermediate	Usp3
Grina	4.66e-11	0.342553	0.274	0.228	1.57e-06	0_Intermediate	Grina
Ergic1	5.06e-11	0.384689	0.323	0.282	1.7e-06	0_Intermediate	Ergic1
Peds1	5.13e-11	0.389889	0.255	0.213	1.73e-06	0_Intermediate	Peds1
Urgcp	5.21e-11	0.345766	0.299	0.255	1.75e-06	0_Intermediate	Urgcp
Uqcc1	5.31e-11	0.462459	0.25	0.209	1.79e-06	0_Intermediate	Uqcc1
Ubr2	6.42e-11	0.320972	0.398	0.359	2.16e-06	0_Intermediate	Ubr2
Shh	6.83e-11	0.258033	0.362	0.312	2.3e-06	0_Intermediate	Shh
Ablim1	7.11e-11	0.403088	0.289	0.247	2.4e-06	0_Intermediate	Ablim1
Dpp8	7.24e-11	0.309963	0.343	0.297	2.44e-06	0_Intermediate	Dpp8
Fbxo9	7.62e-11	0.42321	0.257	0.216	2.57e-06	0_Intermediate	Fbxo9
Esco1	7.62e-11	0.346682	0.352	0.309	2.57e-06	0_Intermediate	Esco1
Gata2	7.79e-11	0.275073	0.255	0.211	2.62e-06	0_Intermediate	Gata2
Aspscr1	8.17e-11	0.352019	0.328	0.286	2.75e-06	0_Intermediate	Aspscr1
Gprasp1	8.99e-11	0.34033	0.311	0.266	3.03e-06	0_Intermediate	Gprasp1
Vps41	1.01e-10	0.313707	0.378	0.336	3.39e-06	0_Intermediate	Vps41
Mau2	1.01e-10	0.317804	0.356	0.312	3.41e-06	0_Intermediate	Mau2
Yipf6	1.02e-10	0.381887	0.268	0.227	3.42e-06	0_Intermediate	Yipf6
Nek9	1.07e-10	0.371899	0.296	0.254	3.59e-06	0_Intermediate	Nek9
Tbc1d12	1.07e-10	0.370847	0.28	0.237	3.59e-06	0_Intermediate	Tbc1d12
Coq2	1.07e-10	0.398199	0.287	0.245	3.6e-06	0_Intermediate	Coq2
Faf2	1.11e-10	0.291441	0.434	0.395	3.75e-06	0_Intermediate	Faf2
Usp4	1.18e-10	0.316441	0.362	0.321	3.97e-06	0_Intermediate	Usp4
Prkcz	1.33e-10	0.406251	0.274	0.232	4.49e-06	0_Intermediate	Prkcz
Atg7	1.37e-10	0.397747	0.33	0.288	4.63e-06	0_Intermediate	Atg7
Glg1	1.45e-10	0.262648	0.515	0.479	4.87e-06	0_Intermediate	Glg1
Xpo6	1.52e-10	0.309152	0.366	0.324	5.13e-06	0_Intermediate	Xpo6
Wwp2	1.69e-10	0.321033	0.346	0.303	5.7e-06	0_Intermediate	Wwp2
Stat6	1.76e-10	0.280273	0.339	0.293	5.93e-06	0_Intermediate	Stat6
Szrd1	1.87e-10	0.317375	0.336	0.295	6.3e-06	0_Intermediate	Szrd1
Fnbp4	2.09e-10	0.321777	0.377	0.336	7.05e-06	0_Intermediate	Fnbp4
Usp48	2.21e-10	0.386599	0.309	0.269	7.46e-06	0_Intermediate	Usp48
Chd7	2.57e-10	0.339332	0.372	0.33	8.65e-06	0_Intermediate	Chd7
Opa1	2.63e-10	0.328794	0.316	0.274	8.85e-06	0_Intermediate	Opa1
Tmem134	2.99e-10	0.252677	0.472	0.44	1.01e-05	0_Intermediate	Tmem134
Hmg20a	3.16e-10	0.295105	0.351	0.309	1.06e-05	0_Intermediate	Hmg20a
Gtf3c2	3.35e-10	0.33712	0.357	0.319	1.13e-05	0_Intermediate	Gtf3c2
Rhot1	3.61e-10	0.35798	0.328	0.287	1.22e-05	0_Intermediate	Rhot1
Tsg101	3.76e-10	0.254378	0.443	0.404	1.27e-05	0_Intermediate	Tsg101
Rab20	3.96e-10	0.401504	0.288	0.25	1.33e-05	0_Intermediate	Rab20
Cwc27	3.97e-10	0.350095	0.289	0.247	1.34e-05	0_Intermediate	Cwc27
Irak1	4.2e-10	0.373764	0.26	0.22	1.42e-05	0_Intermediate	Irak1
Slc25a27	4.75e-10	0.415905	0.267	0.228	1.6e-05	0_Intermediate	Slc25a27
Sclt1	5.55e-10	0.421861	0.25	0.212	1.87e-05	0_Intermediate	Sclt1
Spen	5.75e-10	0.273613	0.421	0.381	1.94e-05	0_Intermediate	Spen
Atg16l1	5.98e-10	0.418083	0.251	0.212	2.01e-05	0_Intermediate	Atg16l1
Rassf9	6.04e-10	0.285749	0.338	0.294	2.03e-05	0_Intermediate	Rassf9
Inpp5f	6.12e-10	0.45186	0.25	0.212	2.06e-05	0_Intermediate	Inpp5f
Hnrnpul1	7.22e-10	0.283469	0.416	0.374	2.43e-05	0_Intermediate	Hnrnpul1
Arnt	9e-10	0.261264	0.322	0.279	3.03e-05	0_Intermediate	Arnt
Stx16	9.66e-10	0.355972	0.354	0.318	3.26e-05	0_Intermediate	Stx16
Papss1	1.34e-09	0.279801	0.453	0.417	4.5e-05	0_Intermediate	Papss1
Gabpb2	1.41e-09	0.369294	0.345	0.306	4.75e-05	0_Intermediate	Gabpb2
Ylpm1	1.43e-09	0.265426	0.453	0.418	4.82e-05	0_Intermediate	Ylpm1
Lsm14a	1.46e-09	0.299455	0.466	0.432	4.93e-05	0_Intermediate	Lsm14a
L3mbtl3	1.49e-09	0.358572	0.286	0.246	5.03e-05	0_Intermediate	L3mbtl3
Stxbp5	1.51e-09	0.310574	0.353	0.313	5.09e-05	0_Intermediate	Stxbp5
Cul4a	1.52e-09	0.382735	0.323	0.287	5.13e-05	0_Intermediate	Cul4a
Zfp740	1.55e-09	0.340981	0.283	0.244	5.22e-05	0_Intermediate	Zfp740
Noc2l	1.7e-09	0.362217	0.272	0.233	5.71e-05	0_Intermediate	Noc2l
Vwa8	1.71e-09	0.283433	0.337	0.296	5.77e-05	0_Intermediate	Vwa8
Ammecr1	1.77e-09	0.375962	0.27	0.232	5.96e-05	0_Intermediate	Ammecr1
Fip1l1	1.79e-09	0.259194	0.47	0.435	6.03e-05	0_Intermediate	Fip1l1
Zscan26	1.94e-09	0.354067	0.272	0.233	6.54e-05	0_Intermediate	Zscan26
Thoc2l	1.94e-09	0.294625	0.407	0.367	6.54e-05	0_Intermediate	Thoc2l
Tmem109	1.95e-09	0.354809	0.276	0.238	6.59e-05	0_Intermediate	Tmem109
Tbx2	1.99e-09	0.391209	0.288	0.25	6.71e-05	0_Intermediate	Tbx2
Prkar2a	2.01e-09	0.337615	0.322	0.283	6.77e-05	0_Intermediate	Prkar2a
Ttc17	2.05e-09	0.272198	0.323	0.279	6.89e-05	0_Intermediate	Ttc17
Hdac8	2.11e-09	0.306192	0.359	0.316	7.12e-05	0_Intermediate	Hdac8
Rapgef1	2.16e-09	0.417327	0.255	0.218	7.28e-05	0_Intermediate	Rapgef1
Vezt	2.2e-09	0.278623	0.26	0.219	7.4e-05	0_Intermediate	Vezt
Zcchc8	2.32e-09	0.358707	0.306	0.268	7.8e-05	0_Intermediate	Zcchc8
Golga1	2.4e-09	0.355693	0.258	0.221	8.07e-05	0_Intermediate	Golga1
Safb	3.08e-09	0.3404	0.371	0.335	0.000103648	0_Intermediate	Safb
Pigu	3.15e-09	0.349455	0.317	0.278	0.000106181	0_Intermediate	Pigu
Casp8	3.17e-09	0.299377	0.26	0.22	0.000106984	0_Intermediate	Casp8
Fuca1	3.48e-09	0.31971	0.347	0.312	0.000117309	0_Intermediate	Fuca1
Armc8	3.53e-09	0.322024	0.291	0.251	0.000118996	0_Intermediate	Armc8
Exoc2	3.91e-09	0.368351	0.303	0.265	0.000131729	0_Intermediate	Exoc2
Sfmbt1	3.95e-09	0.264511	0.309	0.269	0.000133091	0_Intermediate	Sfmbt1
Nfyc	4.3e-09	0.295289	0.404	0.37	0.000144958	0_Intermediate	Nfyc
Rpn1	4.45e-09	0.252435	0.412	0.374	0.000149977	0_Intermediate	Rpn1
Zkscan3	4.51e-09	0.275076	0.393	0.354	0.000152033	0_Intermediate	Zkscan3
Skap2	4.71e-09	0.252418	0.42	0.38	0.000158612	0_Intermediate	Skap2
Akap8l	5.04e-09	0.315504	0.352	0.311	0.000169928	0_Intermediate	Akap8l
Fut8	5.24e-09	0.346453	0.336	0.297	0.000176641	0_Intermediate	Fut8
Prep	5.36e-09	0.461623	0.25	0.214	0.000180494	0_Intermediate	Prep
Fkbp15	5.84e-09	0.448373	0.252	0.216	0.000196804	0_Intermediate	Fkbp15
B3gat3	6.01e-09	0.30747	0.326	0.289	0.000202488	0_Intermediate	B3gat3
Kdm2b	7.9e-09	0.278014	0.374	0.339	0.000266258	0_Intermediate	Kdm2b
Ncoa1	8.02e-09	0.259088	0.476	0.436	0.000270193	0_Intermediate	Ncoa1
Ngly1	8.21e-09	0.388655	0.273	0.237	0.000276736	0_Intermediate	Ngly1
Lats1	9.91e-09	0.297295	0.34	0.301	0.000333865	0_Intermediate	Lats1
Commd10	1.02e-08	0.363353	0.309	0.274	0.000343082	0_Intermediate	Commd10
Cr1l	1.04e-08	0.257748	0.406	0.368	0.000350647	0_Intermediate	Cr1l
Ttc5	1.06e-08	0.364871	0.251	0.216	0.000355886	0_Intermediate	Ttc5
Agfg2	1.1e-08	0.254381	0.388	0.35	0.0003715	0_Intermediate	Agfg2
Rad50	1.11e-08	0.363092	0.301	0.266	0.000374656	0_Intermediate	Rad50
Hoxa10	1.17e-08	0.253033	0.383	0.345	0.000393767	0_Intermediate	Hoxa10
Gpatch2	1.2e-08	0.339284	0.295	0.26	0.000405512	0_Intermediate	Gpatch2
Smim6	1.22e-08	0.271192	0.262	0.222	0.000410386	0_Intermediate	Smim6
Casd1	1.28e-08	0.316661	0.308	0.271	0.000432265	0_Intermediate	Casd1
Zyg11b	1.35e-08	0.282817	0.33	0.292	0.000454606	0_Intermediate	Zyg11b
Etnk1	1.37e-08	0.259965	0.301	0.262	0.000463131	0_Intermediate	Etnk1
Pigx	1.39e-08	0.354099	0.269	0.232	0.000468127	0_Intermediate	Pigx
4933434E20Rik	1.4e-08	0.338641	0.293	0.256	0.00047232	0_Intermediate	4933434E20Rik
Dab2ip	1.41e-08	0.299417	0.389	0.353	0.000474787	0_Intermediate	Dab2ip
Tmem135	1.49e-08	0.26265	0.386	0.348	0.000503651	0_Intermediate	Tmem135
Angel2	1.53e-08	0.386645	0.277	0.242	0.000513865	0_Intermediate	Angel2
Mtif2	1.54e-08	0.309448	0.27	0.233	0.000518617	0_Intermediate	Mtif2
Snx9	1.55e-08	0.315307	0.361	0.327	0.000521024	0_Intermediate	Snx9
Htt	1.58e-08	0.321285	0.306	0.269	0.000533903	0_Intermediate	Htt
Rptor	1.61e-08	0.290319	0.411	0.374	0.000542849	0_Intermediate	Rptor
Anapc7	1.69e-08	0.33821	0.267	0.229	0.000567888	0_Intermediate	Anapc7
Ube4b	1.79e-08	0.285	0.37	0.334	0.000601937	0_Intermediate	Ube4b
Ubqln1	1.97e-08	0.271153	0.4	0.366	0.000662956	0_Intermediate	Ubqln1
Ireb2	2.07e-08	0.262482	0.386	0.347	0.000698133	0_Intermediate	Ireb2
Lrp10	2.3e-08	0.273103	0.297	0.259	0.000773357	0_Intermediate	Lrp10
Sfxn1	2.31e-08	0.349519	0.266	0.231	0.000777197	0_Intermediate	Sfxn1
Dnm1l	2.49e-08	0.305104	0.331	0.297	0.000838273	0_Intermediate	Dnm1l
Pias2	2.68e-08	0.297929	0.374	0.339	0.000902131	0_Intermediate	Pias2
Rnf130	3.22e-08	0.262101	0.334	0.299	0.00108599	0_Intermediate	Rnf130
Mlec	3.33e-08	0.308965	0.323	0.288	0.00112196	0_Intermediate	Mlec
Osbpl5	3.35e-08	0.38947	0.272	0.238	0.00112979	0_Intermediate	Osbpl5
Xpot	3.6e-08	0.310999	0.27	0.234	0.00121448	0_Intermediate	Xpot
Sun1	3.7e-08	0.280736	0.358	0.325	0.00124726	0_Intermediate	Sun1
Osbp	3.72e-08	0.259609	0.324	0.285	0.00125244	0_Intermediate	Osbp
Snx12	3.86e-08	0.272968	0.386	0.352	0.0013014	0_Intermediate	Snx12
Tex10	4.07e-08	0.265625	0.327	0.29	0.00136997	0_Intermediate	Tex10
Sap130	4.22e-08	0.282376	0.326	0.288	0.00142109	0_Intermediate	Sap130
Rprd1a	4.36e-08	0.352624	0.289	0.256	0.00146752	0_Intermediate	Rprd1a
Agap3	4.37e-08	0.322165	0.354	0.321	0.00147156	0_Intermediate	Agap3
Bloc1s2	4.59e-08	0.382468	0.253	0.219	0.00154741	0_Intermediate	Bloc1s2
Tmem40	4.87e-08	0.257276	0.368	0.33	0.00164211	0_Intermediate	Tmem40
Uqcc3	4.91e-08	0.25082	0.351	0.315	0.00165486	0_Intermediate	Uqcc3
Sin3a	5.15e-08	0.339218	0.259	0.225	0.00173461	0_Intermediate	Sin3a
Mtfr1	5.55e-08	0.33533	0.258	0.223	0.00187065	0_Intermediate	Mtfr1
Aven	5.56e-08	0.264041	0.259	0.222	0.00187307	0_Intermediate	Aven
Dyrk2	5.76e-08	0.261159	0.35	0.312	0.00194246	0_Intermediate	Dyrk2
Uhmk1	5.88e-08	0.341326	0.254	0.221	0.00198038	0_Intermediate	Uhmk1
Pigt	6.78e-08	0.257958	0.349	0.311	0.00228427	0_Intermediate	Pigt
Plekhg6	6.96e-08	0.273091	0.277	0.241	0.00234615	0_Intermediate	Plekhg6
Tbc1d10a	7.18e-08	0.28511	0.327	0.29	0.00241836	0_Intermediate	Tbc1d10a
Gigyf1	7.74e-08	0.324772	0.288	0.253	0.00260825	0_Intermediate	Gigyf1
Parn	8.52e-08	0.312094	0.304	0.268	0.00287142	0_Intermediate	Parn
4833420G17Rik	8.78e-08	0.323514	0.327	0.292	0.00295954	0_Intermediate	4833420G17Rik
Mbtps2	8.97e-08	0.368015	0.254	0.221	0.00302234	0_Intermediate	Mbtps2
Arl2bp	9.65e-08	0.338373	0.283	0.249	0.00325069	0_Intermediate	Arl2bp
Ppp1r37	9.95e-08	0.293404	0.292	0.257	0.00335145	0_Intermediate	Ppp1r37
Paxbp1	1.05e-07	0.338297	0.261	0.227	0.00355057	0_Intermediate	Paxbp1
Stam2	1.14e-07	0.277197	0.377	0.342	0.00384449	0_Intermediate	Stam2
Npas2	1.16e-07	0.29383	0.46	0.432	0.00389364	0_Intermediate	Npas2
Nipsnap2	1.19e-07	0.309148	0.299	0.265	0.00401003	0_Intermediate	Nipsnap2
Snhg9	1.2e-07	0.299115	0.275	0.241	0.00404474	0_Intermediate	Snhg9
Tomm70a	1.28e-07	0.287441	0.365	0.332	0.00432753	0_Intermediate	Tomm70a
Nemf	1.3e-07	0.263975	0.374	0.341	0.00438359	0_Intermediate	Nemf
Sos2	1.32e-07	0.261143	0.401	0.365	0.00445011	0_Intermediate	Sos2
Pi4kb	1.34e-07	0.278197	0.293	0.256	0.00452673	0_Intermediate	Pi4kb
Arntl	1.37e-07	0.270793	0.425	0.393	0.00463007	0_Intermediate	Arntl
Pank2	1.56e-07	0.278109	0.366	0.333	0.00526269	0_Intermediate	Pank2
Rora	2.09e-07	0.258741	0.67	0.666	0.00703985	0_Intermediate	Rora
Senp7	2.84e-07	0.269856	0.36	0.327	0.00958003	0_Intermediate	Senp7
Stxbp2	3.03e-07	0.30657	0.258	0.225	0.0101982	0_Intermediate	Stxbp2
Setx	3.04e-07	0.264893	0.36	0.326	0.0102495	0_Intermediate	Setx
E130307A14Rik	3.09e-07	0.276634	0.287	0.252	0.0104144	0_Intermediate	E130307A14Rik
Prkdc	3.18e-07	0.298714	0.269	0.238	0.010714	0_Intermediate	Prkdc
Mia3	3.63e-07	0.30637	0.335	0.304	0.012228	0_Intermediate	Mia3
Slc25a13	3.65e-07	0.330144	0.291	0.258	0.0123103	0_Intermediate	Slc25a13
Pld1	3.86e-07	0.263098	0.28	0.247	0.0130227	0_Intermediate	Pld1
3830406C13Rik	3.88e-07	0.266602	0.368	0.336	0.0130785	0_Intermediate	3830406C13Rik
Ifi35	4.61e-07	0.35968	0.284	0.255	0.0155382	0_Intermediate	Ifi35
Prpf6	4.66e-07	0.379785	0.295	0.263	0.0157057	0_Intermediate	Prpf6
Mettl16	4.7e-07	0.311582	0.27	0.239	0.0158488	0_Intermediate	Mettl16
Adprs	5.14e-07	0.335966	0.261	0.23	0.0173235	0_Intermediate	Adprs
Sidt2	6.29e-07	0.290878	0.275	0.242	0.0211903	0_Intermediate	Sidt2
Fxr2	6.57e-07	0.2582	0.282	0.251	0.0221291	0_Intermediate	Fxr2
Limd1	7.41e-07	0.263192	0.337	0.306	0.0249527	0_Intermediate	Limd1
Lmbrd2	8.92e-07	0.251922	0.296	0.264	0.0300566	0_Intermediate	Lmbrd2
Cpsf7	9.22e-07	0.263941	0.364	0.333	0.0310762	0_Intermediate	Cpsf7
Ttc7	9.34e-07	0.372835	0.271	0.242	0.031463	0_Intermediate	Ttc7
Cmtm4	9.41e-07	0.295693	0.264	0.232	0.0317206	0_Intermediate	Cmtm4
Anapc2	9.42e-07	0.283055	0.255	0.224	0.0317318	0_Intermediate	Anapc2
Lgals8	1.01e-06	0.317564	0.312	0.282	0.0341797	0_Intermediate	Lgals8
Taf1	1.03e-06	0.272204	0.324	0.293	0.0346487	0_Intermediate	Taf1
Tm2d3	1.12e-06	0.291318	0.262	0.231	0.0378996	0_Intermediate	Tm2d3
Rarb	1.56e-06	0.302215	0.32	0.291	0.0525775	0_Intermediate	Rarb
Ube4a	1.61e-06	0.254133	0.334	0.305	0.0543631	0_Intermediate	Ube4a
Cwc22	1.62e-06	0.357155	0.308	0.28	0.0546053	0_Intermediate	Cwc22
Serf1	1.72e-06	0.291695	0.258	0.228	0.0580319	0_Intermediate	Serf1
Trp53bp1	1.94e-06	0.308301	0.331	0.303	0.0654188	0_Intermediate	Trp53bp1
Zc2hc1a	1.96e-06	0.336215	0.256	0.227	0.0661792	0_Intermediate	Zc2hc1a
Clpx	2.19e-06	0.263559	0.33	0.3	0.0737735	0_Intermediate	Clpx
Kmt2d	2.21e-06	0.268451	0.299	0.269	0.0745824	0_Intermediate	Kmt2d
Lypla2	2.43e-06	0.268911	0.258	0.228	0.081775	0_Intermediate	Lypla2
Sh3bp4	2.51e-06	0.339543	0.297	0.269	0.0844461	0_Intermediate	Sh3bp4
Msra	3.11e-06	0.289596	0.329	0.298	0.104841	0_Intermediate	Msra
Coa8	3.16e-06	0.306519	0.345	0.32	0.10642	0_Intermediate	Coa8
Usf2	3.2e-06	0.289346	0.307	0.281	0.107849	0_Intermediate	Usf2
Lcmt1	4.14e-06	0.270546	0.292	0.263	0.139447	0_Intermediate	Lcmt1
Rbck1	4.83e-06	0.277741	0.281	0.252	0.162807	0_Intermediate	Rbck1
Ddx24	5.26e-06	0.257806	0.448	0.422	0.177407	0_Intermediate	Ddx24
Dlg3	6.41e-06	0.31534	0.278	0.25	0.21583	0_Intermediate	Dlg3
Ccz1	6.48e-06	0.313234	0.286	0.257	0.218242	0_Intermediate	Ccz1
Slc30a5	6.52e-06	0.259349	0.282	0.253	0.219821	0_Intermediate	Slc30a5
Odf2l	6.91e-06	0.289168	0.257	0.23	0.232891	0_Intermediate	Odf2l
Tfg	7.13e-06	0.366395	0.272	0.246	0.240366	0_Intermediate	Tfg
Tmem161b	8.39e-06	0.311458	0.273	0.246	0.282617	0_Intermediate	Tmem161b
Farsb	8.81e-06	0.340391	0.256	0.23	0.297003	0_Intermediate	Farsb
Pip4p2	9.81e-06	0.288197	0.251	0.222	0.330578	0_Intermediate	Pip4p2
Gid4	9.88e-06	0.277576	0.341	0.314	0.333081	0_Intermediate	Gid4
Asb3	1.05e-05	0.296462	0.264	0.236	0.354176	0_Intermediate	Asb3
Kif16b	1.25e-05	0.254443	0.394	0.372	0.420971	0_Intermediate	Kif16b
Dmtf1	1.44e-05	0.302003	0.261	0.235	0.484103	0_Intermediate	Dmtf1
Dhx30	1.47e-05	0.252269	0.279	0.251	0.49564	0_Intermediate	Dhx30
Ufl1	1.54e-05	0.263679	0.262	0.235	0.518658	0_Intermediate	Ufl1
Yeats2	1.56e-05	0.251964	0.307	0.279	0.524558	0_Intermediate	Yeats2
Cul5	2.19e-05	0.2762	0.332	0.307	0.739121	0_Intermediate	Cul5
Ncstn	2.28e-05	0.253293	0.31	0.285	0.769077	0_Intermediate	Ncstn
Erg28	2.76e-05	0.268731	0.252	0.225	0.930747	0_Intermediate	Erg28
Gemin7	2.76e-05	0.303083	0.328	0.304	0.931018	0_Intermediate	Gemin7
Pogz	3.07e-05	0.281884	0.26	0.235	1	0_Intermediate	Pogz
Dync1li2	3.2e-05	0.269296	0.277	0.252	1	0_Intermediate	Dync1li2
Mrps10	3.74e-05	0.271984	0.251	0.225	1	0_Intermediate	Mrps10
Hk1	4.18e-05	0.262114	0.301	0.277	1	0_Intermediate	Hk1
Pggt1b	4.98e-05	0.255237	0.299	0.273	1	0_Intermediate	Pggt1b
Rffl	5.86e-05	0.25473	0.337	0.316	1	0_Intermediate	Rffl
Ppp6r1	7.8e-05	0.275276	0.263	0.238	1	0_Intermediate	Ppp6r1
Ndufs1	8.41e-05	0.316249	0.281	0.261	1	0_Intermediate	Ndufs1
Ryk	9.61e-05	0.265115	0.343	0.325	1	0_Intermediate	Ryk
Togaram1	9.81e-05	0.273614	0.27	0.247	1	0_Intermediate	Togaram1
Man1b1	0.000103806	0.254283	0.257	0.232	1	0_Intermediate	Man1b1
Cdkn1b	0.000110021	0.25932	0.299	0.277	1	0_Intermediate	Cdkn1b
Pmm2	0.000122283	0.351111	0.25	0.23	1	0_Intermediate	Pmm2
Oma1	0.00012679	0.307506	0.263	0.241	1	0_Intermediate	Oma1
Fuca2	0.000135673	0.263757	0.251	0.228	1	0_Intermediate	Fuca2
Akap11	0.000143804	0.25606	0.259	0.234	1	0_Intermediate	Akap11
Prkcd	0.000166308	0.256416	0.263	0.242	1	0_Intermediate	Prkcd
Stk26	0.000241904	0.250198	0.303	0.283	1	0_Intermediate	Stk26
Fam174a	0.000329666	0.265709	0.284	0.262	1	0_Intermediate	Fam174a
Auh	0.000336369	0.264017	0.297	0.277	1	0_Intermediate	Auh
8030462N17Rik	0.000424812	0.292748	0.328	0.309	1	0_Intermediate	8030462N17Rik
Xpo4	0.000558747	0.277999	0.252	0.234	1	0_Intermediate	Xpo4
Dlg5	0.00110117	0.259853	0.279	0.262	1	0_Intermediate	Dlg5
Pdzd8	0.00119872	0.256552	0.294	0.278	1	0_Intermediate	Pdzd8
Pcgf3	0.00135526	0.255682	0.267	0.249	1	0_Intermediate	Pcgf3
Cep164	0.00408243	0.25068	0.326	0.312	1	0_Intermediate	Cep164
Krt14	0	3.34204	0.869	0.174	0	1_Basal	Krt14
Cdh13	0	2.65636	0.917	0.239	0	1_Basal	Cdh13
Il1r2	0	3.27645	0.809	0.181	0	1_Basal	Il1r2
Igfbp5	0	3.17015	0.832	0.219	0	1_Basal	Igfbp5
Bcam	0	2.22498	0.889	0.321	0	1_Basal	Bcam
Dlk2	0	3.9676	0.622	0.059	0	1_Basal	Dlk2
Lgals7	0	2.56652	0.878	0.337	0	1_Basal	Lgals7
Ctsl	0	2.68558	0.683	0.163	0	1_Basal	Ctsl
Apoe	0	3.18249	0.69	0.174	0	1_Basal	Apoe
Ltbp4	0	2.14012	0.822	0.308	0	1_Basal	Ltbp4
Gpnmb	0	2.52609	0.728	0.222	0	1_Basal	Gpnmb
Jag2	0	2.0367	0.668	0.203	0	1_Basal	Jag2
Tgm2	0	2.27154	0.741	0.287	0	1_Basal	Tgm2
Agrn	0	2.02581	0.67	0.222	0	1_Basal	Agrn
Tenm2	0	3.28506	0.513	0.083	0	1_Basal	Tenm2
Tns4	0	1.83063	0.675	0.247	0	1_Basal	Tns4
Col17a1	0	1.68707	0.956	0.529	0	1_Basal	Col17a1
Rnase4	0	1.86282	0.756	0.332	0	1_Basal	Rnase4
Trp63	0	1.71264	0.96	0.554	0	1_Basal	Trp63
Sox6	0	2.26077	0.538	0.143	0	1_Basal	Sox6
Lamb3	0	1.74507	0.621	0.229	0	1_Basal	Lamb3
Spred2	0	1.71368	0.766	0.376	0	1_Basal	Spred2
Defb1	0	2.03546	0.635	0.246	0	1_Basal	Defb1
Igfbp2	0	2.6845	0.512	0.128	0	1_Basal	Igfbp2
Slc8a1	0	2.26571	0.53	0.15	0	1_Basal	Slc8a1
Ptn	0	1.86624	0.46	0.083	0	1_Basal	Ptn
Cpa6	0	1.4898	0.859	0.486	0	1_Basal	Cpa6
Pltp	0	3.15649	0.433	0.063	0	1_Basal	Pltp
Tmem176b	0	1.55497	0.791	0.424	0	1_Basal	Tmem176b
Nkain2	0	2.25948	0.565	0.198	0	1_Basal	Nkain2
Dkk3	0	3.30813	0.421	0.056	0	1_Basal	Dkk3
Gpc3	0	2.67101	0.473	0.109	0	1_Basal	Gpc3
Arhgap24	0	2.0887	0.553	0.19	0	1_Basal	Arhgap24
Mt1	0	1.5555	0.726	0.366	0	1_Basal	Mt1
1600014C10Rik	0	1.19022	0.829	0.477	0	1_Basal	1600014C10Rik
Sdk1	0	1.9928	0.959	0.611	0	1_Basal	Sdk1
Rflnb	0	1.8716	0.551	0.205	0	1_Basal	Rflnb
Ccnd2	0	1.46141	0.734	0.389	0	1_Basal	Ccnd2
Txndc17	0	1.69764	0.775	0.432	0	1_Basal	Txndc17
Tmem176a	0	1.33558	0.757	0.42	0	1_Basal	Tmem176a
Trerf1	0	1.50544	0.594	0.26	0	1_Basal	Trerf1
Enox1	0	2.34025	0.443	0.114	0	1_Basal	Enox1
Golim4	0	1.24057	0.83	0.503	0	1_Basal	Golim4
Gfra1	0	1.35999	0.619	0.294	0	1_Basal	Gfra1
Car12	0	1.16902	0.737	0.413	0	1_Basal	Car12
Itgb4	0	1.19794	0.787	0.463	0	1_Basal	Itgb4
Colec12	0	1.96062	0.495	0.172	0	1_Basal	Colec12
Robo1	0	1.54793	0.604	0.281	0	1_Basal	Robo1
Cacna2d1	0	1.48109	0.577	0.256	0	1_Basal	Cacna2d1
Ggta1	0	1.7625	0.508	0.19	0	1_Basal	Ggta1
Itga3	0	1.24937	0.662	0.346	0	1_Basal	Itga3
Mfge8	0	1.14053	0.898	0.585	0	1_Basal	Mfge8
Dio2	0	1.27034	0.678	0.365	0	1_Basal	Dio2
Chst11	0	3.81892	0.345	0.035	0	1_Basal	Chst11
Sdk2	0	2.21996	0.398	0.09	0	1_Basal	Sdk2
Foxp2	0	1.60328	0.523	0.216	0	1_Basal	Foxp2
Fxyd4	0	1.56355	0.867	0.561	0	1_Basal	Fxyd4
Krt5	0	1.35083	0.983	0.677	0	1_Basal	Krt5
Hpgd	0	1.46109	0.827	0.522	0	1_Basal	Hpgd
Upk3bl	0	1.53564	0.533	0.229	0	1_Basal	Upk3bl
Wwp1	0	1.47684	0.883	0.583	0	1_Basal	Wwp1
Map1lc3a	0	1.22562	0.811	0.513	0	1_Basal	Map1lc3a
Oat	0	1.88604	0.453	0.155	0	1_Basal	Oat
Ackr3	0	2.68727	0.37	0.072	0	1_Basal	Ackr3
Col7a1	0	2.55388	0.372	0.074	0	1_Basal	Col7a1
Adamts1	0	1.59852	0.517	0.221	0	1_Basal	Adamts1
Rgs10	0	2.06749	0.414	0.119	0	1_Basal	Rgs10
Pla2g7	0	2.05677	0.401	0.112	0	1_Basal	Pla2g7
Moxd1	0	1.92444	0.422	0.136	0	1_Basal	Moxd1
Gli3	0	2.5002	0.362	0.077	0	1_Basal	Gli3
Ccdc3	0	1.07383	0.924	0.641	0	1_Basal	Ccdc3
Mif	0	0.899609	0.863	0.593	0	1_Basal	Mif
Sema3e	0	1.91171	0.368	0.1	0	1_Basal	Sema3e
Synpo2	0	2.67911	0.328	0.061	0	1_Basal	Synpo2
Sfrp1	0	2.74844	0.329	0.062	0	1_Basal	Sfrp1
Cav1	0	2.63608	0.321	0.059	0	1_Basal	Cav1
Serpinh1	0	2.05453	0.362	0.1	0	1_Basal	Serpinh1
Ifitm3	0	1.34234	0.907	0.645	0	1_Basal	Ifitm3
Pakap.1	0	2.08635	0.37	0.11	0	1_Basal	Pakap.1
Antxr1	0	2.72545	0.32	0.06	0	1_Basal	Antxr1
Tns1	0	2.61552	0.321	0.065	0	1_Basal	Tns1
Sema3d	0	2.19685	0.349	0.094	0	1_Basal	Sema3d
Wnt10a	0	3.54439	0.284	0.031	0	1_Basal	Wnt10a
Vsnl1	0	3.16019	0.29	0.039	0	1_Basal	Vsnl1
Sparc	0	3.47826	0.28	0.03	0	1_Basal	Sparc
Selenow	0	0.89702	0.831	0.583	0	1_Basal	Selenow
Ncam1	0	3.09464	0.297	0.049	0	1_Basal	Ncam1
Gdpd2	0	3.02688	0.282	0.044	0	1_Basal	Gdpd2
Tgfbi	0	3.06055	0.262	0.038	0	1_Basal	Tgfbi
Txn1	0	0.904351	0.853	0.635	0	1_Basal	Txn1
Atp1a1	0	1.01312	0.939	0.73	0	1_Basal	Atp1a1
Rpl22l1	0	0.912958	0.893	0.687	0	1_Basal	Rpl22l1
Hmgn1	0	0.906081	0.925	0.727	0	1_Basal	Hmgn1
Npm1	0	0.925162	0.909	0.727	0	1_Basal	Npm1
Rpl35	0	0.807111	0.917	0.741	0	1_Basal	Rpl35
Rps2	0	0.975251	0.902	0.729	0	1_Basal	Rps2
Gas5	0	0.938579	0.93	0.762	0	1_Basal	Gas5
Eef1b2	0	0.727095	0.927	0.781	0	1_Basal	Eef1b2
Rpl7a	0	0.697337	0.952	0.808	0	1_Basal	Rpl7a
Naca	0	0.704871	0.939	0.8	0	1_Basal	Naca
Rpl36a	0	0.775645	0.96	0.833	0	1_Basal	Rpl36a
Rps6	0	0.634637	0.967	0.847	0	1_Basal	Rps6
Rps13	0	0.709983	0.955	0.839	0	1_Basal	Rps13
Rpl22	0	0.611111	0.967	0.852	0	1_Basal	Rpl22
Rpl5	0	0.690134	0.966	0.851	0	1_Basal	Rpl5
Rpl15	0	0.849769	0.954	0.843	0	1_Basal	Rpl15
Rpl9	0	0.77857	0.967	0.857	0	1_Basal	Rpl9
Rpl7	0	0.634124	0.964	0.855	0	1_Basal	Rpl7
Fxyd3	0	0.635907	0.969	0.862	0	1_Basal	Fxyd3
Rpl34	0	0.772473	0.97	0.866	0	1_Basal	Rpl34
Rps7	0	0.848454	0.971	0.867	0	1_Basal	Rps7
Itm2b	0	0.570558	0.982	0.878	0	1_Basal	Itm2b
Rpl3	0	0.80741	0.974	0.87	0	1_Basal	Rpl3
Rpl18	0	0.736336	0.975	0.875	0	1_Basal	Rpl18
Rack1	0	0.735716	0.975	0.875	0	1_Basal	Rack1
Rps3	0	0.862765	0.98	0.882	0	1_Basal	Rps3
Rpl17	0	0.810531	0.975	0.877	0	1_Basal	Rpl17
Rpl11	0	0.786177	0.979	0.883	0	1_Basal	Rpl11
Rpl12	0	0.676675	0.979	0.884	0	1_Basal	Rpl12
Rpl24	0	0.655087	0.977	0.883	0	1_Basal	Rpl24
Rpl6	0	0.863784	0.974	0.882	0	1_Basal	Rpl6
Rps15a	0	0.913202	0.972	0.88	0	1_Basal	Rps15a
Rpl30	0	0.652239	0.975	0.885	0	1_Basal	Rpl30
Rps18	0	0.752044	0.98	0.892	0	1_Basal	Rps18
Rpl21	0	0.585294	0.988	0.903	0	1_Basal	Rpl21
Rps23	0	0.600697	0.978	0.893	0	1_Basal	Rps23
Rps5	0	0.623788	0.977	0.894	0	1_Basal	Rps5
Rps16	0	0.682299	0.983	0.9	0	1_Basal	Rps16
Rps27a	0	0.682929	0.975	0.892	0	1_Basal	Rps27a
Rps4x	0	0.737791	0.984	0.903	0	1_Basal	Rps4x
Rpl35a	0	0.672258	0.981	0.901	0	1_Basal	Rpl35a
Rpl39	0	0.808649	0.967	0.887	0	1_Basal	Rpl39
Rps11	0	0.589514	0.98	0.901	0	1_Basal	Rps11
Rpl18a	0	0.645733	0.988	0.91	0	1_Basal	Rpl18a
Rps26	0	0.693662	0.984	0.906	0	1_Basal	Rps26
Ptma	0	0.458832	0.979	0.903	0	1_Basal	Ptma
Rps10	0	0.71526	0.985	0.909	0	1_Basal	Rps10
Rpl19	0	0.622277	0.976	0.901	0	1_Basal	Rpl19
Rpl10a	0	0.668962	0.984	0.91	0	1_Basal	Rpl10a
Rps3a1	0	0.746984	0.989	0.916	0	1_Basal	Rps3a1
Rps27	0	0.935987	0.977	0.904	0	1_Basal	Rps27
Rps20	0	0.712803	0.973	0.9	0	1_Basal	Rps20
Rpl8	0	0.686214	0.991	0.92	0	1_Basal	Rpl8
Rpl32	0	0.70564	0.985	0.915	0	1_Basal	Rpl32
Rpl13a	0	0.541524	0.99	0.922	0	1_Basal	Rpl13a
Rplp0	0	0.707412	0.984	0.917	0	1_Basal	Rplp0
Rps19	0	0.60119	0.994	0.927	0	1_Basal	Rps19
Rpl23	0	0.663832	0.989	0.923	0	1_Basal	Rpl23
Rpl37	0	0.605657	0.988	0.924	0	1_Basal	Rpl37
Rps12	0	0.625206	0.987	0.924	0	1_Basal	Rps12
Rpl36	0	0.613859	0.991	0.929	0	1_Basal	Rpl36
Rpl37a	0	0.680304	0.991	0.936	0	1_Basal	Rpl37a
Rps24	0	0.649047	0.992	0.937	0	1_Basal	Rps24
Rpl28	0	0.512175	0.996	0.943	0	1_Basal	Rpl28
Rpsa	0	0.521769	0.994	0.941	0	1_Basal	Rpsa
Rpl13	0	0.792986	0.994	0.946	0	1_Basal	Rpl13
Rps8	0	0.779701	0.992	0.946	0	1_Basal	Rps8
Eef1a1	0	0.59526	0.993	0.947	0	1_Basal	Eef1a1
Zbtb16	1.26e-307	2.32088	0.311	0.073	4.23e-303	1_Basal	Zbtb16
Rpl27a	1.68e-306	0.592493	0.985	0.911	5.67e-302	1_Basal	Rpl27a
Rps27rt	5.42e-306	0.824086	0.863	0.644	1.83e-301	1_Basal	Rps27rt
Gas6	1.69e-303	1.40843	0.548	0.251	5.7e-299	1_Basal	Gas6
Rpl27	4.53e-302	0.56289	0.973	0.864	1.52e-297	1_Basal	Rpl27
ENSMUSG00000121482	1.01e-301	1.25517	0.608	0.312	3.4e-297	1_Basal	ENSMUSG00000121482
Ehd2	3.2e-301	2.09226	0.325	0.084	1.08e-296	1_Basal	Ehd2
2410006H16Rik	2.68e-300	1.1153	0.732	0.464	9.02e-296	1_Basal	2410006H16Rik
Edaradd	1.18e-296	1.57024	0.457	0.174	3.98e-292	1_Basal	Edaradd
Sulf1	3.8e-296	2.35948	0.31	0.077	1.28e-291	1_Basal	Sulf1
Nme2	7.11e-295	0.888402	0.818	0.593	2.4e-290	1_Basal	Nme2
Cavin1	1.79e-294	1.03741	0.752	0.487	6.03e-290	1_Basal	Cavin1
Aff3	6.08e-293	2.00243	0.361	0.107	2.05e-288	1_Basal	Aff3
Slc6a6	4.14e-291	1.18343	0.691	0.404	1.4e-286	1_Basal	Slc6a6
Rps14	1.87e-290	0.517432	0.984	0.921	6.3e-286	1_Basal	Rps14
Trp53inp1	8.56e-289	1.45382	0.502	0.219	2.88e-284	1_Basal	Trp53inp1
Rps21	2.62e-285	0.572537	0.983	0.922	8.82e-281	1_Basal	Rps21
Tsc22d3	4.48e-285	1.87088	0.475	0.21	1.51e-280	1_Basal	Tsc22d3
Aknad1	2.07e-282	2.27096	0.291	0.07	6.97e-278	1_Basal	Aknad1
Eif3e	1.3e-281	0.840005	0.833	0.629	4.37e-277	1_Basal	Eif3e
Rplp2	1.34e-278	0.518737	0.978	0.885	4.51e-274	1_Basal	Rplp2
Lama3	6.43e-277	1.12013	0.642	0.348	2.17e-272	1_Basal	Lama3
Eef1g	1.83e-271	0.609326	0.938	0.794	6.15e-267	1_Basal	Eef1g
Zfp36l2	1.18e-270	1.18154	0.629	0.348	3.99e-266	1_Basal	Zfp36l2
Gja1	8.42e-270	1.47217	0.422	0.161	2.84e-265	1_Basal	Gja1
Dhrs9	4.64e-269	0.407662	0.618	0.303	1.56e-264	1_Basal	Dhrs9
Tenm4	1.07e-266	0.927736	0.814	0.529	3.59e-262	1_Basal	Tenm4
Ldha	1.49e-266	0.955244	0.743	0.495	5.02e-262	1_Basal	Ldha
Wls	5.07e-265	0.694918	0.903	0.729	1.71e-260	1_Basal	Wls
Rps9	7.51e-264	0.493167	0.988	0.914	2.53e-259	1_Basal	Rps9
Sox4	1.62e-262	1.08185	0.655	0.379	5.47e-258	1_Basal	Sox4
Rps25	1.02e-260	0.529941	0.969	0.856	3.44e-256	1_Basal	Rps25
Uqcrc1	2e-260	0.860086	0.783	0.536	6.75e-256	1_Basal	Uqcrc1
Hnrnpa1	3.79e-259	0.805112	0.822	0.605	1.28e-254	1_Basal	Hnrnpa1
Mt2	1.33e-257	1.79123	0.327	0.098	4.49e-253	1_Basal	Mt2
Tjap1	2.29e-254	1.72005	0.361	0.124	7.71e-250	1_Basal	Tjap1
Rpl4	5.08e-253	0.476921	0.984	0.885	1.71e-248	1_Basal	Rpl4
Fau	2.54e-252	0.522659	0.986	0.926	8.57e-248	1_Basal	Fau
Hlf	2.15e-250	2.21972	0.276	0.071	7.24e-246	1_Basal	Hlf
Slitrk6	2.95e-250	1.85227	0.337	0.109	9.94e-246	1_Basal	Slitrk6
Rpl26	3.74e-250	0.491699	0.977	0.88	1.26e-245	1_Basal	Rpl26
Sesn1	4.71e-250	0.98572	0.714	0.438	1.59e-245	1_Basal	Sesn1
Ppia	4.35e-249	0.56327	0.945	0.819	1.47e-244	1_Basal	Ppia
Pdgfa	4.7e-249	1.03998	0.655	0.388	1.58e-244	1_Basal	Pdgfa
Esr1	4.62e-248	0.876467	0.863	0.655	1.56e-243	1_Basal	Esr1
Hspe1	1.22e-245	0.926346	0.713	0.46	4.13e-241	1_Basal	Hspe1
Ppib	4.58e-245	0.742608	0.836	0.61	1.54e-240	1_Basal	Ppib
Ssbp2	2.23e-242	0.759889	0.897	0.713	7.52e-238	1_Basal	Ssbp2
Rps28	6.8e-242	0.511761	0.985	0.922	2.29e-237	1_Basal	Rps28
Slc5a3	1.69e-241	0.890705	0.516	0.24	5.69e-237	1_Basal	Slc5a3
Serpinb5	2.52e-241	1.0475	0.618	0.351	8.48e-237	1_Basal	Serpinb5
Phlda3	4.85e-240	0.993065	0.639	0.367	1.63e-235	1_Basal	Phlda3
Rps15	1.3e-239	0.411602	0.993	0.942	4.38e-235	1_Basal	Rps15
Dennd1a	2.08e-239	1.46805	0.401	0.156	6.99e-235	1_Basal	Dennd1a
Ajuba	1.84e-238	2.22122	0.259	0.065	6.19e-234	1_Basal	Ajuba
Rpl38	1.97e-238	0.479744	0.988	0.911	6.65e-234	1_Basal	Rpl38
Tpm2	9.56e-238	1.60678	0.386	0.146	3.22e-233	1_Basal	Tpm2
Cdh12	1.12e-237	1.5638	0.449	0.195	3.79e-233	1_Basal	Cdh12
1700025G04Rik	1.47e-237	1.14353	0.585	0.313	4.97e-233	1_Basal	1700025G04Rik
Mrps6	1.35e-236	0.519597	0.651	0.373	4.56e-232	1_Basal	Mrps6
Atpif1	1.19e-235	0.575679	0.94	0.795	4.01e-231	1_Basal	Atpif1
Efemp1	1.73e-234	1.37032	0.465	0.212	5.82e-230	1_Basal	Efemp1
Rpl41	2.39e-234	0.487356	0.989	0.935	8.06e-230	1_Basal	Rpl41
Id3	2.18e-233	1.25274	0.64	0.39	7.34e-229	1_Basal	Id3
Thsd7a	7.04e-233	1.10706	0.48	0.217	2.37e-228	1_Basal	Thsd7a
Rps17	7.55e-233	0.504479	0.959	0.83	2.54e-228	1_Basal	Rps17
Timp3	1.57e-230	1.61229	0.379	0.146	5.28e-226	1_Basal	Timp3
Ptprs	3.04e-227	1.04587	0.598	0.329	1.02e-222	1_Basal	Ptprs
Siva1	4.16e-225	1.21478	0.531	0.28	1.4e-220	1_Basal	Siva1
Inpp4b	6.06e-223	1.81704	0.294	0.09	2.04e-218	1_Basal	Inpp4b
Scmh1	6.97e-222	0.855663	0.732	0.475	2.35e-217	1_Basal	Scmh1
Dst	3.98e-221	0.410488	0.941	0.786	1.34e-216	1_Basal	Dst
Cd200	6.01e-221	1.07972	0.61	0.352	2.02e-216	1_Basal	Cd200
Gm29904	3.04e-219	1.19726	0.528	0.267	1.03e-214	1_Basal	Gm29904
Gpx1	8.13e-215	0.942091	0.809	0.615	2.74e-210	1_Basal	Gpx1
Nsa2	6.51e-213	0.626641	0.881	0.71	2.2e-208	1_Basal	Nsa2
Papln	9.51e-213	1.71948	0.301	0.098	3.2e-208	1_Basal	Papln
Nenf	5.64e-212	0.933532	0.659	0.413	1.9e-207	1_Basal	Nenf
Rplp1	7.39e-210	0.44043	0.996	0.969	2.49e-205	1_Basal	Rplp1
2610307P16Rik	1.87e-205	1.38612	0.398	0.167	6.29e-201	1_Basal	2610307P16Rik
Ghr	9.67e-205	0.955097	0.714	0.47	3.26e-200	1_Basal	Ghr
Atp1b3	9.01e-204	0.70527	0.822	0.611	3.04e-199	1_Basal	Atp1b3
Ror2	2.71e-202	1.74527	0.312	0.11	9.14e-198	1_Basal	Ror2
Snrpg	3.91e-202	0.611517	0.847	0.63	1.32e-197	1_Basal	Snrpg
Sgk3	5.75e-201	1.2823	0.456	0.219	1.94e-196	1_Basal	Sgk3
Ctnnal1	5.76e-201	1.13058	0.398	0.169	1.94e-196	1_Basal	Ctnnal1
Cdh3	6.64e-200	1.27285	0.4	0.172	2.24e-195	1_Basal	Cdh3
Amotl1	9.93e-200	0.876565	0.635	0.377	3.35e-195	1_Basal	Amotl1
Cpe	5.19e-199	1.14733	0.412	0.185	1.75e-194	1_Basal	Cpe
Cav2	4.18e-197	1.03018	0.552	0.312	1.41e-192	1_Basal	Cav2
Igfbp7	9.16e-197	0.614169	0.91	0.768	3.09e-192	1_Basal	Igfbp7
Rpl23a	1.57e-196	0.503106	0.94	0.805	5.31e-192	1_Basal	Rpl23a
Pitpnm3	1.21e-193	1.81782	0.274	0.088	4.08e-189	1_Basal	Pitpnm3
Rras	3.67e-192	1.51662	0.345	0.14	1.24e-187	1_Basal	Rras
Ppic	3.43e-191	1.64346	0.311	0.116	1.16e-186	1_Basal	Ppic
Prdx6	1.95e-190	0.749484	0.751	0.532	6.55e-186	1_Basal	Prdx6
Id4	3.66e-190	1.14932	0.516	0.284	1.23e-185	1_Basal	Id4
Pde7a	3.92e-189	0.773086	0.813	0.611	1.32e-184	1_Basal	Pde7a
Zfas1	8.37e-189	1.04873	0.549	0.317	2.82e-184	1_Basal	Zfas1
Hint1	3.25e-188	0.584051	0.839	0.635	1.1e-183	1_Basal	Hint1
Csrp1	1.5e-187	0.726528	0.597	0.344	5.04e-183	1_Basal	Csrp1
Eif3h	7.03e-187	0.539553	0.9	0.748	2.37e-182	1_Basal	Eif3h
Acpp	2.74e-186	1.03174	0.499	0.262	9.24e-182	1_Basal	Acpp
Mir205hg	2.12e-185	0.822334	0.738	0.504	7.15e-181	1_Basal	Mir205hg
Flna	2.43e-185	1.41007	0.338	0.135	8.18e-181	1_Basal	Flna
Oaz1	9.63e-185	0.555787	0.88	0.71	3.24e-180	1_Basal	Oaz1
Ndufa11	5.49e-183	0.699117	0.795	0.585	1.85e-178	1_Basal	Ndufa11
Tmem266	2.36e-182	1.60285	0.295	0.104	7.95e-178	1_Basal	Tmem266
Nfic	8.76e-182	1.25858	0.414	0.198	2.95e-177	1_Basal	Nfic
Set	4.38e-181	0.637474	0.83	0.644	1.48e-176	1_Basal	Set
Perp	9.36e-180	0.515507	0.897	0.718	3.16e-175	1_Basal	Perp
Nxn1	1.45e-179	0.475057	0.961	0.774	4.87e-175	1_Basal	Nxn
Tmsb10	2.14e-179	0.913776	0.564	0.33	7.21e-175	1_Basal	Tmsb10
Cavin3	5.33e-179	1.4937	0.332	0.136	1.79e-174	1_Basal	Cavin3
Sema3c	1.29e-178	0.555446	0.854	0.662	4.35e-174	1_Basal	Sema3c
Fzd6	1.15e-176	0.837864	0.687	0.464	3.87e-172	1_Basal	Fzd6
Grb10	2.11e-176	1.23247	0.343	0.139	7.12e-172	1_Basal	Grb10
Eif3k	2.57e-176	0.608367	0.837	0.633	8.67e-172	1_Basal	Eif3k
Rpl10	2.45e-174	0.512099	0.885	0.723	8.27e-170	1_Basal	Rpl10
Gm13219	1.03e-173	0.870917	0.63	0.386	3.48e-169	1_Basal	Gm13219
Fth1	1.54e-173	0.411693	0.946	0.851	5.19e-169	1_Basal	Fth1
Rbbp8	6.53e-173	0.89458	0.657	0.429	2.2e-168	1_Basal	Rbbp8
Ptges	1.26e-172	1.08469	0.428	0.208	4.23e-168	1_Basal	Ptges
Sorcs2	2.56e-172	0.885008	0.584	0.344	8.62e-168	1_Basal	Sorcs2
Hspb8	1.49e-171	1.13098	0.393	0.183	5.03e-167	1_Basal	Hspb8
Kitl	7.5e-171	1.13958	0.345	0.142	2.53e-166	1_Basal	Kitl
Eef1d	2.47e-170	0.597905	0.839	0.654	8.32e-166	1_Basal	Eef1d
Klhdc8b	1.43e-169	1.49906	0.287	0.105	4.83e-165	1_Basal	Klhdc8b
Btf3	3.66e-169	0.514459	0.897	0.728	1.23e-164	1_Basal	Btf3
Frmd4b	1.12e-168	0.811957	0.68	0.468	3.76e-164	1_Basal	Frmd4b
Ndfip2	6.88e-168	0.590084	0.773	0.576	2.32e-163	1_Basal	Ndfip2
Nt5c	1.51e-167	0.939929	0.562	0.347	5.09e-163	1_Basal	Nt5c
H3f3a	4.91e-167	0.409741	0.947	0.857	1.66e-162	1_Basal	H3f3a
Rgs12	5.05e-167	0.748576	0.641	0.404	1.7e-162	1_Basal	Rgs12
Atp5l	4.2e-166	0.535002	0.878	0.71	1.42e-161	1_Basal	Atp5l
Tenm3	1.77e-164	1.32164	0.357	0.158	5.97e-160	1_Basal	Tenm3
Ankrd44	3e-163	0.875015	0.682	0.469	1.01e-158	1_Basal	Ankrd44
Nop53	4.73e-163	0.590364	0.843	0.66	1.6e-158	1_Basal	Nop53
Rpl29	8.31e-162	0.62721	0.777	0.567	2.8e-157	1_Basal	Rpl29
Reep5	1.08e-161	0.613076	0.754	0.54	3.63e-157	1_Basal	Reep5
Gm2000	1.11e-161	0.570504	0.84	0.638	3.75e-157	1_Basal	Gm2000
Rpl14	1.32e-161	0.392226	0.979	0.9	4.45e-157	1_Basal	Rpl14
Timp2	8.63e-161	0.775114	0.664	0.448	2.91e-156	1_Basal	Timp2
Fam162a	6.37e-160	0.892339	0.669	0.467	2.15e-155	1_Basal	Fam162a
Lmo1	2.69e-159	0.853885	0.52	0.289	9.05e-155	1_Basal	Lmo1
Tspan9	4.14e-158	0.745687	0.693	0.479	1.39e-153	1_Basal	Tspan9
Uqcrh	1.34e-156	0.500884	0.884	0.716	4.53e-152	1_Basal	Uqcrh
Rps27l	2.12e-156	0.565763	0.814	0.617	7.13e-152	1_Basal	Rps27l
Sumo2	8.31e-156	0.579596	0.798	0.606	2.8e-151	1_Basal	Sumo2
Pde4b	7.12e-155	0.859156	0.324	0.136	2.4e-150	1_Basal	Pde4b
Atp5g2	9.72e-154	0.500106	0.887	0.705	3.27e-149	1_Basal	Atp5g2
Stmp1	3.15e-153	0.831518	0.597	0.384	1.06e-148	1_Basal	Stmp1
H3f3b	2.38e-152	0.362642	0.958	0.877	8.03e-148	1_Basal	H3f3b
Ckmt1	2.42e-152	0.701424	0.699	0.497	8.15e-148	1_Basal	Ckmt1
Rpl36al	8.25e-152	0.445034	0.924	0.773	2.78e-147	1_Basal	Rpl36al
Ces1d	3.19e-151	1.47986	0.277	0.108	1.07e-146	1_Basal	Ces1d
Prmt1	1.09e-150	0.810022	0.604	0.393	3.67e-146	1_Basal	Prmt1
Rpl31	1.32e-150	0.394414	0.954	0.832	4.45e-146	1_Basal	Rpl31
Tgfbr3	4.33e-149	0.733712	0.708	0.501	1.46e-144	1_Basal	Tgfbr3
Sem1	1.01e-147	0.497033	0.874	0.697	3.4e-143	1_Basal	Sem1
Ubb	1.47e-147	0.534528	0.813	0.63	4.94e-143	1_Basal	Ubb
Peli2	2.09e-147	1.07839	0.403	0.202	7.03e-143	1_Basal	Peli2
Pid1	3.28e-147	0.781432	0.707	0.5	1.11e-142	1_Basal	Pid1
Gsn	1.51e-146	0.489543	0.959	0.853	5.09e-142	1_Basal	Gsn
Spry2	8.97e-146	1.34728	0.345	0.164	3.02e-141	1_Basal	Spry2
Cstb	1.11e-144	0.630567	0.81	0.626	3.75e-140	1_Basal	Cstb
Itgb1	1.17e-144	0.497625	0.811	0.633	3.93e-140	1_Basal	Itgb1
Plp2	4.73e-143	1.01168	0.435	0.238	1.6e-138	1_Basal	Plp2
Eif3m	3.81e-142	0.746178	0.64	0.434	1.28e-137	1_Basal	Eif3m
Hunk	4.45e-142	1.13678	0.362	0.174	1.5e-137	1_Basal	Hunk
Slc2a1	4.81e-141	0.885495	0.526	0.325	1.62e-136	1_Basal	Slc2a1
Smim1	6.78e-141	1.37691	0.307	0.137	2.28e-136	1_Basal	Smim1
Plpp3	8.39e-141	0.892968	0.427	0.226	2.83e-136	1_Basal	Plpp3
Aqp3	1.4e-140	0.563244	0.794	0.586	4.72e-136	1_Basal	Aqp3
Slc24a3	1.47e-140	1.28159	0.293	0.122	4.94e-136	1_Basal	Slc24a3
Cox7a2l	3.43e-140	0.514919	0.838	0.669	1.16e-135	1_Basal	Cox7a2l
Mrpl23	1.58e-139	0.683264	0.689	0.487	5.31e-135	1_Basal	Mrpl23
Dusp6	3.28e-139	1.40017	0.267	0.106	1.1e-134	1_Basal	Dusp6
Stard13	3.7e-139	0.973538	0.403	0.207	1.25e-134	1_Basal	Stard13
Snhg1	9.62e-139	0.80517	0.575	0.37	3.24e-134	1_Basal	Snhg1
Aimp1	1.54e-134	0.719947	0.644	0.446	5.17e-130	1_Basal	Aimp1
Lancl11	3.91e-134	0.529541	0.764	0.553	1.32e-129	1_Basal	Lancl1
Eef2	8.64e-134	0.346059	0.986	0.92	2.91e-129	1_Basal	Eef2
Tomm7	1.52e-132	0.482863	0.835	0.639	5.11e-128	1_Basal	Tomm7
Ncl	8.15e-132	0.483062	0.884	0.764	2.75e-127	1_Basal	Ncl
Tspo	1.96e-131	0.52497	0.81	0.621	6.6e-127	1_Basal	Tspo
Boc	2.5e-131	1.07886	0.406	0.219	8.44e-127	1_Basal	Boc
Mrpl52	3.22e-131	0.515335	0.818	0.627	1.08e-126	1_Basal	Mrpl52
Cfl1	7.62e-130	0.609002	0.693	0.5	2.57e-125	1_Basal	Cfl1
Cotl1	1.01e-129	1.07706	0.358	0.18	3.41e-125	1_Basal	Cotl1
Vezf1	1.02e-129	0.703901	0.628	0.433	3.42e-125	1_Basal	Vezf1
Snrpe	2.76e-128	0.614355	0.703	0.503	9.3e-124	1_Basal	Snrpe
Cdk4	5.77e-128	0.874007	0.495	0.305	1.94e-123	1_Basal	Cdk4
Ankrd6	1.02e-127	1.12775	0.346	0.171	3.44e-123	1_Basal	Ankrd6
Stard5	1.82e-127	0.953711	0.445	0.255	6.12e-123	1_Basal	Stard5
S100a10	8.85e-127	0.422717	0.795	0.59	2.98e-122	1_Basal	S100a10
Kalrn	2.01e-126	0.878079	0.459	0.263	6.76e-122	1_Basal	Kalrn
Vkorc1	3.64e-126	0.897862	0.468	0.279	1.23e-121	1_Basal	Vkorc1
Cox7a2	1.72e-125	0.460505	0.83	0.638	5.81e-121	1_Basal	Cox7a2
Hdac4	3.52e-125	0.76973	0.624	0.426	1.19e-120	1_Basal	Hdac4
Ppp1r14b	7.8e-125	0.482842	0.824	0.641	2.63e-120	1_Basal	Ppp1r14b
Cst3	1.13e-124	0.557574	0.729	0.528	3.79e-120	1_Basal	Cst3
Hsp90ab1	1.22e-124	0.335796	0.971	0.904	4.12e-120	1_Basal	Hsp90ab1
Ces2g	1.77e-124	1.02141	0.381	0.202	5.97e-120	1_Basal	Ces2g
Rps29	2.3e-124	0.3496	0.988	0.933	7.76e-120	1_Basal	Rps29
Cox4i1	2.63e-124	0.361488	0.957	0.837	8.87e-120	1_Basal	Cox4i1
Aldh3a1	7e-124	0.775453	0.595	0.408	2.36e-119	1_Basal	Aldh3a1
Anp32b	2.54e-123	0.509495	0.788	0.605	8.56e-119	1_Basal	Anp32b
Ptk7	1.35e-122	0.842298	0.48	0.285	4.54e-118	1_Basal	Ptk7
Snrpf	2.63e-120	0.561789	0.72	0.534	8.85e-116	1_Basal	Snrpf
Eda	5.69e-120	1.29831	0.315	0.151	1.92e-115	1_Basal	Eda
Slc25a4	8.04e-120	0.893428	0.469	0.285	2.71e-115	1_Basal	Slc25a4
Dusp1	1.46e-119	1.45385	0.348	0.183	4.93e-115	1_Basal	Dusp1
Polr2i	1.93e-118	0.711011	0.585	0.394	6.5e-114	1_Basal	Polr2i
Plxnb1	9.58e-118	0.974251	0.358	0.186	3.23e-113	1_Basal	Plxnb1
Mreg	1.04e-117	0.980065	0.336	0.166	3.52e-113	1_Basal	Mreg
Clstn1	9.19e-117	0.588419	0.744	0.569	3.1e-112	1_Basal	Clstn1
Krt15	9.98e-117	0.317581	0.996	0.951	3.36e-112	1_Basal	Krt15
Ptms	2.51e-116	0.330278	0.836	0.663	8.47e-112	1_Basal	Ptms
Cdon	3.47e-116	0.879435	0.458	0.27	1.17e-111	1_Basal	Cdon
Sema3a	3.74e-116	0.770573	0.578	0.382	1.26e-111	1_Basal	Sema3a
Swap70	8.54e-116	1.04016	0.35	0.182	2.88e-111	1_Basal	Swap70
Ndufb5	2.4e-115	0.581703	0.68	0.478	8.09e-111	1_Basal	Ndufb5
Tbca	1.07e-114	0.515869	0.762	0.595	3.61e-110	1_Basal	Tbca
1110038B12Rik	2.35e-114	0.663492	0.503	0.317	7.92e-110	1_Basal	1110038B12Rik
Ndufb9	3.27e-114	0.475457	0.795	0.613	1.1e-109	1_Basal	Ndufb9
Ttc23	2.69e-113	0.903163	0.438	0.255	9.07e-109	1_Basal	Ttc23
Gm32647	1.05e-112	1.32617	0.428	0.258	3.54e-108	1_Basal	Gm32647
Ly6a	1.57e-112	0.334523	0.925	0.768	5.3e-108	1_Basal	Ly6a
Galnt18	1.05e-111	1.02295	0.292	0.136	3.54e-107	1_Basal	Galnt18
Lrrc8d	1.59e-111	0.878762	0.411	0.231	5.36e-107	1_Basal	Lrrc8d
Sik1	1.96e-111	0.720285	0.61	0.434	6.6e-107	1_Basal	Sik1
Trim29	4.04e-111	0.573878	0.717	0.538	1.36e-106	1_Basal	Trim29
Eif3f	2.77e-110	0.375039	0.912	0.768	9.34e-106	1_Basal	Eif3f
Dut	3e-110	0.966858	0.349	0.184	1.01e-105	1_Basal	Dut
Fmnl2	4.67e-110	0.967435	0.357	0.188	1.57e-105	1_Basal	Fmnl2
Icam1	4.95e-110	0.353572	0.284	0.128	1.67e-105	1_Basal	Icam1
Hif1a	5.97e-110	0.539559	0.713	0.533	2.01e-105	1_Basal	Hif1a
Snhg8	9.13e-109	0.587571	0.665	0.482	3.08e-104	1_Basal	Snhg8
Micos10	1.13e-108	0.501945	0.752	0.576	3.82e-104	1_Basal	Micos10
Dsg3	4.72e-108	0.424598	0.418	0.235	1.59e-103	1_Basal	Dsg3
Ndufa1	1.27e-107	0.499716	0.68	0.489	4.28e-103	1_Basal	Ndufa1
Eid1	5.01e-107	0.570296	0.658	0.475	1.69e-102	1_Basal	Eid1
Aprt	9.27e-107	0.870552	0.429	0.258	3.12e-102	1_Basal	Aprt
Hadh	1.18e-106	0.713527	0.52	0.34	3.99e-102	1_Basal	Hadh
Grcc10	1.95e-106	0.513662	0.75	0.568	6.58e-102	1_Basal	Grcc10
Ankrd10	4.79e-106	0.572289	0.659	0.474	1.61e-101	1_Basal	Ankrd10
C1qbp	4.01e-105	0.780354	0.478	0.303	1.35e-100	1_Basal	C1qbp
Rbm3	4.12e-105	0.477242	0.776	0.622	1.39e-100	1_Basal	Rbm3
Rad51b	7.01e-105	0.694622	0.617	0.44	2.36e-100	1_Basal	Rad51b
Uqcc2	9.99e-105	0.594777	0.637	0.457	3.37e-100	1_Basal	Uqcc2
Pkp3	1.17e-104	0.658324	0.576	0.392	3.94e-100	1_Basal	Pkp3
Ptpn1	3.4e-104	0.672477	0.544	0.366	1.14e-99	1_Basal	Ptpn1
Clic4	3.81e-104	0.467558	0.601	0.412	1.29e-99	1_Basal	Clic4
Tpt1	1.29e-103	0.292341	0.991	0.95	4.35e-99	1_Basal	Tpt1
Trmt112	1.46e-103	0.696747	0.542	0.364	4.93e-99	1_Basal	Trmt112
Hras	1.64e-103	0.543721	0.694	0.508	5.52e-99	1_Basal	Hras
Uqcrb	1.84e-103	0.478057	0.747	0.552	6.22e-99	1_Basal	Uqcrb
Bcl11b	4.71e-103	1.14087	0.276	0.131	1.59e-98	1_Basal	Bcl11b
Ftl1	1.81e-102	0.334378	0.901	0.756	6.09e-98	1_Basal	Ftl1
Pgam1	2.29e-102	0.715191	0.529	0.356	7.72e-98	1_Basal	Pgam1
Gapdh	6.08e-102	0.459626	0.776	0.591	2.05e-97	1_Basal	Gapdh
Slc39a6	5.69e-101	1.09077	0.295	0.149	1.92e-96	1_Basal	Slc39a6
Eif5a	8.17e-101	0.456047	0.819	0.653	2.75e-96	1_Basal	Eif5a
Osr1	1.63e-100	0.899027	0.375	0.212	5.5e-96	1_Basal	Osr1
Itga6	3.02e-100	0.318817	0.869	0.715	1.02e-95	1_Basal	Itga6
Sh3bgrl3	7.61e-100	0.486293	0.754	0.578	2.57e-95	1_Basal	Sh3bgrl3
Sfr1	3.03e-99	0.684535	0.55	0.375	1.02e-94	1_Basal	Sfr1
Ptpn14	4.12e-98	0.559963	0.692	0.516	1.39e-93	1_Basal	Ptpn14
Fgfr2	6.49e-98	0.343531	0.93	0.84	2.19e-93	1_Basal	Fgfr2
Klf9	1.02e-97	0.740648	0.471	0.303	3.43e-93	1_Basal	Klf9
Plek2	1.05e-97	1.14573	0.269	0.131	3.53e-93	1_Basal	Plek2
Eif4e3	1.34e-97	0.686949	0.478	0.305	4.52e-93	1_Basal	Eif4e3
Ifitm2	2.04e-97	0.428655	0.778	0.593	6.88e-93	1_Basal	Ifitm2
Slc38a2	8.82e-97	0.277884	0.825	0.672	2.97e-92	1_Basal	Slc38a2
ENSMUSG00000121513	2.25e-96	0.548947	0.754	0.586	7.59e-92	1_Basal	ENSMUSG00000121513
Cox6c	1.24e-95	0.358463	0.897	0.74	4.18e-91	1_Basal	Cox6c
Kif13a	2.46e-95	0.531873	0.719	0.545	8.3e-91	1_Basal	Kif13a
Ppp3ca	3.12e-95	0.377455	0.924	0.839	1.05e-90	1_Basal	Ppp3ca
Ndufb11	1.92e-94	0.438313	0.758	0.571	6.47e-90	1_Basal	Ndufb11
Cct2	2.42e-94	0.587936	0.599	0.431	8.14e-90	1_Basal	Cct2
Ucp2	2.6e-94	0.535219	0.672	0.499	8.77e-90	1_Basal	Ucp2
Avpi1	3.23e-94	0.722416	0.51	0.344	1.09e-89	1_Basal	Avpi1
Uba52	5.22e-94	0.37209	0.871	0.715	1.76e-89	1_Basal	Uba52
Cct5	6.39e-94	0.553582	0.645	0.476	2.15e-89	1_Basal	Cct5
Rps18-ps6	2.68e-93	0.580818	0.611	0.443	9.04e-89	1_Basal	Rps18-ps6
Rtraf	6.88e-93	0.517708	0.701	0.526	2.32e-88	1_Basal	Rtraf
Fabp5	8.37e-93	0.735898	0.458	0.288	2.82e-88	1_Basal	Fabp5
Ktn1	1.09e-92	0.397553	0.869	0.736	3.69e-88	1_Basal	Ktn1
Skic8	1.64e-92	0.607808	0.577	0.41	5.51e-88	1_Basal	Skic8
Atp5mpl	3.02e-92	0.404617	0.802	0.633	1.02e-87	1_Basal	Atp5mpl
Asap1	5.7e-92	0.766133	0.449	0.282	1.92e-87	1_Basal	Asap1
Tomm20	9.7e-92	0.499727	0.689	0.515	3.27e-87	1_Basal	Tomm20
Dapl11	1.32e-91	0.26837	0.884	0.666	4.45e-87	1_Basal	Dapl1
Smarca2	1.89e-91	0.571479	0.603	0.429	6.36e-87	1_Basal	Smarca2
Man2a2	1.9e-91	0.964275	0.27	0.132	6.41e-87	1_Basal	Man2a2
Myl12a	2.19e-91	0.42223	0.808	0.668	7.39e-87	1_Basal	Myl12a
Epb41l4aos	6.61e-91	0.794957	0.459	0.298	2.23e-86	1_Basal	Epb41l4aos
Atp5h	1.01e-90	0.339537	0.892	0.734	3.42e-86	1_Basal	Atp5h
Rin2	1.38e-90	0.463127	0.719	0.546	4.63e-86	1_Basal	Rin2
Selenof	2.32e-90	0.53898	0.656	0.484	7.81e-86	1_Basal	Selenof
Plec	6.94e-90	0.496545	0.733	0.57	2.34e-85	1_Basal	Plec
Pfdn5	1.03e-89	0.297287	0.929	0.801	3.49e-85	1_Basal	Pfdn5
Slc3a2	1.05e-89	0.631932	0.532	0.364	3.55e-85	1_Basal	Slc3a2
Esd	1.35e-89	0.544933	0.636	0.472	4.54e-85	1_Basal	Esd
Psma4	5.55e-89	0.626734	0.563	0.398	1.87e-84	1_Basal	Psma4
Gm10076	8.03e-89	0.494573	0.67	0.494	2.71e-84	1_Basal	Gm10076
Serpinb6a	1.58e-88	0.455448	0.639	0.468	5.31e-84	1_Basal	Serpinb6a
Lrch1	2.79e-88	0.611814	0.669	0.51	9.42e-84	1_Basal	Lrch1
Atp5e	3.17e-88	0.317172	0.923	0.793	1.07e-83	1_Basal	Atp5e
Psmb3	7.11e-88	0.48296	0.684	0.508	2.4e-83	1_Basal	Psmb3
Car13	8.37e-88	0.639642	0.515	0.352	2.82e-83	1_Basal	Car13
Cox7c	1.65e-87	0.335934	0.867	0.712	5.55e-83	1_Basal	Cox7c
Prdx2	2.62e-87	0.441717	0.755	0.59	8.83e-83	1_Basal	Prdx2
Hmgb1	2.73e-87	0.252299	0.891	0.765	9.19e-83	1_Basal	Hmgb1
Ndufb1	4.16e-87	0.430085	0.763	0.593	1.4e-82	1_Basal	Ndufb1
Snhg12	7.18e-87	0.858161	0.347	0.2	2.42e-82	1_Basal	Snhg12
Marcksl1	4.78e-86	0.783242	0.423	0.268	1.61e-81	1_Basal	Marcksl1
Cct4	8.81e-86	0.537454	0.663	0.499	2.97e-81	1_Basal	Cct4
Serbp1	9.47e-86	0.349462	0.899	0.804	3.19e-81	1_Basal	Serbp1
Nedd4	3.28e-85	0.332907	0.913	0.788	1.11e-80	1_Basal	Nedd4
Gm20186	3.66e-85	0.434641	0.807	0.692	1.23e-80	1_Basal	Gm20186
Tusc3	4.07e-85	0.565821	0.616	0.462	1.37e-80	1_Basal	Tusc3
Mrfap1	1.74e-84	0.507693	0.622	0.45	5.85e-80	1_Basal	Mrfap1
Snrpd2	3.07e-84	0.386818	0.809	0.643	1.03e-79	1_Basal	Snrpd2
Mgmt	3.26e-84	0.928553	0.255	0.126	1.1e-79	1_Basal	Mgmt
Phpt1	7.44e-84	0.805987	0.386	0.237	2.51e-79	1_Basal	Phpt1
Pknox2	1.51e-83	0.97497	0.273	0.141	5.07e-79	1_Basal	Pknox2
Bola2	1.73e-83	0.504273	0.631	0.46	5.83e-79	1_Basal	Bola2
Cd151	3.57e-83	0.71873	0.446	0.293	1.2e-78	1_Basal	Cd151
Gclm	6.04e-83	0.587276	0.6	0.444	2.04e-78	1_Basal	Gclm
Atic	1.42e-82	0.997318	0.272	0.142	4.79e-78	1_Basal	Atic
Hr	3.51e-82	0.789919	0.397	0.245	1.18e-77	1_Basal	Hr
Eif3i	4.28e-82	0.480366	0.667	0.5	1.44e-77	1_Basal	Eif3i
Anxa5	7.73e-82	0.433523	0.656	0.489	2.6e-77	1_Basal	Anxa5
Psma7	1.64e-81	0.422448	0.754	0.586	5.52e-77	1_Basal	Psma7
Nudt14	2.51e-81	0.690448	0.451	0.296	8.47e-77	1_Basal	Nudt14
Irs1	3.15e-81	0.846556	0.348	0.203	1.06e-76	1_Basal	Irs1
C1d	9.7e-81	0.639982	0.52	0.364	3.27e-76	1_Basal	C1d
Mmp14	1.29e-80	0.858362	0.354	0.212	4.35e-76	1_Basal	Mmp14
Bnip2	2.88e-80	0.660224	0.485	0.333	9.7e-76	1_Basal	Bnip2
Bsg	3.66e-80	0.362572	0.845	0.706	1.23e-75	1_Basal	Bsg
Rpl9-ps6	5.14e-80	0.411176	0.742	0.578	1.73e-75	1_Basal	Rpl9-ps6
Ddt	1.09e-79	0.779398	0.379	0.235	3.66e-75	1_Basal	Ddt
Cuedc1	1.46e-79	0.459946	0.739	0.581	4.93e-75	1_Basal	Cuedc1
Myl6	5.57e-79	0.295676	0.943	0.845	1.88e-74	1_Basal	Myl6
Ctdspl	6.66e-79	0.391585	0.806	0.653	2.25e-74	1_Basal	Ctdspl
Gnas	6.71e-79	0.341277	0.866	0.748	2.26e-74	1_Basal	Gnas
Fkbp9	6.87e-79	0.990057	0.251	0.128	2.31e-74	1_Basal	Fkbp9
Cebpb	8.47e-79	0.598478	0.523	0.369	2.85e-74	1_Basal	Cebpb
Impdh2	8.5e-79	0.630112	0.501	0.344	2.86e-74	1_Basal	Impdh2
Atp5c1	1.08e-78	0.395551	0.789	0.625	3.64e-74	1_Basal	Atp5c1
Fermt1	1.85e-78	0.639815	0.403	0.25	6.24e-74	1_Basal	Fermt1
Bicd1	4.65e-78	0.923839	0.463	0.315	1.57e-73	1_Basal	Bicd1
Cox7b	4.7e-78	0.383837	0.777	0.614	1.58e-73	1_Basal	Cox7b
Ddhd2	1.03e-77	1.01087	0.258	0.135	3.47e-73	1_Basal	Ddhd2
Atp5b	1.09e-77	0.311401	0.889	0.754	3.66e-73	1_Basal	Atp5b
Ndufs5	1.38e-77	0.442656	0.685	0.52	4.66e-73	1_Basal	Ndufs5
Uqcr11	1.77e-77	0.338247	0.863	0.713	5.98e-73	1_Basal	Uqcr11
Hnrnpa0	1.57e-76	0.403861	0.751	0.591	5.29e-72	1_Basal	Hnrnpa0
Atp6v0e	3.99e-76	0.471911	0.669	0.516	1.35e-71	1_Basal	Atp6v0e
Atp5pb	4.96e-76	0.435176	0.704	0.539	1.67e-71	1_Basal	Atp5pb
Atp5a1	1.55e-75	0.32818	0.877	0.739	5.23e-71	1_Basal	Atp5a1
Pard6g	2.06e-75	0.487032	0.586	0.424	6.94e-71	1_Basal	Pard6g
Hsd17b10	5.3e-75	0.672485	0.443	0.299	1.78e-70	1_Basal	Hsd17b10
Tcf7l1	1.83e-74	0.962944	0.254	0.133	6.16e-70	1_Basal	Tcf7l1
Tmem258	4.44e-74	0.454211	0.647	0.482	1.5e-69	1_Basal	Tmem258
N6amt1	9.08e-74	0.690886	0.407	0.265	3.06e-69	1_Basal	N6amt1
Hoxd11	9.88e-74	0.881605	0.291	0.164	3.33e-69	1_Basal	Hoxd11
Npm3	6.51e-73	0.714967	0.391	0.25	2.19e-68	1_Basal	Npm3
Wnt5a	1.91e-72	0.874788	0.289	0.162	6.44e-68	1_Basal	Wnt5a
Snrpb2	7.55e-72	0.683725	0.428	0.289	2.55e-67	1_Basal	Snrpb2
Tns3	3.51e-71	0.407497	0.713	0.566	1.18e-66	1_Basal	Tns3
Smtn	5.88e-71	0.951603	0.264	0.144	1.98e-66	1_Basal	Smtn
Atp5g1	1.12e-70	0.419402	0.696	0.539	3.79e-66	1_Basal	Atp5g1
Pgr	1.3e-70	0.642781	0.439	0.293	4.37e-66	1_Basal	Pgr
Atp5o	1.67e-70	0.35671	0.751	0.589	5.62e-66	1_Basal	Atp5o
Pik3r1	2.2e-70	0.379569	0.855	0.723	7.41e-66	1_Basal	Pik3r1
Mthfd1	4.47e-70	0.855955	0.282	0.158	1.5e-65	1_Basal	Mthfd1
Phb2	5.59e-70	0.491715	0.594	0.445	1.88e-65	1_Basal	Phb2
Ndufc1	6.01e-70	0.426729	0.65	0.484	2.02e-65	1_Basal	Ndufc1
Mir100hg	9.75e-70	0.969248	0.277	0.156	3.28e-65	1_Basal	Mir100hg
Uqcc5	1.37e-69	0.789741	0.322	0.194	4.62e-65	1_Basal	Uqcc5
Scand1	1.48e-69	0.436237	0.626	0.467	4.99e-65	1_Basal	Scand1
Map1lc3b	1.68e-69	0.401604	0.717	0.566	5.66e-65	1_Basal	Map1lc3b
Igsf3	2.96e-69	0.619653	0.423	0.278	9.97e-65	1_Basal	Igsf3
Marcks	3.83e-69	0.337342	0.869	0.725	1.29e-64	1_Basal	Marcks
Trpv4	1.11e-68	0.734979	0.291	0.165	3.73e-64	1_Basal	Trpv4
Atp5j2	1.96e-68	0.286138	0.867	0.704	6.6e-64	1_Basal	Atp5j2
Naa38	9.41e-68	0.483056	0.548	0.389	3.17e-63	1_Basal	Naa38
Llph	1.39e-67	0.542223	0.556	0.41	4.7e-63	1_Basal	Llph
Slc25a17	2.62e-67	0.582945	0.479	0.337	8.84e-63	1_Basal	Slc25a17
Spred1	3.77e-67	0.842909	0.301	0.178	1.27e-62	1_Basal	Spred1
Eif4a1	7.26e-67	0.309146	0.874	0.761	2.45e-62	1_Basal	Eif4a1
Ndufs2	7.85e-67	0.541699	0.513	0.372	2.65e-62	1_Basal	Ndufs2
Pdap1	8.29e-67	0.459902	0.622	0.471	2.79e-62	1_Basal	Pdap1
Pfn1	1.08e-66	0.276502	0.911	0.777	3.63e-62	1_Basal	Pfn1
Snrpb	1.22e-66	0.444248	0.653	0.503	4.12e-62	1_Basal	Snrpb
Fkbp3	1.46e-66	0.691558	0.378	0.246	4.91e-62	1_Basal	Fkbp3
Il6ra	1.69e-66	0.793102	0.286	0.162	5.69e-62	1_Basal	Il6ra
Ybx3	2e-66	0.356236	0.8	0.675	6.73e-62	1_Basal	Ybx3
Lsm7	6.46e-66	0.572324	0.5	0.36	2.18e-61	1_Basal	Lsm7
Ndufb2	2.74e-65	0.40603	0.651	0.494	9.22e-61	1_Basal	Ndufb2
Nap1l1	2.79e-65	0.412293	0.635	0.482	9.39e-61	1_Basal	Nap1l1
Eci2	6.77e-65	0.788177	0.291	0.17	2.28e-60	1_Basal	Eci2
Elob	7.49e-65	0.288236	0.851	0.692	2.52e-60	1_Basal	Elob
Fos	2.32e-64	0.983442	0.526	0.416	7.83e-60	1_Basal	Fos
Fndc3b	1.54e-63	0.364067	0.779	0.644	5.2e-59	1_Basal	Fndc3b
Igfbp3	2.25e-63	0.692442	0.273	0.156	7.58e-59	1_Basal	Igfbp3
Itm2c	2.66e-63	0.451174	0.617	0.471	8.95e-59	1_Basal	Itm2c
Sap30	2.75e-63	0.967944	0.254	0.144	9.26e-59	1_Basal	Sap30
Ar	7.48e-63	0.345092	0.902	0.8	2.52e-58	1_Basal	Ar
Mtln	8.87e-63	0.519277	0.483	0.34	2.99e-58	1_Basal	Mtln
Mdh2	1.07e-62	0.447429	0.602	0.46	3.62e-58	1_Basal	Mdh2
Tcf4	1.53e-62	0.521444	0.537	0.391	5.15e-58	1_Basal	Tcf4
Tomm5	7.44e-62	0.540977	0.458	0.319	2.51e-57	1_Basal	Tomm5
Kctd15	9.79e-62	0.827266	0.267	0.153	3.3e-57	1_Basal	Kctd15
Suclg2	1.32e-61	0.413882	0.664	0.526	4.45e-57	1_Basal	Suclg2
Fbl	1.37e-61	0.558701	0.457	0.321	4.62e-57	1_Basal	Fbl
Eef1akmt1	1.68e-61	0.885253	0.26	0.15	5.65e-57	1_Basal	Eef1akmt1
Id2	2.16e-61	0.510442	0.604	0.465	7.29e-57	1_Basal	Id2
Slc7a6	4.74e-61	0.721967	0.271	0.155	1.6e-56	1_Basal	Slc7a6
Twsg1	7.81e-61	0.575987	0.406	0.272	2.63e-56	1_Basal	Twsg1
Mrps16	1.02e-60	0.529726	0.499	0.361	3.44e-56	1_Basal	Mrps16
Anxa8	1.22e-60	0.385805	0.588	0.425	4.1e-56	1_Basal	Anxa8
Cnbp	1.35e-60	0.343607	0.797	0.661	4.53e-56	1_Basal	Cnbp
Sec61b	1.73e-60	0.296492	0.667	0.509	5.81e-56	1_Basal	Sec61b
Immp2l	2.22e-60	0.513213	0.44	0.298	7.49e-56	1_Basal	Immp2l
Psd3	6.37e-60	0.454709	0.636	0.492	2.15e-55	1_Basal	Psd3
Ssbp3	6.84e-60	0.475258	0.576	0.434	2.31e-55	1_Basal	Ssbp3
Pdlim4	1.03e-59	0.29379	0.752	0.595	3.48e-55	1_Basal	Pdlim4
Crip1	1.32e-59	0.338318	0.588	0.435	4.45e-55	1_Basal	Crip1
Ndufb6	2.41e-59	0.544742	0.445	0.31	8.12e-55	1_Basal	Ndufb6
Aldh2	4.58e-59	0.440226	0.595	0.448	1.54e-54	1_Basal	Aldh2
Arhgef4	5.24e-59	0.445178	0.562	0.417	1.76e-54	1_Basal	Arhgef4
Mrpl30	7.11e-59	0.446289	0.586	0.441	2.4e-54	1_Basal	Mrpl30
Uqcrq	8.41e-59	0.301958	0.772	0.607	2.83e-54	1_Basal	Uqcrq
Rcc2	9.02e-59	0.490985	0.539	0.4	3.04e-54	1_Basal	Rcc2
Echs1	1.27e-58	0.532151	0.477	0.342	4.29e-54	1_Basal	Echs1
Mrps24	1.31e-58	0.522007	0.481	0.347	4.4e-54	1_Basal	Mrps24
Psmb6	4.99e-58	0.388319	0.642	0.487	1.68e-53	1_Basal	Psmb6
Chn2	6.37e-58	0.713571	0.266	0.153	2.15e-53	1_Basal	Chn2
Fundc2	1.59e-57	0.583105	0.42	0.294	5.34e-53	1_Basal	Fundc2
Prkacb	1.84e-57	0.684692	0.309	0.192	6.19e-53	1_Basal	Prkacb
Mrpl20	1.05e-56	0.559605	0.432	0.305	3.54e-52	1_Basal	Mrpl20
1110004F10Rik	1.39e-56	0.473633	0.558	0.425	4.69e-52	1_Basal	1110004F10Rik
Atox1	1.94e-56	0.27121	0.824	0.668	6.53e-52	1_Basal	Atox1
Mob3b	2.73e-56	0.439006	0.724	0.61	9.2e-52	1_Basal	Mob3b
Wtip	2.87e-56	0.781896	0.27	0.161	9.66e-52	1_Basal	Wtip
Prkd3	3.03e-56	0.73637	0.292	0.178	1.02e-51	1_Basal	Prkd3
Fuom	3.7e-56	0.680341	0.313	0.198	1.25e-51	1_Basal	Fuom
Bcl11a	4.41e-56	0.602011	0.409	0.28	1.49e-51	1_Basal	Bcl11a
Pcolce	6.18e-56	0.751949	0.288	0.175	2.08e-51	1_Basal	Pcolce
Nrip1	7.11e-56	0.278929	0.935	0.863	2.39e-51	1_Basal	Nrip1
Rdx	7.87e-56	0.395678	0.614	0.476	2.65e-51	1_Basal	Rdx
Ndufa7	1.01e-55	0.282643	0.809	0.659	3.4e-51	1_Basal	Ndufa7
Mrto4	1.12e-55	0.747789	0.289	0.179	3.77e-51	1_Basal	Mrto4
Rab5if	1.22e-55	0.48638	0.483	0.352	4.13e-51	1_Basal	Rab5if
Cbx3	1.59e-55	0.341973	0.631	0.485	5.37e-51	1_Basal	Cbx3
Atp5d	2.24e-55	0.2803	0.844	0.709	7.55e-51	1_Basal	Atp5d
Ranbp1	2.45e-55	0.478224	0.559	0.427	8.27e-51	1_Basal	Ranbp1
Tmem106b	3.16e-55	0.614723	0.411	0.287	1.06e-50	1_Basal	Tmem106b
Coq8a	3.24e-55	0.674301	0.328	0.21	1.09e-50	1_Basal	Coq8a
Mrpl53	3.39e-55	0.661772	0.345	0.227	1.14e-50	1_Basal	Mrpl53
Ubl5	3.88e-55	0.277849	0.788	0.632	1.31e-50	1_Basal	Ubl5
Klf4	6.15e-55	0.730654	0.327	0.213	2.07e-50	1_Basal	Klf4
Ndufb8	1.41e-54	0.348995	0.655	0.502	4.76e-50	1_Basal	Ndufb8
Thra	1.54e-54	0.494297	0.446	0.315	5.17e-50	1_Basal	Thra
Gna15	1.8e-54	0.779317	0.268	0.161	6.05e-50	1_Basal	Gna15
Gm56555	1.82e-54	0.481828	0.268	0.158	6.14e-50	1_Basal	Gm56555
Gm8797	3.05e-54	0.325598	0.651	0.51	1.03e-49	1_Basal	Gm8797
St6galnac21	3.31e-54	0.505488	0.435	0.302	1.12e-49	1_Basal	St6galnac2
Lsm5	3.59e-54	0.597065	0.361	0.24	1.21e-49	1_Basal	Lsm5
Park7	4.23e-54	0.312895	0.742	0.59	1.43e-49	1_Basal	Park7
Ppp1r14c	6.02e-54	0.480828	0.387	0.259	2.03e-49	1_Basal	Ppp1r14c
Cox5a	7.36e-54	0.323946	0.671	0.52	2.48e-49	1_Basal	Cox5a
Gtf2h5	1.21e-53	0.488005	0.51	0.381	4.07e-49	1_Basal	Gtf2h5
Nme1	1.48e-53	0.524214	0.49	0.365	5e-49	1_Basal	Nme1
Smco4	1.58e-53	0.633824	0.37	0.252	5.33e-49	1_Basal	Smco4
Dctn3	1.75e-53	0.498513	0.466	0.334	5.9e-49	1_Basal	Dctn3
Parva	4.73e-53	0.340176	0.74	0.612	1.59e-48	1_Basal	Parva
Rev1	4.87e-53	0.676923	0.286	0.175	1.64e-48	1_Basal	Rev1
Pgls	5.7e-53	0.337552	0.706	0.566	1.92e-48	1_Basal	Pgls
Arf5	9.65e-53	0.288515	0.799	0.658	3.25e-48	1_Basal	Arf5
Skp1	1.08e-52	0.386624	0.695	0.571	3.64e-48	1_Basal	Skp1
Ccni	1.15e-52	0.399876	0.569	0.432	3.87e-48	1_Basal	Ccni
Foxc1	1.19e-52	0.538586	0.423	0.298	4.01e-48	1_Basal	Foxc1
Nedd8	9.32e-52	0.329171	0.707	0.559	3.14e-47	1_Basal	Nedd8
Atp5md	9.95e-52	0.300024	0.72	0.567	3.35e-47	1_Basal	Atp5md
Celsr1	1.68e-51	0.657213	0.295	0.186	5.65e-47	1_Basal	Celsr1
Ndufa6	2.27e-51	0.265743	0.798	0.642	7.65e-47	1_Basal	Ndufa6
Lsm8	3.07e-51	0.535943	0.424	0.301	1.03e-46	1_Basal	Lsm8
Septin9	3.4e-51	0.366265	0.664	0.533	1.15e-46	1_Basal	Septin9
Mrps33	3.71e-51	0.533065	0.438	0.314	1.25e-46	1_Basal	Mrps33
Snhg16	7.78e-51	0.762698	0.254	0.153	2.62e-46	1_Basal	Snhg16
Elavl2	1.22e-50	0.624556	0.276	0.169	4.1e-46	1_Basal	Elavl2
Ncor2	1.41e-50	0.539638	0.395	0.272	4.76e-46	1_Basal	Ncor2
Snrpd3	2.19e-50	0.404978	0.571	0.441	7.37e-46	1_Basal	Snrpd3
Dtnb	2.58e-50	0.453971	0.578	0.448	8.71e-46	1_Basal	Dtnb
Ndufab1	2.75e-50	0.416134	0.543	0.408	9.26e-46	1_Basal	Ndufab1
Hes6	3.77e-50	0.766751	0.258	0.157	1.27e-45	1_Basal	Hes6
Gnb2	4e-50	0.268795	0.79	0.642	1.35e-45	1_Basal	Gnb2
Ndufa8	4.1e-50	0.456163	0.476	0.347	1.38e-45	1_Basal	Ndufa8
Nol7	5.86e-50	0.443764	0.518	0.39	1.97e-45	1_Basal	Nol7
Ppp6c	6.15e-50	0.438025	0.509	0.384	2.07e-45	1_Basal	Ppp6c
Ndufv1	8.25e-50	0.400427	0.547	0.412	2.78e-45	1_Basal	Ndufv1
Higd2a	1.73e-49	0.403257	0.582	0.449	5.83e-45	1_Basal	Higd2a
Psmb5	2.14e-49	0.388392	0.573	0.44	7.2e-45	1_Basal	Psmb5
Dph6	2.3e-49	0.475735	0.457	0.332	7.75e-45	1_Basal	Dph6
Clta	2.72e-49	0.320733	0.739	0.609	9.17e-45	1_Basal	Clta
Zbtb38	9.21e-49	0.512109	0.398	0.28	3.1e-44	1_Basal	Zbtb38
Polr2j	1.02e-48	0.493722	0.46	0.339	3.45e-44	1_Basal	Polr2j
Magoh	1.08e-48	0.486572	0.456	0.334	3.63e-44	1_Basal	Magoh
Ndufb4	1.97e-48	0.557497	0.373	0.258	6.64e-44	1_Basal	Ndufb4
Pkp11	2.49e-48	0.343023	0.589	0.449	8.39e-44	1_Basal	Pkp1
[truncated: 8,670 more rows]
