# Supplementary material for: Single cell map of the adult female mouse urethra reveals epithelial and stromal macrophages with distinct functional identities
Source: Mucosal Immunol. Author manuscript; Available in PMC 2025 Sep 26. (PMC7618168; doi:10.1016/j.mucimm.2025.09.001)
Supplement: Table S16 [file EMS208696-supplement-Table_S16.xlsx]

## Sheet: Table S16 BlUrEpiMarkersRes0.2
	p_val	avg_log2FC	pct.1	pct.2	p_val_adj	cluster	gene
Slit3	0	2.05762	0.73	0.335	0	0_Ur Intermediate	Slit3
Dnaaf9	0	1.87698	0.735	0.372	0	0_Ur Intermediate	Dnaaf9
Camk1d	0	2	0.8	0.443	0	0_Ur Intermediate	Camk1d
Grip1	0	1.25226	0.799	0.446	0	0_Ur Intermediate	Grip1
Lars2	0	2.23627	0.71	0.377	0	0_Ur Intermediate	Lars2
Trim2	0	1.55277	0.715	0.387	0	0_Ur Intermediate	Trim2
Gm52981	0	1.81436	0.631	0.305	0	0_Ur Intermediate	Gm52981
Fut9	0	1.95033	0.636	0.315	0	0_Ur Intermediate	Fut9
Meis2	0	1.42607	0.866	0.548	0	0_Ur Intermediate	Meis2
Cmss1	0	2.11083	0.799	0.485	0	0_Ur Intermediate	Cmss1
Fam3d	0	1.44551	0.589	0.281	0	0_Ur Intermediate	Fam3d
Trps1	0	1.3318	0.74	0.448	0	0_Ur Intermediate	Trps1
Eya2	0	1.77775	0.648	0.358	0	0_Ur Intermediate	Eya2
Lncppara	0	2.07163	0.494	0.206	0	0_Ur Intermediate	Lncppara
Tanc2	0	1.37591	0.766	0.488	0	0_Ur Intermediate	Tanc2
Dnah11	0	2.84551	0.361	0.089	0	0_Ur Intermediate	Dnah11
Naaladl2	0	1.1657	0.744	0.474	0	0_Ur Intermediate	Naaladl2
Cyp2f2	0	1.49088	0.779	0.511	0	0_Ur Intermediate	Cyp2f2
5430427M07Rik	0	2.9176	0.366	0.1	0	0_Ur Intermediate	5430427M07Rik
Cdk8	0	2.18565	0.719	0.456	0	0_Ur Intermediate	Cdk8
Samd12	0	1.4034	0.719	0.464	0	0_Ur Intermediate	Samd12
Fads2b	0	3.05057	0.297	0.063	0	0_Ur Intermediate	Fads2b
Meis1	0	1.46985	0.787	0.562	0	0_Ur Intermediate	Meis1
Abcc4	0	2.04425	0.758	0.551	0	0_Ur Intermediate	Abcc4
Xist	0	0.924528	0.889	0.692	0	0_Ur Intermediate	Xist
Nxn	0	1.30824	0.773	0.604	0	0_Ur Intermediate	Nxn
Ank3	0	1.13235	0.799	0.64	0	0_Ur Intermediate	Ank3
mt-Nd4l	0	1.36394	0.879	0.74	0	0_Ur Intermediate	mt-Nd4l
mt-Nd5	0	1.42545	0.934	0.863	0	0_Ur Intermediate	mt-Nd5
Pard3	0	1.21209	0.834	0.764	0	0_Ur Intermediate	Pard3
mt-Nd3	0	1.39558	0.964	0.898	0	0_Ur Intermediate	mt-Nd3
Atrn	0	1.43076	0.85	0.814	0	0_Ur Intermediate	Atrn
Pbx1	0	1.02261	0.915	0.884	0	0_Ur Intermediate	Pbx1
Mecom	0	1.07018	0.897	0.869	0	0_Ur Intermediate	Mecom
mt-Co3	0	1.2268	0.996	1	0	0_Ur Intermediate	mt-Co3
mt-Nd4	0	1.20637	0.992	0.995	0	0_Ur Intermediate	mt-Nd4
mt-Nd2	0	1.28478	0.986	0.984	0	0_Ur Intermediate	mt-Nd2
mt-Cytb	0	1.21104	0.996	0.998	0	0_Ur Intermediate	mt-Cytb
mt-Co2	0	1.30492	0.993	0.994	0	0_Ur Intermediate	mt-Co2
mt-Atp6	0	1.30729	0.998	0.999	0	0_Ur Intermediate	mt-Atp6
Mir99ahg	3.56e-306	1.34358	0.628	0.33	1.32e-301	0_Ur Intermediate	Mir99ahg
Rev3l	3.9e-300	1.33056	0.675	0.4	1.44e-295	0_Ur Intermediate	Rev3l
Hexb	8.55e-299	1.6626	0.708	0.529	3.16e-294	0_Ur Intermediate	Hexb
Setbp1	3.44e-289	1.11318	0.7	0.437	1.27e-284	0_Ur Intermediate	Setbp1
Gm47283	4.14e-288	0.84264	0.845	0.684	1.53e-283	0_Ur Intermediate	Gm47283
Prkn	4.86e-285	1.46403	0.574	0.294	1.8e-280	0_Ur Intermediate	Prkn
Barx2	2.7e-282	1.35724	0.627	0.358	1e-277	0_Ur Intermediate	Barx2
Foxp1	7.03e-279	0.927446	0.834	0.73	2.6e-274	0_Ur Intermediate	Foxp1
Krt4	4.11e-278	1.0227	0.786	0.652	1.52e-273	0_Ur Intermediate	Krt4
Maml2	9.43e-278	1.23359	0.752	0.555	3.49e-273	0_Ur Intermediate	Maml2
Gphn	3.43e-276	0.893117	0.762	0.503	1.27e-271	0_Ur Intermediate	Gphn
Galnt2	4.14e-275	1.68623	0.54	0.284	1.53e-270	0_Ur Intermediate	Galnt2
Zdhhc14	3.83e-272	1.27617	0.614	0.356	1.42e-267	0_Ur Intermediate	Zdhhc14
Cxcl15	2.17e-271	1.13522	0.637	0.362	8.03e-267	0_Ur Intermediate	Cxcl15
Clip4	2.17e-270	1.6126	0.523	0.263	8.02e-266	0_Ur Intermediate	Clip4
mt-Nd1	1.04e-267	1.12397	0.994	0.997	3.85e-263	0_Ur Intermediate	mt-Nd1
Dach2	1.72e-266	1.13466	0.647	0.364	6.37e-262	0_Ur Intermediate	Dach2
Itprid1	2.04e-261	2.30166	0.323	0.1	7.56e-257	0_Ur Intermediate	Itprid1
Dach1	8.47e-261	1.10727	0.699	0.463	3.13e-256	0_Ur Intermediate	Dach1
Ranbp17	1.87e-260	2.14228	0.35	0.12	6.93e-256	0_Ur Intermediate	Ranbp17
Crybg1	5.22e-257	1.26974	0.709	0.545	1.93e-252	0_Ur Intermediate	Crybg1
Cox16	3.13e-250	1.2116	0.695	0.479	1.16e-245	0_Ur Intermediate	Cox16
Fstl4	7.93e-250	1.51312	0.501	0.242	2.93e-245	0_Ur Intermediate	Fstl4
Ikzf2	6.65e-249	0.990244	0.793	0.753	2.46e-244	0_Ur Intermediate	Ikzf2
Airn	3.11e-246	1.17712	0.667	0.422	1.15e-241	0_Ur Intermediate	Airn
Akap13	7.17e-242	1.0168	0.776	0.649	2.65e-237	0_Ur Intermediate	Akap13
Niban2	1.9e-241	1.50719	0.543	0.296	7.04e-237	0_Ur Intermediate	Niban2
Ptpn13	4.14e-239	1.08328	0.742	0.633	1.53e-234	0_Ur Intermediate	Ptpn13
Phactr2	1.51e-234	1.24549	0.68	0.5	5.59e-230	0_Ur Intermediate	Phactr2
Cadps2	9.82e-231	1.40618	0.552	0.323	3.63e-226	0_Ur Intermediate	Cadps2
Hivep3	1.87e-230	1.73352	0.558	0.36	6.93e-226	0_Ur Intermediate	Hivep3
Maml3	4.24e-228	1.08739	0.696	0.496	1.57e-223	0_Ur Intermediate	Maml3
Arhgap42	6.18e-228	1.25645	0.655	0.451	2.29e-223	0_Ur Intermediate	Arhgap42
Nfia	9.42e-227	1.1293	0.694	0.507	3.48e-222	0_Ur Intermediate	Nfia
Mprip	9.88e-226	1.19005	0.738	0.661	3.66e-221	0_Ur Intermediate	Mprip
Ccser1	7.96e-225	0.970243	0.664	0.415	2.94e-220	0_Ur Intermediate	Ccser1
Zbtb20	1.18e-224	0.815762	0.823	0.742	4.37e-220	0_Ur Intermediate	Zbtb20
Dapl1	1.38e-224	1.26461	0.601	0.374	5.1e-220	0_Ur Intermediate	Dapl1
Nbea	1.38e-222	1.04216	0.599	0.341	5.1e-218	0_Ur Intermediate	Nbea
Magi1	3.09e-222	0.801046	0.718	0.476	1.14e-217	0_Ur Intermediate	Magi1
Zcchc7	9.74e-221	1.09373	0.708	0.566	3.6e-216	0_Ur Intermediate	Zcchc7
Tenm4	4.46e-220	1.16954	0.534	0.27	1.65e-215	0_Ur Intermediate	Tenm4
Qsox1	6.49e-219	1.31508	0.633	0.459	2.4e-214	0_Ur Intermediate	Qsox1
Abhd2	1.32e-216	1.21364	0.696	0.566	4.9e-212	0_Ur Intermediate	Abhd2
Cobl	1.45e-214	1.19873	0.591	0.351	5.36e-210	0_Ur Intermediate	Cobl
Lpp	7.86e-211	0.663739	0.839	0.838	2.91e-206	0_Ur Intermediate	Lpp
Ar	1.86e-209	1.02286	0.694	0.515	6.89e-205	0_Ur Intermediate	Ar
Grhl2	9.8e-205	1.43117	0.607	0.434	3.62e-200	0_Ur Intermediate	Grhl2
Bbox1	1.42e-204	2.31515	0.335	0.137	5.23e-200	0_Ur Intermediate	Bbox1
Esrrg	6.06e-202	2.13642	0.305	0.109	2.24e-197	0_Ur Intermediate	Esrrg
Ctnnd2	1.26e-201	1.37419	0.594	0.414	4.65e-197	0_Ur Intermediate	Ctnnd2
Ppp2r3a	1.52e-199	1.3601	0.605	0.433	5.64e-195	0_Ur Intermediate	Ppp2r3a
Exoc6b	8.64e-199	1.00656	0.668	0.464	3.19e-194	0_Ur Intermediate	Exoc6b
Dpyd	1.01e-198	1.18554	0.523	0.289	3.73e-194	0_Ur Intermediate	Dpyd
Gng12	1.54e-198	1.27044	0.725	0.662	5.71e-194	0_Ur Intermediate	Gng12
Lncpint	3.49e-198	1.0759	0.644	0.446	1.29e-193	0_Ur Intermediate	Lncpint
Jarid2	1.38e-194	1.38793	0.567	0.377	5.09e-190	0_Ur Intermediate	Jarid2
Nsd1	1.54e-193	1.26626	0.637	0.496	5.68e-189	0_Ur Intermediate	Nsd1
Ppp1r9a	8.59e-193	1.40657	0.622	0.475	3.18e-188	0_Ur Intermediate	Ppp1r9a
Kansl1	1.88e-192	1.13748	0.648	0.469	6.97e-188	0_Ur Intermediate	Kansl1
Gm26512	2.31e-192	1.93602	0.321	0.124	8.55e-188	0_Ur Intermediate	Gm26512
Arl15	8.73e-192	1.2608	0.526	0.302	3.23e-187	0_Ur Intermediate	Arl15
Atxn1	7.26e-190	0.810565	0.742	0.566	2.69e-185	0_Ur Intermediate	Atxn1
Nr3c2	2.17e-189	1.31118	0.496	0.273	8.03e-185	0_Ur Intermediate	Nr3c2
Thrb	6.26e-189	1.55834	0.48	0.275	2.31e-184	0_Ur Intermediate	Thrb
Stox2	7.22e-189	1.19847	0.648	0.493	2.67e-184	0_Ur Intermediate	Stox2
Mob3b	1.39e-188	1.16286	0.567	0.346	5.13e-184	0_Ur Intermediate	Mob3b
Rttn	5.55e-188	2.45567	0.262	0.088	2.05e-183	0_Ur Intermediate	Rttn
Resf1	6.18e-188	1.35865	0.505	0.287	2.29e-183	0_Ur Intermediate	Resf1
Rora	9.22e-186	1.36315	0.577	0.384	3.41e-181	0_Ur Intermediate	Rora
mt-Atp8	2.01e-185	1.51373	0.607	0.437	7.42e-181	0_Ur Intermediate	mt-Atp8
Erbb4	2.46e-185	2.02834	0.266	0.089	9.1e-181	0_Ur Intermediate	Erbb4
2210408F21Rik	7.29e-183	1.50778	0.451	0.239	2.7e-178	0_Ur Intermediate	2210408F21Rik
Mpp7	3.33e-182	0.356881	0.728	0.531	1.23e-177	0_Ur Intermediate	Mpp7
Slc12a2	8.87e-182	0.843256	0.647	0.414	3.28e-177	0_Ur Intermediate	Slc12a2
Mcc	1.17e-181	0.94379	0.585	0.356	4.32e-177	0_Ur Intermediate	Mcc
Fam83b	3.5e-181	1.56337	0.402	0.197	1.3e-176	0_Ur Intermediate	Fam83b
Reps2	4.67e-181	1.33726	0.599	0.453	1.73e-176	0_Ur Intermediate	Reps2
Zfp609	1.4e-174	1.20607	0.577	0.381	5.17e-170	0_Ur Intermediate	Zfp609
Dock9	4.46e-174	1.19201	0.645	0.508	1.65e-169	0_Ur Intermediate	Dock9
Tbc1d5	1.11e-173	1.04577	0.61	0.424	4.12e-169	0_Ur Intermediate	Tbc1d5
Arid1b	1.41e-173	0.978486	0.673	0.508	5.2e-169	0_Ur Intermediate	Arid1b
Fbxl17	1.53e-173	0.992578	0.627	0.433	5.67e-169	0_Ur Intermediate	Fbxl17
Unc13b	1.54e-172	1.12395	0.491	0.274	5.68e-168	0_Ur Intermediate	Unc13b
Vav2	5.51e-172	1.69146	0.474	0.297	2.04e-167	0_Ur Intermediate	Vav2
Cdc14a	6.75e-172	1.3656	0.511	0.311	2.5e-167	0_Ur Intermediate	Cdc14a
Gmds	3.41e-171	0.328118	0.683	0.48	1.26e-166	0_Ur Intermediate	Gmds
Gabrp	1.44e-169	1.78776	0.272	0.097	5.33e-165	0_Ur Intermediate	Gabrp
Etv6	3.35e-169	1.04691	0.629	0.454	1.24e-164	0_Ur Intermediate	Etv6
Nr6a1	7.34e-168	0.965215	0.599	0.401	2.71e-163	0_Ur Intermediate	Nr6a1
Arfgef1	2.52e-167	0.943398	0.738	0.704	9.32e-163	0_Ur Intermediate	Arfgef1
Srgap2	8.02e-167	1.10908	0.577	0.392	2.97e-162	0_Ur Intermediate	Srgap2
Mrtfb	1.61e-166	1.18107	0.502	0.291	5.95e-162	0_Ur Intermediate	Mrtfb
Wwox	3.1e-166	1.3322	0.53	0.335	1.15e-161	0_Ur Intermediate	Wwox
Relch	4.77e-166	1.4157	0.465	0.267	1.77e-161	0_Ur Intermediate	Relch
Ehf	1.31e-165	0.897985	0.748	0.717	4.83e-161	0_Ur Intermediate	Ehf
Mgat4a	7.19e-165	1.11145	0.637	0.506	2.66e-160	0_Ur Intermediate	Mgat4a
Tspan1	8.87e-164	1.50123	0.312	0.13	3.28e-159	0_Ur Intermediate	Tspan1
Memo1	1.01e-163	1.15748	0.578	0.403	3.73e-159	0_Ur Intermediate	Memo1
Itpr2	3.61e-163	1.15149	0.568	0.375	1.33e-158	0_Ur Intermediate	Itpr2
Vtcn1	4.36e-163	1.83609	0.327	0.145	1.61e-158	0_Ur Intermediate	Vtcn1
Phkb	1.02e-162	1.16169	0.622	0.487	3.76e-158	0_Ur Intermediate	Phkb
Srgap1	1.79e-162	1.00423	0.589	0.405	6.63e-158	0_Ur Intermediate	Srgap1
Pde4d	2.84e-162	1.1531	0.535	0.349	1.05e-157	0_Ur Intermediate	Pde4d
Cmip	1.91e-161	1.18656	0.641	0.514	7.05e-157	0_Ur Intermediate	Cmip
A830008E24Rik	1.84e-160	1.89846	0.383	0.203	6.79e-156	0_Ur Intermediate	A830008E24Rik
ENSMUSG00000095041	1.32e-159	1.84749	0.354	0.171	4.88e-155	0_Ur Intermediate	ENSMUSG00000095041
ENSMUSG00000121513	3.51e-159	1.03299	0.517	0.299	1.3e-154	0_Ur Intermediate	ENSMUSG00000121513
Atrnl1	6.23e-158	0.757784	0.623	0.409	2.3e-153	0_Ur Intermediate	Atrnl1
Mir205hg	1.43e-157	1.01576	0.464	0.247	5.28e-153	0_Ur Intermediate	Mir205hg
9530026P05Rik	2.27e-157	1.03056	0.51	0.299	8.4e-153	0_Ur Intermediate	9530026P05Rik
Sh3d19	8.69e-156	0.957773	0.637	0.476	3.21e-151	0_Ur Intermediate	Sh3d19
2610035D17Rik	2.07e-155	0.727045	0.655	0.478	7.66e-151	0_Ur Intermediate	2610035D17Rik
Smyd3	1.78e-154	1.05208	0.567	0.378	6.6e-150	0_Ur Intermediate	Smyd3
Jmjd1c	5.35e-154	1.01938	0.675	0.578	1.98e-149	0_Ur Intermediate	Jmjd1c
Gda	1.38e-153	1.20925	0.474	0.275	5.11e-149	0_Ur Intermediate	Gda
Maco1	1.93e-152	1.4349	0.415	0.227	7.14e-148	0_Ur Intermediate	Maco1
Bcas3	2.77e-152	0.99365	0.63	0.482	1.02e-147	0_Ur Intermediate	Bcas3
Agap1	7.26e-152	1.15466	0.592	0.433	2.69e-147	0_Ur Intermediate	Agap1
Exoc4	2.03e-151	0.852624	0.651	0.497	7.49e-147	0_Ur Intermediate	Exoc4
Tiam1	2.54e-151	1.32246	0.585	0.468	9.41e-147	0_Ur Intermediate	Tiam1
Me2	4.44e-151	1.88217	0.323	0.153	1.64e-146	0_Ur Intermediate	Me2
Etl4	4.55e-151	0.994125	0.685	0.581	1.68e-146	0_Ur Intermediate	Etl4
Ptpru	1.05e-150	1.40698	0.56	0.422	3.87e-146	0_Ur Intermediate	Ptpru
Cpa6	3.92e-150	0.681947	0.518	0.279	1.45e-145	0_Ur Intermediate	Cpa6
Gab1	1.29e-149	1.38577	0.51	0.341	4.75e-145	0_Ur Intermediate	Gab1
Clec2d	2.28e-148	1.42748	0.416	0.228	8.43e-144	0_Ur Intermediate	Clec2d
Exoc6	7.95e-148	1.56041	0.401	0.221	2.94e-143	0_Ur Intermediate	Exoc6
Naip5	2.14e-147	1.00173	0.4	0.199	7.92e-143	0_Ur Intermediate	Naip5
Klhdc10	3.85e-147	1.5031	0.455	0.282	1.43e-142	0_Ur Intermediate	Klhdc10
Esr1	7.9e-147	0.744555	0.592	0.369	2.92e-142	0_Ur Intermediate	Esr1
Ralgapa1	2.26e-146	1.26271	0.519	0.349	8.35e-142	0_Ur Intermediate	Ralgapa1
Cert1	1.09e-144	0.953796	0.538	0.341	4.02e-140	0_Ur Intermediate	Cert1
Ecpas	4.24e-144	1.08546	0.494	0.296	1.57e-139	0_Ur Intermediate	Ecpas
Gpatch8	8.81e-144	1.18067	0.583	0.445	3.26e-139	0_Ur Intermediate	Gpatch8
Dlg1	1.39e-143	1.12087	0.612	0.485	5.13e-139	0_Ur Intermediate	Dlg1
Tet2	3.09e-143	1.31936	0.569	0.434	1.14e-138	0_Ur Intermediate	Tet2
Agps	7.09e-143	1.29281	0.494	0.32	2.62e-138	0_Ur Intermediate	Agps
Elmo1	1.03e-142	1.43465	0.38	0.2	3.81e-138	0_Ur Intermediate	Elmo1
Alcam	1.28e-142	0.443017	0.767	0.71	4.75e-138	0_Ur Intermediate	Alcam
Celf2	1.54e-142	0.749687	0.731	0.674	5.71e-138	0_Ur Intermediate	Celf2
Afdn	4.91e-142	1.19362	0.569	0.424	1.82e-137	0_Ur Intermediate	Afdn
Firre	9.18e-141	1.4667	0.38	0.2	3.39e-136	0_Ur Intermediate	Firre
Aff1	1.46e-140	0.765096	0.644	0.495	5.39e-136	0_Ur Intermediate	Aff1
Nrip1	2.24e-140	0.743232	0.737	0.664	8.27e-136	0_Ur Intermediate	Nrip1
Pde7a	7.58e-140	0.954983	0.569	0.39	2.8e-135	0_Ur Intermediate	Pde7a
Acss1	1.42e-139	1.66088	0.351	0.181	5.27e-135	0_Ur Intermediate	Acss1
Ptprk	5.51e-138	0.866536	0.628	0.472	2.04e-133	0_Ur Intermediate	Ptprk
Clca2	7.99e-138	1.62268	0.369	0.2	2.95e-133	0_Ur Intermediate	Clca2
Pacs1	8.5e-138	1.41035	0.464	0.295	3.14e-133	0_Ur Intermediate	Pacs1
Ano1	8.71e-138	1.17334	0.657	0.626	3.22e-133	0_Ur Intermediate	Ano1
Mrtfa	1.75e-136	1.27735	0.423	0.236	6.48e-132	0_Ur Intermediate	Mrtfa
Spacdr	5.99e-136	1.05347	0.501	0.316	2.22e-131	0_Ur Intermediate	Spacdr
Map3k5	3.7e-135	1.00935	0.629	0.496	1.37e-130	0_Ur Intermediate	Map3k5
Dstyk	9.13e-135	1.46644	0.506	0.365	3.38e-130	0_Ur Intermediate	Dstyk
Dip2b	6.35e-134	1.00119	0.624	0.494	2.35e-129	0_Ur Intermediate	Dip2b
Runx1	7.29e-134	0.889159	0.712	0.658	2.69e-129	0_Ur Intermediate	Runx1
Sema3a	7.72e-134	1.0105	0.412	0.221	2.85e-129	0_Ur Intermediate	Sema3a
Tcf12	9.23e-134	0.891526	0.702	0.656	3.42e-129	0_Ur Intermediate	Tcf12
Aopep	9.77e-134	0.849444	0.558	0.357	3.61e-129	0_Ur Intermediate	Aopep
Sbf2	4.12e-133	1.09856	0.577	0.44	1.52e-128	0_Ur Intermediate	Sbf2
Nipal2	6.25e-133	1.32638	0.526	0.384	2.31e-128	0_Ur Intermediate	Nipal2
Acaca	1.34e-132	1.51959	0.428	0.266	4.97e-128	0_Ur Intermediate	Acaca
Dop1a	1.44e-132	1.72063	0.326	0.163	5.34e-128	0_Ur Intermediate	Dop1a
Acer3	3.58e-132	0.623629	0.627	0.469	1.32e-127	0_Ur Intermediate	Acer3
Gm32647	4e-132	0.91021	0.343	0.161	1.48e-127	0_Ur Intermediate	Gm32647
Rbms1	9.72e-132	0.766766	0.76	0.741	3.59e-127	0_Ur Intermediate	Rbms1
Itpr1	2.24e-131	0.99448	0.717	0.709	8.28e-127	0_Ur Intermediate	Itpr1
Limk2	4.01e-130	1.22429	0.573	0.464	1.48e-125	0_Ur Intermediate	Limk2
Pan3	9.07e-129	0.873326	0.684	0.591	3.35e-124	0_Ur Intermediate	Pan3
Marchf6	1.64e-128	1.39625	0.413	0.241	6.08e-124	0_Ur Intermediate	Marchf6
Ankhd1	3.22e-128	0.963384	0.624	0.507	1.19e-123	0_Ur Intermediate	Ankhd1
Lgr4	4.44e-128	1.0482	0.582	0.433	1.64e-123	0_Ur Intermediate	Lgr4
Plekhg1	4.72e-128	1.54819	0.404	0.243	1.75e-123	0_Ur Intermediate	Plekhg1
Tnrc6b	8.47e-128	0.931158	0.655	0.557	3.13e-123	0_Ur Intermediate	Tnrc6b
6820431F20Rik	8.82e-128	1.19516	0.449	0.272	3.26e-123	0_Ur Intermediate	6820431F20Rik
Lrba	1.38e-127	0.819238	0.629	0.489	5.11e-123	0_Ur Intermediate	Lrba
Notch3	7.37e-127	1.64878	0.372	0.216	2.73e-122	0_Ur Intermediate	Notch3
Prr16	4.25e-126	1.0479	0.471	0.289	1.57e-121	0_Ur Intermediate	Prr16
Phf21a	1.93e-125	1.11772	0.579	0.448	7.12e-121	0_Ur Intermediate	Phf21a
Rere	1.34e-124	0.784822	0.68	0.559	4.97e-120	0_Ur Intermediate	Rere
Atxn7l1	3.36e-124	1.426	0.412	0.248	1.24e-119	0_Ur Intermediate	Atxn7l1
Lcor	5e-124	0.988151	0.554	0.397	1.85e-119	0_Ur Intermediate	Lcor
Phlpp1	2.24e-123	1.01181	0.579	0.441	8.3e-119	0_Ur Intermediate	Phlpp1
Plekha5	2.29e-123	1.16303	0.586	0.476	8.48e-119	0_Ur Intermediate	Plekha5
Tec	3.84e-123	0.895152	0.492	0.305	1.42e-118	0_Ur Intermediate	Tec
Ilrun	8.53e-123	1.1358	0.472	0.3	3.16e-118	0_Ur Intermediate	Ilrun
Pgr	8.94e-123	1.44104	0.319	0.157	3.31e-118	0_Ur Intermediate	Pgr
Kctd1	1.34e-122	1.10622	0.583	0.467	4.96e-118	0_Ur Intermediate	Kctd1
Egfr	1.39e-122	0.623184	0.549	0.378	5.16e-118	0_Ur Intermediate	Egfr
Mbnl2	1.78e-122	0.700589	0.772	0.788	6.57e-118	0_Ur Intermediate	Mbnl2
Armh3	2.58e-122	1.41744	0.346	0.181	9.54e-118	0_Ur Intermediate	Armh3
Nebl	9.79e-122	0.996667	0.382	0.205	3.62e-117	0_Ur Intermediate	Nebl
Fam172a	9.92e-122	0.908184	0.595	0.445	3.67e-117	0_Ur Intermediate	Fam172a
Gm36220	3.9e-121	1.2966	0.416	0.249	1.44e-116	0_Ur Intermediate	Gm36220
Arhgef28	6.31e-121	1.15761	0.523	0.378	2.33e-116	0_Ur Intermediate	Arhgef28
Vti1a	1.7e-120	1.04127	0.601	0.491	6.27e-116	0_Ur Intermediate	Vti1a
Ambra1	5.69e-120	1.03259	0.519	0.358	2.1e-115	0_Ur Intermediate	Ambra1
Sptlc3	1.06e-119	1.18616	0.518	0.381	3.91e-115	0_Ur Intermediate	Sptlc3
Krt13	1.8e-119	1.98547	0.331	0.178	6.66e-115	0_Ur Intermediate	Krt13
Gm4258	3.17e-119	1.47755	0.28	0.128	1.17e-114	0_Ur Intermediate	Gm4258
Map3k1	1.76e-118	1.10455	0.591	0.495	6.5e-114	0_Ur Intermediate	Map3k1
Abcc5	1.83e-118	0.997088	0.593	0.452	6.78e-114	0_Ur Intermediate	Abcc5
Fam120c	2.58e-118	1.65035	0.281	0.132	9.55e-114	0_Ur Intermediate	Fam120c
Mid1	4.51e-118	0.780632	0.557	0.377	1.67e-113	0_Ur Intermediate	Mid1
Arhgef10l	1.17e-117	1.60668	0.421	0.276	4.33e-113	0_Ur Intermediate	Arhgef10l
Tlcd3a	1.23e-117	1.68237	0.28	0.133	4.57e-113	0_Ur Intermediate	Tlcd3a
Smg6	2.36e-117	0.998558	0.556	0.415	8.73e-113	0_Ur Intermediate	Smg6
Casz1	3.28e-117	1.10635	0.609	0.508	1.21e-112	0_Ur Intermediate	Casz1
Cdk19	3.77e-117	0.689065	0.658	0.511	1.4e-112	0_Ur Intermediate	Cdk19
Hmgcll1	3.83e-117	1.73064	0.25	0.109	1.42e-112	0_Ur Intermediate	Hmgcll1
Epb41l4a	8.36e-117	1.27727	0.435	0.271	3.09e-112	0_Ur Intermediate	Epb41l4a
Ppp2r2b	1.07e-115	1.59445	0.402	0.246	3.98e-111	0_Ur Intermediate	Ppp2r2b
Mllt3	1.66e-115	1.11233	0.53	0.386	6.14e-111	0_Ur Intermediate	Mllt3
Ccnd3	1.91e-115	1.19952	0.542	0.413	7.07e-111	0_Ur Intermediate	Ccnd3
Zfp532	4.37e-115	1.59289	0.349	0.194	1.62e-110	0_Ur Intermediate	Zfp532
Arhgef3	2.1e-114	0.939246	0.528	0.363	7.75e-110	0_Ur Intermediate	Arhgef3
Gsk3b	1.43e-112	0.759203	0.719	0.715	5.28e-108	0_Ur Intermediate	Gsk3b
Col4a6	4.18e-112	1.17262	0.487	0.336	1.55e-107	0_Ur Intermediate	Col4a6
Rbm6	1.16e-111	0.961077	0.618	0.523	4.31e-107	0_Ur Intermediate	Rbm6
Vps13b	1.48e-111	0.903776	0.569	0.43	5.46e-107	0_Ur Intermediate	Vps13b
Ptprd	9.22e-111	0.8503	0.544	0.371	3.41e-106	0_Ur Intermediate	Ptprd
Usp34	1.93e-110	0.753895	0.69	0.631	7.15e-106	0_Ur Intermediate	Usp34
Pik3cb	2.86e-110	1.67799	0.277	0.136	1.06e-105	0_Ur Intermediate	Pik3cb
Ctdspl	3.53e-110	1.03378	0.589	0.469	1.31e-105	0_Ur Intermediate	Ctdspl
Wdfy3	2.04e-109	1.15995	0.517	0.384	7.55e-105	0_Ur Intermediate	Wdfy3
Naip6	5.53e-109	1.69813	0.259	0.12	2.04e-104	0_Ur Intermediate	Naip6
Traf3ip2	6.53e-108	1.36858	0.415	0.265	2.41e-103	0_Ur Intermediate	Traf3ip2
Ncoa2	6.66e-108	1.18568	0.487	0.343	2.46e-103	0_Ur Intermediate	Ncoa2
Vav3	6.92e-108	0.967545	0.46	0.293	2.56e-103	0_Ur Intermediate	Vav3
Sh3rf1	1.01e-107	0.847005	0.593	0.449	3.75e-103	0_Ur Intermediate	Sh3rf1
Tmcc1	1.37e-107	1.00325	0.569	0.453	5.06e-103	0_Ur Intermediate	Tmcc1
Mast4	1.46e-107	0.571535	0.788	0.827	5.4e-103	0_Ur Intermediate	Mast4
Tshz2	1.73e-107	0.960052	0.715	0.715	6.39e-103	0_Ur Intermediate	Tshz2
Ube2e2	2.9e-107	1.12705	0.542	0.423	1.07e-102	0_Ur Intermediate	Ube2e2
Oga	9.68e-106	1.0065	0.469	0.304	3.58e-101	0_Ur Intermediate	Oga
Pard3b	9.87e-106	0.997492	0.421	0.26	3.65e-101	0_Ur Intermediate	Pard3b
Dock1	7e-104	0.891302	0.567	0.429	2.59e-99	0_Ur Intermediate	Dock1
Cbr2	7.14e-104	0.442191	0.733	0.764	2.64e-99	0_Ur Intermediate	Cbr2
Npas2	9.18e-104	1.19664	0.399	0.242	3.39e-99	0_Ur Intermediate	Npas2
Mbd5	2.48e-103	0.921466	0.497	0.336	9.18e-99	0_Ur Intermediate	Mbd5
Fhit	3.54e-103	1.00773	0.457	0.298	1.31e-98	0_Ur Intermediate	Fhit
Pkp1	4.36e-103	1.21278	0.403	0.252	1.61e-98	0_Ur Intermediate	Pkp1
Braf	5.09e-103	1.0597	0.608	0.539	1.88e-98	0_Ur Intermediate	Braf
Rbms3	1.92e-102	0.582224	0.722	0.611	7.1e-98	0_Ur Intermediate	Rbms3
Rreb1	4.44e-102	1.25134	0.49	0.364	1.64e-97	0_Ur Intermediate	Rreb1
8430419K02Rik	8.92e-102	1.41811	0.264	0.126	3.3e-97	0_Ur Intermediate	8430419K02Rik
Kif26b	1.02e-101	1.58434	0.254	0.12	3.79e-97	0_Ur Intermediate	Kif26b
Mtus1	2.19e-101	0.838463	0.608	0.521	8.11e-97	0_Ur Intermediate	Mtus1
Ralgps2	5.03e-101	1.2766	0.42	0.28	1.86e-96	0_Ur Intermediate	Ralgps2
Dusp16	1.01e-100	1.02578	0.561	0.449	3.74e-96	0_Ur Intermediate	Dusp16
Kdm3b	1.08e-99	1.1687	0.462	0.324	3.99e-95	0_Ur Intermediate	Kdm3b
Msi2	1.61e-99	0.694827	0.764	0.797	5.97e-95	0_Ur Intermediate	Msi2
Pik3r1	1.82e-99	0.8925	0.646	0.606	6.74e-95	0_Ur Intermediate	Pik3r1
Scaper	5.04e-99	0.9821	0.514	0.379	1.87e-94	0_Ur Intermediate	Scaper
Scel	9.79e-99	0.361304	0.354	0.194	3.62e-94	0_Ur Intermediate	Scel
Pkp4	1.39e-98	0.783332	0.667	0.592	5.14e-94	0_Ur Intermediate	Pkp4
Tet3	3.46e-98	1.17633	0.55	0.462	1.28e-93	0_Ur Intermediate	Tet3
H2aj	1.22e-97	0.575538	0.577	0.378	4.51e-93	0_Ur Intermediate	H2aj
Tmprss11g	1.26e-97	1.09953	0.383	0.233	4.65e-93	0_Ur Intermediate	Tmprss11g
Neo1	1.76e-97	1.13273	0.449	0.303	6.51e-93	0_Ur Intermediate	Neo1
Chaserr	7.01e-97	1.12912	0.425	0.27	2.59e-92	0_Ur Intermediate	Chaserr
Supt3	1.11e-96	1.10705	0.449	0.309	4.11e-92	0_Ur Intermediate	Supt3
Nipbl	5.09e-96	0.791918	0.651	0.576	1.88e-91	0_Ur Intermediate	Nipbl
Kmt2c	7.03e-96	0.892781	0.633	0.565	2.6e-91	0_Ur Intermediate	Kmt2c
Slc9a9	1.41e-95	1.34351	0.29	0.151	5.23e-91	0_Ur Intermediate	Slc9a9
Ext1	1.45e-95	0.605121	0.606	0.462	5.38e-91	0_Ur Intermediate	Ext1
Arntl	7.11e-95	1.27488	0.366	0.222	2.63e-90	0_Ur Intermediate	Arntl
Slc22a15	7.71e-93	1.45092	0.38	0.246	2.85e-88	0_Ur Intermediate	Slc22a15
Qki	9.95e-93	0.700843	0.516	0.355	3.68e-88	0_Ur Intermediate	Qki
Tasor	1.11e-92	0.939972	0.438	0.286	4.11e-88	0_Ur Intermediate	Tasor
Mgat5	1.98e-92	1.31789	0.567	0.503	7.33e-88	0_Ur Intermediate	Mgat5
Stag1	2.23e-92	0.717152	0.597	0.46	8.24e-88	0_Ur Intermediate	Stag1
Nav2	2.61e-92	1.3727	0.266	0.134	9.64e-88	0_Ur Intermediate	Nav2
Dleu2	5.9e-92	0.835413	0.376	0.222	2.18e-87	0_Ur Intermediate	Dleu2
Faf1	1e-91	0.804222	0.55	0.428	3.7e-87	0_Ur Intermediate	Faf1
Dock8	1.11e-91	1.30805	0.488	0.38	4.12e-87	0_Ur Intermediate	Dock8
Cbfa2t2	2.05e-91	1.33393	0.36	0.222	7.6e-87	0_Ur Intermediate	Cbfa2t2
Cyrib	2.2e-91	0.92076	0.45	0.298	8.12e-87	0_Ur Intermediate	Cyrib
Cdkal1	5.99e-91	1.02937	0.463	0.323	2.21e-86	0_Ur Intermediate	Cdkal1
Nt5c2	2.43e-90	1.02637	0.547	0.45	9.01e-86	0_Ur Intermediate	Nt5c2
Mllt10	2.62e-90	0.981357	0.583	0.506	9.68e-86	0_Ur Intermediate	Mllt10
Septin9	8.95e-90	1.02461	0.435	0.285	3.31e-85	0_Ur Intermediate	Septin9
Thada	1.47e-89	1.2786	0.349	0.209	5.45e-85	0_Ur Intermediate	Thada
Arhgef11	2.2e-89	1.15979	0.401	0.263	8.15e-85	0_Ur Intermediate	Arhgef11
Tmem45a	1.72e-88	1.01548	0.426	0.276	6.36e-84	0_Ur Intermediate	Tmem45a
Efnb2	3.51e-88	0.707772	0.664	0.591	1.3e-83	0_Ur Intermediate	Efnb2
Tgfbr3	1.53e-87	0.894651	0.476	0.328	5.66e-83	0_Ur Intermediate	Tgfbr3
Septin10	3.06e-87	1.27395	0.321	0.186	1.13e-82	0_Ur Intermediate	Septin10
Scfd2	7.21e-87	1.33457	0.301	0.169	2.67e-82	0_Ur Intermediate	Scfd2
Zfp280d	8.94e-87	1.10262	0.471	0.352	3.31e-82	0_Ur Intermediate	Zfp280d
Add3	1.97e-86	0.889325	0.653	0.638	7.3e-82	0_Ur Intermediate	Add3
Vps54	2.04e-86	1.15462	0.437	0.31	7.55e-82	0_Ur Intermediate	Vps54
Utrn	2.09e-86	0.676298	0.622	0.507	7.75e-82	0_Ur Intermediate	Utrn
Oip5os1	2.1e-86	0.981788	0.424	0.28	7.77e-82	0_Ur Intermediate	Oip5os1
Filip1l	3.66e-86	0.902182	0.482	0.344	1.35e-81	0_Ur Intermediate	Filip1l
Phf20l1	3.92e-86	0.81278	0.653	0.606	1.45e-81	0_Ur Intermediate	Phf20l1
Mbp	4.58e-86	1.02517	0.553	0.453	1.69e-81	0_Ur Intermediate	Mbp
Macf1	5.4e-86	0.71665	0.607	0.506	2e-81	0_Ur Intermediate	Macf1
Patj	1.1e-85	0.754607	0.599	0.499	4.06e-81	0_Ur Intermediate	Patj
Dyrk1a	1.45e-85	1.13072	0.487	0.372	5.38e-81	0_Ur Intermediate	Dyrk1a
Lonrf1	1.75e-85	1.27783	0.417	0.296	6.47e-81	0_Ur Intermediate	Lonrf1
Niban1	1.01e-84	1.26384	0.282	0.152	3.73e-80	0_Ur Intermediate	Niban1
Car12	1.28e-84	1.02169	0.389	0.244	4.73e-80	0_Ur Intermediate	Car12
Grk3	4.55e-84	1.54496	0.336	0.211	1.68e-79	0_Ur Intermediate	Grk3
Runx2	5.8e-84	1.19184	0.35	0.216	2.15e-79	0_Ur Intermediate	Runx2
Fgd4	8.01e-84	1.21439	0.4	0.27	2.96e-79	0_Ur Intermediate	Fgd4
Zmym4	1.56e-83	1.1723	0.422	0.296	5.77e-79	0_Ur Intermediate	Zmym4
Birc6	2.49e-83	0.878868	0.609	0.538	9.23e-79	0_Ur Intermediate	Birc6
Arhgap12	1.74e-82	1.06269	0.552	0.477	6.42e-78	0_Ur Intermediate	Arhgap12
Rin2	3.33e-82	1.00516	0.497	0.376	1.23e-77	0_Ur Intermediate	Rin2
Rassf9	3.62e-82	1.34678	0.28	0.153	1.34e-77	0_Ur Intermediate	Rassf9
Prr14l	3.95e-82	1.33	0.37	0.242	1.46e-77	0_Ur Intermediate	Prr14l
Prkce	4.03e-82	1.11929	0.394	0.258	1.49e-77	0_Ur Intermediate	Prkce
Gpr39	5.28e-82	1.0997	0.454	0.335	1.95e-77	0_Ur Intermediate	Gpr39
Lpcat2	3.38e-81	1.3174	0.328	0.198	1.25e-76	0_Ur Intermediate	Lpcat2
Fars2	4.37e-81	1.0324	0.5	0.395	1.62e-76	0_Ur Intermediate	Fars2
Ptprj	4.7e-81	1.31847	0.312	0.183	1.74e-76	0_Ur Intermediate	Ptprj
Ccdc3	6.52e-81	0.659131	0.568	0.436	2.41e-76	0_Ur Intermediate	Ccdc3
Ghr	7.78e-81	0.799025	0.447	0.301	2.88e-76	0_Ur Intermediate	Ghr
Zfp148	1.12e-80	1.0534	0.536	0.454	4.16e-76	0_Ur Intermediate	Zfp148
Cdk13	1.5e-80	1.01954	0.516	0.412	5.56e-76	0_Ur Intermediate	Cdk13
Cog5	1.53e-80	1.06049	0.467	0.35	5.67e-76	0_Ur Intermediate	Cog5
Kdm4c	6.3e-80	1.21839	0.363	0.234	2.33e-75	0_Ur Intermediate	Kdm4c
Garem1	1.47e-79	1.25921	0.327	0.201	5.45e-75	0_Ur Intermediate	Garem1
Zfhx3	2.79e-79	0.76291	0.647	0.603	1.03e-74	0_Ur Intermediate	Zfhx3
Epb41l4b	6.15e-79	0.573679	0.581	0.471	2.27e-74	0_Ur Intermediate	Epb41l4b
Zfp827	7.75e-79	1.33956	0.346	0.222	2.87e-74	0_Ur Intermediate	Zfp827
Nfat5	1.06e-78	0.612154	0.74	0.748	3.91e-74	0_Ur Intermediate	Nfat5
Vgll4	2.83e-78	1.07603	0.492	0.388	1.05e-73	0_Ur Intermediate	Vgll4
Rnf217	4.21e-78	0.702317	0.477	0.34	1.56e-73	0_Ur Intermediate	Rnf217
Eml4	4.29e-78	0.958713	0.525	0.421	1.59e-73	0_Ur Intermediate	Eml4
Ptpn3	7.59e-78	1.03361	0.514	0.42	2.81e-73	0_Ur Intermediate	Ptpn3
Cnot2	8.46e-78	1.01303	0.499	0.396	3.13e-73	0_Ur Intermediate	Cnot2
Mboat1	2.42e-77	0.820695	0.495	0.378	8.95e-73	0_Ur Intermediate	Mboat1
Sppl3	9.81e-77	0.886012	0.598	0.542	3.63e-72	0_Ur Intermediate	Sppl3
Ehbp1	5e-76	0.946751	0.421	0.286	1.85e-71	0_Ur Intermediate	Ehbp1
Carmil1	5.61e-76	1.01811	0.473	0.368	2.07e-71	0_Ur Intermediate	Carmil1
Cdin1	6.25e-76	1.03691	0.333	0.202	2.31e-71	0_Ur Intermediate	Cdin1
Fgfr2	6.34e-76	0.474509	0.685	0.554	2.34e-71	0_Ur Intermediate	Fgfr2
Lratd1	6.64e-76	1.03872	0.321	0.193	2.45e-71	0_Ur Intermediate	Lratd1
Rabgap1	1.16e-75	0.983195	0.513	0.416	4.27e-71	0_Ur Intermediate	Rabgap1
Mideas	1.22e-75	1.48185	0.275	0.156	4.51e-71	0_Ur Intermediate	Mideas
Epb41	1.67e-75	0.991833	0.541	0.453	6.18e-71	0_Ur Intermediate	Epb41
Akap10	2.05e-75	1.27378	0.355	0.232	7.6e-71	0_Ur Intermediate	Akap10
Ddi2	2.28e-75	1.01087	0.608	0.588	8.42e-71	0_Ur Intermediate	Ddi2
Atf7ip	3.33e-75	0.991725	0.515	0.425	1.23e-70	0_Ur Intermediate	Atf7ip
Ppm1l	4.41e-75	0.848239	0.515	0.404	1.63e-70	0_Ur Intermediate	Ppm1l
Mall	5.7e-75	1.12065	0.314	0.188	2.11e-70	0_Ur Intermediate	Mall
Slco3a1	9.24e-75	1.38157	0.353	0.238	3.42e-70	0_Ur Intermediate	Slco3a1
Babam2	1.69e-74	0.774376	0.636	0.602	6.25e-70	0_Ur Intermediate	Babam2
Thoc2l	4.28e-74	1.21389	0.311	0.187	1.58e-69	0_Ur Intermediate	Thoc2l
Kat6b	5.7e-74	1.03493	0.463	0.353	2.11e-69	0_Ur Intermediate	Kat6b
Rps6ka3	1.07e-73	0.704457	0.538	0.436	3.95e-69	0_Ur Intermediate	Rps6ka3
Cwc22	1.36e-73	1.0655	0.405	0.285	5.02e-69	0_Ur Intermediate	Cwc22
Atad2b	2.84e-73	1.04093	0.45	0.336	1.05e-68	0_Ur Intermediate	Atad2b
Nlk	8.35e-73	1.04414	0.427	0.31	3.09e-68	0_Ur Intermediate	Nlk
Car8	2.86e-72	1.42317	0.259	0.143	1.06e-67	0_Ur Intermediate	Car8
Col4a5	5.26e-72	0.968827	0.473	0.366	1.95e-67	0_Ur Intermediate	Col4a5
Osbpl10	5.53e-71	1.1992	0.25	0.136	2.05e-66	0_Ur Intermediate	Osbpl10
Atg10	7.72e-71	1.14029	0.393	0.279	2.85e-66	0_Ur Intermediate	Atg10
Adnp	1.69e-70	0.967117	0.405	0.277	6.24e-66	0_Ur Intermediate	Adnp
Chd9	2.26e-70	0.902521	0.506	0.411	8.35e-66	0_Ur Intermediate	Chd9
Fer	2.57e-70	1.23774	0.319	0.199	9.52e-66	0_Ur Intermediate	Fer
Kdm6a	5.16e-70	0.801045	0.52	0.41	1.91e-65	0_Ur Intermediate	Kdm6a
Atf7	5.6e-70	0.906588	0.499	0.396	2.07e-65	0_Ur Intermediate	Atf7
Zfp407	1.78e-69	0.963236	0.419	0.297	6.6e-65	0_Ur Intermediate	Zfp407
Bcl2	3.26e-69	1.41878	0.318	0.204	1.21e-64	0_Ur Intermediate	Bcl2
Zfr	4.52e-69	0.749474	0.604	0.554	1.67e-64	0_Ur Intermediate	Zfr
Smg1	8.23e-69	0.726663	0.592	0.522	3.04e-64	0_Ur Intermediate	Smg1
Agmo	9.84e-69	1.01653	0.399	0.284	3.64e-64	0_Ur Intermediate	Agmo
Vps13d	1.17e-68	1.16191	0.428	0.323	4.32e-64	0_Ur Intermediate	Vps13d
Phf14	1.26e-68	1.04456	0.511	0.438	4.65e-64	0_Ur Intermediate	Phf14
Dio2	1.91e-68	0.815813	0.36	0.224	7.08e-64	0_Ur Intermediate	Dio2
Tanc1	3.06e-68	1.00282	0.572	0.535	1.13e-63	0_Ur Intermediate	Tanc1
Bltp1	3.53e-68	0.837654	0.396	0.268	1.3e-63	0_Ur Intermediate	Bltp1
Bmpr1a	9.16e-68	0.967307	0.548	0.489	3.39e-63	0_Ur Intermediate	Bmpr1a
Tmem164	1.23e-67	1.01929	0.456	0.354	4.55e-63	0_Ur Intermediate	Tmem164
Trim24	2.03e-67	1.17568	0.374	0.264	7.49e-63	0_Ur Intermediate	Trim24
Ahnak	2.03e-67	0.488358	0.791	0.887	7.51e-63	0_Ur Intermediate	Ahnak
Esrp1	2.6e-67	1.08164	0.517	0.451	9.62e-63	0_Ur Intermediate	Esrp1
Wdr33	4.47e-67	0.881521	0.494	0.392	1.65e-62	0_Ur Intermediate	Wdr33
Por	7.05e-67	0.760105	0.64	0.622	2.61e-62	0_Ur Intermediate	Por
Tmem87a	2.04e-66	1.02855	0.376	0.259	7.54e-62	0_Ur Intermediate	Tmem87a
Tent2	2.25e-66	1.10455	0.32	0.202	8.31e-62	0_Ur Intermediate	Tent2
Tpk1	3.29e-66	0.972317	0.375	0.256	1.22e-61	0_Ur Intermediate	Tpk1
Zbtb7c	5.99e-66	1.41706	0.251	0.144	2.22e-61	0_Ur Intermediate	Zbtb7c
Ltbp1	1.21e-65	0.611777	0.354	0.225	4.47e-61	0_Ur Intermediate	Ltbp1
Map2k5	1.67e-65	1.2181	0.354	0.244	6.19e-61	0_Ur Intermediate	Map2k5
Fbxo11	4.77e-65	0.713863	0.515	0.411	1.77e-60	0_Ur Intermediate	Fbxo11
Pid1	5.41e-65	0.816177	0.465	0.349	2e-60	0_Ur Intermediate	Pid1
Ints6l	7.24e-65	1.3443	0.27	0.162	2.68e-60	0_Ur Intermediate	Ints6l
Tent4b	1.23e-64	1.22543	0.303	0.189	4.54e-60	0_Ur Intermediate	Tent4b
Diaph2	1.81e-64	0.577484	0.543	0.437	6.69e-60	0_Ur Intermediate	Diaph2
Fam193a	2.76e-64	0.911363	0.48	0.381	1.02e-59	0_Ur Intermediate	Fam193a
Junos	4.11e-64	0.83612	0.337	0.222	1.52e-59	0_Ur Intermediate	Junos
Bcl11a	4.68e-64	1.1747	0.255	0.144	1.73e-59	0_Ur Intermediate	Bcl11a
Fcho2	4.89e-64	0.95178	0.491	0.401	1.81e-59	0_Ur Intermediate	Fcho2
Atrx	9.82e-64	0.810296	0.616	0.59	3.63e-59	0_Ur Intermediate	Atrx
Scaf8	1.02e-63	0.998722	0.452	0.349	3.77e-59	0_Ur Intermediate	Scaf8
Smurf2	1.21e-63	0.957737	0.451	0.347	4.47e-59	0_Ur Intermediate	Smurf2
Macroh2a1	2.85e-63	0.779709	0.447	0.316	1.05e-58	0_Ur Intermediate	Macroh2a1
Khdc4	5.75e-63	0.86962	0.353	0.232	2.13e-58	0_Ur Intermediate	Khdc4
Tbc1d4	6.2e-63	1.31597	0.261	0.155	2.29e-58	0_Ur Intermediate	Tbc1d4
Gm49890	6.86e-63	0.252065	0.322	0.196	2.54e-58	0_Ur Intermediate	Gm49890
Arhgap32	7.85e-63	0.776127	0.591	0.552	2.9e-58	0_Ur Intermediate	Arhgap32
Sntb1	8.76e-63	1.14634	0.361	0.251	3.24e-58	0_Ur Intermediate	Sntb1
Copg2	1.44e-62	1.08218	0.438	0.347	5.34e-58	0_Ur Intermediate	Copg2
Tdrd3	1.99e-62	1.15329	0.348	0.238	7.38e-58	0_Ur Intermediate	Tdrd3
Cracr2b	2.27e-62	1.07004	0.322	0.209	8.4e-58	0_Ur Intermediate	Cracr2b
E130307A14Rik	2.49e-62	1.25107	0.251	0.145	9.22e-58	0_Ur Intermediate	E130307A14Rik
Mdfic	3.39e-62	1.12874	0.404	0.303	1.26e-57	0_Ur Intermediate	Mdfic
Dennd1b	6.86e-62	0.752642	0.459	0.349	2.54e-57	0_Ur Intermediate	Dennd1b
Zfand3	1.22e-61	0.955141	0.511	0.436	4.53e-57	0_Ur Intermediate	Zfand3
Dis3l2	1.23e-61	1.01689	0.389	0.28	4.56e-57	0_Ur Intermediate	Dis3l2
Fbxl20	1.62e-61	1.13117	0.394	0.293	6.01e-57	0_Ur Intermediate	Fbxl20
Cep350	4.67e-61	0.855622	0.425	0.315	1.73e-56	0_Ur Intermediate	Cep350
B4galt1	5.2e-61	0.814151	0.571	0.517	1.92e-56	0_Ur Intermediate	B4galt1
Spop	1.11e-60	0.78382	0.598	0.565	4.1e-56	0_Ur Intermediate	Spop
Plcg2	1.22e-60	0.976016	0.318	0.206	4.5e-56	0_Ur Intermediate	Plcg2
Fndc3b	2.05e-60	0.763947	0.55	0.459	7.6e-56	0_Ur Intermediate	Fndc3b
Mical3	7.79e-60	1.03577	0.449	0.349	2.88e-55	0_Ur Intermediate	Mical3
Map7	8.04e-60	0.68183	0.544	0.458	2.97e-55	0_Ur Intermediate	Map7
Ica1	1.07e-59	1.18781	0.358	0.257	3.97e-55	0_Ur Intermediate	Ica1
2310057J18Rik	1.14e-59	1.21129	0.267	0.161	4.2e-55	0_Ur Intermediate	2310057J18Rik
Gbf1	1.25e-59	1.09882	0.423	0.331	4.64e-55	0_Ur Intermediate	Gbf1
Usp24	1.35e-59	1.05369	0.433	0.337	5.01e-55	0_Ur Intermediate	Usp24
Nek7	2.25e-59	0.871896	0.518	0.436	8.31e-55	0_Ur Intermediate	Nek7
Ash1l	2.59e-59	0.673935	0.652	0.648	9.57e-55	0_Ur Intermediate	Ash1l
Wdfy2	2.98e-59	1.41143	0.288	0.185	1.1e-54	0_Ur Intermediate	Wdfy2
Etfbkmt	5.5e-59	0.992064	0.437	0.345	2.03e-54	0_Ur Intermediate	Etfbkmt
Kif21a	8.06e-59	0.97247	0.446	0.354	2.98e-54	0_Ur Intermediate	Kif21a
Clec16a	1.56e-58	1.27805	0.305	0.202	5.76e-54	0_Ur Intermediate	Clec16a
Lancl1	1.9e-58	0.96286	0.523	0.471	7.03e-54	0_Ur Intermediate	Lancl1
Plekha6	4.37e-58	0.9345	0.523	0.46	1.62e-53	0_Ur Intermediate	Plekha6
Tle5	4.62e-58	0.569839	0.498	0.352	1.71e-53	0_Ur Intermediate	Tle5
Erbin	6.27e-58	0.494417	0.667	0.62	2.32e-53	0_Ur Intermediate	Erbin
Mdm4	8.76e-58	1.03859	0.494	0.428	3.24e-53	0_Ur Intermediate	Mdm4
Cd200	1.56e-57	0.739097	0.354	0.234	5.77e-53	0_Ur Intermediate	Cd200
Inava	2.13e-57	1.36908	0.259	0.159	7.87e-53	0_Ur Intermediate	Inava
Magi3	2.3e-57	0.316206	0.534	0.421	8.51e-53	0_Ur Intermediate	Magi3
Sesn1	2.34e-57	0.77322	0.414	0.294	8.67e-53	0_Ur Intermediate	Sesn1
Cemip2	2.35e-57	0.903475	0.353	0.237	8.69e-53	0_Ur Intermediate	Cemip2
Gm29904	2.77e-57	0.691842	0.294	0.176	1.03e-52	0_Ur Intermediate	Gm29904
Zfp282	3.19e-57	1.34998	0.347	0.25	1.18e-52	0_Ur Intermediate	Zfp282
Znrf3	5.13e-57	0.739731	0.417	0.304	1.9e-52	0_Ur Intermediate	Znrf3
Daam1	5.37e-57	0.9287	0.473	0.387	1.99e-52	0_Ur Intermediate	Daam1
Tasor2	5.58e-57	1.03936	0.277	0.171	2.07e-52	0_Ur Intermediate	Tasor2
Trappc8	9.4e-57	1.19109	0.391	0.299	3.48e-52	0_Ur Intermediate	Trappc8
Parp8	1.72e-56	0.995047	0.251	0.146	6.38e-52	0_Ur Intermediate	Parp8
Sik2	2.46e-56	0.900129	0.407	0.303	9.11e-52	0_Ur Intermediate	Sik2
Sipa1l3	3.01e-56	0.935502	0.499	0.427	1.11e-51	0_Ur Intermediate	Sipa1l3
Csnk1g1	3.02e-56	1.04932	0.401	0.305	1.12e-51	0_Ur Intermediate	Csnk1g1
Pdss2	3.3e-56	1.18868	0.276	0.173	1.22e-51	0_Ur Intermediate	Pdss2
Krt15	3.97e-56	0.320037	0.917	0.941	1.47e-51	0_Ur Intermediate	Krt15
Cdcp1	5.56e-56	0.971321	0.482	0.406	2.06e-51	0_Ur Intermediate	Cdcp1
Zfp292	1.1e-55	0.965279	0.501	0.434	4.06e-51	0_Ur Intermediate	Zfp292
Rnf216	1.49e-55	1.14204	0.406	0.315	5.51e-51	0_Ur Intermediate	Rnf216
Shroom2	2.1e-55	1.23934	0.282	0.18	7.78e-51	0_Ur Intermediate	Shroom2
Bltp2	2.46e-55	0.843495	0.383	0.265	9.11e-51	0_Ur Intermediate	Bltp2
Gas5	2.49e-55	0.396467	0.569	0.408	9.2e-51	0_Ur Intermediate	Gas5
Tab2	2.63e-55	0.88165	0.513	0.46	9.73e-51	0_Ur Intermediate	Tab2
Sltm	2.81e-55	0.851823	0.59	0.572	1.04e-50	0_Ur Intermediate	Sltm
Zfp618	5.68e-55	1.33064	0.288	0.188	2.1e-50	0_Ur Intermediate	Zfp618
Frs2	1.26e-54	1.09818	0.343	0.24	4.66e-50	0_Ur Intermediate	Frs2
Tmem131l	1.39e-54	0.995243	0.379	0.279	5.12e-50	0_Ur Intermediate	Tmem131l
Rassf3	1.64e-54	0.911111	0.503	0.441	6.05e-50	0_Ur Intermediate	Rassf3
Socs6	2.62e-54	1.33065	0.283	0.188	9.69e-50	0_Ur Intermediate	Socs6
Nr2f2	4.04e-54	0.720308	0.619	0.62	1.5e-49	0_Ur Intermediate	Nr2f2
Rasef	4.17e-54	1.03276	0.417	0.329	1.54e-49	0_Ur Intermediate	Rasef
Baz2b	6.69e-54	0.521231	0.626	0.58	2.47e-49	0_Ur Intermediate	Baz2b
8030462N17Rik	8.35e-54	1.1929	0.266	0.167	3.09e-49	0_Ur Intermediate	8030462N17Rik
Rabep1	8.52e-54	0.973488	0.401	0.3	3.15e-49	0_Ur Intermediate	Rabep1
Tnfaip8	1.14e-53	0.63203	0.653	0.657	4.21e-49	0_Ur Intermediate	Tnfaip8
Mycbp2	1.6e-53	0.726173	0.662	0.694	5.93e-49	0_Ur Intermediate	Mycbp2
Sel1l3	1.64e-53	1.35556	0.322	0.228	6.08e-49	0_Ur Intermediate	Sel1l3
Baiap2	2.07e-53	0.709727	0.571	0.523	7.65e-49	0_Ur Intermediate	Baiap2
Gnaq	2.18e-53	0.682476	0.636	0.634	8.05e-49	0_Ur Intermediate	Gnaq
Trip12	3.94e-53	0.758171	0.639	0.64	1.46e-48	0_Ur Intermediate	Trip12
Atl2	4.01e-53	0.958402	0.323	0.216	1.48e-48	0_Ur Intermediate	Atl2
Slc16a11	4.43e-53	0.708289	0.338	0.227	1.64e-48	0_Ur Intermediate	Slc16a11
Ralgapa2	5.33e-53	0.392092	0.633	0.597	1.97e-48	0_Ur Intermediate	Ralgapa2
Marchf7	6.24e-53	0.334362	0.49	0.358	2.31e-48	0_Ur Intermediate	Marchf7
Map3k3	6.82e-53	1.16894	0.292	0.19	2.52e-48	0_Ur Intermediate	Map3k3
Herc1	9.9e-53	0.932758	0.487	0.417	3.66e-48	0_Ur Intermediate	Herc1
Kat6a	1.5e-52	1.0497	0.407	0.32	5.54e-48	0_Ur Intermediate	Kat6a
Baiap2l1	1.82e-52	0.868066	0.457	0.364	6.72e-48	0_Ur Intermediate	Baiap2l1
Lrrc1	2.69e-52	1.05289	0.446	0.373	9.96e-48	0_Ur Intermediate	Lrrc1
Ptk2	3.22e-52	0.789163	0.452	0.357	1.19e-47	0_Ur Intermediate	Ptk2
Mtss1	3.55e-52	1.04959	0.491	0.43	1.31e-47	0_Ur Intermediate	Mtss1
AW554918	9.58e-52	0.92764	0.32	0.215	3.55e-47	0_Ur Intermediate	AW554918
Arid2	1.18e-51	0.948375	0.44	0.355	4.38e-47	0_Ur Intermediate	Arid2
Tbl1xr1	1.51e-51	0.979449	0.501	0.441	5.58e-47	0_Ur Intermediate	Tbl1xr1
Zfp53	1.65e-51	1.27014	0.266	0.172	6.12e-47	0_Ur Intermediate	Zfp53
Synj2	1.73e-51	1.35363	0.286	0.194	6.41e-47	0_Ur Intermediate	Synj2
Ankrd11	2.48e-51	0.715391	0.659	0.669	9.18e-47	0_Ur Intermediate	Ankrd11
Ube3c	2.61e-51	1.04437	0.427	0.346	9.66e-47	0_Ur Intermediate	Ube3c
Foxo3	2.73e-51	0.781299	0.472	0.387	1.01e-46	0_Ur Intermediate	Foxo3
Elp4	3.61e-51	1.13138	0.279	0.181	1.33e-46	0_Ur Intermediate	Elp4
Atp9b	4.28e-51	0.712533	0.465	0.373	1.58e-46	0_Ur Intermediate	Atp9b
Rfx7	4.78e-51	0.87104	0.445	0.356	1.77e-46	0_Ur Intermediate	Rfx7
AI480526	9.3e-51	1.23332	0.265	0.169	3.44e-46	0_Ur Intermediate	AI480526
Gm49797	1.35e-50	0.975253	0.267	0.168	4.99e-46	0_Ur Intermediate	Gm49797
Dip2c	1.58e-50	0.872358	0.414	0.319	5.83e-46	0_Ur Intermediate	Dip2c
Fmo2	1.65e-50	0.804024	0.343	0.242	6.1e-46	0_Ur Intermediate	Fmo2
Arhgap35	2.23e-50	1.17386	0.371	0.281	8.25e-46	0_Ur Intermediate	Arhgap35
Svil	4.67e-50	0.653732	0.514	0.423	1.73e-45	0_Ur Intermediate	Svil
Lrch1	6.53e-50	0.701206	0.422	0.314	2.42e-45	0_Ur Intermediate	Lrch1
Dapk1	9.05e-50	1.06152	0.397	0.309	3.35e-45	0_Ur Intermediate	Dapk1
Mtmr3	9.76e-50	0.917251	0.53	0.487	3.61e-45	0_Ur Intermediate	Mtmr3
Clmn	1.28e-49	1.04581	0.443	0.37	4.74e-45	0_Ur Intermediate	Clmn
Luc7l2	1.34e-49	0.65475	0.711	0.778	4.97e-45	0_Ur Intermediate	Luc7l2
Dennd2b	1.48e-49	0.894611	0.338	0.233	5.47e-45	0_Ur Intermediate	Dennd2b
Kdm2a	2.02e-49	0.884384	0.516	0.467	7.48e-45	0_Ur Intermediate	Kdm2a
Rapgef2	2.7e-49	0.499116	0.389	0.277	9.99e-45	0_Ur Intermediate	Rapgef2
Fhip1a	3.05e-49	0.808729	0.297	0.195	1.13e-44	0_Ur Intermediate	Fhip1a
Tafazzin	3.19e-49	1.2448	0.256	0.163	1.18e-44	0_Ur Intermediate	Tafazzin
Ahr	3.78e-49	0.771522	0.547	0.51	1.4e-44	0_Ur Intermediate	Ahr
Gm13219	4.2e-49	0.869366	0.405	0.311	1.55e-44	0_Ur Intermediate	Gm13219
Rsrc1	6.16e-49	0.833677	0.472	0.398	2.28e-44	0_Ur Intermediate	Rsrc1
Senp6	6.58e-49	0.786253	0.587	0.561	2.43e-44	0_Ur Intermediate	Senp6
Enox2	1.89e-48	1.04522	0.286	0.191	6.98e-44	0_Ur Intermediate	Enox2
Marchf8	1.97e-48	1.04865	0.307	0.209	7.29e-44	0_Ur Intermediate	Marchf8
Abtb3	2.13e-48	0.90675	0.289	0.187	7.88e-44	0_Ur Intermediate	Abtb3
Stim1	2.57e-48	0.754556	0.478	0.404	9.51e-44	0_Ur Intermediate	Stim1
Norad	2.58e-48	0.830364	0.362	0.258	9.56e-44	0_Ur Intermediate	Norad
Ern1	2.7e-48	0.666362	0.407	0.302	9.99e-44	0_Ur Intermediate	Ern1
Hdac8	2.77e-48	1.08908	0.312	0.216	1.02e-43	0_Ur Intermediate	Hdac8
Rad51b	3.26e-48	0.636136	0.395	0.279	1.21e-43	0_Ur Intermediate	Rad51b
Rabgef1	7.04e-48	0.753339	0.509	0.442	2.61e-43	0_Ur Intermediate	Rabgef1
Prrc2c	1.94e-47	0.610023	0.639	0.625	7.17e-43	0_Ur Intermediate	Prrc2c
Fbxo42	2.37e-47	1.27147	0.272	0.18	8.76e-43	0_Ur Intermediate	Fbxo42
Fbxo31	2.53e-47	1.35532	0.26	0.171	9.35e-43	0_Ur Intermediate	Fbxo31
Kmt5b	3.36e-47	1.1101	0.419	0.344	1.24e-42	0_Ur Intermediate	Kmt5b
Ubn2	3.94e-47	0.657031	0.633	0.636	1.46e-42	0_Ur Intermediate	Ubn2
Btbd7	4.59e-47	0.810787	0.478	0.407	1.7e-42	0_Ur Intermediate	Btbd7
Caap1	5.1e-47	1.14435	0.414	0.343	1.89e-42	0_Ur Intermediate	Caap1
Scaf4	5.63e-47	1.24332	0.315	0.225	2.08e-42	0_Ur Intermediate	Scaf4
Atp1b1	6.03e-47	0.452775	0.651	0.61	2.23e-42	0_Ur Intermediate	Atp1b1
Bbs9	1.24e-46	1.01093	0.289	0.195	4.59e-42	0_Ur Intermediate	Bbs9
Slc25a36	1.27e-46	1.09445	0.43	0.36	4.69e-42	0_Ur Intermediate	Slc25a36
Sorl1	2.2e-46	0.708141	0.65	0.682	8.14e-42	0_Ur Intermediate	Sorl1
Coa8	2.21e-46	1.09052	0.284	0.192	8.18e-42	0_Ur Intermediate	Coa8
Nhsl1	2.73e-46	0.572605	0.445	0.359	1.01e-41	0_Ur Intermediate	Nhsl1
Sestd1	3.62e-46	0.679076	0.311	0.206	1.34e-41	0_Ur Intermediate	Sestd1
Pten	4.06e-46	0.765006	0.538	0.499	1.5e-41	0_Ur Intermediate	Pten
Ep300	4.87e-46	0.994053	0.415	0.337	1.8e-41	0_Ur Intermediate	Ep300
Slk	5.12e-46	0.670287	0.577	0.541	1.89e-41	0_Ur Intermediate	Slk
Tbck	6.94e-46	1.19591	0.324	0.237	2.57e-41	0_Ur Intermediate	Tbck
Cuedc1	7.07e-46	0.881008	0.544	0.507	2.62e-41	0_Ur Intermediate	Cuedc1
Crebbp	9.49e-46	0.644937	0.593	0.561	3.51e-41	0_Ur Intermediate	Crebbp
Lama5	1.09e-45	0.921241	0.532	0.481	4.05e-41	0_Ur Intermediate	Lama5
Sh3pxd2a	1.17e-45	0.698754	0.459	0.367	4.32e-41	0_Ur Intermediate	Sh3pxd2a
Kif13a	1.58e-45	0.722769	0.477	0.391	5.86e-41	0_Ur Intermediate	Kif13a
Dhrs3	1.62e-45	0.475852	0.738	0.799	6e-41	0_Ur Intermediate	Dhrs3
Sos2	1.74e-45	1.01138	0.336	0.243	6.45e-41	0_Ur Intermediate	Sos2
Ubr3	1.76e-45	0.970988	0.446	0.38	6.53e-41	0_Ur Intermediate	Ubr3
Nos1ap	1.81e-45	1.07331	0.319	0.227	6.7e-41	0_Ur Intermediate	Nos1ap
Vps13c	1.92e-45	1.13343	0.291	0.2	7.11e-41	0_Ur Intermediate	Vps13c
Smad3	2.71e-45	0.962157	0.402	0.32	1e-40	0_Ur Intermediate	Smad3
Asxl2	2.78e-45	0.957617	0.46	0.397	1.03e-40	0_Ur Intermediate	Asxl2
Ccny	3.09e-45	0.802971	0.493	0.433	1.14e-40	0_Ur Intermediate	Ccny
Tom1l2	5.4e-45	0.957585	0.399	0.314	2e-40	0_Ur Intermediate	Tom1l2
Padi1	8.8e-45	0.955232	0.401	0.315	3.25e-40	0_Ur Intermediate	Padi1
Arhgef12	9.82e-45	0.71303	0.609	0.599	3.63e-40	0_Ur Intermediate	Arhgef12
Foxn2	1.03e-44	1.16141	0.276	0.185	3.8e-40	0_Ur Intermediate	Foxn2
Ktn1	1.23e-44	0.613077	0.628	0.631	4.55e-40	0_Ur Intermediate	Ktn1
Dmxl1	1.27e-44	0.697057	0.462	0.379	4.7e-40	0_Ur Intermediate	Dmxl1
Ncoa1	1.87e-44	0.994631	0.385	0.301	6.93e-40	0_Ur Intermediate	Ncoa1
Insr	1.95e-44	1.05433	0.383	0.303	7.21e-40	0_Ur Intermediate	Insr
Ncoa6	2.98e-44	1.18733	0.327	0.242	1.1e-39	0_Ur Intermediate	Ncoa6
Sfi1	4.78e-44	1.13221	0.295	0.208	1.77e-39	0_Ur Intermediate	Sfi1
Ly6a	4.79e-44	0.436473	0.634	0.567	1.77e-39	0_Ur Intermediate	Ly6a
Eps8	6.2e-44	0.943364	0.481	0.425	2.29e-39	0_Ur Intermediate	Eps8
Znrf1	6.26e-44	0.940609	0.433	0.363	2.31e-39	0_Ur Intermediate	Znrf1
Dennd2c	6.43e-44	0.576996	0.343	0.247	2.38e-39	0_Ur Intermediate	Dennd2c
Mpped2	6.7e-44	1.06805	0.4	0.328	2.48e-39	0_Ur Intermediate	Mpped2
Ophn1	9.1e-44	1.07009	0.373	0.293	3.36e-39	0_Ur Intermediate	Ophn1
St3gal3	9.64e-44	0.856893	0.334	0.244	3.57e-39	0_Ur Intermediate	St3gal3
Slx4ip	1.18e-43	1.30454	0.253	0.169	4.36e-39	0_Ur Intermediate	Slx4ip
Plekha7	1.4e-43	1.11334	0.386	0.311	5.19e-39	0_Ur Intermediate	Plekha7
Dcaf5	1.43e-43	1.16537	0.323	0.238	5.31e-39	0_Ur Intermediate	Dcaf5
Hectd4	1.59e-43	1.22144	0.282	0.196	5.89e-39	0_Ur Intermediate	Hectd4
Ssh2	1.78e-43	0.785869	0.452	0.374	6.57e-39	0_Ur Intermediate	Ssh2
Ppp2r5a	1.87e-43	0.914246	0.466	0.411	6.9e-39	0_Ur Intermediate	Ppp2r5a
Parva	3.6e-43	0.650032	0.491	0.4	1.33e-38	0_Ur Intermediate	Parva
Nars2	6.84e-43	1.14522	0.254	0.169	2.53e-38	0_Ur Intermediate	Nars2
Rnf169	7.23e-43	1.03105	0.338	0.247	2.67e-38	0_Ur Intermediate	Rnf169
Sh3pxd2b	1.09e-42	1.01247	0.305	0.214	4.04e-38	0_Ur Intermediate	Sh3pxd2b
Adh7	1.14e-42	0.705792	0.482	0.407	4.21e-38	0_Ur Intermediate	Adh7
Lrrc26	1.35e-42	0.76726	0.325	0.232	5e-38	0_Ur Intermediate	Lrrc26
Med13l	1.83e-42	0.873383	0.425	0.349	6.76e-38	0_Ur Intermediate	Med13l
Lrrk1	2.47e-42	1.00982	0.424	0.358	9.12e-38	0_Ur Intermediate	Lrrk1
Epb41l1	2.52e-42	1.03697	0.432	0.369	9.31e-38	0_Ur Intermediate	Epb41l1
Eya3	2.9e-42	1.16619	0.267	0.18	1.07e-37	0_Ur Intermediate	Eya3
Cdh12	3.05e-42	0.498212	0.283	0.182	1.13e-37	0_Ur Intermediate	Cdh12
Cwh43	3.24e-42	0.639948	0.251	0.157	1.2e-37	0_Ur Intermediate	Cwh43
Farp1	3.7e-42	0.846958	0.438	0.358	1.37e-37	0_Ur Intermediate	Farp1
Ppp3ca	5.75e-42	0.41133	0.716	0.754	2.13e-37	0_Ur Intermediate	Ppp3ca
Strbp	6.6e-42	0.720979	0.502	0.446	2.44e-37	0_Ur Intermediate	Strbp
2010315B03Rik	1.79e-41	1.17862	0.282	0.199	6.61e-37	0_Ur Intermediate	2010315B03Rik
Atxn2	2.03e-41	0.890953	0.498	0.454	7.49e-37	0_Ur Intermediate	Atxn2
Aldh2	2.09e-41	0.634015	0.387	0.291	7.74e-37	0_Ur Intermediate	Aldh2
Cpne1	2.18e-41	0.832247	0.326	0.233	8.08e-37	0_Ur Intermediate	Cpne1
Xpo7	3.1e-41	1.0131	0.409	0.342	1.15e-36	0_Ur Intermediate	Xpo7
Cpd	3.21e-41	0.797379	0.556	0.554	1.19e-36	0_Ur Intermediate	Cpd
Atp5mpl	3.96e-41	0.431907	0.482	0.353	1.47e-36	0_Ur Intermediate	Atp5mpl
Irf2	4.95e-41	0.7808	0.501	0.46	1.83e-36	0_Ur Intermediate	Irf2
Padi4	6.74e-41	1.06896	0.388	0.312	2.49e-36	0_Ur Intermediate	Padi4
Ube2h	7.12e-41	0.520677	0.689	0.752	2.63e-36	0_Ur Intermediate	Ube2h
Arhgap10	7.7e-41	0.774964	0.496	0.435	2.85e-36	0_Ur Intermediate	Arhgap10
Ttc23	1.11e-40	1.06006	0.256	0.168	4.12e-36	0_Ur Intermediate	Ttc23
Pag1	1.36e-40	0.975534	0.413	0.343	5.03e-36	0_Ur Intermediate	Pag1
Ssbp2	1.49e-40	0.496127	0.619	0.58	5.5e-36	0_Ur Intermediate	Ssbp2
Psme3ip1	1.62e-40	1.05732	0.261	0.176	6e-36	0_Ur Intermediate	Psme3ip1
Spopl	1.66e-40	1.12759	0.322	0.24	6.15e-36	0_Ur Intermediate	Spopl
Trpm7	1.77e-40	0.895084	0.431	0.355	6.53e-36	0_Ur Intermediate	Trpm7
Rapgefl1	2.29e-40	1.00418	0.441	0.387	8.49e-36	0_Ur Intermediate	Rapgefl1
Numb	2.7e-40	0.664259	0.458	0.379	1e-35	0_Ur Intermediate	Numb
Rps18-ps6	4.84e-40	0.631128	0.383	0.285	1.79e-35	0_Ur Intermediate	Rps18-ps6
Nrf1	6.88e-40	1.01297	0.335	0.251	2.55e-35	0_Ur Intermediate	Nrf1
Sil1	7.32e-40	1.13156	0.373	0.299	2.71e-35	0_Ur Intermediate	Sil1
Nr2c2	8.17e-40	0.992437	0.375	0.298	3.02e-35	0_Ur Intermediate	Nr2c2
Slc27a4	1.26e-39	0.93287	0.431	0.369	4.65e-35	0_Ur Intermediate	Slc27a4
Kif16b	1.4e-39	1.03526	0.324	0.242	5.18e-35	0_Ur Intermediate	Kif16b
Cux1	1.7e-39	0.67212	0.613	0.601	6.3e-35	0_Ur Intermediate	Cux1
Akap9	1.72e-39	0.800268	0.567	0.565	6.35e-35	0_Ur Intermediate	Akap9
Stat5b	1.79e-39	0.324732	0.387	0.29	6.64e-35	0_Ur Intermediate	Stat5b
Eeig1	2.13e-39	1.02366	0.266	0.181	7.88e-35	0_Ur Intermediate	Eeig1
B3gnt2	2.24e-39	0.876814	0.332	0.242	8.29e-35	0_Ur Intermediate	B3gnt2
Fryl	2.96e-39	0.714006	0.584	0.573	1.1e-34	0_Ur Intermediate	Fryl
Arhgap26	3.79e-39	0.962254	0.265	0.181	1.4e-34	0_Ur Intermediate	Arhgap26
Rai1	6.04e-39	1.1524	0.407	0.347	2.23e-34	0_Ur Intermediate	Rai1
Mapk1	7.47e-39	0.672185	0.619	0.646	2.76e-34	0_Ur Intermediate	Mapk1
Ercc6l2	8.76e-39	1.18802	0.283	0.202	3.24e-34	0_Ur Intermediate	Ercc6l2
Pibf1	9.48e-39	1.12475	0.301	0.222	3.51e-34	0_Ur Intermediate	Pibf1
Stk38	9.57e-39	1.01424	0.441	0.386	3.54e-34	0_Ur Intermediate	Stk38
Reps1	1e-38	0.939874	0.375	0.298	3.7e-34	0_Ur Intermediate	Reps1
Hira	1.08e-38	1.14568	0.286	0.207	4.01e-34	0_Ur Intermediate	Hira
Rab40c	2.13e-38	1.16671	0.361	0.294	7.87e-34	0_Ur Intermediate	Rab40c
Fbxw11	2.21e-38	0.822317	0.45	0.387	8.16e-34	0_Ur Intermediate	Fbxw11
Lmtk2	2.84e-38	0.97419	0.329	0.249	1.05e-33	0_Ur Intermediate	Lmtk2
Map4k5	2.85e-38	0.620805	0.454	0.388	1.06e-33	0_Ur Intermediate	Map4k5
Strn3	2.86e-38	0.55039	0.612	0.6	1.06e-33	0_Ur Intermediate	Strn3
Fmn1	2.91e-38	0.648506	0.303	0.213	1.08e-33	0_Ur Intermediate	Fmn1
9930021J03Rik	3e-38	0.920805	0.45	0.392	1.11e-33	0_Ur Intermediate	9930021J03Rik
Vps13a	3.8e-38	0.921321	0.444	0.385	1.41e-33	0_Ur Intermediate	Vps13a
Tmtc2	3.87e-38	0.550952	0.394	0.305	1.43e-33	0_Ur Intermediate	Tmtc2
Zmym2	4.23e-38	0.840481	0.432	0.361	1.57e-33	0_Ur Intermediate	Zmym2
Pwwp2a	4.29e-38	0.974649	0.348	0.269	1.59e-33	0_Ur Intermediate	Pwwp2a
Ankrd10	4.44e-38	0.86446	0.415	0.335	1.64e-33	0_Ur Intermediate	Ankrd10
Shtn1	5.21e-38	1.05499	0.377	0.307	1.93e-33	0_Ur Intermediate	Shtn1
Ppp2r5e	5.58e-38	0.857173	0.452	0.393	2.07e-33	0_Ur Intermediate	Ppp2r5e
Taok1	7.79e-38	0.71681	0.549	0.532	2.88e-33	0_Ur Intermediate	Taok1
Srcap	7.94e-38	0.655465	0.398	0.309	2.94e-33	0_Ur Intermediate	Srcap
Tc2n	8.95e-38	1.01477	0.443	0.386	3.31e-33	0_Ur Intermediate	Tc2n
Prrc2b	8.96e-38	0.712427	0.58	0.586	3.31e-33	0_Ur Intermediate	Prrc2b
Mta3	1.2e-37	1.17107	0.373	0.31	4.43e-33	0_Ur Intermediate	Mta3
Micos13	1.47e-37	0.496434	0.454	0.337	5.44e-33	0_Ur Intermediate	Micos13
Tcf20	1.63e-37	0.561372	0.423	0.339	6.04e-33	0_Ur Intermediate	Tcf20
Rptor	1.88e-37	0.993006	0.34	0.261	6.96e-33	0_Ur Intermediate	Rptor
Zmiz1	2.57e-37	0.8731	0.503	0.461	9.5e-33	0_Ur Intermediate	Zmiz1
Aff4	2.86e-37	0.556538	0.581	0.567	1.06e-32	0_Ur Intermediate	Aff4
Smurf1	2.99e-37	1.11899	0.346	0.273	1.11e-32	0_Ur Intermediate	Smurf1
Agfg2	3.02e-37	0.990673	0.321	0.241	1.12e-32	0_Ur Intermediate	Agfg2
Ncor1	3.04e-37	0.693772	0.626	0.661	1.12e-32	0_Ur Intermediate	Ncor1
Pla2r1	3.48e-37	1.00074	0.492	0.459	1.29e-32	0_Ur Intermediate	Pla2r1
Sfmbt1	3.87e-37	1.14995	0.253	0.174	1.43e-32	0_Ur Intermediate	Sfmbt1
Bicd1	3.91e-37	0.689664	0.317	0.229	1.45e-32	0_Ur Intermediate	Bicd1
Trappc9	4.73e-37	0.958368	0.317	0.238	1.75e-32	0_Ur Intermediate	Trappc9
Pdzd2	6.38e-37	0.959855	0.442	0.387	2.36e-32	0_Ur Intermediate	Pdzd2
Rbm26	7.93e-37	0.897506	0.479	0.437	2.93e-32	0_Ur Intermediate	Rbm26
Cdc42bpa	9.27e-37	0.841065	0.424	0.361	3.43e-32	0_Ur Intermediate	Cdc42bpa
Chd2	1.12e-36	0.893599	0.495	0.452	4.15e-32	0_Ur Intermediate	Chd2
Fut8	1.13e-36	1.09698	0.27	0.189	4.17e-32	0_Ur Intermediate	Fut8
Kmt2e	1.14e-36	0.664171	0.577	0.567	4.2e-32	0_Ur Intermediate	Kmt2e
Tulp4	1.22e-36	0.696527	0.606	0.625	4.53e-32	0_Ur Intermediate	Tulp4
Net1	2.82e-36	0.615427	0.592	0.605	1.04e-31	0_Ur Intermediate	Net1
Stk3	2.87e-36	0.874705	0.328	0.247	1.06e-31	0_Ur Intermediate	Stk3
Ehmt1	2.92e-36	0.68544	0.474	0.422	1.08e-31	0_Ur Intermediate	Ehmt1
Tfcp2l1	4.15e-36	1.26	0.295	0.221	1.54e-31	0_Ur Intermediate	Tfcp2l1
Trim33	5.18e-36	1.00314	0.381	0.309	1.92e-31	0_Ur Intermediate	Trim33
Cachd1	5.49e-36	0.879525	0.271	0.187	2.03e-31	0_Ur Intermediate	Cachd1
Tle1	5.51e-36	0.696053	0.451	0.385	2.04e-31	0_Ur Intermediate	Tle1
Pias2	5.79e-36	1.05403	0.298	0.219	2.14e-31	0_Ur Intermediate	Pias2
Nsmaf	6.92e-36	1.28169	0.306	0.234	2.56e-31	0_Ur Intermediate	Nsmaf
Sema3f	8.11e-36	0.961495	0.407	0.346	3e-31	0_Ur Intermediate	Sema3f
Pparg	8.61e-36	0.714432	0.444	0.387	3.18e-31	0_Ur Intermediate	Pparg
Sh2d4a	9.43e-36	1.0793	0.388	0.33	3.49e-31	0_Ur Intermediate	Sh2d4a
Fbxw7	1.12e-35	0.830994	0.381	0.307	4.15e-31	0_Ur Intermediate	Fbxw7
Myh14	1.72e-35	0.592758	0.401	0.316	6.38e-31	0_Ur Intermediate	Myh14
Pdcd4	1.95e-35	0.378885	0.731	0.824	7.23e-31	0_Ur Intermediate	Pdcd4
Fnbp1	3.24e-35	0.555143	0.382	0.296	1.2e-30	0_Ur Intermediate	Fnbp1
Abhd17b	3.62e-35	1.06901	0.357	0.286	1.34e-30	0_Ur Intermediate	Abhd17b
Snapc3	3.9e-35	1.19451	0.272	0.195	1.44e-30	0_Ur Intermediate	Snapc3
Frmd6	4.46e-35	0.69826	0.49	0.441	1.65e-30	0_Ur Intermediate	Frmd6
Gm56878	5.05e-35	0.869062	0.286	0.205	1.87e-30	0_Ur Intermediate	Gm56878
Hoxa11os	8.37e-35	0.923689	0.261	0.181	3.09e-30	0_Ur Intermediate	Hoxa11os
Btbd9	8.92e-35	0.499075	0.468	0.395	3.3e-30	0_Ur Intermediate	Btbd9
Spata5	8.99e-35	0.804086	0.272	0.191	3.33e-30	0_Ur Intermediate	Spata5
Zfc3h1	9.86e-35	0.778113	0.345	0.268	3.65e-30	0_Ur Intermediate	Zfc3h1
Ppp1r13b	1.46e-34	0.860123	0.355	0.281	5.4e-30	0_Ur Intermediate	Ppp1r13b
Setd5	1.75e-34	0.581217	0.548	0.518	6.48e-30	0_Ur Intermediate	Setd5
Wdr20	1.9e-34	1.04836	0.305	0.229	7.03e-30	0_Ur Intermediate	Wdr20
Slmap	2.04e-34	0.730782	0.473	0.423	7.54e-30	0_Ur Intermediate	Slmap
Cryl1	2.73e-34	1.12412	0.33	0.263	1.01e-29	0_Ur Intermediate	Cryl1
Snd1	2.87e-34	0.652055	0.496	0.444	1.06e-29	0_Ur Intermediate	Snd1
Rars2	3.53e-34	1.13278	0.288	0.215	1.31e-29	0_Ur Intermediate	Rars2
Slc43a2	3.56e-34	1.32855	0.331	0.268	1.32e-29	0_Ur Intermediate	Slc43a2
Ccdc191	7.43e-34	1.11967	0.261	0.186	2.75e-29	0_Ur Intermediate	Ccdc191
Micu2	7.49e-34	1.0851	0.351	0.284	2.77e-29	0_Ur Intermediate	Micu2
Ptpn14	9.41e-34	0.758392	0.438	0.367	3.48e-29	0_Ur Intermediate	Ptpn14
Helz	1.5e-33	0.946492	0.405	0.347	5.56e-29	0_Ur Intermediate	Helz
Dennd4c	1.52e-33	0.930784	0.406	0.348	5.62e-29	0_Ur Intermediate	Dennd4c
Rpl9-ps6	1.56e-33	0.635134	0.455	0.384	5.78e-29	0_Ur Intermediate	Rpl9-ps6
Mapkap1	1.61e-33	0.97448	0.446	0.4	5.94e-29	0_Ur Intermediate	Mapkap1
Chd6	1.92e-33	0.691946	0.534	0.507	7.12e-29	0_Ur Intermediate	Chd6
Mkln1	2.27e-33	0.725398	0.547	0.531	8.39e-29	0_Ur Intermediate	Mkln1
Mcu	2.35e-33	0.394865	0.649	0.638	8.69e-29	0_Ur Intermediate	Mcu
Cask	2.5e-33	0.698995	0.441	0.378	9.24e-29	0_Ur Intermediate	Cask
Rffl	2.85e-33	1.07533	0.283	0.209	1.05e-28	0_Ur Intermediate	Rffl
Pcm1	2.86e-33	0.808234	0.453	0.403	1.06e-28	0_Ur Intermediate	Pcm1
Ttc17	3.3e-33	1.00437	0.27	0.194	1.22e-28	0_Ur Intermediate	Ttc17
Pdxdc1	4.35e-33	0.923747	0.466	0.433	1.61e-28	0_Ur Intermediate	Pdxdc1
Snhg20	6.23e-33	1.06343	0.337	0.266	2.3e-28	0_Ur Intermediate	Snhg20
Nfix	1.3e-32	0.459656	0.554	0.507	4.79e-28	0_Ur Intermediate	Nfix
Lcorl	1.65e-32	0.9014	0.39	0.326	6.12e-28	0_Ur Intermediate	Lcorl
Atp5o	1.68e-32	0.458342	0.44	0.336	6.21e-28	0_Ur Intermediate	Atp5o
Hnrnpr	1.8e-32	0.813712	0.531	0.523	6.66e-28	0_Ur Intermediate	Hnrnpr
Tut4	2.3e-32	0.926678	0.291	0.212	8.51e-28	0_Ur Intermediate	Tut4
Eif4g3	2.69e-32	0.905026	0.461	0.423	9.95e-28	0_Ur Intermediate	Eif4g3
Ankrd17	3.37e-32	0.530562	0.606	0.615	1.25e-27	0_Ur Intermediate	Ankrd17
Psme4	3.85e-32	0.69444	0.508	0.473	1.43e-27	0_Ur Intermediate	Psme4
Lrp6	4.64e-32	0.936224	0.397	0.338	1.72e-27	0_Ur Intermediate	Lrp6
Kdm7a	5.19e-32	0.990472	0.417	0.362	1.92e-27	0_Ur Intermediate	Kdm7a
Eefsec	6.66e-32	1.22603	0.266	0.198	2.46e-27	0_Ur Intermediate	Eefsec
Rc3h1	6.67e-32	0.7697	0.427	0.364	2.47e-27	0_Ur Intermediate	Rc3h1
Comt	7.41e-32	0.801387	0.555	0.577	2.74e-27	0_Ur Intermediate	Comt
Xrn1	7.83e-32	1.04857	0.33	0.261	2.9e-27	0_Ur Intermediate	Xrn1
Zfp638	1.18e-31	0.891964	0.427	0.37	4.37e-27	0_Ur Intermediate	Zfp638
Slc10a7	1.65e-31	0.856051	0.313	0.24	6.1e-27	0_Ur Intermediate	Slc10a7
Tut7	1.86e-31	0.738407	0.329	0.248	6.86e-27	0_Ur Intermediate	Tut7
Gipc2	2.87e-31	0.765773	0.28	0.208	1.06e-26	0_Ur Intermediate	Gipc2
Pclo	3.28e-31	0.877352	0.26	0.185	1.21e-26	0_Ur Intermediate	Pclo
Plxdc2	3.34e-31	0.853601	0.369	0.304	1.24e-26	0_Ur Intermediate	Plxdc2
Pds5a	3.54e-31	0.848833	0.527	0.518	1.31e-26	0_Ur Intermediate	Pds5a
Pcnx	3.56e-31	0.937197	0.338	0.268	1.32e-26	0_Ur Intermediate	Pcnx
Asxl1	4.21e-31	0.80138	0.373	0.302	1.56e-26	0_Ur Intermediate	Asxl1
Bptf	4.84e-31	0.867562	0.535	0.527	1.79e-26	0_Ur Intermediate	Bptf
Rlf	5.11e-31	0.810688	0.375	0.306	1.89e-26	0_Ur Intermediate	Rlf
Tmem135	5.2e-31	0.967773	0.301	0.228	1.92e-26	0_Ur Intermediate	Tmem135
Strn	9.45e-31	0.846151	0.311	0.237	3.5e-26	0_Ur Intermediate	Strn
Nedd4	1.08e-30	0.480228	0.682	0.756	4e-26	0_Ur Intermediate	Nedd4
Myo9a	1.29e-30	0.934096	0.315	0.244	4.78e-26	0_Ur Intermediate	Myo9a
Nfyc	1.36e-30	0.992286	0.32	0.253	5.04e-26	0_Ur Intermediate	Nfyc
Tlk2	1.42e-30	0.848435	0.367	0.299	5.25e-26	0_Ur Intermediate	Tlk2
Phip	1.47e-30	0.76442	0.563	0.567	5.42e-26	0_Ur Intermediate	Phip
Setd2	2.06e-30	0.840668	0.442	0.392	7.62e-26	0_Ur Intermediate	Setd2
R3hdm1	3.97e-30	0.913314	0.447	0.407	1.47e-25	0_Ur Intermediate	R3hdm1
Zzz3	4.03e-30	0.85464	0.445	0.401	1.49e-25	0_Ur Intermediate	Zzz3
Map4k3	4.49e-30	0.695238	0.426	0.358	1.66e-25	0_Ur Intermediate	Map4k3
Septin7	4.98e-30	0.648016	0.367	0.284	1.84e-25	0_Ur Intermediate	Septin7
Pcdh7	5.06e-30	0.614454	0.415	0.354	1.87e-25	0_Ur Intermediate	Pcdh7
Ccser2	6.88e-30	0.784979	0.392	0.327	2.54e-25	0_Ur Intermediate	Ccser2
Chd7	1.41e-29	1.04783	0.308	0.242	5.22e-25	0_Ur Intermediate	Chd7
Nsmce2	2.11e-29	0.606906	0.409	0.343	7.81e-25	0_Ur Intermediate	Nsmce2
Rab27a	4.82e-29	1.27768	0.273	0.21	1.78e-24	0_Ur Intermediate	Rab27a
Abl2	5.68e-29	0.567835	0.357	0.284	2.1e-24	0_Ur Intermediate	Abl2
Pdlim4	5.97e-29	0.379253	0.469	0.368	2.21e-24	0_Ur Intermediate	Pdlim4
Tacc1	6.36e-29	0.836863	0.474	0.445	2.35e-24	0_Ur Intermediate	Tacc1
Stxbp5	7.3e-29	1.04382	0.299	0.232	2.7e-24	0_Ur Intermediate	Stxbp5
Ide	9.47e-29	0.835661	0.413	0.368	3.5e-24	0_Ur Intermediate	Ide
Adgrg6	1.07e-28	0.900071	0.426	0.388	3.96e-24	0_Ur Intermediate	Adgrg6
Ythdf3	1.23e-28	0.777892	0.49	0.464	4.57e-24	0_Ur Intermediate	Ythdf3
Micos10	1.24e-28	0.411196	0.435	0.333	4.57e-24	0_Ur Intermediate	Micos10
Dcaf6	1.39e-28	0.615267	0.36	0.285	5.15e-24	0_Ur Intermediate	Dcaf6
Btrc	1.93e-28	0.958534	0.345	0.285	7.14e-24	0_Ur Intermediate	Btrc
Uvrag	1.94e-28	0.937292	0.369	0.313	7.19e-24	0_Ur Intermediate	Uvrag
Fto	2.34e-28	0.779153	0.506	0.485	8.67e-24	0_Ur Intermediate	Fto
Ube2g1	2.52e-28	0.763862	0.488	0.466	9.34e-24	0_Ur Intermediate	Ube2g1
Nfatc3	3.4e-28	1.04946	0.332	0.271	1.26e-23	0_Ur Intermediate	Nfatc3
Zmynd11	3.79e-28	0.786498	0.462	0.425	1.4e-23	0_Ur Intermediate	Zmynd11
Notch2	5.35e-28	0.677161	0.433	0.373	1.98e-23	0_Ur Intermediate	Notch2
Itch	5.98e-28	0.789315	0.482	0.458	2.21e-23	0_Ur Intermediate	Itch
Nt5dc1	6.25e-28	1.10014	0.268	0.203	2.31e-23	0_Ur Intermediate	Nt5dc1
Pias1	6.67e-28	0.791498	0.366	0.301	2.47e-23	0_Ur Intermediate	Pias1
Ago3	9.85e-28	0.927486	0.27	0.203	3.64e-23	0_Ur Intermediate	Ago3
9530036O11Rik	1.44e-27	1.01805	0.416	0.377	5.31e-23	0_Ur Intermediate	9530036O11Rik
Eps15l1	1.52e-27	1.01862	0.315	0.254	5.64e-23	0_Ur Intermediate	Eps15l1
R3hdm2	1.56e-27	0.85076	0.449	0.415	5.78e-23	0_Ur Intermediate	R3hdm2
Ezh1	1.9e-27	0.891562	0.338	0.276	7.02e-23	0_Ur Intermediate	Ezh1
Abcb7	2.03e-27	0.720533	0.4	0.332	7.5e-23	0_Ur Intermediate	Abcb7
Mapk14	2.13e-27	1.01364	0.374	0.32	7.9e-23	0_Ur Intermediate	Mapk14
Rbm33	2.16e-27	0.955156	0.372	0.32	7.99e-23	0_Ur Intermediate	Rbm33
Slc12a6	3.11e-27	0.782738	0.515	0.508	1.15e-22	0_Ur Intermediate	Slc12a6
Alas1	3.19e-27	0.827513	0.294	0.226	1.18e-22	0_Ur Intermediate	Alas1
Ndufb1	3.75e-27	0.336093	0.448	0.344	1.39e-22	0_Ur Intermediate	Ndufb1
Brwd1	5.14e-27	0.522841	0.491	0.445	1.9e-22	0_Ur Intermediate	Brwd1
Bmpr2	5.73e-27	0.63548	0.504	0.476	2.12e-22	0_Ur Intermediate	Bmpr2
Sgpp1	5.96e-27	1.04555	0.254	0.19	2.21e-22	0_Ur Intermediate	Sgpp1
Sntb2	6.67e-27	0.901021	0.344	0.281	2.47e-22	0_Ur Intermediate	Sntb2
Epha4	1.11e-26	0.527869	0.336	0.264	4.1e-22	0_Ur Intermediate	Epha4
Arfgef2	1.12e-26	1.12426	0.253	0.19	4.13e-22	0_Ur Intermediate	Arfgef2
Tbc1d8	1.18e-26	0.911662	0.379	0.327	4.37e-22	0_Ur Intermediate	Tbc1d8
Rbm5	1.35e-26	0.742567	0.543	0.552	5.01e-22	0_Ur Intermediate	Rbm5
Sipa1l1	1.8e-26	0.306748	0.431	0.364	6.65e-22	0_Ur Intermediate	Sipa1l1
Ppfibp1	2.37e-26	0.727561	0.482	0.453	8.78e-22	0_Ur Intermediate	Ppfibp1
Sorcs2	2.49e-26	0.766937	0.336	0.264	9.21e-22	0_Ur Intermediate	Sorcs2
Psd3	5.23e-26	0.656349	0.44	0.389	1.93e-21	0_Ur Intermediate	Psd3
Rock1	6.06e-26	0.62745	0.513	0.485	2.24e-21	0_Ur Intermediate	Rock1
St7	6.1e-26	0.822739	0.284	0.217	2.26e-21	0_Ur Intermediate	St7
Duoxa1	6.47e-26	0.932373	0.369	0.322	2.39e-21	0_Ur Intermediate	Duoxa1
Cyfip1	7.1e-26	0.819155	0.424	0.382	2.63e-21	0_Ur Intermediate	Cyfip1
Fam13b	8.9e-26	0.886533	0.296	0.229	3.29e-21	0_Ur Intermediate	Fam13b
Frk	9.21e-26	0.277546	0.417	0.356	3.41e-21	0_Ur Intermediate	Frk
Sap130	1.51e-25	0.977301	0.271	0.206	5.58e-21	0_Ur Intermediate	Sap130
Cul3	2.19e-25	0.622607	0.515	0.49	8.11e-21	0_Ur Intermediate	Cul3
Ttc3	2.27e-25	0.754906	0.548	0.558	8.4e-21	0_Ur Intermediate	Ttc3
Ap1s3	2.57e-25	0.783038	0.319	0.255	9.5e-21	0_Ur Intermediate	Ap1s3
Cwf19l2	2.99e-25	0.951452	0.328	0.269	1.11e-20	0_Ur Intermediate	Cwf19l2
Usp15	3.39e-25	0.831568	0.411	0.369	1.25e-20	0_Ur Intermediate	Usp15
Gprasp1	3.66e-25	1.03115	0.255	0.192	1.36e-20	0_Ur Intermediate	Gprasp1
Acvr2a	4.21e-25	0.844902	0.267	0.201	1.56e-20	0_Ur Intermediate	Acvr2a
Hipk2	4.72e-25	0.97074	0.379	0.336	1.75e-20	0_Ur Intermediate	Hipk2
Snx29	5.36e-25	0.88641	0.311	0.249	1.98e-20	0_Ur Intermediate	Snx29
Rasa2	5.57e-25	0.624587	0.353	0.284	2.06e-20	0_Ur Intermediate	Rasa2
Polb	7.31e-25	0.798707	0.448	0.424	2.7e-20	0_Ur Intermediate	Polb
Tnrc18	8.45e-25	0.749629	0.439	0.399	3.12e-20	0_Ur Intermediate	Tnrc18
Clcn5	1.16e-24	1.07845	0.334	0.285	4.3e-20	0_Ur Intermediate	Clcn5
Usp25	1.24e-24	0.705467	0.486	0.461	4.57e-20	0_Ur Intermediate	Usp25
St7l	1.39e-24	1.07135	0.282	0.223	5.13e-20	0_Ur Intermediate	St7l
Fnip2	1.52e-24	0.815444	0.286	0.221	5.62e-20	0_Ur Intermediate	Fnip2
Slco2a1	2.44e-24	0.702156	0.29	0.225	9.04e-20	0_Ur Intermediate	Slco2a1
Cpsf6	2.46e-24	0.772814	0.455	0.425	9.08e-20	0_Ur Intermediate	Cpsf6
Pcmtd1	3.21e-24	0.710096	0.526	0.531	1.19e-19	0_Ur Intermediate	Pcmtd1
Gsn	5.73e-24	0.320243	0.766	0.853	2.12e-19	0_Ur Intermediate	Gsn
Slain2	6.29e-24	0.982484	0.321	0.268	2.33e-19	0_Ur Intermediate	Slain2
Supt20	6.91e-24	0.922302	0.363	0.31	2.56e-19	0_Ur Intermediate	Supt20
Bcl6	7.3e-24	0.486384	0.353	0.28	2.7e-19	0_Ur Intermediate	Bcl6
Rngtt	9.89e-24	0.892167	0.271	0.21	3.66e-19	0_Ur Intermediate	Rngtt
Atxn7	1.08e-23	0.812658	0.413	0.373	4e-19	0_Ur Intermediate	Atxn7
Nr2c1	1.16e-23	1.03719	0.26	0.201	4.3e-19	0_Ur Intermediate	Nr2c1
Capn15	1.42e-23	1.00347	0.36	0.316	5.25e-19	0_Ur Intermediate	Capn15
Nfib	1.47e-23	0.583574	0.478	0.429	5.42e-19	0_Ur Intermediate	Nfib
Tbc1d1	1.82e-23	0.482214	0.47	0.428	6.72e-19	0_Ur Intermediate	Tbc1d1
Brd1	2.1e-23	0.7139	0.417	0.373	7.78e-19	0_Ur Intermediate	Brd1
Bicral	2.46e-23	0.86277	0.273	0.209	9.09e-19	0_Ur Intermediate	Bicral
Mboat2	2.5e-23	1.08427	0.34	0.295	9.25e-19	0_Ur Intermediate	Mboat2
Itsn2	2.7e-23	0.80613	0.391	0.345	9.97e-19	0_Ur Intermediate	Itsn2
Uhrf1bp1l	4.11e-23	0.668366	0.502	0.495	1.52e-18	0_Ur Intermediate	Uhrf1bp1l
Nf1	5.06e-23	0.600103	0.412	0.359	1.87e-18	0_Ur Intermediate	Nf1
Rab10	5.1e-23	0.420481	0.707	0.816	1.89e-18	0_Ur Intermediate	Rab10
Apbb2	7.76e-23	0.990051	0.364	0.323	2.87e-18	0_Ur Intermediate	Apbb2
Arhgap5	8.33e-23	0.579624	0.562	0.585	3.08e-18	0_Ur Intermediate	Arhgap5
Eri3	9.18e-23	0.931044	0.401	0.367	3.4e-18	0_Ur Intermediate	Eri3
Snx13	1.12e-22	0.598174	0.37	0.311	4.14e-18	0_Ur Intermediate	Snx13
Cdkl5	1.48e-22	0.795861	0.268	0.206	5.47e-18	0_Ur Intermediate	Cdkl5
Elk3	1.59e-22	1.03588	0.274	0.219	5.88e-18	0_Ur Intermediate	Elk3
Shoc2	2.01e-22	0.564251	0.476	0.443	7.43e-18	0_Ur Intermediate	Shoc2
Senp7	2.05e-22	0.964416	0.29	0.234	7.59e-18	0_Ur Intermediate	Senp7
Papss1	2.32e-22	0.77652	0.351	0.298	8.59e-18	0_Ur Intermediate	Papss1
Zfp652	2.78e-22	0.834159	0.392	0.348	1.03e-17	0_Ur Intermediate	Zfp652
Atp5pb	2.81e-22	0.409254	0.409	0.323	1.04e-17	0_Ur Intermediate	Atp5pb
Mef2a	3.65e-22	0.626495	0.481	0.45	1.35e-17	0_Ur Intermediate	Mef2a
Cyp39a1	3.92e-22	1.01293	0.251	0.195	1.45e-17	0_Ur Intermediate	Cyp39a1
Zfp654	4.38e-22	0.795261	0.286	0.225	1.62e-17	0_Ur Intermediate	Zfp654
Pou2f1	4.91e-22	0.864037	0.307	0.249	1.82e-17	0_Ur Intermediate	Pou2f1
Snhg8	5.48e-22	0.491099	0.372	0.297	2.03e-17	0_Ur Intermediate	Snhg8
Galnt7	5.76e-22	0.923246	0.43	0.413	2.13e-17	0_Ur Intermediate	Galnt7
Tlk1	6.78e-22	0.80065	0.394	0.353	2.51e-17	0_Ur Intermediate	Tlk1
Parg	8.14e-22	0.813039	0.26	0.202	3.01e-17	0_Ur Intermediate	Parg
Lrch3	1.06e-21	0.639437	0.309	0.246	3.91e-17	0_Ur Intermediate	Lrch3
Zfp608	1.12e-21	1.05732	0.267	0.212	4.14e-17	0_Ur Intermediate	Zfp608
Rif1	1.17e-21	0.979722	0.36	0.316	4.32e-17	0_Ur Intermediate	Rif1
Slc35a3	1.43e-21	0.982225	0.303	0.252	5.31e-17	0_Ur Intermediate	Slc35a3
Sgms1	1.57e-21	0.366944	0.378	0.309	5.79e-17	0_Ur Intermediate	Sgms1
Trim44	1.72e-21	0.77206	0.458	0.441	6.35e-17	0_Ur Intermediate	Trim44
Dtnb	2e-21	0.737282	0.396	0.348	7.4e-17	0_Ur Intermediate	Dtnb
Phc3	2e-21	0.895871	0.328	0.279	7.42e-17	0_Ur Intermediate	Phc3
Phf12	2.37e-21	0.960867	0.323	0.274	8.75e-17	0_Ur Intermediate	Phf12
Ptpn12	3.47e-21	0.767253	0.328	0.274	1.28e-16	0_Ur Intermediate	Ptpn12
Arap2	3.9e-21	0.635449	0.48	0.453	1.44e-16	0_Ur Intermediate	Arap2
Fat2	3.96e-21	0.871884	0.439	0.416	1.47e-16	0_Ur Intermediate	Fat2
Trio	4.71e-21	0.578558	0.447	0.402	1.74e-16	0_Ur Intermediate	Trio
Sec24b	5.01e-21	0.827844	0.351	0.303	1.85e-16	0_Ur Intermediate	Sec24b
Rab3ip	5.09e-21	1.073	0.291	0.241	1.88e-16	0_Ur Intermediate	Rab3ip
Zfp704	5.55e-21	0.800746	0.442	0.42	2.05e-16	0_Ur Intermediate	Zfp704
Pds5b	6.36e-21	0.828446	0.31	0.255	2.35e-16	0_Ur Intermediate	Pds5b
Arid4b	7.96e-21	0.460806	0.528	0.494	2.94e-16	0_Ur Intermediate	Arid4b
Rb1cc1	8.27e-21	0.598261	0.452	0.412	3.06e-16	0_Ur Intermediate	Rb1cc1
Nfx1	8.58e-21	0.909104	0.329	0.282	3.17e-16	0_Ur Intermediate	Nfx1
Atp5md	8.58e-21	0.367723	0.415	0.333	3.17e-16	0_Ur Intermediate	Atp5md
Ptpn9	1.02e-20	1.00447	0.297	0.247	3.79e-16	0_Ur Intermediate	Ptpn9
Cdon	1.24e-20	0.803899	0.251	0.191	4.58e-16	0_Ur Intermediate	Cdon
Adam10	1.24e-20	0.524599	0.648	0.719	4.59e-16	0_Ur Intermediate	Adam10
Ly6e	1.24e-20	0.366241	0.641	0.678	4.6e-16	0_Ur Intermediate	Ly6e
Cnot4	1.46e-20	0.522161	0.463	0.429	5.4e-16	0_Ur Intermediate	Cnot4
Sidt1	1.61e-20	1.19292	0.297	0.257	5.97e-16	0_Ur Intermediate	Sidt1
Arhgef4	2.09e-20	0.747113	0.358	0.307	7.74e-16	0_Ur Intermediate	Arhgef4
Grhl1	2.18e-20	0.747345	0.362	0.32	8.08e-16	0_Ur Intermediate	Grhl1
Trerf1	2.23e-20	0.625939	0.266	0.2	8.24e-16	0_Ur Intermediate	Trerf1
Ranbp9	2.52e-20	0.733149	0.377	0.329	9.34e-16	0_Ur Intermediate	Ranbp9
Pdpk1	3.14e-20	0.742021	0.418	0.39	1.16e-15	0_Ur Intermediate	Pdpk1
Uimc1	3.27e-20	0.91814	0.31	0.259	1.21e-15	0_Ur Intermediate	Uimc1
Vwa8	3.49e-20	0.887782	0.291	0.24	1.29e-15	0_Ur Intermediate	Vwa8
Bpnt2	4.78e-20	0.869335	0.253	0.196	1.77e-15	0_Ur Intermediate	Bpnt2
Dnmt3a	5e-20	0.839055	0.365	0.323	1.85e-15	0_Ur Intermediate	Dnmt3a
Dym	6.09e-20	0.838871	0.282	0.227	2.25e-15	0_Ur Intermediate	Dym
Rb1	6.56e-20	0.801882	0.296	0.242	2.43e-15	0_Ur Intermediate	Rb1
Sft2d2	7.94e-20	0.774412	0.296	0.243	2.94e-15	0_Ur Intermediate	Sft2d2
Tmem134	8.31e-20	0.48339	0.33	0.262	3.07e-15	0_Ur Intermediate	Tmem134
Ankib1	8.7e-20	0.881092	0.282	0.23	3.22e-15	0_Ur Intermediate	Ankib1
Pum1	9.25e-20	0.497857	0.555	0.557	3.42e-15	0_Ur Intermediate	Pum1
Ppp1r12b	9.63e-20	0.770192	0.319	0.267	3.56e-15	0_Ur Intermediate	Ppp1r12b
Usp3	1.03e-19	0.807277	0.378	0.338	3.82e-15	0_Ur Intermediate	Usp3
Ubac2	1.06e-19	0.901206	0.315	0.268	3.91e-15	0_Ur Intermediate	Ubac2
Parp4	1.11e-19	0.932765	0.357	0.321	4.12e-15	0_Ur Intermediate	Parp4
Amn1	1.16e-19	0.993291	0.33	0.287	4.3e-15	0_Ur Intermediate	Amn1
Oxr1	1.21e-19	0.596581	0.42	0.385	4.47e-15	0_Ur Intermediate	Oxr1
Zfx	1.32e-19	0.83542	0.288	0.234	4.89e-15	0_Ur Intermediate	Zfx
Tcerg1	1.37e-19	0.671421	0.432	0.396	5.08e-15	0_Ur Intermediate	Tcerg1
Rdx	1.47e-19	0.539608	0.382	0.319	5.44e-15	0_Ur Intermediate	Rdx
Acsl1	1.57e-19	1.06288	0.258	0.208	5.82e-15	0_Ur Intermediate	Acsl1
Dnajc13	1.76e-19	0.832919	0.319	0.271	6.5e-15	0_Ur Intermediate	Dnajc13
Klf3	3.04e-19	0.670694	0.556	0.587	1.12e-14	0_Ur Intermediate	Klf3
Bbx	3.54e-19	0.785822	0.399	0.367	1.31e-14	0_Ur Intermediate	Bbx
Sos1	4.36e-19	0.886455	0.274	0.222	1.61e-14	0_Ur Intermediate	Sos1
Pigu	4.67e-19	0.936227	0.257	0.204	1.73e-14	0_Ur Intermediate	Pigu
Phactr4	4.91e-19	0.748201	0.33	0.278	1.81e-14	0_Ur Intermediate	Phactr4
Pdlim1	5.71e-19	0.448477	0.575	0.574	2.11e-14	0_Ur Intermediate	Pdlim1
Ldah	7.55e-19	1.05701	0.264	0.214	2.79e-14	0_Ur Intermediate	Ldah
Exoc2	8.89e-19	1.06291	0.25	0.199	3.29e-14	0_Ur Intermediate	Exoc2
Pam	9.12e-19	0.30315	0.524	0.487	3.37e-14	0_Ur Intermediate	Pam
Rap1gds1	1.31e-18	0.822346	0.318	0.271	4.86e-14	0_Ur Intermediate	Rap1gds1
Igf1r	1.38e-18	0.460495	0.603	0.635	5.12e-14	0_Ur Intermediate	Igf1r
Zmynd8	1.64e-18	0.748345	0.487	0.488	6.05e-14	0_Ur Intermediate	Zmynd8
Gdpd5	1.69e-18	1.04441	0.301	0.253	6.27e-14	0_Ur Intermediate	Gdpd5
Lmbr1	1.75e-18	0.796094	0.331	0.29	6.46e-14	0_Ur Intermediate	Lmbr1
Rbm25	1.85e-18	0.515957	0.659	0.725	6.84e-14	0_Ur Intermediate	Rbm25
Ulk2	1.95e-18	0.656587	0.304	0.252	7.2e-14	0_Ur Intermediate	Ulk2
Gapvd1	2.39e-18	0.740018	0.458	0.449	8.86e-14	0_Ur Intermediate	Gapvd1
Npepps	3.04e-18	0.622905	0.522	0.534	1.12e-13	0_Ur Intermediate	Npepps
Rsf1	3.07e-18	0.661794	0.425	0.392	1.14e-13	0_Ur Intermediate	Rsf1
Hmbox1	3.11e-18	0.865495	0.364	0.331	1.15e-13	0_Ur Intermediate	Hmbox1
Zfp395	3.12e-18	0.994924	0.26	0.211	1.15e-13	0_Ur Intermediate	Zfp395
Ap3b1	3.13e-18	0.636067	0.485	0.474	1.16e-13	0_Ur Intermediate	Ap3b1
Wwp2	3.22e-18	0.946443	0.289	0.242	1.19e-13	0_Ur Intermediate	Wwp2
Fbxw4	3.43e-18	0.94559	0.289	0.241	1.27e-13	0_Ur Intermediate	Fbxw4
Ptpn4	3.8e-18	0.58703	0.329	0.276	1.41e-13	0_Ur Intermediate	Ptpn4
Nsd3	3.92e-18	0.547312	0.538	0.548	1.45e-13	0_Ur Intermediate	Nsd3
Tmem260	4.11e-18	1.10577	0.251	0.204	1.52e-13	0_Ur Intermediate	Tmem260
Nhlrc2	4.13e-18	0.729959	0.326	0.276	1.53e-13	0_Ur Intermediate	Nhlrc2
Tnk2	4.42e-18	0.288476	0.298	0.409	1.63e-13	0_Ur Intermediate	Tnk2
Tnks	4.45e-18	0.93115	0.321	0.28	1.65e-13	0_Ur Intermediate	Tnks
Tmem131	4.51e-18	0.779576	0.389	0.351	1.67e-13	0_Ur Intermediate	Tmem131
Hapstr1	5.09e-18	0.50209	0.3	0.242	1.88e-13	0_Ur Intermediate	Hapstr1
Camk2d	5.13e-18	0.293938	0.593	0.613	1.9e-13	0_Ur Intermediate	Camk2d
Hace1	5.32e-18	0.786813	0.284	0.233	1.97e-13	0_Ur Intermediate	Hace1
Lims1	5.47e-18	0.703946	0.523	0.551	2.02e-13	0_Ur Intermediate	Lims1
Cnot1	5.7e-18	0.731332	0.457	0.447	2.11e-13	0_Ur Intermediate	Cnot1
Skic8	6.2e-18	0.485427	0.329	0.264	2.29e-13	0_Ur Intermediate	Skic8
Tsix	6.5e-18	0.794798	0.25	0.196	2.4e-13	0_Ur Intermediate	Tsix
Ttc28	6.8e-18	0.818404	0.306	0.257	2.52e-13	0_Ur Intermediate	Ttc28
E130308A19Rik	7.46e-18	0.75223	0.266	0.216	2.76e-13	0_Ur Intermediate	E130308A19Rik
Hdac4	7.78e-18	0.624067	0.365	0.311	2.88e-13	0_Ur Intermediate	Hdac4
Zfp644	8.07e-18	0.557657	0.523	0.531	2.99e-13	0_Ur Intermediate	Zfp644
Rnf138	8.84e-18	0.923665	0.294	0.249	3.27e-13	0_Ur Intermediate	Rnf138
Erc1	9.15e-18	0.511219	0.384	0.337	3.39e-13	0_Ur Intermediate	Erc1
Dsp	1.29e-17	0.303189	0.68	0.765	4.76e-13	0_Ur Intermediate	Dsp
Osbpl9	1.3e-17	0.476669	0.464	0.431	4.8e-13	0_Ur Intermediate	Osbpl9
Als2cl	1.82e-17	0.292176	0.174	0.25	6.74e-13	0_Ur Intermediate	Als2cl
Xpr1	1.86e-17	0.754859	0.457	0.451	6.89e-13	0_Ur Intermediate	Xpr1
Secisbp2l	2.36e-17	0.790026	0.35	0.309	8.74e-13	0_Ur Intermediate	Secisbp2l
Ppp6r3	2.48e-17	0.585872	0.505	0.501	9.18e-13	0_Ur Intermediate	Ppp6r3
Mnat1	2.49e-17	0.824598	0.392	0.37	9.2e-13	0_Ur Intermediate	Mnat1
Lrrfip2	2.81e-17	0.699515	0.385	0.351	1.04e-12	0_Ur Intermediate	Lrrfip2
Acyp2	2.93e-17	0.784971	0.356	0.317	1.08e-12	0_Ur Intermediate	Acyp2
Kdm5b	3.29e-17	0.612607	0.576	0.622	1.22e-12	0_Ur Intermediate	Kdm5b
Rbfox2	3.37e-17	0.563286	0.469	0.447	1.25e-12	0_Ur Intermediate	Rbfox2
Fnbp4	3.4e-17	0.883765	0.302	0.257	1.26e-12	0_Ur Intermediate	Fnbp4
Mtln	3.54e-17	0.617385	0.278	0.224	1.31e-12	0_Ur Intermediate	Mtln
Pum2	3.67e-17	0.551093	0.591	0.646	1.36e-12	0_Ur Intermediate	Pum2
Aatf	3.9e-17	0.954544	0.253	0.206	1.44e-12	0_Ur Intermediate	Aatf
Mctp2	4.21e-17	0.785636	0.299	0.25	1.56e-12	0_Ur Intermediate	Mctp2
Cdk12	4.23e-17	0.631284	0.435	0.412	1.56e-12	0_Ur Intermediate	Cdk12
Rasa1	4.3e-17	0.743747	0.433	0.414	1.59e-12	0_Ur Intermediate	Rasa1
B3galnt2	4.45e-17	0.830023	0.266	0.215	1.65e-12	0_Ur Intermediate	B3galnt2
Prag1	4.47e-17	0.630175	0.361	0.319	1.65e-12	0_Ur Intermediate	Prag1
Ubr5	8.43e-17	0.56822	0.482	0.467	3.12e-12	0_Ur Intermediate	Ubr5
Tcf7l2	9.28e-17	0.479094	0.537	0.529	3.43e-12	0_Ur Intermediate	Tcf7l2
Brd4	1.15e-16	0.511453	0.542	0.551	4.25e-12	0_Ur Intermediate	Brd4
Mark2	1.16e-16	0.619996	0.598	0.666	4.31e-12	0_Ur Intermediate	Mark2
Tbl1x	1.21e-16	0.623654	0.518	0.528	4.47e-12	0_Ur Intermediate	Tbl1x
Plcb4	1.29e-16	0.929171	0.336	0.303	4.76e-12	0_Ur Intermediate	Plcb4
Smarcad1	1.45e-16	0.930303	0.284	0.24	5.37e-12	0_Ur Intermediate	Smarcad1
Megf9	1.49e-16	0.751522	0.404	0.381	5.5e-12	0_Ur Intermediate	Megf9
Gigyf2	1.6e-16	0.659789	0.44	0.417	5.93e-12	0_Ur Intermediate	Gigyf2
Kat2b	1.63e-16	0.954911	0.347	0.316	6.03e-12	0_Ur Intermediate	Kat2b
Snhg3	1.71e-16	0.708495	0.262	0.211	6.32e-12	0_Ur Intermediate	Snhg3
Camsap1	2.17e-16	0.997817	0.279	0.236	8.02e-12	0_Ur Intermediate	Camsap1
Wapl	2.25e-16	0.574728	0.508	0.517	8.31e-12	0_Ur Intermediate	Wapl
Ankrd28	2.29e-16	0.510544	0.296	0.241	8.45e-12	0_Ur Intermediate	Ankrd28
Cop1	2.44e-16	0.630438	0.475	0.469	9.01e-12	0_Ur Intermediate	Cop1
Setx	2.45e-16	0.898521	0.29	0.246	9.05e-12	0_Ur Intermediate	Setx
Gabpb2	2.97e-16	0.905141	0.293	0.25	1.1e-11	0_Ur Intermediate	Gabpb2
Traf3	3.02e-16	0.806651	0.294	0.247	1.12e-11	0_Ur Intermediate	Traf3
Sp3	3.04e-16	0.663014	0.379	0.34	1.13e-11	0_Ur Intermediate	Sp3
Fam168a	3.13e-16	0.632896	0.351	0.307	1.16e-11	0_Ur Intermediate	Fam168a
Rcor1	3.15e-16	0.695381	0.383	0.348	1.16e-11	0_Ur Intermediate	Rcor1
Nectin1	4.72e-16	0.663596	0.548	0.582	1.74e-11	0_Ur Intermediate	Nectin1
Lrrc28	5.49e-16	0.752324	0.256	0.21	2.03e-11	0_Ur Intermediate	Lrrc28
Ptbp2	6.19e-16	0.701306	0.359	0.317	2.29e-11	0_Ur Intermediate	Ptbp2
Fbxo32	6.3e-16	0.627681	0.37	0.325	2.33e-11	0_Ur Intermediate	Fbxo32
Rasal2	7.55e-16	0.522452	0.298	0.247	2.79e-11	0_Ur Intermediate	Rasal2
Bcl7a	7.83e-16	0.886327	0.361	0.335	2.9e-11	0_Ur Intermediate	Bcl7a
Rarg	8.2e-16	0.721817	0.449	0.44	3.03e-11	0_Ur Intermediate	Rarg
Rab11fip2	8.61e-16	0.980873	0.272	0.231	3.18e-11	0_Ur Intermediate	Rab11fip2
mt-Co1	8.96e-16	0.758359	0.994	0.998	3.31e-11	0_Ur Intermediate	mt-Co1
Ddr1	1.08e-15	0.742857	0.359	0.325	4e-11	0_Ur Intermediate	Ddr1
Immp2l	1.3e-15	0.684976	0.255	0.206	4.81e-11	0_Ur Intermediate	Immp2l
Huwe1	1.51e-15	0.354338	0.605	0.64	5.58e-11	0_Ur Intermediate	Huwe1
Fgfr3	1.66e-15	0.725326	0.405	0.384	6.14e-11	0_Ur Intermediate	Fgfr3
Arhgef18	1.94e-15	0.89795	0.371	0.344	7.18e-11	0_Ur Intermediate	Arhgef18
Dock7	2.02e-15	0.725233	0.51	0.528	7.47e-11	0_Ur Intermediate	Dock7
Rnf111	2.33e-15	0.782211	0.379	0.352	8.63e-11	0_Ur Intermediate	Rnf111
Hs2st1	2.34e-15	0.634952	0.338	0.297	8.67e-11	0_Ur Intermediate	Hs2st1
Kras	2.35e-15	0.768563	0.335	0.304	8.69e-11	0_Ur Intermediate	Kras
Tnrc6c	2.49e-15	0.81755	0.431	0.42	9.23e-11	0_Ur Intermediate	Tnrc6c
Ston2	2.58e-15	1.01117	0.298	0.263	9.54e-11	0_Ur Intermediate	Ston2
Esco1	2.68e-15	0.841544	0.282	0.238	9.93e-11	0_Ur Intermediate	Esco1
Anks1	4.14e-15	0.896539	0.283	0.242	1.53e-10	0_Ur Intermediate	Anks1
Pwwp2b	4.39e-15	0.261667	0.222	0.302	1.62e-10	0_Ur Intermediate	Pwwp2b
Itfg1	4.79e-15	0.736201	0.441	0.433	1.77e-10	0_Ur Intermediate	Itfg1
Ddx10	4.92e-15	0.837722	0.264	0.221	1.82e-10	0_Ur Intermediate	Ddx10
Tbc1d22a	5.58e-15	0.997971	0.274	0.235	2.06e-10	0_Ur Intermediate	Tbc1d22a
Tmc7	5.69e-15	0.890253	0.25	0.206	2.1e-10	0_Ur Intermediate	Tmc7
Frrs1	5.86e-15	0.789289	0.37	0.343	2.17e-10	0_Ur Intermediate	Frrs1
Eif4enif1	6.69e-15	0.957515	0.279	0.24	2.48e-10	0_Ur Intermediate	Eif4enif1
Usp32	7.63e-15	0.722842	0.326	0.285	2.82e-10	0_Ur Intermediate	Usp32
Rab3gap1	7.69e-15	0.816779	0.325	0.285	2.84e-10	0_Ur Intermediate	Rab3gap1
Cstf3	9.58e-15	0.282732	0.398	0.361	3.54e-10	0_Ur Intermediate	Cstf3
Lonp2	1.05e-14	0.839713	0.349	0.32	3.88e-10	0_Ur Intermediate	Lonp2
Scai	1.09e-14	0.826573	0.296	0.256	4.04e-10	0_Ur Intermediate	Scai
Mfsd6	1.18e-14	0.807753	0.369	0.345	4.35e-10	0_Ur Intermediate	Mfsd6
Clock	1.21e-14	0.673845	0.433	0.417	4.46e-10	0_Ur Intermediate	Clock
Larp4b	1.26e-14	0.560737	0.583	0.633	4.64e-10	0_Ur Intermediate	Larp4b
Cobll1	1.34e-14	0.286895	0.383	0.339	4.95e-10	0_Ur Intermediate	Cobll1
Dnm2	1.49e-14	0.711704	0.507	0.521	5.52e-10	0_Ur Intermediate	Dnm2
Med13	1.56e-14	0.329411	0.464	0.431	5.78e-10	0_Ur Intermediate	Med13
Inpp5a	1.59e-14	0.734015	0.3	0.257	5.9e-10	0_Ur Intermediate	Inpp5a
Sbsn	1.66e-14	0.834929	0.273	0.232	6.15e-10	0_Ur Intermediate	Sbsn
Atl3	1.9e-14	0.658912	0.387	0.357	7.03e-10	0_Ur Intermediate	Atl3
Tnik	2.27e-14	0.487941	0.27	0.221	8.41e-10	0_Ur Intermediate	Tnik
Tnfrsf19	2.28e-14	1.15514	0.259	0.222	8.43e-10	0_Ur Intermediate	Tnfrsf19
Ankrd12	2.41e-14	0.560088	0.484	0.483	8.93e-10	0_Ur Intermediate	Ankrd12
Mtarc2	2.49e-14	0.619772	0.269	0.221	9.22e-10	0_Ur Intermediate	Mtarc2
Eps15	2.71e-14	0.799729	0.35	0.321	1e-09	0_Ur Intermediate	Eps15
Rapgef6	2.74e-14	0.317025	0.454	0.421	1.01e-09	0_Ur Intermediate	Rapgef6
Syncrip	3.02e-14	0.553502	0.514	0.526	1.12e-09	0_Ur Intermediate	Syncrip
Kif1b	3.35e-14	0.564454	0.515	0.523	1.24e-09	0_Ur Intermediate	Kif1b
Cept1	3.45e-14	0.731681	0.451	0.448	1.27e-09	0_Ur Intermediate	Cept1
Coro2a	4.69e-14	0.710627	0.26	0.213	1.74e-09	0_Ur Intermediate	Coro2a
Aftph	5.51e-14	0.703186	0.456	0.461	2.04e-09	0_Ur Intermediate	Aftph
Synj2bp	6.12e-14	0.649539	0.463	0.456	2.26e-09	0_Ur Intermediate	Synj2bp
Pitpna	6.51e-14	0.560783	0.58	0.638	2.41e-09	0_Ur Intermediate	Pitpna
Xpo1	7.3e-14	0.833077	0.353	0.324	2.7e-09	0_Ur Intermediate	Xpo1
Zhx2	7.58e-14	0.614234	0.28	0.233	2.81e-09	0_Ur Intermediate	Zhx2
Tmem259	8.4e-14	0.267133	0.214	0.29	3.11e-09	0_Ur Intermediate	Tmem259
Ckap5	9.49e-14	0.726011	0.259	0.215	3.51e-09	0_Ur Intermediate	Ckap5
Vkorc1l1	1.4e-13	0.795783	0.357	0.332	5.19e-09	0_Ur Intermediate	Vkorc1l1
Sorbs2	1.46e-13	0.79755	0.344	0.318	5.41e-09	0_Ur Intermediate	Sorbs2
Katnbl1	1.47e-13	0.804427	0.269	0.228	5.43e-09	0_Ur Intermediate	Katnbl1
Jag1	1.57e-13	0.723092	0.397	0.38	5.82e-09	0_Ur Intermediate	Jag1
Lama3	1.74e-13	0.422718	0.328	0.278	6.43e-09	0_Ur Intermediate	Lama3
Skp1	1.78e-13	0.257325	0.418	0.343	6.57e-09	0_Ur Intermediate	Skp1
Dgkh	1.96e-13	0.256787	0.219	0.295	7.26e-09	0_Ur Intermediate	Dgkh
Med14	2.02e-13	0.647293	0.329	0.289	7.48e-09	0_Ur Intermediate	Med14
Nsf	2.73e-13	0.949788	0.294	0.261	1.01e-08	0_Ur Intermediate	Nsf
Ppip5k2	3.06e-13	0.749405	0.269	0.229	1.13e-08	0_Ur Intermediate	Ppip5k2
Mib1	3.13e-13	0.524258	0.424	0.394	1.16e-08	0_Ur Intermediate	Mib1
Apc	3.23e-13	0.5224	0.533	0.549	1.2e-08	0_Ur Intermediate	Apc
Pla2g4a	3.39e-13	0.591996	0.438	0.422	1.25e-08	0_Ur Intermediate	Pla2g4a
Rnpepl1	3.4e-13	0.2741	0.287	0.378	1.26e-08	0_Ur Intermediate	Rnpepl1
Fam135a	3.48e-13	0.582019	0.278	0.234	1.29e-08	0_Ur Intermediate	Fam135a
Cdc42bpb	3.97e-13	0.788918	0.336	0.307	1.47e-08	0_Ur Intermediate	Cdc42bpb
Scmh1	4.13e-13	0.531483	0.432	0.403	1.53e-08	0_Ur Intermediate	Scmh1
Srsf4	4.19e-13	0.777117	0.302	0.264	1.55e-08	0_Ur Intermediate	Srsf4
Ppp4r3b	5.05e-13	0.568526	0.452	0.444	1.87e-08	0_Ur Intermediate	Ppp4r3b
Ltbp3	5.4e-13	0.25425	0.208	0.278	2e-08	0_Ur Intermediate	Ltbp3
Malt1	5.72e-13	0.742684	0.253	0.212	2.12e-08	0_Ur Intermediate	Malt1
Jmy	6.64e-13	0.711843	0.287	0.247	2.45e-08	0_Ur Intermediate	Jmy
Ttc14	7.62e-13	0.681151	0.501	0.525	2.82e-08	0_Ur Intermediate	Ttc14
Colgalt1	8.44e-13	0.311639	0.188	0.256	3.12e-08	0_Ur Intermediate	Colgalt1
Kyat1	9.75e-13	0.777054	0.437	0.441	3.61e-08	0_Ur Intermediate	Kyat1
Usp47	1.03e-12	0.66648	0.448	0.445	3.81e-08	0_Ur Intermediate	Usp47
Ino80	1.25e-12	0.447764	0.335	0.295	4.63e-08	0_Ur Intermediate	Ino80
Usp33	1.27e-12	0.802366	0.263	0.225	4.71e-08	0_Ur Intermediate	Usp33
Dnajc1	1.49e-12	0.556572	0.49	0.501	5.52e-08	0_Ur Intermediate	Dnajc1
Taf3	1.62e-12	0.889182	0.373	0.358	5.98e-08	0_Ur Intermediate	Taf3
Fzd6	1.88e-12	0.547525	0.399	0.368	6.95e-08	0_Ur Intermediate	Fzd6
Tmem65	1.94e-12	0.606474	0.287	0.246	7.16e-08	0_Ur Intermediate	Tmem65
Atg7	2.12e-12	0.924556	0.281	0.249	7.86e-08	0_Ur Intermediate	Atg7
Cdc73	2.19e-12	0.601638	0.424	0.406	8.09e-08	0_Ur Intermediate	Cdc73
Znrf2	2.27e-12	0.534219	0.403	0.387	8.39e-08	0_Ur Intermediate	Znrf2
Llgl2	2.32e-12	0.277106	0.184	0.25	8.58e-08	0_Ur Intermediate	Llgl2
Vill	2.6e-12	0.908658	0.289	0.256	9.61e-08	0_Ur Intermediate	Vill
Upp2	2.61e-12	0.736743	0.347	0.32	9.66e-08	0_Ur Intermediate	Upp2
Luc7l3	2.77e-12	0.575315	0.528	0.548	1.02e-07	0_Ur Intermediate	Luc7l3
Atp11b	3.51e-12	0.555325	0.469	0.473	1.3e-07	0_Ur Intermediate	Atp11b
Kdm2b	3.71e-12	0.814984	0.31	0.281	1.37e-07	0_Ur Intermediate	Kdm2b
Uri1	3.75e-12	0.715374	0.405	0.394	1.39e-07	0_Ur Intermediate	Uri1
Ascc2	4e-12	0.307224	0.229	0.304	1.48e-07	0_Ur Intermediate	Ascc2
Susd6	4.04e-12	0.671791	0.355	0.326	1.49e-07	0_Ur Intermediate	Susd6
Arnt	4.08e-12	0.872454	0.266	0.231	1.51e-07	0_Ur Intermediate	Arnt
Btaf1	5.35e-12	0.27393	0.356	0.311	1.98e-07	0_Ur Intermediate	Btaf1
Clca3a2	5.98e-12	0.994095	0.277	0.244	2.21e-07	0_Ur Intermediate	Clca3a2
Zfp277	6.65e-12	0.887078	0.284	0.251	2.46e-07	0_Ur Intermediate	Zfp277
Gpbp1l1	6.82e-12	0.734396	0.39	0.376	2.52e-07	0_Ur Intermediate	Gpbp1l1
Dido1	7.38e-12	0.802658	0.31	0.279	2.73e-07	0_Ur Intermediate	Dido1
Casc3	7.48e-12	0.881515	0.28	0.247	2.77e-07	0_Ur Intermediate	Casc3
Chchd3	1.05e-11	0.685667	0.451	0.453	3.87e-07	0_Ur Intermediate	Chchd3
Wnt4	1.07e-11	0.330588	0.668	0.742	3.95e-07	0_Ur Intermediate	Wnt4
Chd3	1.11e-11	0.564513	0.587	0.641	4.09e-07	0_Ur Intermediate	Chd3
Dennd6a	1.25e-11	0.697408	0.321	0.29	4.62e-07	0_Ur Intermediate	Dennd6a
Phf3	1.34e-11	0.76186	0.392	0.383	4.94e-07	0_Ur Intermediate	Phf3
AU040320	1.44e-11	0.933384	0.268	0.236	5.34e-07	0_Ur Intermediate	AU040320
Map3k2	1.69e-11	0.674935	0.334	0.305	6.27e-07	0_Ur Intermediate	Map3k2
Stag2	1.78e-11	0.534673	0.446	0.434	6.59e-07	0_Ur Intermediate	Stag2
Naa35	1.82e-11	0.256578	0.218	0.286	6.72e-07	0_Ur Intermediate	Naa35
Banp	1.98e-11	0.838848	0.269	0.235	7.32e-07	0_Ur Intermediate	Banp
Timm23	2.25e-11	0.60236	0.274	0.236	8.31e-07	0_Ur Intermediate	Timm23
Zdhhc20	2.32e-11	0.626099	0.502	0.529	8.58e-07	0_Ur Intermediate	Zdhhc20
Stau2	2.32e-11	0.525083	0.336	0.305	8.6e-07	0_Ur Intermediate	Stau2
Antkmt	2.35e-11	0.518172	0.273	0.229	8.7e-07	0_Ur Intermediate	Antkmt
Spen	2.54e-11	0.7596	0.341	0.317	9.38e-07	0_Ur Intermediate	Spen
Rnf130	3.05e-11	0.770636	0.283	0.252	1.13e-06	0_Ur Intermediate	Rnf130
Ccdc50	3.73e-11	0.671433	0.415	0.408	1.38e-06	0_Ur Intermediate	Ccdc50
Mecp2	3.92e-11	0.859466	0.326	0.301	1.45e-06	0_Ur Intermediate	Mecp2
Gtf2f2	4.08e-11	0.647776	0.312	0.281	1.51e-06	0_Ur Intermediate	Gtf2f2
Zbtb44	4.3e-11	0.659274	0.316	0.284	1.59e-06	0_Ur Intermediate	Zbtb44
Zc3h7a	4.56e-11	0.793939	0.417	0.415	1.69e-06	0_Ur Intermediate	Zc3h7a
Pi4ka	5.31e-11	0.885107	0.266	0.236	1.96e-06	0_Ur Intermediate	Pi4ka
Bdp1	5.82e-11	0.644266	0.331	0.301	2.15e-06	0_Ur Intermediate	Bdp1
Ppp1r12a	5.83e-11	0.437333	0.496	0.504	2.16e-06	0_Ur Intermediate	Ppp1r12a
Tshz1	6.14e-11	0.711563	0.365	0.347	2.27e-06	0_Ur Intermediate	Tshz1
Phf20	6.29e-11	0.821389	0.282	0.251	2.33e-06	0_Ur Intermediate	Phf20
Cnep1r1	8.37e-11	0.890341	0.263	0.231	3.1e-06	0_Ur Intermediate	Cnep1r1
Rprd2	8.95e-11	0.819931	0.313	0.287	3.31e-06	0_Ur Intermediate	Rprd2
Tbcd	1.09e-10	0.742008	0.266	0.235	4.02e-06	0_Ur Intermediate	Tbcd
Ino80d	1.1e-10	0.634851	0.357	0.335	4.05e-06	0_Ur Intermediate	Ino80d
Celf1	1.2e-10	0.583798	0.531	0.576	4.44e-06	0_Ur Intermediate	Celf1
Desi2	1.39e-10	0.598323	0.353	0.326	5.15e-06	0_Ur Intermediate	Desi2
Cdk17	1.51e-10	0.703998	0.274	0.24	5.57e-06	0_Ur Intermediate	Cdk17
Cdyl	1.57e-10	1.00361	0.261	0.232	5.81e-06	0_Ur Intermediate	Cdyl
Rnasek	1.76e-10	0.256677	0.351	0.296	6.51e-06	0_Ur Intermediate	Rnasek
Sort1	2.08e-10	0.937774	0.263	0.234	7.7e-06	0_Ur Intermediate	Sort1
Dph6	2.14e-10	0.65088	0.295	0.262	7.92e-06	0_Ur Intermediate	Dph6
Mbtd1	2.69e-10	0.457829	0.51	0.526	9.96e-06	0_Ur Intermediate	Mbtd1
Sik3	2.74e-10	0.426981	0.329	0.293	1.01e-05	0_Ur Intermediate	Sik3
Rhbdd1	2.88e-10	0.788539	0.264	0.232	1.06e-05	0_Ur Intermediate	Rhbdd1
Xpo6	3.32e-10	0.83003	0.302	0.277	1.23e-05	0_Ur Intermediate	Xpo6
Wac	3.33e-10	0.473145	0.521	0.542	1.23e-05	0_Ur Intermediate	Wac
Mia2	3.45e-10	0.651299	0.405	0.397	1.28e-05	0_Ur Intermediate	Mia2
Tmod3	3.65e-10	0.494932	0.539	0.583	1.35e-05	0_Ur Intermediate	Tmod3
Tjp3	3.65e-10	0.776708	0.325	0.305	1.35e-05	0_Ur Intermediate	Tjp3
Cdc42bpg	4.14e-10	0.283616	0.245	0.316	1.53e-05	0_Ur Intermediate	Cdc42bpg
Ppp4r1	4.33e-10	0.804867	0.288	0.26	1.6e-05	0_Ur Intermediate	Ppp4r1
Sgta	4.84e-10	0.265591	0.261	0.334	1.79e-05	0_Ur Intermediate	Sgta
Ubr1	5.56e-10	0.865516	0.267	0.238	2.06e-05	0_Ur Intermediate	Ubr1
Garre1	5.58e-10	0.365288	0.256	0.214	2.06e-05	0_Ur Intermediate	Garre1
Pitpnc1	5.66e-10	0.290111	0.425	0.396	2.09e-05	0_Ur Intermediate	Pitpnc1
Zdhhc3	6.42e-10	0.269184	0.347	0.439	2.37e-05	0_Ur Intermediate	Zdhhc3
Cdk14	7.99e-10	0.594981	0.25	0.214	2.96e-05	0_Ur Intermediate	Cdk14
Yes1	8.03e-10	0.652541	0.372	0.351	2.97e-05	0_Ur Intermediate	Yes1
Fnbp1l	8.25e-10	0.519618	0.427	0.415	3.05e-05	0_Ur Intermediate	Fnbp1l
4833420G17Rik	9.27e-10	0.860927	0.266	0.236	3.43e-05	0_Ur Intermediate	4833420G17Rik
Nr3c1	9.68e-10	0.696151	0.292	0.26	3.58e-05	0_Ur Intermediate	Nr3c1
Stx8	1.09e-09	0.707877	0.416	0.415	4.03e-05	0_Ur Intermediate	Stx8
Larp1	1.1e-09	0.635193	0.45	0.464	4.07e-05	0_Ur Intermediate	Larp1
Mysm1	1.11e-09	0.627716	0.31	0.279	4.11e-05	0_Ur Intermediate	Mysm1
Gid4	1.39e-09	0.707386	0.271	0.24	5.15e-05	0_Ur Intermediate	Gid4
Slc23a2	1.98e-09	0.355206	0.208	0.269	7.31e-05	0_Ur Intermediate	Slc23a2
Cct6a	2.16e-09	0.488198	0.275	0.235	7.98e-05	0_Ur Intermediate	Cct6a
Alpl	2.39e-09	0.276155	0.308	0.384	8.86e-05	0_Ur Intermediate	Alpl
Cab39l	2.43e-09	0.718962	0.442	0.461	8.97e-05	0_Ur Intermediate	Cab39l
Tnrc6a	2.48e-09	0.645138	0.518	0.559	9.18e-05	0_Ur Intermediate	Tnrc6a
Chm	2.55e-09	0.714781	0.266	0.235	9.45e-05	0_Ur Intermediate	Chm
Sf1	3.23e-09	0.260715	0.399	0.501	0.000119338	0_Ur Intermediate	Sf1
Ifi35	3.26e-09	0.280681	0.218	0.28	0.00012044	0_Ur Intermediate	Ifi35
Rmnd5a	3.53e-09	0.594035	0.419	0.415	0.000130752	0_Ur Intermediate	Rmnd5a
Hnrnpl	3.7e-09	0.499243	0.5	0.515	0.000136884	0_Ur Intermediate	Hnrnpl
Ccnt2	4.09e-09	0.765578	0.451	0.467	0.000151216	0_Ur Intermediate	Ccnt2
Ap1b1	4.14e-09	0.26467	0.253	0.324	0.000152985	0_Ur Intermediate	Ap1b1
Elf2	4.46e-09	0.330614	0.392	0.364	0.000164984	0_Ur Intermediate	Elf2
Tspan9	4.46e-09	0.567899	0.417	0.403	0.000165122	0_Ur Intermediate	Tspan9
Ddhd1	4.57e-09	0.609042	0.279	0.247	0.000168957	0_Ur Intermediate	Ddhd1
Ubxn7	5.1e-09	0.715533	0.27	0.24	0.000188831	0_Ur Intermediate	Ubxn7
Smad4	5.12e-09	0.6108	0.37	0.357	0.00018932	0_Ur Intermediate	Smad4
Gdpd1	6.37e-09	0.656084	0.39	0.376	0.000235541	0_Ur Intermediate	Gdpd1
Bzw2	6.58e-09	0.342411	0.384	0.357	0.00024338	0_Ur Intermediate	Bzw2
Agap3	7.8e-09	0.395126	0.29	0.37	0.000288647	0_Ur Intermediate	Agap3
Opa1	7.83e-09	0.803014	0.258	0.232	0.000289592	0_Ur Intermediate	Opa1
Kdm3a	7.92e-09	0.534037	0.32	0.292	0.000292868	0_Ur Intermediate	Kdm3a
Nufip2	8.59e-09	0.314226	0.487	0.483	0.000317791	0_Ur Intermediate	Nufip2
Ap1g1	9.13e-09	0.658381	0.374	0.364	0.000337729	0_Ur Intermediate	Ap1g1
Cpsf7	9.56e-09	0.737532	0.29	0.265	0.000353592	0_Ur Intermediate	Cpsf7
Ttc6	1.08e-08	0.515135	0.331	0.31	0.000401331	0_Ur Intermediate	Ttc6
Ola1	1.09e-08	0.260266	0.254	0.323	0.000402122	0_Ur Intermediate	Ola1
Yipf1	1.2e-08	0.293944	0.248	0.314	0.000442438	0_Ur Intermediate	Yipf1
Slc16a7	1.22e-08	0.625993	0.437	0.452	0.000452471	0_Ur Intermediate	Slc16a7
Zc3h13	1.32e-08	0.816516	0.363	0.354	0.000487008	0_Ur Intermediate	Zc3h13
Tnpo1	1.32e-08	0.581211	0.425	0.425	0.000489275	0_Ur Intermediate	Tnpo1
Qtrt1	1.36e-08	0.81722	0.264	0.239	0.000504073	0_Ur Intermediate	Qtrt1
Odf2	1.58e-08	0.881639	0.255	0.23	0.000585388	0_Ur Intermediate	Odf2
Mga	1.64e-08	0.741005	0.384	0.381	0.000605351	0_Ur Intermediate	Mga
Arih2	2.11e-08	0.489639	0.338	0.315	0.000779141	0_Ur Intermediate	Arih2
Ap3d1	2.23e-08	0.369472	0.207	0.266	0.000824559	0_Ur Intermediate	Ap3d1
Abhd17c	2.31e-08	0.740517	0.4	0.407	0.000853356	0_Ur Intermediate	Abhd17c
Nudcd3	2.65e-08	0.556428	0.456	0.474	0.000979567	0_Ur Intermediate	Nudcd3
Fem1c	2.69e-08	0.791791	0.251	0.223	0.000993674	0_Ur Intermediate	Fem1c
Rmdn1	3.06e-08	0.798574	0.275	0.253	0.00113356	0_Ur Intermediate	Rmdn1
Adh1	3.15e-08	0.407817	0.569	0.612	0.00116691	0_Ur Intermediate	Adh1
Suz12	3.24e-08	0.689573	0.335	0.316	0.00119829	0_Ur Intermediate	Suz12
Tcf3	3.26e-08	0.3197	0.248	0.312	0.00120704	0_Ur Intermediate	Tcf3
Prpf39	3.64e-08	0.677154	0.319	0.298	0.00134539	0_Ur Intermediate	Prpf39
Hipk1	3.82e-08	0.614311	0.453	0.472	0.00141338	0_Ur Intermediate	Hipk1
Ogt	4.55e-08	0.514673	0.609	0.685	0.00168467	0_Ur Intermediate	Ogt
Chd8	4.68e-08	0.837729	0.365	0.361	0.00173072	0_Ur Intermediate	Chd8
Map3k20	4.92e-08	0.364239	0.296	0.264	0.00181838	0_Ur Intermediate	Map3k20
Tnks2	5.13e-08	0.405826	0.577	0.634	0.00189634	0_Ur Intermediate	Tnks2
Nf2	5.53e-08	0.76314	0.268	0.245	0.00204531	0_Ur Intermediate	Nf2
Vps53	5.57e-08	0.740553	0.313	0.3	0.00206035	0_Ur Intermediate	Vps53
Tgfa	5.59e-08	0.27687	0.233	0.294	0.00206813	0_Ur Intermediate	Tgfa
Epn2	6.55e-08	0.989205	0.253	0.233	0.00242362	0_Ur Intermediate	Epn2
Asap2	7.4e-08	0.392593	0.245	0.313	0.0027358	0_Ur Intermediate	Asap2
Hjurp	7.41e-08	0.774057	0.321	0.306	0.00273931	0_Ur Intermediate	Hjurp
Atxn2l	7.51e-08	0.318561	0.219	0.277	0.00277661	0_Ur Intermediate	Atxn2l
Ppp4r3a	7.73e-08	0.702332	0.356	0.35	0.00286057	0_Ur Intermediate	Ppp4r3a
Snrnp48	8.06e-08	0.379522	0.294	0.37	0.00298063	0_Ur Intermediate	Snrnp48
Trpm4	1.05e-07	0.911843	0.252	0.23	0.00389626	0_Ur Intermediate	Trpm4
Mylip	1.07e-07	0.490299	0.473	0.494	0.00394874	0_Ur Intermediate	Mylip
Arid1a	1.13e-07	0.596194	0.519	0.574	0.00417063	0_Ur Intermediate	Arid1a
Fermt1	1.16e-07	0.295971	0.271	0.337	0.00427936	0_Ur Intermediate	Fermt1
Slc30a7	1.18e-07	0.823619	0.272	0.251	0.00435788	0_Ur Intermediate	Slc30a7
Ube3a	1.25e-07	0.521689	0.524	0.575	0.00461512	0_Ur Intermediate	Ube3a
Ildr1	1.35e-07	0.397252	0.288	0.365	0.00500846	0_Ur Intermediate	Ildr1
Prkar2a	1.37e-07	0.283928	0.263	0.327	0.00506867	0_Ur Intermediate	Prkar2a
Man1a2	1.39e-07	0.650884	0.44	0.467	0.00515664	0_Ur Intermediate	Man1a2
Pik3ca	1.43e-07	0.632704	0.304	0.284	0.00530122	0_Ur Intermediate	Pik3ca
Trip11	1.58e-07	0.648838	0.396	0.397	0.00583278	0_Ur Intermediate	Trip11
Smad1	1.6e-07	0.59919	0.348	0.333	0.00591271	0_Ur Intermediate	Smad1
Prkag2	1.67e-07	0.761516	0.291	0.272	0.00619418	0_Ur Intermediate	Prkag2
Slc22a23	1.7e-07	0.713531	0.377	0.378	0.00630338	0_Ur Intermediate	Slc22a23
Usp9x	1.74e-07	0.449827	0.528	0.568	0.00643267	0_Ur Intermediate	Usp9x
Itga6	1.76e-07	0.289458	0.605	0.652	0.00650124	0_Ur Intermediate	Itga6
Selenoi	1.99e-07	0.608119	0.358	0.348	0.00737317	0_Ur Intermediate	Selenoi
Ccar1	2.04e-07	0.62297	0.423	0.432	0.00752783	0_Ur Intermediate	Ccar1
Baz1b	2.69e-07	0.78902	0.333	0.324	0.00994863	0_Ur Intermediate	Baz1b
Ubr2	2.73e-07	0.838208	0.334	0.33	0.010083	0_Ur Intermediate	Ubr2
Mark3	2.73e-07	0.489449	0.432	0.44	0.0100948	0_Ur Intermediate	Mark3
Plch2	2.8e-07	0.749704	0.403	0.413	0.0103756	0_Ur Intermediate	Plch2
Bik	2.86e-07	0.770786	0.264	0.245	0.0105749	0_Ur Intermediate	Bik
Sec14l1	2.96e-07	0.31005	0.214	0.271	0.0109656	0_Ur Intermediate	Sec14l1
Fbxo34	3.17e-07	0.261264	0.299	0.27	0.0117357	0_Ur Intermediate	Fbxo34
Kif1c	3.29e-07	0.274762	0.332	0.411	0.0121652	0_Ur Intermediate	Kif1c
Parn	3.41e-07	0.827584	0.25	0.229	0.0126027	0_Ur Intermediate	Parn
Man2a1	3.53e-07	0.646644	0.329	0.314	0.0130682	0_Ur Intermediate	Man2a1
Coq2	3.66e-07	0.318806	0.227	0.285	0.0135405	0_Ur Intermediate	Coq2
Fam193b	3.69e-07	1.00685	0.263	0.243	0.013632	0_Ur Intermediate	Fam193b
Gtf3c1	3.8e-07	0.831361	0.264	0.242	0.0140429	0_Ur Intermediate	Gtf3c1
Ube2v1	3.96e-07	0.486189	0.284	0.257	0.0146455	0_Ur Intermediate	Ube2v1
Zc3hav1	4.01e-07	0.256826	0.276	0.341	0.0148349	0_Ur Intermediate	Zc3hav1
Celsr2	4.15e-07	0.830246	0.256	0.234	0.0153497	0_Ur Intermediate	Celsr2
Capza1	4.4e-07	0.309665	0.363	0.456	0.0162858	0_Ur Intermediate	Capza1
Appl2	4.43e-07	0.86135	0.261	0.241	0.0163795	0_Ur Intermediate	Appl2
Ank	4.67e-07	0.586869	0.473	0.49	0.0172596	0_Ur Intermediate	Ank
Sf3b3	4.73e-07	0.276083	0.31	0.383	0.0174947	0_Ur Intermediate	Sf3b3
Ralgapb	4.77e-07	0.665241	0.32	0.306	0.0176552	0_Ur Intermediate	Ralgapb
Ncoa3	4.96e-07	0.590161	0.394	0.39	0.0183441	0_Ur Intermediate	Ncoa3
Creb1	5.05e-07	0.442891	0.401	0.394	0.0186733	0_Ur Intermediate	Creb1
Araf	5.18e-07	0.472103	0.264	0.332	0.0191542	0_Ur Intermediate	Araf
Mybbp1a	5.34e-07	0.25826	0.214	0.266	0.0197502	0_Ur Intermediate	Mybbp1a
Dicer1	5.53e-07	0.818594	0.328	0.32	0.0204383	0_Ur Intermediate	Dicer1
Cpq	5.69e-07	0.706108	0.264	0.243	0.0210635	0_Ur Intermediate	Cpq
Abcc3	5.76e-07	0.301026	0.476	0.586	0.0213174	0_Ur Intermediate	Abcc3
Ldb1	5.78e-07	0.313767	0.212	0.265	0.0213822	0_Ur Intermediate	Ldb1
Dync1li2	6.25e-07	0.252391	0.22	0.274	0.0231268	0_Ur Intermediate	Dync1li2
Exoc5	6.41e-07	0.564017	0.359	0.348	0.0237182	0_Ur Intermediate	Exoc5
Plekha1	6.42e-07	0.668398	0.353	0.346	0.0237558	0_Ur Intermediate	Plekha1
Sesn3	6.82e-07	0.49478	0.519	0.573	0.0252116	0_Ur Intermediate	Sesn3
Smg7	7.06e-07	0.619272	0.36	0.352	0.0261157	0_Ur Intermediate	Smg7
Creb3l2	7.3e-07	0.288358	0.322	0.399	0.0270134	0_Ur Intermediate	Creb3l2
Nisch	7.51e-07	0.401864	0.422	0.526	0.0277951	0_Ur Intermediate	Nisch
Snhg9	8.91e-07	0.296507	0.228	0.282	0.0329711	0_Ur Intermediate	Snhg9
Kdm5c	9.07e-07	0.523971	0.356	0.345	0.0335638	0_Ur Intermediate	Kdm5c
Rit1	9.8e-07	0.286327	0.2	0.251	0.036243	0_Ur Intermediate	Rit1
Mmp15	1.03e-06	0.565134	0.424	0.434	0.0380653	0_Ur Intermediate	Mmp15
Kcmf1	1.04e-06	0.505098	0.418	0.422	0.0386198	0_Ur Intermediate	Kcmf1
Srek1	1.1e-06	0.586741	0.437	0.451	0.0407589	0_Ur Intermediate	Srek1
Rabl6	1.4e-06	0.317673	0.269	0.331	0.0518208	0	Rabl6
Pnisr	1.46e-06	0.307814	0.488	0.608	0.0541323	0	Pnisr
Zdhhc6	1.54e-06	0.325338	0.203	0.253	0.0569926	0	Zdhhc6
Nfe2l3	1.55e-06	0.699251	0.372	0.374	0.05734	0	Nfe2l3
Epc1	1.6e-06	0.566817	0.336	0.325	0.0593316	0	Epc1
Zfas1	1.68e-06	0.360703	0.261	0.229	0.0619887	0	Zfas1
Csnk1g3	1.68e-06	0.73866	0.286	0.269	0.0620354	0	Csnk1g3
Klhl2	1.7e-06	0.615813	0.25	0.227	0.0630287	0	Klhl2
Bace2	1.77e-06	0.407936	0.568	0.617	0.0654322	0	Bace2
Trp53bp1	1.94e-06	0.846344	0.281	0.264	0.0717978	0	Trp53bp1
Bclaf1	2.02e-06	0.468789	0.566	0.624	0.0746442	0	Bclaf1
Ip6k2	2.1e-06	0.810209	0.318	0.309	0.077742	0	Ip6k2
Wwc2	2.19e-06	0.577559	0.289	0.267	0.0811173	0	Wwc2
Thoc2	2.35e-06	0.470316	0.549	0.603	0.0869077	0	Thoc2
Liph	3.08e-06	0.518198	0.306	0.288	0.113799	0	Liph
Plekhg3	3.21e-06	0.290575	0.391	0.384	0.118598	0	Plekhg3
Pank2	3.45e-06	0.699391	0.302	0.29	0.127713	0	Pank2
Acap2	3.46e-06	0.408241	0.461	0.484	0.127819	0	Acap2
Efs	3.52e-06	0.365608	0.302	0.374	0.130134	0	Efs
Ylpm1	3.79e-06	0.645352	0.364	0.363	0.140171	0	Ylpm1
Appl1	3.88e-06	0.664469	0.281	0.263	0.143423	0	Appl1
Tex10	3.88e-06	0.653022	0.268	0.25	0.143488	0	Tex10
Dctn1	3.96e-06	0.367801	0.231	0.286	0.146332	0	Dctn1
Mphosph8	4.04e-06	0.333103	0.242	0.297	0.149488	0	Mphosph8
Ireb2	4.16e-06	0.676795	0.309	0.295	0.153907	0	Ireb2
Rad50	4.17e-06	0.33938	0.247	0.306	0.154376	0	Rad50
Usp14	4.18e-06	0.269592	0.295	0.362	0.154618	0	Usp14
Ppfia1	4.41e-06	0.729979	0.304	0.293	0.163149	0	Ppfia1
Pafah1b1	4.67e-06	0.37476	0.558	0.6	0.172659	0	Pafah1b1
Fip1l1	4.83e-06	0.669289	0.374	0.38	0.178782	0	Fip1l1
Itga2	5.08e-06	0.32538	0.324	0.309	0.188065	0	Itga2
Impa1	5.15e-06	0.300974	0.22	0.27	0.19047	0	Impa1
Cd99l2	5.24e-06	0.353212	0.247	0.305	0.193767	0	Cd99l2
Sfswap	5.88e-06	0.725083	0.311	0.301	0.217513	0	Sfswap
Rgl2	5.98e-06	0.423363	0.202	0.251	0.221331	0	Rgl2
Actr1a	6.1e-06	0.312247	0.25	0.306	0.225473	0	Actr1a
Tfg	6.28e-06	0.368698	0.213	0.264	0.232477	0	Tfg
Ctcf	6.31e-06	0.348171	0.317	0.389	0.233317	0	Ctcf
Ddx6	6.62e-06	0.360581	0.631	0.721	0.244938	0	Ddx6
Mapkapk3	7.05e-06	0.266824	0.321	0.39	0.26093	0	Mapkapk3
Anapc5	7.39e-06	0.369087	0.355	0.436	0.273369	0	Anapc5
BC004004	8.08e-06	0.420325	0.458	0.481	0.298823	0	BC004004
Kcnq1ot1	8.44e-06	0.705749	0.346	0.345	0.312147	0	Kcnq1ot1
Plekhh1	8.51e-06	0.945553	0.276	0.267	0.314856	0	Plekhh1
Mrps9	8.85e-06	0.71345	0.25	0.231	0.327466	0	Mrps9
Tns3	1.02e-05	0.585692	0.487	0.518	0.376685	0	Tns3
Ctr9	1.09e-05	0.318902	0.25	0.305	0.402416	0	Ctr9
Vps37a	1.11e-05	0.269784	0.225	0.274	0.410011	0	Vps37a
Cand1	1.12e-05	0.280397	0.222	0.273	0.414781	0	Cand1
Aak1	1.12e-05	0.642855	0.358	0.359	0.414852	0	Aak1
Camta1	1.13e-05	0.310572	0.207	0.253	0.419534	0	Camta1
Snrnp200	1.2e-05	0.328438	0.232	0.285	0.443764	0	Snrnp200
Msra	1.2e-05	0.862849	0.269	0.256	0.445737	0	Msra
Mfap3l	1.23e-05	0.687048	0.398	0.415	0.456526	0	Mfap3l
Anapc7	1.23e-05	0.261287	0.214	0.262	0.456527	0	Anapc7
Taok3	1.28e-05	0.540538	0.406	0.411	0.474341	0	Taok3
Orc4	1.31e-05	0.741302	0.253	0.238	0.485144	0	Orc4
Cyp2s1	1.33e-05	0.273509	0.206	0.251	0.49135	0	Cyp2s1
Bspry	1.36e-05	0.682332	0.259	0.243	0.502005	0	Bspry
Cfdp1	1.38e-05	0.254171	0.418	0.515	0.511211	0	Cfdp1
Krit1	1.44e-05	0.33321	0.287	0.348	0.53166	0	Krit1
Glg1	1.56e-05	0.660638	0.412	0.428	0.577655	0	Glg1
Yeats2	1.63e-05	0.810561	0.252	0.236	0.602226	0	Yeats2
Riok3	1.87e-05	0.614263	0.361	0.362	0.69152	0	Riok3
Bcl9l	1.88e-05	0.666232	0.344	0.344	0.694747	0	Bcl9l
Ubqln1	1.95e-05	0.29213	0.318	0.386	0.720838	0	Ubqln1
Nckap1	1.99e-05	0.477	0.541	0.607	0.736508	0	Nckap1
Cdk6	2.15e-05	0.351584	0.477	0.498	0.793558	0	Cdk6
Tbc1d10a	2.17e-05	0.299783	0.255	0.308	0.803292	0	Tbc1d10a
Skap2	2.24e-05	0.61734	0.317	0.309	0.827132	0	Skap2
Raf1	2.34e-05	0.527935	0.366	0.361	0.865231	0	Raf1
Luc7l	2.38e-05	0.636235	0.36	0.361	0.881885	0	Luc7l
Cul4a	2.39e-05	0.818744	0.262	0.249	0.884247	0	Cul4a
Clasp1	2.41e-05	0.382083	0.324	0.312	0.89252	0	Clasp1
Car13	2.75e-05	0.509884	0.292	0.272	1	0	Car13
Smarcd2	2.77e-05	0.284412	0.292	0.353	1	0	Smarcd2
Wdr70	3.19e-05	0.68883	0.258	0.242	1	0	Wdr70
Epc2	3.65e-05	0.599594	0.253	0.235	1	0	Epc2
Dhx9	3.75e-05	0.26246	0.33	0.401	1	0	Dhx9
Zmym5	3.95e-05	0.576346	0.397	0.409	1	0	Zmym5
Cspp1	4.01e-05	0.429708	0.354	0.347	1	0	Cspp1
Stk19	4.03e-05	0.302033	0.23	0.277	1	0	Stk19
Ube4b	4.03e-05	0.79992	0.3	0.296	1	0	Ube4b
Pbrm1	4.15e-05	0.456089	0.539	0.594	1	0	Pbrm1
Limd1	4.2e-05	0.391439	0.271	0.33	1	0	Limd1
Wbp1l	4.24e-05	0.38409	0.317	0.387	1	0	Wbp1l
Ptk2b	4.4e-05	0.733103	0.344	0.349	1	0	Ptk2b
Mbtps1	4.47e-05	0.371464	0.276	0.334	1	0	Mbtps1
Rab28	4.85e-05	0.796859	0.296	0.29	1	0	Rab28
Rnf115	4.88e-05	0.636601	0.319	0.312	1	0	Rnf115
Tcf4	4.94e-05	0.542126	0.329	0.321	1	0	Tcf4
Otud5	5.29e-05	0.365499	0.213	0.259	1	0	Otud5
Ncaph2	5.33e-05	0.322256	0.359	0.432	1	0	Ncaph2
Ryk	5.46e-05	0.297608	0.279	0.338	1	0	Ryk
Elovl5	5.77e-05	0.537393	0.367	0.359	1	0	Elovl5
Ptpa	6.11e-05	0.331418	0.334	0.404	1	0	Ptpa
Esrra	6.54e-05	0.454629	0.281	0.344	1	0	Esrra
Carnmt1	6.64e-05	0.322176	0.221	0.265	1	0	Carnmt1
Scamp1	6.64e-05	0.354311	0.331	0.405	1	0	Scamp1
Dtnbp1	7e-05	0.320073	0.264	0.317	1	0	Dtnbp1
Anapc1	7.35e-05	0.828754	0.273	0.265	1	0	Anapc1
Acvr1	7.6e-05	0.344469	0.287	0.268	1	0	Acvr1
Acsf2	8.23e-05	0.438112	0.226	0.273	1	0	Acsf2
Angel2	0.000105285	0.395391	0.221	0.267	1	0	Angel2
Arfip1	0.000110189	0.694711	0.369	0.381	1	0	Arfip1
Fam117b	0.000117236	0.465659	0.258	0.242	1	0	Fam117b
Rab22a	0.000118274	0.352187	0.239	0.288	1	0	Rab22a
Kmt2a	0.000132798	0.589902	0.436	0.46	1	0	Kmt2a
Foxj3	0.000132947	0.664448	0.271	0.259	1	0	Foxj3
Ppp6c	0.00014746	0.257359	0.304	0.363	1	0	Ppp6c
Cdk11b	0.000155342	0.346061	0.285	0.341	1	0	Cdk11b
Ppil2	0.000156233	0.332408	0.28	0.338	1	0	Ppil2
Mipol1	0.000157516	0.558849	0.297	0.285	1	0	Mipol1
Snx6	0.000167233	0.295789	0.314	0.375	1	0	Snx6
Spast	0.000168222	0.690424	0.265	0.255	1	0	Spast
Zkscan1	0.000172272	0.670464	0.298	0.292	1	0	Zkscan1
Usp10	0.000183771	0.730118	0.278	0.272	1	0	Usp10
Glyr1	0.000188158	0.316432	0.353	0.431	1	0	Glyr1
Gfra1	0.00019029	0.348717	0.293	0.272	1	0	Gfra1
Clcn3	0.000194262	0.431551	0.476	0.513	1	0	Clcn3
Rnf38	0.000204161	0.62016	0.325	0.322	1	0	Rnf38
Phrf1	0.000204256	0.316017	0.222	0.266	1	0	Phrf1
Ddx17	0.000204379	0.522401	0.581	0.664	1	0	Ddx17
Sh3yl1	0.000205063	0.352578	0.225	0.267	1	0	Sh3yl1
Hnrnpul1	0.000212316	0.382833	0.332	0.401	1	0	Hnrnpul1
Numa1	0.000218435	0.353413	0.385	0.47	1	0	Numa1
Pspc1	0.00023241	0.388823	0.29	0.276	1	0	Pspc1
Gan	0.000255342	0.731334	0.296	0.292	1	0	Gan
Atg5	0.00025599	0.26784	0.283	0.336	1	0	Atg5
Mink1	0.000273226	0.371162	0.249	0.298	1	0	Mink1
Taf15	0.000300819	0.40059	0.443	0.461	1	0	Taf15
Zmiz2	0.000308337	0.319446	0.219	0.261	1	0	Zmiz2
Ddx39b	0.000316806	0.260541	0.452	0.548	1	0	Ddx39b
G6pdx	0.000322719	0.286912	0.349	0.423	1	0	G6pdx
Uso1	0.000327461	0.276321	0.271	0.322	1	0	Uso1
Tbk1	0.000354797	0.5729	0.279	0.271	1	0	Tbk1
Atf2	0.00036281	0.430121	0.36	0.356	1	0	Atf2
Golga4	0.000381091	0.567307	0.509	0.568	1	0	Golga4
Sema4b	0.000399106	0.610461	0.37	0.377	1	0	Sema4b
Fbxl3	0.00040774	0.611253	0.301	0.295	1	0	Fbxl3
Pak2	0.000417989	0.399552	0.531	0.593	1	0	Pak2
Slc25a37	0.000420018	0.914431	0.251	0.241	1	0	Slc25a37
Pacsin2	0.000441287	0.326807	0.249	0.297	1	0	Pacsin2
Eea1	0.00046584	0.452383	0.388	0.391	1	0	Eea1
Hectd1	0.000466724	0.432586	0.565	0.633	1	0	Hectd1
Cacul1	0.000473541	0.584104	0.279	0.271	1	0	Cacul1
Usf3	0.000493538	0.65517	0.267	0.259	1	0	Usf3
Dnmbp	0.000494337	0.290841	0.296	0.282	1	0	Dnmbp
Serinc5	0.000508315	0.349796	0.333	0.4	1	0	Serinc5
Srsf1	0.000510789	0.309119	0.438	0.527	1	0	Srsf1
Cyth3	0.000511366	0.645482	0.316	0.314	1	0	Cyth3
Brd8	0.000515999	0.374325	0.296	0.352	1	0	Brd8
Zyg11b	0.000518822	0.615712	0.267	0.261	1	0	Zyg11b
Prkcz	0.000526896	0.419316	0.224	0.268	1	0	Prkcz
Rap1a	0.000530162	0.569616	0.356	0.363	1	0	Rap1a
Peak1	0.000598432	0.474509	0.313	0.305	1	0	Peak1
Gon4l	0.000619934	0.52645	0.243	0.29	1	0	Gon4l
Cul5	0.000632304	0.710954	0.268	0.26	1	0	Cul5
Stx7	0.000632818	0.308408	0.296	0.35	1	0	Stx7
Kif13b	0.000643607	0.414144	0.302	0.292	1	0	Kif13b
Marf1	0.000727293	0.570224	0.396	0.414	1	0	Marf1
Epn3	0.000748455	0.293416	0.234	0.276	1	0	Epn3
Rnf20	0.00076368	0.456199	0.218	0.26	1	0	Rnf20
Map2k1	0.000783894	0.257723	0.253	0.299	1	0	Map2k1
Ilf3	0.000789908	0.362877	0.238	0.282	1	0	Ilf3
Arglu1	0.000821413	0.435529	0.596	0.692	1	0	Arglu1
Kidins220	0.000836886	0.747713	0.38	0.406	1	0	Kidins220
Fyttd1	0.000889822	0.384547	0.323	0.385	1	0	Fyttd1
Kremen1	0.000925945	0.610531	0.367	0.382	1	0	Kremen1
Lats1	0.000961157	0.686704	0.269	0.261	1	0	Lats1
Irf3	0.000964483	0.394787	0.221	0.263	1	0	Irf3
Mon2	0.000979957	0.638368	0.29	0.285	1	0	Mon2
Ranbp2	0.00102946	0.276968	0.387	0.464	1	0	Ranbp2
Ddx42	0.00105081	0.302593	0.295	0.349	1	0	Ddx42
Ski	0.00106714	0.535402	0.39	0.408	1	0	Ski
Elk4	0.00127077	0.307862	0.298	0.351	1	0	Elk4
Alkbh1	0.00128177	0.358721	0.215	0.252	1	0	Alkbh1
Crebrf	0.00132886	0.412165	0.399	0.406	1	0	Crebrf
Dab2ip	0.00140538	0.422961	0.312	0.37	1	0	Dab2ip
Vps72	0.00142991	0.354805	0.248	0.293	1	0	Vps72
Arrdc1	0.0014539	0.614854	0.32	0.321	1	0	Arrdc1
Cers5	0.00147747	0.343712	0.218	0.255	1	0	Cers5
Smad7	0.00153097	0.550392	0.26	0.249	1	0	Smad7
Klf10	0.00158217	0.302135	0.381	0.455	1	0	Klf10
Myzap	0.00159533	0.489191	0.247	0.297	1	0	Myzap
Mfsd14b	0.00161874	0.32933	0.22	0.258	1	0	Mfsd14b
Bod1l	0.00167105	0.665784	0.32	0.324	1	0	Bod1l
Cnot6l	0.00175379	0.380287	0.436	0.455	1	0	Cnot6l
Matr3	0.00178799	0.415317	0.545	0.608	1	0	Matr3
Ankrd22	0.00189273	0.464967	0.273	0.268	1	0	Ankrd22
Mier1	0.00195531	0.493199	0.425	0.451	1	0	Mier1
Fubp3	0.00200974	0.32784	0.224	0.263	1	0	Fubp3
Psmd14	0.00201743	0.3334	0.286	0.339	1	0	Psmd14
Rbbp8	0.00207047	0.285448	0.355	0.344	1	0	Rbbp8
Smchd1	0.00207858	0.449918	0.372	0.38	1	0	Smchd1
Sacm1l	0.00214348	0.655835	0.278	0.275	1	0	Sacm1l
Nktr	0.0021858	0.536116	0.504	0.562	1	0	Nktr
Lrp1	0.00227538	0.357857	0.343	0.408	1	0	Lrp1
Papola	0.00232383	0.408903	0.533	0.6	1	0	Papola
Rsbn1l	0.00243846	0.324449	0.391	0.468	1	0	Rsbn1l
Yme1l1	0.00245959	0.341332	0.323	0.381	1	0	Yme1l1
Emp2	0.0025033	0.36619	0.535	0.612	1	0	Emp2
Taf1	0.00251585	0.703591	0.262	0.257	1	0	Taf1
Nbeal2	0.00267896	0.545907	0.265	0.314	1	0	Nbeal2
Zbtb11	0.00270919	0.410174	0.296	0.289	1	0	Zbtb11
Gsr	0.00280333	0.30055	0.418	0.5	1	0	Gsr
Gatad2b	0.00305749	0.379527	0.452	0.488	1	0	Gatad2b
Vta1	0.00317327	0.553309	0.303	0.303	1	0	Vta1
Cyth1	0.00325538	0.524565	0.273	0.267	1	0	Cyth1
Atad1	0.00330962	0.311969	0.266	0.31	1	0	Atad1
Hmg20a	0.00345638	0.629681	0.279	0.278	1	0	Hmg20a
Atp2a2	0.0035399	0.294482	0.593	0.679	1	0	Atp2a2
Yap1	0.00354105	0.326121	0.473	0.505	1	0	Yap1
Btbd1	0.00354723	0.356129	0.389	0.468	1	0	Btbd1
Csad	0.00360573	0.416704	0.26	0.307	1	0	Csad
Ubap2	0.00364972	0.344826	0.353	0.356	1	0	Ubap2
Smc3	0.00373375	0.312095	0.276	0.321	1	0	Smc3
Rc3h2	0.00422786	0.544235	0.321	0.328	1	0	Rc3h2
Gtf2a1	0.00428198	0.363775	0.233	0.272	1	0	Gtf2a1
Slc9a1	0.00429172	0.293238	0.285	0.333	1	0	Slc9a1
Ablim1	0.00432797	0.448445	0.231	0.271	1	0	Ablim1
Vps41	0.00457562	0.710906	0.301	0.308	1	0	Vps41
Aspscr1	0.00466666	0.50387	0.27	0.318	1	0	Aspscr1
Fubp1	0.00475217	0.410043	0.553	0.626	1	0	Fubp1
Lamc1	0.00485856	0.428521	0.268	0.259	1	0	Lamc1
Nck1	0.00497238	0.539061	0.26	0.253	1	0	Nck1
Cbl	0.00509458	0.572715	0.358	0.376	1	0	Cbl
Ankrd44	0.00514304	0.403169	0.457	0.478	1	0	Ankrd44
Akap8l	0.00514972	0.701566	0.306	0.31	1	0	Akap8l
C77080	0.00517139	0.433207	0.325	0.383	1	0	C77080
Dcaf8	0.00547152	0.599633	0.418	0.455	1	0	Dcaf8
1600014C10Rik	0.00564629	0.40427	0.423	0.453	1	0	1600014C10Rik
Ppl	0.00583261	0.288985	0.395	0.467	1	0	Ppl
Asap1	0.00586997	0.576472	0.258	0.252	1	0	Asap1
Sbno1	0.0059404	0.507522	0.483	0.538	1	0	Sbno1
Zfp326	0.00606644	0.344034	0.239	0.275	1	0	Zfp326
Fbxo3	0.00619256	0.399542	0.31	0.362	1	0	Fbxo3
Rnpep	0.00665204	0.439003	0.331	0.39	1	0	Rnpep
Hacd2	0.00669095	0.344414	0.534	0.582	1	0	Hacd2
Ufd1	0.00670904	0.366401	0.222	0.258	1	0	Ufd1
Nucb1	0.0067142	0.500009	0.46	0.512	1	0	Nucb1
Clint1	0.00674256	0.499504	0.473	0.527	1	0	Clint1
Stx16	0.00718022	0.398363	0.281	0.328	1	0	Stx16
Prpf38b	0.00737812	0.606205	0.45	0.498	1	0	Prpf38b
Scarb2	0.00778141	0.262712	0.513	0.617	1	0	Scarb2
Tfdp2	0.00778517	0.461864	0.34	0.346	1	0	Tfdp2
Rest	0.00793176	0.439592	0.227	0.264	1	0	Rest
Nans	0.00831138	0.321535	0.234	0.271	1	0	Nans
Retreg3	0.00835365	0.382306	0.316	0.368	1	0	Retreg3
Exoc3	0.00880061	0.306483	0.233	0.271	1	0	Exoc3
Dhx36	0.00994797	0.401672	0.266	0.31	1	0	Dhx36
H2afj	0	2.48234	0.859	0.14	0	1_Bl Intermediate	H2afj
Sptssb	0	2.15928	0.952	0.245	0	1_Bl Intermediate	Sptssb
Acaa1b	0	2.68392	0.902	0.198	0	1_Bl Intermediate	Acaa1b
2410015M20Rik	0	2.44931	0.817	0.133	0	1_Bl Intermediate	2410015M20Rik
Trf	0	3.25296	0.746	0.092	0	1_Bl Intermediate	Trf
Aes	0	2.32033	0.785	0.135	0	1_Bl Intermediate	Aes
2010107E04Rik	0	2.35865	0.78	0.134	0	1_Bl Intermediate	2010107E04Rik
Igfbp2	0	2.79613	0.977	0.351	0	1_Bl Intermediate	Igfbp2
Minos1	0	2.45367	0.753	0.13	0	1_Bl Intermediate	Minos1
Ldhb	0	1.99455	0.794	0.177	0	1_Bl Intermediate	Ldhb
H2afz	0	2.44157	0.742	0.128	0	1_Bl Intermediate	H2afz
Usmg5	0	2.317	0.731	0.127	0	1_Bl Intermediate	Usmg5
Ctse	0	1.89008	0.812	0.224	0	1_Bl Intermediate	Ctse
Ptp4a1	0	2.54133	0.711	0.128	0	1_Bl Intermediate	Ptp4a1
Upk3a	0	0.729982	0.774	0.195	0	1_Bl Intermediate	Upk3a
Fmo5	0	1.31802	0.822	0.247	0	1_Bl Intermediate	Fmo5
Dnmt3l	0	2.28026	0.798	0.224	0	1_Bl Intermediate	Dnmt3l
1810058I24Rik	0	2.57718	0.678	0.118	0	1_Bl Intermediate	1810058I24Rik
Egr1	0	1.71294	0.914	0.359	0	1_Bl Intermediate	Egr1
1110008F13Rik	0	2.64142	0.668	0.114	0	1_Bl Intermediate	1110008F13Rik
Gm42418	0	2.44986	0.679	0.127	0	1_Bl Intermediate	Gm42418
Mal	0	1.34981	0.936	0.388	0	1_Bl Intermediate	Mal
H2afv	0	2.78831	0.653	0.111	0	1_Bl Intermediate	H2afv
Skp1a	0	2.47263	0.66	0.118	0	1_Bl Intermediate	Skp1a
Lmo1	0	2.27245	0.935	0.395	0	1_Bl Intermediate	Lmo1
H2afy	0	2.4848	0.651	0.117	0	1_Bl Intermediate	H2afy
Akr1b3	0	1.50962	0.923	0.398	0	1_Bl Intermediate	Akr1b3
Mgst2	0	2.26832	0.701	0.176	0	1_Bl Intermediate	Mgst2
Enho	0	2.53614	0.686	0.166	0	1_Bl Intermediate	Enho
Atp5o.1	0	2.37847	0.635	0.116	0	1_Bl Intermediate	Atp5o.1
Marcksl1	0	1.97139	0.879	0.363	0	1_Bl Intermediate	Marcksl1
Zfp36	0	1.82292	0.938	0.43	0	1_Bl Intermediate	Zfp36
Stmn1	0	2.25158	0.766	0.261	0	1_Bl Intermediate	Stmn1
Vsig2	0	2.23887	0.627	0.122	0	1_Bl Intermediate	Vsig2
Plin2	0	2.10395	0.698	0.196	0	1_Bl Intermediate	Plin2
Dusp1	0	1.92995	0.809	0.309	0	1_Bl Intermediate	Dusp1
1110008P14Rik	0	1.91487	0.61	0.118	0	1_Bl Intermediate	1110008P14Rik
Atp5f1	0	2.42755	0.603	0.112	0	1_Bl Intermediate	Atp5f1
Jun	0	1.90759	0.972	0.493	0	1_Bl Intermediate	Jun
Polr2l	0	2.216	0.687	0.211	0	1_Bl Intermediate	Polr2l
2900097C17Rik	0	2.56503	0.578	0.107	0	1_Bl Intermediate	2900097C17Rik
0610012G03Rik	0	2.41398	0.582	0.111	0	1_Bl Intermediate	0610012G03Rik
Hilpda	0	1.90749	0.686	0.221	0	1_Bl Intermediate	Hilpda
Fos	0	1.90327	0.979	0.516	0	1_Bl Intermediate	Fos
2610001J05Rik	0	2.50995	0.568	0.106	0	1_Bl Intermediate	2610001J05Rik
Oit1	0	2.25962	0.574	0.112	0	1_Bl Intermediate	Oit1
Btg2	0	1.96374	0.964	0.503	0	1_Bl Intermediate	Btg2
4930402H24Rik	0	2.3924	0.563	0.103	0	1_Bl Intermediate	4930402H24Rik
Dnajb1	0	1.66278	0.884	0.427	0	1_Bl Intermediate	Dnajb1
St8sia6	0	1.65192	0.616	0.16	0	1_Bl Intermediate	St8sia6
Wdr61	0	2.62292	0.55	0.095	0	1_Bl Intermediate	Wdr61
Ugdh	0	1.91586	0.859	0.407	0	1_Bl Intermediate	Ugdh
Akr1b8	0	2.09556	0.676	0.225	0	1_Bl Intermediate	Akr1b8
Fam84a	0	2.60157	0.547	0.097	0	1_Bl Intermediate	Fam84a
Tmsb10	0	1.33702	0.893	0.443	0	1_Bl Intermediate	Tmsb10
Idh1	0	1.65529	0.922	0.476	0	1_Bl Intermediate	Idh1
Gstp1	0	2.55802	0.585	0.14	0	1_Bl Intermediate	Gstp1
8430408G22Rik	0	2.36012	0.552	0.108	0	1_Bl Intermediate	8430408G22Rik
Gm11808	0	1.87503	0.893	0.45	0	1_Bl Intermediate	Gm11808
Ebpl	0	1.67886	0.77	0.33	0	1_Bl Intermediate	Ebpl
Ier2	0	2.2116	0.972	0.532	0	1_Bl Intermediate	Ier2
Prom2	0	1.56057	0.709	0.272	0	1_Bl Intermediate	Prom2
Fads1	0	2.73471	0.543	0.107	0	1_Bl Intermediate	Fads1
Ociad2	0	1.21309	0.886	0.45	0	1_Bl Intermediate	Ociad2
Mt1	0	1.26246	0.903	0.469	0	1_Bl Intermediate	Mt1
Nqo1	0	3.26313	0.512	0.084	0	1_Bl Intermediate	Nqo1
Ppdpf	0	1.55343	0.887	0.46	0	1_Bl Intermediate	Ppdpf
Scp2	0	1.49728	0.85	0.427	0	1_Bl Intermediate	Scp2
Krt18	0	1.04106	0.971	0.55	0	1_Bl Intermediate	Krt18
Peg3	0	2.77706	0.504	0.086	0	1_Bl Intermediate	Peg3
Sh3gl2	0	0.827827	0.855	0.447	0	1_Bl Intermediate	Sh3gl2
Paqr5	0	1.11779	0.86	0.454	0	1_Bl Intermediate	Paqr5
Cisd1	0	1.57953	0.8	0.397	0	1_Bl Intermediate	Cisd1
Mgst1	0	1.89895	0.962	0.559	0	1_Bl Intermediate	Mgst1
Tmem64	0	1.1315	0.768	0.369	0	1_Bl Intermediate	Tmem64
Entpd5	0	1.92848	0.602	0.203	0	1_Bl Intermediate	Entpd5
Upk2	0	0.592163	0.678	0.286	0	1_Bl Intermediate	Upk2
Wnt5a	0	1.75105	0.672	0.28	0	1_Bl Intermediate	Wnt5a
Fosb	0	0.953576	0.781	0.391	0	1_Bl Intermediate	Fosb
Tsku	0	2.49215	0.503	0.113	0	1_Bl Intermediate	Tsku
Upk1a	0	0.51559	0.948	0.559	0	1_Bl Intermediate	Upk1a
Atf3	0	1.02666	0.736	0.349	0	1_Bl Intermediate	Atf3
9530034E10Rik	0	1.16626	0.775	0.388	0	1_Bl Intermediate	9530034E10Rik
Ivl	0	0.772434	0.744	0.359	0	1_Bl Intermediate	Ivl
Plpp3	0	1.5586	0.689	0.307	0	1_Bl Intermediate	Plpp3
Lsm6	0	1.43427	0.797	0.416	0	1_Bl Intermediate	Lsm6
1700020I14Rik	0	2.30454	0.481	0.101	0	1_Bl Intermediate	1700020I14Rik
Slc35g1	0	1.44741	0.651	0.272	0	1_Bl Intermediate	Slc35g1
Cops9	0	1.29394	0.911	0.533	0	1_Bl Intermediate	Cops9
Rpl29	0	2.22525	0.978	0.6	0	1_Bl Intermediate	Rpl29
Sgpl1	0	1.00755	0.808	0.431	0	1_Bl Intermediate	Sgpl1
Pttg1ip	0	1.27308	0.794	0.417	0	1_Bl Intermediate	Pttg1ip
Uqcc3	0	1.47188	0.758	0.383	0	1_Bl Intermediate	Uqcc3
Sprr2a3	0	1.52797	0.712	0.338	0	1_Bl Intermediate	Sprr2a3
Vamp5	0	0.957447	0.761	0.392	0	1_Bl Intermediate	Vamp5
Upk3b	0	0.844916	0.556	0.188	0	1_Bl Intermediate	Upk3b
Jund	0	1.99201	0.951	0.583	0	1_Bl Intermediate	Jund
Fscn1	0	2.00063	0.521	0.156	0	1_Bl Intermediate	Fscn1
Nrn1	0	2.6214	0.468	0.104	0	1_Bl Intermediate	Nrn1
Selenok	0	1.13861	0.862	0.498	0	1_Bl Intermediate	Selenok
Dynll2	0	1.2957	0.818	0.455	0	1_Bl Intermediate	Dynll2
Cox14	0	1.2624	0.836	0.475	0	1_Bl Intermediate	Cox14
Nr4a1	0	1.03296	0.632	0.271	0	1_Bl Intermediate	Nr4a1
Srd5a1	0	1.0634	0.785	0.425	0	1_Bl Intermediate	Srd5a1
Aqp3	0	1.45728	0.965	0.605	0	1_Bl Intermediate	Aqp3
D8Ertd738e	0	1.24101	0.859	0.5	0	1_Bl Intermediate	D8Ertd738e
Syt8	0	1.1171	0.705	0.349	0	1_Bl Intermediate	Syt8
AL590144.2	0	2.39023	0.445	0.092	0	1_Bl Intermediate	AL590144.2
Junb	0	1.66952	0.971	0.619	0	1_Bl Intermediate	Junb
Tma7	0	1.25508	0.913	0.561	0	1_Bl Intermediate	Tma7
Cebpb	0	1.6404	0.795	0.444	0	1_Bl Intermediate	Cebpb
Fam129b	0	2.53788	0.432	0.081	0	1_Bl Intermediate	Fam129b
1500011K16Rik	0	2.51508	0.433	0.086	0	1_Bl Intermediate	1500011K16Rik
Foxq1	0	1.78753	0.988	0.641	0	1_Bl Intermediate	Foxq1
Gm10076	0	1.4402	0.916	0.57	0	1_Bl Intermediate	Gm10076
Fkbp1a	0	1.43889	0.609	0.263	0	1_Bl Intermediate	Fkbp1a
Shh	0	1.32904	0.703	0.358	0	1_Bl Intermediate	Shh
Gng11	0	2.88277	0.409	0.064	0	1_Bl Intermediate	Gng11
1810037I17Rik	0	1.21109	0.915	0.571	0	1_Bl Intermediate	1810037I17Rik
Sh3bgrl3	0	1.49431	0.932	0.588	0	1_Bl Intermediate	Sh3bgrl3
Dbi	0	1.1549	0.841	0.497	0	1_Bl Intermediate	Dbi
Fam207a	0	1.49156	0.6	0.256	0	1_Bl Intermediate	Fam207a
Coa3	0	1.24947	0.837	0.493	0	1_Bl Intermediate	Coa3
Rhob	0	1.47634	0.702	0.359	0	1_Bl Intermediate	Rhob
Ndufb4	0	1.45975	0.678	0.336	0	1_Bl Intermediate	Ndufb4
Nop10	0	1.17106	0.904	0.564	0	1_Bl Intermediate	Nop10
Arpc1a	0	1.11102	0.929	0.589	0	1_Bl Intermediate	Arpc1a
Pgrmc1	0	1.12465	0.82	0.48	0	1_Bl Intermediate	Pgrmc1
Fam103a1	0	2.32614	0.43	0.09	0	1_Bl Intermediate	Fam103a1
Tbx2	0	1.24552	0.663	0.324	0	1_Bl Intermediate	Tbx2
Gapdh	0	1.2493	0.943	0.604	0	1_Bl Intermediate	Gapdh
Bola3	0	1.48364	0.641	0.304	0	1_Bl Intermediate	Bola3
Cycs	0	1.26247	0.697	0.361	0	1_Bl Intermediate	Cycs
Ftl1-ps1	0	1.73518	0.549	0.215	0	1_Bl Intermediate	Ftl1-ps1
Hspe1	0	1.09396	0.849	0.515	0	1_Bl Intermediate	Hspe1
Fam173a	0	2.45292	0.417	0.083	0	1_Bl Intermediate	Fam173a
Lypd3	0	1.28131	0.634	0.301	0	1_Bl Intermediate	Lypd3
Sec61b	0	1.13817	0.865	0.533	0	1_Bl Intermediate	Sec61b
2007-03-01	0	2.03119	0.422	0.091	0	1_Bl Intermediate	2007-03-01
Syngr1	0	1.45536	0.51	0.181	0	1_Bl Intermediate	Syngr1
Rnaset2b	0	2.13454	0.437	0.108	0	1_Bl Intermediate	Rnaset2b
Sprr1a	0	0.64413	0.962	0.633	0	1_Bl Intermediate	Sprr1a
Gltp	0	1.16414	0.826	0.497	0	1_Bl Intermediate	Gltp
Mien1	0	1.2205	0.713	0.385	0	1_Bl Intermediate	Mien1
Tcim	0	1.2001	0.762	0.435	0	1_Bl Intermediate	Tcim
Cdkn1a	0	1.26918	0.669	0.342	0	1_Bl Intermediate	Cdkn1a
Edf1	0	1.11121	0.883	0.557	0	1_Bl Intermediate	Edf1
Ubb	0	1.57646	0.984	0.658	0	1_Bl Intermediate	Ubb
Mif	0	1.05433	0.925	0.6	0	1_Bl Intermediate	Mif
Naa38	0	1.21876	0.763	0.438	0	1_Bl Intermediate	Naa38
Ube2s	0	1.80467	0.469	0.144	0	1_Bl Intermediate	Ube2s
Ost4	0	0.929631	0.864	0.54	0	1_Bl Intermediate	Ost4
Atp6v0e	0	1.08845	0.871	0.547	0	1_Bl Intermediate	Atp6v0e
Dynlrb1	0	1.13249	0.808	0.485	0	1_Bl Intermediate	Dynlrb1
Siva1	0	1.40636	0.68	0.357	0	1_Bl Intermediate	Siva1
Cox5b	0	1.08969	0.885	0.563	0	1_Bl Intermediate	Cox5b
Lsm4	0	1.33589	0.687	0.365	0	1_Bl Intermediate	Lsm4
Slc25a5	0	1.29011	0.916	0.595	0	1_Bl Intermediate	Slc25a5
Urah	0	1.30548	0.712	0.391	0	1_Bl Intermediate	Urah
Uqcrq	0	1.08316	0.926	0.606	0	1_Bl Intermediate	Uqcrq
Erh	0	1.64118	0.558	0.238	0	1_Bl Intermediate	Erh
Atp5g1	0	1.00101	0.876	0.556	0	1_Bl Intermediate	Atp5g1
Selenow	0	1.15628	0.928	0.609	0	1_Bl Intermediate	Selenow
4631405K08Rik	0	2.18651	0.372	0.053	0	1_Bl Intermediate	4631405K08Rik
Mpc2	0	1.23047	0.784	0.466	0	1_Bl Intermediate	Mpc2
Galnt6	0	2.01968	0.43	0.112	0	1_Bl Intermediate	Galnt6
Esd	0	1.20873	0.822	0.504	0	1_Bl Intermediate	Esd
Cfl1	0	1.02996	0.859	0.541	0	1_Bl Intermediate	Cfl1
Kcnn4	0	1.78325	0.468	0.151	0	1_Bl Intermediate	Kcnn4
Cdk2ap2	0	1.32457	0.68	0.363	0	1_Bl Intermediate	Cdk2ap2
Atox1	0	1.39166	0.97	0.653	0	1_Bl Intermediate	Atox1
Ndufa3	0	1.03471	0.892	0.576	0	1_Bl Intermediate	Ndufa3
Higd2a	0	1.12878	0.81	0.494	0	1_Bl Intermediate	Higd2a
Aldh3a1	0	1.42419	0.72	0.404	0	1_Bl Intermediate	Aldh3a1
Mrpl52	0	1.06635	0.932	0.617	0	1_Bl Intermediate	Mrpl52
Atp5j	0	1.1285	0.937	0.622	0	1_Bl Intermediate	Atp5j
Atp6v1f	0	1.06806	0.83	0.515	0	1_Bl Intermediate	Atp6v1f
Pkm	0	1.38159	0.959	0.644	0	1_Bl Intermediate	Pkm
AC149090.1	0	1.96977	0.402	0.088	0	1_Bl Intermediate	AC149090.1
2009-09-01	0	2.83749	0.374	0.06	0	1_Bl Intermediate	2009-09-01
Ndufaf8	0	1.24182	0.692	0.378	0	1_Bl Intermediate	Ndufaf8
Tsc22d4	0	2.4709	0.397	0.084	0	1_Bl Intermediate	Tsc22d4
Mrps33	0	1.28493	0.694	0.381	0	1_Bl Intermediate	Mrps33
Cyb5a	0	1.60516	0.968	0.656	0	1_Bl Intermediate	Cyb5a
Scamp5	0	1.84099	0.44	0.129	0	1_Bl Intermediate	Scamp5
Anapc13	0	0.986537	0.86	0.55	0	1_Bl Intermediate	Anapc13
Slc12a7	0	1.65596	0.48	0.17	0	1_Bl Intermediate	Slc12a7
2200002D01Rik	0	1.12328	0.969	0.66	0	1_Bl Intermediate	2200002D01Rik
Slc26a2	0	1.54707	0.537	0.229	0	1_Bl Intermediate	Slc26a2
Mrps21	0	1.13766	0.767	0.459	0	1_Bl Intermediate	Mrps21
Mgst3	0	1.49235	0.958	0.651	0	1_Bl Intermediate	Mgst3
Dbp	0	2.54117	0.384	0.078	0	1_Bl Intermediate	Dbp
Cox6a1	0	1.00298	0.86	0.554	0	1_Bl Intermediate	Cox6a1
Ndufa7	0	1.0714	0.946	0.64	0	1_Bl Intermediate	Ndufa7
Prdx5	0	1.13888	0.939	0.633	0	1_Bl Intermediate	Prdx5
Rps27l	0	0.855734	0.92	0.615	0	1_Bl Intermediate	Rps27l
Prelid1	0	1.08883	0.788	0.483	0	1_Bl Intermediate	Prelid1
Taf6l	0	1.91207	0.433	0.128	0	1_Bl Intermediate	Taf6l
Ptgs1	0	2.27949	0.394	0.09	0	1_Bl Intermediate	Ptgs1
Arpc1b	0	0.966277	0.875	0.571	0	1_Bl Intermediate	Arpc1b
Cmbl	0	1.79499	0.46	0.156	0	1_Bl Intermediate	Cmbl
Anxa4	0	1.20467	0.753	0.45	0	1_Bl Intermediate	Anxa4
Romo1	0	0.997773	0.847	0.544	0	1_Bl Intermediate	Romo1
Gng5	0	1.09527	0.954	0.652	0	1_Bl Intermediate	Gng5
Ndufa2	0	1.17176	0.955	0.653	0	1_Bl Intermediate	Ndufa2
Sub1	0	0.924542	0.892	0.591	0	1_Bl Intermediate	Sub1
Eif3k	0	1.10592	0.935	0.636	0	1_Bl Intermediate	Eif3k
D17Wsu92e	0	2.71649	0.371	0.072	0	1_Bl Intermediate	D17Wsu92e
Sod1	0	1.0539	0.853	0.554	0	1_Bl Intermediate	Sod1
Hcfc1r1	0	0.986761	0.827	0.529	0	1_Bl Intermediate	Hcfc1r1
Hint2	0	1.10437	0.77	0.473	0	1_Bl Intermediate	Hint2
Gm26894	0	2.73455	0.368	0.071	0	1_Bl Intermediate	Gm26894
Gsta3	0	2.02386	0.446	0.15	0	1_Bl Intermediate	Gsta3
Use1	0	1.18201	0.867	0.571	0	1_Bl Intermediate	Use1
Hist1h2bc	0	2.04684	0.375	0.08	0	1_Bl Intermediate	Hist1h2bc
Klf6	0	1.21432	0.828	0.534	0	1_Bl Intermediate	Klf6
Kbtbd11	0	1.80429	0.448	0.155	0	1_Bl Intermediate	Kbtbd11
Arpp19	0	1.00085	0.877	0.584	0	1_Bl Intermediate	Arpp19
Id2	0	1.19152	0.793	0.5	0	1_Bl Intermediate	Id2
Fam213a	0	3.06918	0.346	0.053	0	1_Bl Intermediate	Fam213a
Rpl22l1	0	1.34409	0.978	0.685	0	1_Bl Intermediate	Rpl22l1
Tomm20	0	1.03397	0.836	0.544	0	1_Bl Intermediate	Tomm20
Cox7a2l	0	1.27636	0.946	0.654	0	1_Bl Intermediate	Cox7a2l
Cstb	0	0.930995	0.911	0.62	0	1_Bl Intermediate	Cstb
Ndufa13	0	0.937543	0.916	0.625	0	1_Bl Intermediate	Ndufa13
Rpl27-ps3	0	2.75898	0.359	0.068	0	1_Bl Intermediate	Rpl27-ps3
Rps27rt	0	1.04497	0.937	0.648	0	1_Bl Intermediate	Rps27rt
Gpx4	0	1.15668	0.94	0.651	0	1_Bl Intermediate	Gpx4
Uqcr10	0	1.26897	0.974	0.685	0	1_Bl Intermediate	Uqcr10
Atp5l	0	1.28507	0.974	0.686	0	1_Bl Intermediate	Atp5l
Calm1	0	0.952401	0.95	0.662	0	1_Bl Intermediate	Calm1
Cox6b1	0	0.936136	0.951	0.665	0	1_Bl Intermediate	Cox6b1
Cela1	0	2.05239	0.394	0.109	0	1_Bl Intermediate	Cela1
Rps2	0	1.64165	0.991	0.707	0	1_Bl Intermediate	Rps2
Mgea5	0	2.37345	0.359	0.075	0	1_Bl Intermediate	Mgea5
Coro1b	0	2.21065	0.377	0.095	0	1_Bl Intermediate	Coro1b
Rpl10	0	1.64588	0.99	0.709	0	1_Bl Intermediate	Rpl10
Dynlt1f	0	2.14929	0.415	0.135	0	1_Bl Intermediate	Dynlt1f
Cox7c	0	0.854395	0.962	0.682	0	1_Bl Intermediate	Cox7c
Gstm1	0	1.91673	0.996	0.717	0	1_Bl Intermediate	Gstm1
Oaz1	0	1.18669	0.97	0.691	0	1_Bl Intermediate	Oaz1
Pebp1	0	0.956361	0.946	0.667	0	1_Bl Intermediate	Pebp1
Ybx1	0	1.6493	0.971	0.693	0	1_Bl Intermediate	Ybx1
2007-09-01	0	2.17392	0.349	0.071	0	1_Bl Intermediate	2007-09-01
Uqcrh	0	1.16932	0.965	0.689	0	1_Bl Intermediate	Uqcrh
Slc9a3r1	0	2.03337	0.356	0.082	0	1_Bl Intermediate	Slc9a3r1
H2-Ke6	0	2.64992	0.335	0.062	0	1_Bl Intermediate	H2-Ke6
Fam102a	0	2.99482	0.329	0.057	0	1_Bl Intermediate	Fam102a
2610507B11Rik	0	2.10084	0.353	0.081	0	1_Bl Intermediate	2610507B11Rik
Sem1	0	0.795391	0.942	0.671	0	1_Bl Intermediate	Sem1
Elob	0	0.920635	0.942	0.671	0	1_Bl Intermediate	Elob
Uqcr11	0	0.822293	0.947	0.677	0	1_Bl Intermediate	Uqcr11
Btf3	0	0.956381	0.962	0.693	0	1_Bl Intermediate	Btf3
Vamp8	0	0.866241	0.924	0.657	0	1_Bl Intermediate	Vamp8
Uba52	0	1.11684	0.955	0.689	0	1_Bl Intermediate	Uba52
Impad1	0	2.4269	0.332	0.067	0	1_Bl Intermediate	Impad1
Cox8a	0	0.989891	0.98	0.715	0	1_Bl Intermediate	Cox8a
Sulf2	0	2.46809	0.337	0.074	0	1_Bl Intermediate	Sulf2
Cox6c	0	0.886966	0.968	0.706	0	1_Bl Intermediate	Cox6c
1810022K09Rik	0	2.27768	0.329	0.071	0	1_Bl Intermediate	1810022K09Rik
Bmp7	0	2.14225	0.343	0.087	0	1_Bl Intermediate	Bmp7
Hmgn1	0	1.17857	0.961	0.705	0	1_Bl Intermediate	Hmgn1
2002-03-01	0	2.34944	0.32	0.065	0	1_Bl Intermediate	2002-03-01
Perp	0	0.798218	0.947	0.692	0	1_Bl Intermediate	Perp
Rpl35	0	1.96289	0.992	0.738	0	1_Bl Intermediate	Rpl35
Eif3f	0	1.31745	0.977	0.723	0	1_Bl Intermediate	Eif3f
Id1	0	1.24602	0.859	0.607	0	1_Bl Intermediate	Id1
Sfn	0	0.972754	0.946	0.694	0	1_Bl Intermediate	Sfn
Chtf8	0	2.35156	0.336	0.084	0	1_Bl Intermediate	Chtf8
2310035C23Rik	0	2.04223	0.32	0.071	0	1_Bl Intermediate	2310035C23Rik
Serf2	0	1.06558	0.972	0.723	0	1_Bl Intermediate	Serf2
Fam96a	0	2.24169	0.329	0.08	0	1_Bl Intermediate	Fam96a
Gsta4	0	1.91559	0.995	0.746	0	1_Bl Intermediate	Gsta4
Chchd2	0	1.09909	0.972	0.724	0	1_Bl Intermediate	Chchd2
2810474O19Rik	0	2.1114	0.317	0.069	0	1_Bl Intermediate	2810474O19Rik
Ctsd	0	0.812315	0.95	0.702	0	1_Bl Intermediate	Ctsd
Gm16286	0	2.289	0.322	0.074	0	1_Bl Intermediate	Gm16286
2810403A07Rik	0	2.19945	0.307	0.06	0	1_Bl Intermediate	2810403A07Rik
Nop53	0	0.905818	0.913	0.666	0	1_Bl Intermediate	Nop53
Ftl1	0	2.21678	0.998	0.753	0	1_Bl Intermediate	Ftl1
Taz	0	2.27368	0.305	0.061	0	1_Bl Intermediate	Taz
Smim14	0	0.817819	0.916	0.672	0	1_Bl Intermediate	Smim14
2002-03-01	0	2.27496	0.311	0.07	0	1_Bl Intermediate	2002-03-01
Pfn1	0	0.945522	0.968	0.731	0	1_Bl Intermediate	Pfn1
Ly6d	0	1.36422	0.997	0.761	0	1_Bl Intermediate	Ly6d
Ddx3y	0	2.18769	0.293	0.057	0	1_Bl Intermediate	Ddx3y
Eif1	0	1.04784	0.987	0.753	0	1_Bl Intermediate	Eif1
Tsta3	0	2.38283	0.299	0.065	0	1_Bl Intermediate	Tsta3
Hist1h1c	0	2.59647	0.284	0.055	0	1_Bl Intermediate	Hist1h1c
Eef1g	0	1.20845	0.979	0.751	0	1_Bl Intermediate	Eef1g
Krt7	0	1.42826	0.995	0.77	0	1_Bl Intermediate	Krt7
Ppia	0	0.917795	0.991	0.768	0	1_Bl Intermediate	Ppia
Rpl23a	0	1.62673	0.994	0.772	0	1_Bl Intermediate	Rpl23a
Ubc	0	0.951089	0.976	0.755	0	1_Bl Intermediate	Ubc
Pfdn5	0	1.04235	0.975	0.757	0	1_Bl Intermediate	Pfdn5
Fam49b	0	2.67363	0.263	0.047	0	1_Bl Intermediate	Fam49b
Gsto1	0	1.20389	0.981	0.766	0	1_Bl Intermediate	Gsto1
Naca	0	0.692453	0.968	0.754	0	1_Bl Intermediate	Naca
Rps17	0	1.27673	0.99	0.777	0	1_Bl Intermediate	Rps17
Rps13	0	0.791305	0.989	0.788	0	1_Bl Intermediate	Rps13
Rpl36a	0	0.730963	0.988	0.788	0	1_Bl Intermediate	Rpl36a
Rpl15	0	0.868582	0.988	0.789	0	1_Bl Intermediate	Rpl15
Rpl31	0	1.3351	0.987	0.79	0	1_Bl Intermediate	Rpl31
Rps6	0	1.49278	0.997	0.801	0	1_Bl Intermediate	Rps6
Cox4i1	0	0.970506	0.988	0.793	0	1_Bl Intermediate	Cox4i1
Fth1	0	0.911774	0.994	0.806	0	1_Bl Intermediate	Fth1
Rpl9	0	0.962437	0.997	0.813	0	1_Bl Intermediate	Rpl9
Rps25	0	1.0009	0.99	0.806	0	1_Bl Intermediate	Rps25
Rpl3	0	1.1363	0.995	0.82	0	1_Bl Intermediate	Rpl3
Rpl34	0	0.764746	0.991	0.82	0	1_Bl Intermediate	Rpl34
Rps7	0	0.855168	0.993	0.822	0	1_Bl Intermediate	Rps7
H3f3b	0	1.18213	0.993	0.823	0	1_Bl Intermediate	H3f3b
Itm2b	0	0.758439	0.992	0.828	0	1_Bl Intermediate	Itm2b
Pabpc1	0	0.798978	0.97	0.808	0	1_Bl Intermediate	Pabpc1
Rpl17	0	0.885614	0.992	0.831	0	1_Bl Intermediate	Rpl17
Rps15a	0	0.626896	0.992	0.832	0	1_Bl Intermediate	Rps15a
Rps3	0	0.712501	0.995	0.836	0	1_Bl Intermediate	Rps3
Rpl11	0	0.735014	0.995	0.838	0	1_Bl Intermediate	Rpl11
Rplp2	0	0.886871	0.994	0.838	0	1_Bl Intermediate	Rplp2
Actg1	0	0.794362	0.987	0.831	0	1_Bl Intermediate	Actg1
Rpl24	0	0.679957	0.989	0.833	0	1_Bl Intermediate	Rpl24
Rpl26	0	1.29305	0.996	0.841	0	1_Bl Intermediate	Rpl26
Rpl6	0	0.762723	0.991	0.837	0	1_Bl Intermediate	Rpl6
Rpl4	0	0.919282	0.991	0.839	0	1_Bl Intermediate	Rpl4
Wfdc2	0	0.959275	0.996	0.85	0	1_Bl Intermediate	Wfdc2
Rps11	0	0.894458	0.997	0.852	0	1_Bl Intermediate	Rps11
Rps27a	0	0.885152	0.996	0.852	0	1_Bl Intermediate	Rps27a
Rps23	0	1.11402	0.995	0.852	0	1_Bl Intermediate	Rps23
Rps18	0	1.36218	0.997	0.855	0	1_Bl Intermediate	Rps18
Rpl14	0	1.18131	0.997	0.856	0	1_Bl Intermediate	Rpl14
Rpl19	0	0.670677	0.994	0.853	0	1_Bl Intermediate	Rpl19
Rpl21	0	0.841904	0.993	0.853	0	1_Bl Intermediate	Rpl21
Rps5	0	1.20665	0.995	0.855	0	1_Bl Intermediate	Rps5
Rps4x	0	0.613707	0.994	0.856	0	1_Bl Intermediate	Rps4x
Rps16	0	0.738674	0.996	0.858	0	1_Bl Intermediate	Rps16
Rps27	0	1.32286	0.999	0.866	0	1_Bl Intermediate	Rps27
Rpl18a	0	1.26835	0.999	0.872	0	1_Bl Intermediate	Rpl18a
Rps9	0	0.594255	0.992	0.871	0	1_Bl Intermediate	Rps9
Rplp0	0	1.08921	0.997	0.878	0	1_Bl Intermediate	Rplp0
Rpl32	0	1.1036	0.997	0.879	0	1_Bl Intermediate	Rpl32
Rpl8	0	0.593399	0.993	0.877	0	1_Bl Intermediate	Rpl8
Rpl37	0	0.82395	0.996	0.886	0	1_Bl Intermediate	Rpl37
Rps14	0	1.21775	0.997	0.887	0	1_Bl Intermediate	Rps14
Fau	0	0.600392	0.998	0.894	0	1_Bl Intermediate	Fau
Rpl36	0	0.620891	0.993	0.892	0	1_Bl Intermediate	Rpl36
Rps19	0	1.22075	0.996	0.896	0	1_Bl Intermediate	Rps19
Rps29	0	0.829946	0.997	0.898	0	1_Bl Intermediate	Rps29
Rpl41	0	1.20817	0.999	0.902	0	1_Bl Intermediate	Rpl41
Rps15	0	0.573299	0.995	0.9	0	1_Bl Intermediate	Rps15
Rpl37a	0	0.819418	0.998	0.909	0	1_Bl Intermediate	Rpl37a
Tmsb4x	0	1.35804	1	0.913	0	1_Bl Intermediate	Tmsb4x
S100a6	0	0.901021	0.999	0.912	0	1_Bl Intermediate	S100a6
Eef1a1	0	0.652451	0.999	0.913	0	1_Bl Intermediate	Eef1a1
Rpl13	0	0.971683	0.999	0.92	0	1_Bl Intermediate	Rpl13
Timm13	2.5e-307	0.947261	0.853	0.558	9.24e-303	1_Bl Intermediate	Timm13
2006-03-01	5.06e-307	2.45326	0.275	0.055	1.87e-302	1_Bl Intermediate	2006-03-01
Snrpf	1.47e-305	0.975847	0.842	0.548	5.45e-301	1_Bl Intermediate	Snrpf
Upk1b	2.77e-305	0.494789	0.942	0.635	1.02e-300	1_Bl Intermediate	Upk1b
Eif4ebp1	1.68e-301	1.34009	0.605	0.281	6.2e-297	1_Bl Intermediate	Eif4ebp1
Ldha	6.32e-301	1.10627	0.802	0.522	2.34e-296	1_Bl Intermediate	Ldha
Tmprss2	6.96e-301	0.758414	0.931	0.688	2.57e-296	1_Bl Intermediate	Tmprss2
Homer2	1.45e-298	1.46128	0.46	0.16	5.36e-294	1_Bl Intermediate	Homer2
Dgat2	3.01e-298	1.50712	0.481	0.182	1.11e-293	1_Bl Intermediate	Dgat2
Timm8b	1.15e-296	1.19153	0.681	0.363	4.25e-292	1_Bl Intermediate	Timm8b
Mpst	8.6e-296	1.31399	0.652	0.348	3.18e-291	1_Bl Intermediate	Mpst
Gstm4	1.36e-295	1.3247	0.568	0.243	5.03e-291	1_Bl Intermediate	Gstm4
Wdr89	2e-295	1.10751	0.737	0.438	7.41e-291	1_Bl Intermediate	Wdr89
Ang	5.22e-295	1.68695	0.451	0.165	1.93e-290	1_Bl Intermediate	Ang
Fam96b	4.74e-294	2.45949	0.278	0.059	1.75e-289	1_Bl Intermediate	Fam96b
Sowahc	1.91e-293	1.21876	0.695	0.389	7.05e-289	1_Bl Intermediate	Sowahc
Pyurf	2.1e-292	2.39128	0.286	0.063	7.76e-288	1_Bl Intermediate	Pyurf
Rpl7	4.45e-292	0.603112	0.979	0.806	1.65e-287	1_Bl Intermediate	Rpl7
Psmb1	6.66e-292	0.797825	0.909	0.659	2.46e-287	1_Bl Intermediate	Psmb1
Cox5a	1.92e-291	0.943914	0.844	0.534	7.09e-287	1_Bl Intermediate	Cox5a
Pla2g16	1.05e-289	2.34861	0.282	0.062	3.9e-285	1_Bl Intermediate	Pla2g16
Tmem57	8.68e-289	2.49241	0.266	0.054	3.21e-284	1_Bl Intermediate	Tmem57
Tomm22	1.91e-288	1.31705	0.634	0.333	7.08e-284	1_Bl Intermediate	Tomm22
Wdr83os	5.84e-288	1.41381	0.593	0.292	2.16e-283	1_Bl Intermediate	Wdr83os
Smim4	8.63e-287	2.34661	0.285	0.064	3.19e-282	1_Bl Intermediate	Smim4
Col18a1	8.26e-286	1.7506	0.395	0.13	3.06e-281	1_Bl Intermediate	Col18a1
Ndufb2	1.2e-285	1.02799	0.795	0.512	4.43e-281	1_Bl Intermediate	Ndufb2
Nfkbiz	1.72e-285	1.0709	0.713	0.407	6.37e-281	1_Bl Intermediate	Nfkbiz
Mrpl57	3.02e-284	1.21555	0.67	0.364	1.12e-279	1_Bl Intermediate	Mrpl57
Arf4	3.42e-284	0.873508	0.867	0.628	1.27e-279	1_Bl Intermediate	Arf4
5730559C18Rik	1.21e-283	2.4648	0.272	0.059	4.48e-279	1_Bl Intermediate	5730559C18Rik
Zcchc6	1.01e-281	2.11756	0.291	0.068	3.73e-277	1_Bl Intermediate	Zcchc6
Gga2	4.18e-280	1.63251	0.455	0.176	1.55e-275	1_Bl Intermediate	Gga2
Ndufb5	5.58e-279	0.965998	0.816	0.521	2.06e-274	1_Bl Intermediate	Ndufb5
Ubl5	6.59e-279	0.791683	0.911	0.623	2.44e-274	1_Bl Intermediate	Ubl5
Eno1	1.43e-278	1.60165	0.519	0.237	5.27e-274	1_Bl Intermediate	Eno1
Hint1	2.45e-278	0.768043	0.92	0.633	9.06e-274	1_Bl Intermediate	Hint1
Prdx2	4.14e-278	0.891346	0.862	0.592	1.53e-273	1_Bl Intermediate	Prdx2
Tspan7	2.61e-277	1.69173	0.402	0.135	9.66e-273	1_Bl Intermediate	Tspan7
Gm17018	1.37e-276	2.18017	0.298	0.073	5.07e-272	1_Bl Intermediate	Gm17018
Mrpl54	9.7e-276	1.14148	0.708	0.417	3.59e-271	1_Bl Intermediate	Mrpl54
Smdt1	1.6e-274	0.869891	0.851	0.562	5.93e-270	1_Bl Intermediate	Smdt1
Psap	6.04e-274	0.706666	0.949	0.745	2.23e-269	1_Bl Intermediate	Psap
Tmem246	6.45e-274	2.3411	0.287	0.068	2.39e-269	1_Bl Intermediate	Tmem246
Cbx6	3.27e-273	1.47209	0.486	0.202	1.21e-268	1_Bl Intermediate	Cbx6
Prdx6	2.25e-272	1.00421	0.802	0.533	8.34e-268	1_Bl Intermediate	Prdx6
Atp5e	1.2e-269	0.63648	0.967	0.742	4.45e-265	1_Bl Intermediate	Atp5e
Emid1	1.87e-269	2.22322	0.283	0.068	6.92e-265	1_Bl Intermediate	Emid1
Prr13	1.21e-268	0.998183	0.736	0.419	4.46e-264	1_Bl Intermediate	Prr13
Marcks	5.15e-268	0.752216	0.92	0.691	1.9e-263	1_Bl Intermediate	Marcks
Cyb5b	8.68e-268	0.897095	0.797	0.509	3.21e-263	1_Bl Intermediate	Cyb5b
Tmed10	1.09e-267	0.866516	0.851	0.582	4.02e-263	1_Bl Intermediate	Tmed10
Ndufc1	4.11e-266	0.90635	0.817	0.519	1.52e-261	1_Bl Intermediate	Ndufc1
Gnai2	2.22e-265	0.87461	0.828	0.541	8.22e-261	1_Bl Intermediate	Gnai2
Hras	4.07e-265	0.941485	0.796	0.519	1.5e-260	1_Bl Intermediate	Hras
[truncated: 14,002 more rows]
